# Supplementary material for: Gene expression throughout a vertebrate's embryogenesis
Source: BMC Genomics. 2011 Feb 28;12:132. doi: 10.1186/1471-2164-12-132 (PMC3062618; doi:10.1186/1471-2164-12-132)
Supplement: Additional file. 3 — Lsmeans and standardized lsmeans for genes significantly differently expressed between stages. [file 1471-2164-12-132-S3.TXT]

"Additional File 3. Lsmeans and standardized lsmeans for genes significantly differently expressed between stages.  Probability of a significant stage effect, peak gene expression order, stage at peak gene expression, and significant index for pairwise stages also are shown.  "																																																																																																																														
Count	Gene	targetname	FUNCTION	GenBank_ACC	PrF_T3_Stage	Peak Order	Stage at Peak	Lsmean Stage 01_Unf	Lsmean Stage 02	Lsmean Stage 03	Lsmean Stage 04	Lsmean Stage 05	Lsmean Stage 06	Lsmean Stage 07	Lsmean Stage 08	Lsmean Stage 09	Lsmean Stage 10	Lsmean Stage 11	Lsmean Stage 12	Lsmean Stage 13	Lsmean Stage 14	Lsmean Stage 15	Lsmean Stage 16	Lsmean Stage 17	Lsmean Stage 18	Lsmean Stage 19	Lsmean Stage 20	Lsmean Stage 21	Lsmean Stage 22	Lsmean Stage 23	Lsmean Stage 24	Lsmean Stage 25	Lsmean Stage 26	Lsmean Stage 27	Lsmean Stage 28	Lsmean Stage 29	Lsmean Stage 30	Lsmean Stage 31	Lsmean Stage 32	Lsmean Stage 33	Lsmean Stage 34	Lsmean Stage 35	Lsmean Stage 36	Lsmean Stage 37	Lsmean Stage 38	Lsmean Stage 39	Lsmean Stage 40	Std Lsmean Stage 01_Unf	Std Lsmean Stage 02	Std Lsmean Stage 03	Std Lsmean Stage 04	Std Lsmean Stage 05	Std Lsmean Stage 06	Std Lsmean Stage 07	Std Lsmean Stage 08	Std Lsmean Stage 09	Std Lsmean Stage 10	Std Lsmean Stage 11	Std Lsmean Stage 12	Std Lsmean Stage 13	Std Lsmean Stage 14	Std Lsmean Stage 15	Std Lsmean Stage 16	Std Lsmean Stage 17	Std Lsmean Stage 18	Std Lsmean Stage 19	Std Lsmean Stage 20	Std Lsmean Stage 21	Std Lsmean Stage 22	Std Lsmean Stage 23	Std Lsmean Stage 24	Std Lsmean Stage 25	Std Lsmean Stage 26	Std Lsmean Stage 27	Std Lsmean Stage 28	Std Lsmean Stage 29	Std Lsmean Stage 30	Std Lsmean Stage 31	Std Lsmean Stage 32	Std Lsmean Stage 33	Std Lsmean Stage 34	Std Lsmean Stage 35	Std Lsmean Stage 36	Std Lsmean Stage 37	Std Lsmean Stage 38	Std Lsmean Stage 39	Std Lsmean Stage 40	Sig Index for Diff of Stage = (01_Unf)-(02)	Sig Index for Diff of Stage = (02)-(03)	Sig Index for Diff of Stage = (03)-(04)	Sig Index for Diff of Stage = (04)-(05)	Sig Index for Diff of Stage = (05)-(06)	Sig Index for Diff of Stage = (06)-(07)	Sig Index for Diff of Stage = (07)-(08)	Sig Index for Diff of Stage = (08)-(09)	Sig Index for Diff of Stage = (09)-(10)	Sig Index for Diff of Stage = (10)-(11)	Sig Index for Diff of Stage = (11)-(12)	Sig Index for Diff of Stage = (12)-(13)	Sig Index for Diff of Stage = (13)-(14)	Sig Index for Diff of Stage = (14)-(15)	Sig Index for Diff of Stage = (15)-(16)	Sig Index for Diff of Stage = (16)-(17)	Sig Index for Diff of Stage = (17)-(18)	Sig Index for Diff of Stage = (18)-(19)	Sig Index for Diff of Stage = (19)-(20)	Sig Index for Diff of Stage = (20)-(21)	Sig Index for Diff of Stage = (21)-(22)	Sig Index for Diff of Stage = (22)-(23)	Sig Index for Diff of Stage = (23)-(24)	Sig Index for Diff of Stage = (24)-(25)	Sig Index for Diff of Stage = (25)-(26)	Sig Index for Diff of Stage = (26)-(27)	Sig Index for Diff of Stage = (27)-(28)	Sig Index for Diff of Stage = (28)-(29)	Sig Index for Diff of Stage = (29)-(30)	Sig Index for Diff of Stage = (30)-(31)	Sig Index for Diff of Stage = (31)-(32)	Sig Index for Diff of Stage = (32)-(33)	Sig Index for Diff of Stage = (33)-(34)	Sig Index for Diff of Stage = (34)-(35)	Sig Index for Diff of Stage = (35)-(36)	Sig Index for Diff of Stage = (36)-(37)	Sig Index for Diff of Stage = (37)-(38)	Sig Index for Diff of Stage = (38)-(39)	Sig Index for Diff of Stage = (39)-(40)
4	"ATP synthase lipid-binding protein, mitochondrial precursor (EC 3.6.3.14) (ATP synthase proteolipid P1) (ATPase protein 9) (ATPase subunit C)_4"	AT5G1_BOVIN	ATP	CN972881	0.0991	6050	38	0.547661	0.843339	0.728264	0.635189	1.115581	0.301526	0.575727	0.924395	0.731468	0.921559	0.660272	0.754271	0.93385	0.665509	0.468594	0.172705	0.0954	0.081907	0.445711	0.371328	0.266192	0.70066	0.542054	0.409824	0.541532	0.331872	0.033064	0.230259	0.201837	0.481211	0.974425	0.502571	0.389469	0.266689	0.314203	0.751646	0.153933	1.123055	0.503054	0.050569	0.098582	1.10018	0.710369	0.395081	2.022392	-0.7352	0.193654	1.374755	0.721223	1.365151	0.480046	0.798467	1.406784	0.497789	-0.16926	-1.17157	-1.43344	-1.47915	-0.24677	-0.49874	-0.85489	0.616861	0.079588	-0.36834	0.077818	-0.6324	-1.6446	-0.97661	-1.07289	-0.12652	1.544233	-0.05416	-0.43729	-0.8532	-0.69225	0.789576	-1.23516	2.047711	-0.05252	-1.5853	0	0	0	0	1	0	0	0	0	0	0	0	0	0	0	0	0	0	0	0	0	0	0	0	0	0	0	0	0	0	0	0	0	0	0	0	1	0	0
5	otopetrin 1 [Homo sapiens]_5	29725635		CN969084	0.049	5715	35	0.599378	0.545191	0.352378	0.289835	0.491117	-0.09989	0.284424	0.664393	0.429862	0.390208	0.650141	0.336319	0.511331	0.016719	-0.3582	-0.37356	-0.22236	-0.62832	-0.39461	-0.06296	0.095095	-0.14229	-0.27467	-0.16438	-0.03436	0.170566	0.205251	0.261922	0.518941	0.497124	0.87458	0.614271	0.51536	0.187646	1.102613	0.493988	-0.05042	0.620811	0.464358	-1.20E-05	0.951114	0.809889	0.307365	0.144362	0.668957	-0.87136	0.130259	1.120562	0.509311	0.405961	1.083419	0.265512	0.72164	-0.56746	-1.5446	-1.58463	-1.19056	-2.24861	-1.63948	-0.77512	-0.36318	-0.98187	-1.32688	-1.03944	-0.70057	-0.16649	-0.07609	0.071612	0.741475	0.684613	1.668368	0.989931	0.732141	-0.12197	2.262685	0.67644	-0.74243	1.006975	0.599217	-0.61106	0	0	0	0	0	0	0	0	0	0	0	0	0	0	0	0	0	0	0	0	0	0	0	0	0	0	0	0	0	0	0	0	0	1	0	0	0	0	0
6	Formin-binding protein 3 (Huntingtin yeast partner A) (Huntingtin-interacting protein HYPA/FBP11) (Fas-ligand associated factor 1) (NY-REN-6 antigen)_6	FNBP3_HUMAN		CN969388	0.1589	4774	33	0.523558	0.583469	0.525988	0.62377	0.676179	-0.19212	0.714675	0.40456	-0.15386	0.050582	0.577498	0.275028	0.304387	-0.15677	-0.37219	0.280099	-0.07969	-0.56217	-0.64023	-0.19014	-0.11096	-0.45808	-0.15947	-0.61953	-0.41517	0.102784	-0.42069	-0.19288	-0.03629	0.058501	0.398488	0.594794	0.722593	0.163181	0.714691	0.613357	0.674043	0.307863	0.082701	0.233778	0.925215	1.068298	0.93102	1.164548	1.289715	-0.78401	1.381654	0.641016	-0.69263	-0.20438	1.054038	0.33166	0.401776	-0.69959	-1.21407	0.34377	-0.51551	-1.66779	-1.85423	-0.77928	-0.59018	-1.41921	-0.70604	-1.8048	-1.31673	-0.07971	-1.32991	-0.78582	-0.41186	-0.18547	0.626515	1.095346	1.400564	0.064537	1.381693	1.13968	1.284614	0.410078	-0.12767	0.233144	0	0	0	0	0	0	0	0	0	0	0	0	0	0	0	0	0	0	0	0	0	0	0	0	0	0	0	0	0	0	0	0	0	0	0	0	0	0	0
7	60S ribosomal protein L32_7	RL32_HUMAN	RIBO	CN970236	0.0014	2232	16	1.48901	1.948048	1.894447	1.450045	1.385272	1.417389	1.784323	1.763972	1.805257	1.927135	1.385146	1.516358	1.505028	1.435436	1.923312	2.862614	2.363549	1.581083	2.451096	2.408602	2.578552	2.614113	2.736993	2.201948	2.600999	1.501268	1.692846	1.690596	1.290611	1.668009	1.469466	0.888001	0.879336	0.568007	1.143523	1.82735	2.322623	2.498359	1.367348	0.801751	-0.4924	0.323707	0.228413	-0.56167	-0.67683	-0.61973	0.032628	-0.00355	0.069846	0.286527	-0.67705	-0.44378	-0.46392	-0.58764	0.27973	1.949672	1.062407	-0.3287	1.218054	1.142505	1.444652	1.507874	1.726336	0.775105	1.48456	-0.4706	-0.13	-0.13401	-0.84512	-0.17416	-0.52714	-1.5609	-1.57631	-2.1298	-1.10662	0.109124	0.989647	1.30208	-0.70869	-1.71424	0	0	0	0	0	0	0	0	0	0	0	0	0	0	0	0	0	0	0	0	0	0	0	0	0	0	0	0	0	0	0	0	0	0	0	0	0	1	0
8	Junction plakoglobin (Desmoplakin III)_8	PLAK_XENLA		CN969716	0.0223	1222	8	-0.06393	0.327155	0.584359	0.493393	0.858933	-0.04259	0.51806	0.865505	0.142614	0.162454	-0.2614	0.108889	0.145118	-0.4703	-0.62564	-0.91018	-0.36264	-0.41667	-0.5806	-0.1361	-0.02955	-0.02537	-0.04385	-0.40006	0.117165	-0.03369	-0.57224	-0.28051	-0.20298	-0.26535	0.280038	0.437287	0.210098	0.061538	0.315039	0.15112	-0.44357	0.790798	0.100087	-0.38723	-0.15976	0.775429	1.390474	1.17295	2.047053	-0.10872	1.231934	2.06277	0.334143	0.381585	-0.63197	0.253496	0.34013	-1.13149	-1.50296	-2.18338	-0.87407	-1.00326	-1.39526	-0.33233	-0.07754	-0.06756	-0.11174	-0.96354	0.273288	-0.08745	-1.37526	-0.67767	-0.49227	-0.64142	0.66276	1.038784	0.495514	0.140267	0.746458	0.354481	-1.06757	1.884125	0.232448	-0.93286	0	0	0	0	1	0	0	0	0	0	0	0	0	0	0	0	0	0	0	0	0	0	0	0	0	0	0	0	0	0	0	0	0	0	0	0	1	0	0
9	"Splicing factor, arginine/serine-rich 12 (Serine-arginine-rich splicing regulatory protein 86) (SRrp86)_9"	SFR12_MOUSE	RNA	CN969732	0.1115	6158	38	0.730014	0.695957	0.351051	0.524119	0.633255	-0.09728	0.475689	0.800749	0.843709	0.601571	0.769043	0.523367	0.702711	0.140984	0.233313	0.595265	0.289924	0.459464	0.668636	0.250315	0.24898	0.26726	0.48891	0.348265	0.503301	0.8178	0.503514	0.444172	0.364892	0.185557	0.636552	0.401407	0.443165	0.113633	1.095318	1.003525	0.134568	1.168228	0.625681	0.073221	0.811056	0.690179	-0.53395	0.080297	0.46764	-2.12515	-0.09159	1.062105	1.214578	0.355187	0.949574	0.077628	0.714153	-1.27952	-0.95183	0.332807	-0.75091	-0.14918	0.593211	-0.89148	-0.89622	-0.83134	-0.04467	-0.54384	0.006409	1.122624	0.007167	-0.20345	-0.48483	-1.12132	0.479339	-0.35523	-0.20702	-1.37659	2.107583	1.781795	-1.30229	2.366355	0.440756	-1.52002	0	0	0	0	0	0	0	0	0	0	0	0	0	0	0	0	0	0	0	0	0	0	0	0	0	0	0	0	0	0	0	0	0	1	0	0	1	0	0
10	Cohesin subunit SA-2 (XSA-2) (Stromal antigen 2 homolog) (SCC3 homolog 2)_10	STAG2_XENLA		CN970020	0.4229	6072	38	0.035622	0.415578	0.51501	0.333599	0.704971	-0.22342	-0.08416	0.302542	0.411822	0.130417	-0.0396	0.143327	-0.09356	-0.58317	-0.69073	-0.98912	-0.6067	-0.61796	-0.86269	-0.528	-0.83374	-0.41872	-0.40908	-0.92383	-0.26417	-0.53207	-0.54826	-0.12016	0.432117	0.693259	0.65525	0.315114	0.181565	0.293902	0.269359	0.306007	0.417381	0.714254	0.345838	-0.41896	0.178577	0.933307	1.130814	0.770467	1.508146	-0.33597	-0.05935	0.708776	0.925846	0.366874	0.02915	0.392518	-0.07803	-1.05057	-1.26421	-1.85693	-1.0973	-1.11968	-1.6058	-0.94099	-1.54828	-0.72392	-0.70477	-1.72724	-0.41692	-0.94906	-0.98123	-0.13086	0.966159	1.484882	1.409381	0.733749	0.468472	0.691614	0.642863	0.715659	0.936887	1.526584	0.794779	-0.72439	0	0	0	0	0	0	0	0	0	0	0	0	0	0	0	0	0	0	0	0	0	0	0	0	0	0	0	0	0	0	0	0	0	0	0	0	0	0	0
11	Thyroxine-binding globulin precursor (T4-binding globulin)_11	THBG_BOVIN		CN970804	0.0787	5944	37	0.280957	0.424064	0.621395	0.158597	0.699166	-0.0423	0.406308	0.497117	-0.23747	0.110833	0.028442	0.312021	0.585845	-0.29758	-0.39327	-0.35365	-0.37358	-0.59075	0.61503	0.39646	0.276706	-0.08243	0.169535	0.004211	0.10934	-0.18779	-0.44842	0.422653	0.42606	0.316915	0.534016	0.618033	0.45937	-0.3321	0.167923	0.578552	0.85427	0.621195	0.279614	0.128523	0.234499	0.620843	1.153574	-0.09584	1.363531	-0.63818	0.572907	0.818064	-1.16509	-0.22478	-0.44721	0.318362	1.057599	-1.32737	-1.5857	-1.47874	-1.53254	-2.11883	1.136391	0.54632	0.223021	-0.74653	-0.0663	-0.51263	-0.22881	-1.03097	-1.7346	0.617034	0.626232	0.331575	0.917679	1.144498	0.716158	-1.42057	-0.07066	1.037911	1.782264	1.153033	0.230873	-0.17702	0	0	0	0	0	0	0	0	0	0	0	0	0	0	0	0	0	1	0	0	0	0	0	0	0	0	0	0	0	0	0	0	0	0	0	0	0	0	0
12	40S ribosomal protein S7_12	RS7_BRARE	RIBO	CN970538	0.2745	2209	16	1.546387	1.458188	1.131588	0.938991	0.689006	0.793757	0.781975	0.703005	1.066958	1.147765	0.583061	0.703376	0.633022	0.566092	0.995916	1.681842	1.404801	1.130375	1.375544	1.398046	1.495141	1.405958	1.554593	1.111342	1.506069	0.654889	1.063662	1.001489	1.119497	1.037433	1.355964	0.786905	0.679587	0.43585	1.010621	1.014002	1.241727	1.259478	0.94362	0.953801	1.508475	1.235478	0.224576	-0.37156	-1.14532	-0.82109	-0.85756	-1.10199	0.02453	0.274648	-1.47325	-1.10084	-1.3186	-1.52577	-0.19536	1.927741	1.070233	0.220821	0.979676	1.049325	1.349856	1.073814	1.533876	0.161907	1.383681	-1.25092	0.014329	-0.17811	0.187149	-0.06686	0.91907	-0.8423	-1.17448	-1.9289	-0.14985	-0.13938	0.565482	0.620425	-0.35723	-0.32572	0	0	0	0	0	0	0	0	0	0	0	0	0	0	0	0	0	0	0	0	0	0	0	0	0	0	0	0	0	0	0	0	0	0	0	0	0	0	0
13	"Actin, cytoplasmic type 5_13"	ACT5_CHICK	STRUC	CN972020	0.0084	6053	38	0.373055	0.027726	0.363709	-0.06268	0.863692	-0.16859	0.248684	0.407329	-0.19867	0.06762	-0.00854	0.366146	0.378147	-0.09933	-0.48125	-0.40844	-0.49639	-0.68812	-0.72872	-0.44467	-0.06365	-0.31666	0.152766	-0.01257	-0.37472	0.060061	-0.58061	0.352541	0.27055	-0.04038	0.501918	0.36956	0.227699	-0.18458	0.376559	0.247543	0.041397	1.302765	0.312757	-0.39019	0.798054	-0.02715	0.775721	-0.24318	1.970483	-0.49626	0.500856	0.879954	-0.56816	0.068184	-0.11382	0.781544	0.81022	-0.33075	-1.2434	-1.0694	-1.27957	-1.73775	-1.83476	-1.156	-0.24549	-0.8501	0.271648	-0.12344	-0.98885	0.05012	-1.48083	0.749032	0.553106	-0.1899	1.105984	0.789701	0.450709	-0.53446	0.806426	0.498128	0.005521	3.019695	0.653964	-1.02581	0	0	0	1	1	0	0	0	0	0	0	0	0	0	0	0	0	0	0	0	0	0	0	0	0	0	1	0	0	0	0	0	0	0	0	0	1	1	0
15	epidermal retinal dehydrogenase 2 [Homo sapiens]_15	40807363		CN970579	0.0152	807	5	0.299589	0.053841	0.208376	0.219298	0.666068	-0.38395	0.00906	0.419289	-0.10783	0.258331	0.096877	0.054687	0.492531	-0.49187	-0.9668	-1.02814	-0.5946	-0.70658	-0.70681	-0.54347	-0.71416	-0.72905	-0.41369	-0.69908	-0.54027	-0.28622	-0.56471	0.103174	-0.16252	0.016986	0.323386	0.509939	0.321161	-0.49733	0.443959	0.423556	0.232614	-0.0044	-0.0785	-0.14391	0.943768	0.404234	0.743513	0.767492	1.748367	-0.55693	0.305917	1.206569	0.049288	0.853188	0.498719	0.40609	1.36737	-0.79387	-1.83656	-1.97124	-1.0194	-1.26526	-1.26577	-0.90715	-1.2819	-1.3146	-0.62223	-1.2488	-0.90012	-0.34237	-0.95379	0.512542	-0.07079	0.32332	0.996015	1.405588	0.99113	-0.80586	1.260731	1.215937	0.796727	0.276369	0.113689	-0.02993	0	0	0	0	1	0	0	0	0	0	0	0	1	0	0	0	0	0	0	0	0	0	0	0	0	0	0	0	0	0	0	0	0	1	0	0	0	0	0
16	Complement C4 precursor [Contains: C4a anaphylatoxin] (Fragments)_16	CO4_BOVIN		CN970786	0.1221	4106	28	0.177242	0.073629	0.286763	0.131945	0.505163	-0.21969	0.001742	0.341023	-0.09443	0.200044	-0.07813	0.100498	0.324786	-0.50776	-1.10976	-0.99612	-0.5985	-0.6543	-0.22651	0.091096	-0.25172	-0.22993	0.118215	-0.73458	-0.67432	0.023519	-0.32611	0.589474	0.291469	-0.00998	0.587854	0.369203	0.495616	0.166258	0.309263	0.155271	0.385902	0.086737	0.0442	-0.27125	0.492127	0.243872	0.754537	0.383595	1.27782	-0.45892	0.071632	0.884543	-0.15881	0.546761	-0.11973	0.308249	0.845641	-1.14912	-2.59151	-2.31923	-1.36655	-1.50024	-0.47526	0.285723	-0.53565	-0.48345	0.3507	-1.69258	-1.5482	0.123809	-0.71389	1.479829	0.765813	0.043538	1.475947	0.952062	1.254946	0.465809	0.808447	0.439485	0.992074	0.275278	0.17336	-0.58246	0	0	0	0	0	0	0	0	0	0	0	0	0	0	0	0	0	0	0	0	0	0	0	0	0	0	0	0	0	0	0	0	0	0	0	0	0	0	0
17	Glutaredoxin (Thioltransferase) (TTase)_17	GLRX_BOVIN		CV816751	0.0641	5271	35	-0.0434	-0.25675	0.089761	0.078439	0.24896	-0.64655	0.037438	0.337208	-0.48072	-0.40605	0.006359	0.074069	0.335047	-0.4855	-0.97443	-0.86036	-0.92787	-0.88902	-1.01618	-0.68552	-1.13782	-0.39914	-0.1966	-0.76879	-0.88227	-0.5078	-0.8277	-0.1039	0.083394	-0.15782	0.062355	0.076457	0.03404	-0.64662	0.665847	-0.49566	0.438321	0.157239	-0.1158	-0.34886	0.532355	0.068775	0.821684	0.797084	1.167595	-0.77819	0.707997	1.35934	-0.41787	-0.25561	0.640467	0.787588	1.354646	-0.42824	-1.49061	-1.24276	-1.38943	-1.30502	-1.58132	-0.86286	-1.84563	-0.24061	0.19948	-1.04379	-1.29037	-0.47671	-1.17179	0.400904	0.807849	0.283732	0.762136	0.792778	0.700613	-0.77833	2.073413	-0.45032	1.57904	0.9683	0.375036	-0.13135	0	0	0	0	0	0	0	0	0	0	0	0	0	0	0	0	0	0	0	0	0	0	0	0	0	0	0	0	0	0	0	0	0	1	1	0	0	0	0
18	Protein KIAA0553_18	K0553_HUMAN		CN981792	0.137	1248	8	0.128709	-0.11748	0.007846	0.052231	-0.24896	-0.96513	-0.07654	0.479387	-0.22668	-0.10427	0.108611	0.08824	0.294373	-0.84363	-0.86418	-0.93474	-0.54239	-0.79762	-0.99156	-0.73637	-0.74615	-0.46792	-0.44834	-0.91608	-0.56315	-0.59091	-0.35625	-0.05506	0.238177	-0.04081	0.162736	0.177211	0.36257	-0.20363	-0.33024	-0.21298	0.133162	0.142676	0.104499	-0.22054	0.913446	0.324347	0.624237	0.730444	0.009728	-1.70396	0.422315	1.752567	0.063047	0.355955	0.865353	0.816609	1.309857	-1.41322	-1.46239	-1.63124	-0.69241	-1.30313	-1.7672	-1.15656	-1.17996	-0.5142	-0.46734	-1.58659	-0.74207	-0.80849	-0.247	0.473704	1.175387	0.507814	0.994868	1.029504	1.473041	0.118213	-0.18476	0.095843	0.9241	0.946866	0.855513	0.077754	0	0	0	0	0	0	0	0	0	0	0	0	1	0	0	0	0	0	0	0	0	0	0	0	0	0	0	0	0	0	0	0	0	0	0	0	0	0	0
19	hypothetical protein LOC55013 [Homo sapiens]_19	8923602		CN980454	0.1488	5698	35	-0.05389	-0.16754	0.023361	-0.10368	0.168072	-0.71639	0.060008	0.420823	-0.08398	-0.0458	0.079032	-0.10104	0.234655	-0.21766	-0.67324	-0.61064	-0.51182	-0.43257	-1.02836	-0.81588	-1.18113	-0.44308	-0.52703	-0.34547	-0.3737	-0.80433	-0.29797	0.096521	0.030721	0.032507	0.362066	0.45819	0.036224	-0.27107	0.641699	0.109091	0.241841	-0.10594	-0.30281	-0.17597	0.322658	0.042774	0.512899	0.200039	0.869281	-1.30889	0.60315	1.491737	0.248547	0.342577	0.650002	0.206546	1.033257	-0.08067	-1.20264	-1.04846	-0.80511	-0.60993	-2.0772	-1.55391	-2.45342	-0.63583	-0.84256	-0.39543	-0.46495	-1.52548	-0.27846	0.693072	0.531026	0.535424	1.347034	1.58376	0.544578	-0.21221	2.035691	0.724029	1.050954	0.194479	-0.29036	0.021997	0	0	0	0	0	0	0	0	0	0	0	0	0	0	0	0	0	0	0	0	0	0	0	0	0	0	0	0	0	0	0	0	0	0	0	0	0	0	0
20	Best5 protein [Rattus norvegicus]_20	20302057		CN972700	0.0107	1165	8	0.574374	0.08971	0.110364	0.31549	0.340859	-0.49682	-0.14203	0.576803	-0.1081	-0.0684	0.1297	0.060034	0.143061	-0.19866	-1.02889	-0.76427	-1.05582	-0.74448	-1.31972	-1.19598	-1.33752	-0.12127	-0.98614	-0.49655	-0.7298	-1.07017	-0.50534	0.448657	0.48798	-0.06817	0.465951	0.226092	0.093112	-0.42088	0.126227	-0.17642	0.290237	-0.30965	0.157737	-0.26749	1.445486	0.568428	0.605804	0.977004	1.022913	-0.49297	0.149063	1.449882	0.21046	0.282316	0.640795	0.514725	0.664974	0.046584	-1.45581	-0.97695	-1.50455	-0.94114	-1.9821	-1.75818	-2.01432	0.186638	-1.37845	-0.49248	-0.91457	-1.53052	-0.50839	1.217986	1.289146	0.282724	1.249281	0.815228	0.574584	-0.35555	0.63451	0.086839	0.931306	-0.15426	0.691532	-0.07797	0	0	0	0	0	0	0	0	0	0	0	0	0	0	0	0	0	0	0	0	0	0	0	0	0	0	0	0	0	0	0	0	0	0	0	0	0	0	0
21	titin isoform N2-A [Mus musculus]_21	77812697	STRUC	CN980507	0.5503	1365	8	-0.55654	-0.38143	-0.4615	-0.37399	-0.13115	-0.85631	0.191833	0.24533	-0.14605	-0.43734	-1.1245	-0.40897	-0.73763	-1.18731	-0.98592	-0.97995	-1.02712	-1.23819	-1.52768	-1.04488	-0.91992	-0.66181	-1.53891	-0.81138	-0.43241	-0.78117	-0.7257	-0.56589	-0.16415	-0.445	0.165477	-0.28241	-0.00898	-0.73357	-0.95704	-0.63201	-0.96703	-0.71139	-0.52383	-0.88974	0.202447	0.608222	0.42268	0.62546	1.188184	-0.4922	1.936612	2.060577	1.153656	0.478667	-1.11367	0.544392	-0.21719	-1.2592	-0.79254	-0.7787	-0.88801	-1.3771	-2.04794	-0.92915	-0.63961	-0.0415	-2.07394	-0.38809	0.490088	-0.31808	-0.18954	0.180773	1.111709	0.460918	1.875538	0.837671	1.471289	-0.20778	-0.72561	0.027555	-0.74877	-0.15637	0.278231	-0.56967	0	0	0	0	0	0	0	0	0	0	0	0	0	0	0	0	0	0	0	0	0	0	0	0	0	0	0	0	0	0	0	0	0	0	0	0	0	0	0
22	Rho-related GTP-binding protein RhoC (H9)_22	RHOC_HUMAN	SIGN	CN980444	0.016	1257	8	0.175722	-0.08989	0.250046	-0.02927	0.187093	-0.61551	-0.11066	0.685846	0.010573	-0.12979	-0.30296	-0.10391	0.32441	-0.43422	-0.62878	-0.96795	-0.49449	-0.62754	-1.44053	-0.9823	-1.01748	-0.21867	-0.7245	-0.4569	-0.56003	-0.82118	-0.67161	0.390456	0.154491	0.167987	0.376409	0.281997	0.324124	-0.6674	0.038166	-0.12966	0.492016	0.401351	-0.46578	-0.14337	0.791326	0.252476	0.942106	0.375465	0.814394	-0.81386	0.210345	1.826218	0.456286	0.171533	-0.17979	0.224038	1.092969	-0.44607	-0.84077	-1.52885	-0.56834	-0.83825	-2.48757	-1.55795	-1.62932	-0.00878	-1.03497	-0.49208	-0.70129	-1.2311	-0.92767	1.226957	0.748254	0.775633	1.198462	1.006927	1.092389	-0.91912	0.512264	0.171794	1.432993	1.24906	-0.51009	0.143982	0	0	0	0	0	0	0	0	0	0	0	0	0	0	0	0	0	0	0	0	0	0	0	0	0	0	1	0	0	0	0	0	0	0	0	0	0	0	0
23	Putative aminopeptidase W07G4.4 in chromosome V (EC 3.4.11.-)_23	YH24_CAEEL		CN977708	0.3569	4138	28	0.068993	-0.27868	0.029508	-0.05446	-0.05469	-0.70115	-0.34886	0.384956	-0.11043	0.158357	-0.25523	-0.10431	-0.24744	-0.32272	-0.66213	-0.52764	-0.41469	-0.76143	-1.26086	-0.73496	-0.77286	-0.34711	-0.26541	-0.2198	-0.52202	-0.76517	-0.44917	0.50849	0.507468	-0.25513	0.074074	0.147297	0.182877	0.093882	0.18924	0.050003	-0.42792	-0.57964	-0.09423	-0.39571	0.802616	-0.10497	0.699542	0.480347	0.479749	-1.20783	-0.28817	1.62743	0.33423	1.035897	-0.04375	0.350206	-0.02342	-0.21995	-1.10596	-0.75487	-0.46003	-1.36518	-2.66893	-1.29609	-1.39502	-0.2836	-0.07033	0.048742	-0.7402	-1.37494	-0.55004	1.949912	1.947243	-0.0435	0.815881	1.007027	1.099906	0.867589	1.116518	0.753044	-0.49457	-0.89061	0.37653	-0.41049	0	0	0	0	0	0	0	0	0	0	0	0	0	0	0	0	0	0	0	0	0	0	0	0	0	0	0	0	0	0	0	0	0	0	0	0	0	0	0
24	CCR4-NOT transcription complex subunit 2 (CCR4-associated factor 2)_24	CNOT2_HUMAN	TF	CN980547	0.1307	4104	28	-0.12096	-0.37713	0.236381	0.070007	0.136329	-0.61923	0.078427	0.313634	-0.04803	0.138191	-0.06103	-0.03847	0.244733	-0.41155	-0.99267	-1.10805	-0.54042	-0.40205	-0.79157	-0.26642	-0.81919	-0.1449	-0.28809	-0.19897	-0.17754	-0.6852	0.216598	0.964826	0.722192	-0.24951	0.052336	0.196044	0.07845	0.071535	0.683957	0.115736	-0.03952	0.099289	-0.22416	-0.22519	-0.02454	-0.61339	0.796837	0.414407	0.566856	-1.16987	0.433763	0.974412	0.143091	0.571137	0.113203	0.165062	0.816034	-0.6925	-2.02827	-2.29349	-0.98873	-0.67067	-1.56602	-0.35891	-1.6295	-0.07959	-0.40871	-0.20386	-0.1546	-1.32151	0.751364	2.471248	1.913527	-0.32004	0.37379	0.704119	0.433815	0.41792	1.825638	0.519521	0.162646	0.481717	-0.26176	-0.26413	0	0	0	0	0	0	0	0	0	0	0	0	0	0	0	0	0	0	0	0	0	0	0	0	0	0	0	0	0	0	0	0	0	0	0	0	0	0	0
25	UnAn_20962_25	UnAn_20962		CN981759	0.1618	4146	28	0.003506	-0.2044	-0.09476	-0.22549	0.246292	0.063261	0.610874	0.423304	0.241171	0.025637	-0.19843	0.173717	0.510259	0.123393	-0.4937	-0.86929	-0.69045	-0.82565	-1.35095	-0.95427	-0.95647	-0.21178	-0.16823	-0.30064	-0.44276	-0.09551	0.099496	0.761877	0.639991	0.202793	-0.05996	0.114811	0.233883	0.168246	0.731542	0.142177	0.422634	0.246697	0.382309	-0.2463	0.100097	-0.3243	-0.10049	-0.36735	0.595702	0.222076	1.33993	0.95704	0.585248	0.145275	-0.31212	0.447552	1.134542	0.344824	-0.91485	-1.68156	-1.31649	-1.59247	-2.66479	-1.85504	-1.85953	-0.33938	-0.25047	-0.52076	-0.81088	-0.10204	0.296043	1.648175	1.399368	0.506905	-0.02947	0.327307	0.57037	0.436384	1.586253	0.383169	0.955672	0.596528	0.873356	-0.40983	0	0	0	0	0	0	0	0	0	0	0	0	0	0	0	0	0	0	0	0	0	0	0	0	0	0	0	0	0	0	0	0	0	0	0	0	0	0	0
26	Zinc finger protein 234 (Zinc finger protein HZF4)_26	ZN234_HUMAN	TF	CN969021	0.2545	4173	28	0.395377	0.042538	0.233343	0.243616	0.310109	-0.40682	0.135704	0.50182	0.395146	0.457953	-0.02347	0.076568	0.230116	-0.56352	-0.47814	-0.8478	-0.26443	-0.66578	-0.56987	-0.56094	-0.5579	0.045123	-0.27841	-0.13227	-0.15846	-0.15588	0.270537	1.024626	0.289097	0.063079	0.035952	-0.26336	0.0521	-0.12369	-0.43607	-0.49874	-0.0097	0.188437	-0.10229	-0.11488	1.171427	0.254774	0.750474	0.777161	0.949906	-0.91264	0.496812	1.44796	1.170826	1.333996	0.083294	0.343181	0.742089	-1.31973	-1.09792	-2.05826	-0.54272	-1.58539	-1.33623	-1.31301	-1.30512	0.261489	-0.57904	-0.19937	-0.2674	-0.26071	0.847101	2.806177	0.895319	0.308139	0.237663	-0.53993	0.279616	-0.17707	-0.98862	-1.15144	0.119072	0.633809	-0.12149	-0.15418	0	0	0	0	0	0	0	0	0	0	0	0	0	0	0	0	0	0	0	0	0	0	0	0	0	0	0	0	0	0	0	0	0	0	0	0	0	0	0
27	Activator 1 37 kDa subunit (Replication factor C 37 kDa subunit) (A1 37 kDa subunit) (RF-C 37 kDa subunit) (RFC37)_27	RFC4_HUMAN		CN980625	0.1725	1155	8	-0.47289	-0.48666	-0.5769	-0.38137	0.159512	-0.61292	-0.06979	0.486202	-0.2742	-0.45794	-1.13202	-0.51771	-0.41112	-1.1295	-0.86068	-1.30518	-1.33956	-1.45586	-1.5839	-0.90431	-1.36241	-0.50756	-0.95564	-1.26354	-0.66514	-1.06204	-0.81491	0.257951	-0.04151	-0.70452	0.092029	-0.16582	-0.28796	-0.82754	-0.66889	-1.16642	-0.63172	-0.73659	-0.52855	-1.0311	0.380214	0.35224	0.168821	0.566233	1.665549	0.095621	1.199498	2.32953	0.784047	0.410614	-0.95942	0.28914	0.505776	-0.9543	-0.40794	-1.31136	-1.38123	-1.6176	-1.87785	-0.49662	-1.42768	0.309755	-0.60094	-1.22672	-0.01052	-0.81719	-0.31492	1.865621	1.256991	-0.09055	1.528394	1.004328	0.756085	-0.34058	-0.01813	-1.02934	0.057404	-0.15573	0.267096	-0.75431	0	0	0	0	0	0	0	0	0	0	0	0	0	0	0	0	0	0	0	0	0	0	0	0	0	0	0	0	0	0	0	0	0	0	0	0	0	0	0
28	Mitochondrial import inner membrane translocase subunit Tim23_28	TIM23_BRARE		CN980594	0.467	1226	8	-0.62928	-0.99619	-0.78588	-0.87379	-0.19343	-0.59468	-0.21904	0.040191	-0.84811	-0.71067	-0.99139	-1.03361	-1.09345	-1.45075	-1.19981	-1.01064	-1.03657	-0.83251	-1.94205	-0.93282	-0.89265	-0.89721	-1.21844	-1.00001	-0.65146	-1.09179	-0.51728	-0.25478	0.033142	-0.39689	-0.47108	-0.18152	-0.03799	-0.6489	-0.77017	-0.92738	-0.50795	-1.14269	-0.86336	-0.89828	0.334787	-0.55856	-0.04651	-0.26054	1.395976	0.419029	1.333634	1.964793	-0.19803	0.136624	-0.54688	-0.64967	-0.79538	-1.66533	-1.05434	-0.59374	-0.65688	-0.16003	-2.86153	-0.40428	-0.30648	-0.31757	-1.0997	-0.56787	0.280784	-0.79133	0.60747	1.246605	1.94763	0.900606	0.719957	1.424984	1.774429	0.286999	-0.00826	-0.39104	0.630202	-0.91527	-0.23515	-0.32016	0	0	0	0	0	0	0	0	0	0	0	0	0	0	0	0	0	0	0	0	0	0	0	0	0	0	0	0	0	0	0	0	0	0	0	0	0	0	0
29	Protein translation factor SUI1 homolog A121_29	SUI12_HUMAN	TRANSLATION	CN971366	0.1615	1250	8	-0.15574	-0.1782	-0.3034	0.086218	0.172836	-0.5216	-0.04456	0.386944	-0.13284	-0.15641	-0.38464	-0.17657	0.046752	-0.58898	-0.62595	-1.24142	-1.13982	-1.06523	-1.00379	-0.96467	-1.03622	-0.32526	-0.02356	-0.0692	-0.1671	-0.78576	-0.48015	0.12778	-0.03518	-0.20871	-0.14563	-0.06895	0.247564	-0.73442	-0.61582	-0.78692	-0.70639	-0.06747	-0.14262	-0.58111	0.502145	0.448219	0.147646	1.083017	1.29096	-0.37618	0.76905	1.804972	0.55711	0.500539	-0.04738	0.452144	0.98827	-0.53793	-0.6267	-2.10425	-1.86035	-1.68128	-1.53377	-1.43986	-1.61163	0.095185	0.819474	0.709895	0.47486	-1.01036	-0.27668	1.182795	0.791585	0.374985	0.52641	0.710493	1.470361	-0.88709	-0.60237	-1.01314	-0.81982	0.714062	0.533646	-0.51904	0	0	0	0	0	0	0	0	0	0	0	0	0	0	0	0	0	0	0	0	0	0	0	0	0	0	0	0	0	0	0	0	1	0	0	0	0	0	0
30	Annexin A1 (Annexin I) (Lipocortin I) (Calpactin II) (Chromobindin 9) (P35) (Phospholipase A2 inhibitory protein)_30	ANXA1_HUMAN	ANNEXIN	CN971991	0.7686	950	7	-0.88812	-0.78348	-0.95385	-0.36	-0.27306	-0.1194	0.239936	0.127599	-0.60038	-0.98387	-0.89462	-0.68897	-0.62528	-0.83194	-0.68035	-0.74897	-1.06942	-1.12826	-1.33712	-0.88988	-0.95275	-0.125	-0.69528	-0.71968	-0.50792	-0.79864	-0.61925	-0.14268	-0.57105	-0.64683	-0.03039	-0.20085	0.096544	-0.43353	-1.17153	-1.01698	-0.86951	-0.57993	-0.63035	-0.92361	-0.69201	-0.41605	-0.86535	0.700763	0.930033	1.335264	2.282916	1.98666	0.066807	-0.94453	-0.70916	-0.16682	0.001159	-0.54385	-0.14408	-0.32504	-1.17015	-1.32532	-1.87613	-0.69665	-0.86245	1.320488	-0.18344	-0.2478	0.310657	-0.45605	0.017049	1.273862	0.144157	-0.05569	1.569995	1.120477	1.904761	0.506834	-1.43944	-1.03185	-0.64294	0.120738	-0.01221	-0.78561	0	0	0	0	0	0	0	0	0	0	0	0	0	0	0	0	0	0	0	0	0	0	0	0	0	0	0	0	0	0	0	0	0	0	0	0	0	0	0
31	Stabilin-2 precursor (FEEL-2 protein) (Fasciclin EGF-like laminin-type EGF-like and link domain-containing scavenger receptor-1) (FAS1 EGF-like and X-link domain containing adhesion molecule-2) (Hyaluronan receptor for endocytosis) [_31	STAB2_HUMAN		CN980588	0.6734	4827	33	-0.71333	-0.76536	-0.89109	-0.2863	-0.42788	-0.89714	-0.29465	-0.19308	-0.69683	-0.97089	-0.9367	-0.9957	-1.04994	-1.26536	-0.92313	-1.50383	-1.39156	-1.39891	-1.68487	-1.61253	-0.88271	-0.85935	-1.14602	-0.93285	-0.66984	-0.87206	-0.73552	-0.22594	-0.45888	-0.67981	-0.21554	-0.34602	-0.08527	-0.81435	-0.90293	-0.95806	-0.74965	-0.76257	-0.78493	-1.07481	0.29143	0.157329	-0.1667	1.392016	1.027114	-0.18231	1.370497	1.632274	0.333954	-0.37239	-0.28427	-0.43632	-0.57611	-1.13132	-0.24929	-1.74593	-1.45657	-1.47553	-2.21254	-2.02608	-0.14511	-0.08492	-0.82375	-0.27433	0.403525	-0.11767	0.234237	1.547588	0.94722	0.377825	1.574397	1.238096	1.910131	0.031061	-0.19722	-0.33931	0.197814	0.16451	0.106884	-0.64021	0	0	0	0	0	0	0	0	0	0	0	0	0	0	0	0	0	0	0	0	0	0	0	0	0	0	0	0	0	0	0	0	0	0	0	0	0	0	0
32	"Thioredoxin-dependent peroxide reductase, mitochondrial precursor (EC 1.11.1.15) (Perioredoxin 3) (Antioxidant protein 1) (AOP-1) (MER5 protein) (PRX III)_32"	PRDX3_MOUSE		CN980634	0.6364	1268	8	-0.90802	-1.0265	-0.70332	-0.42527	-0.70194	-1.10159	-0.37947	-0.07974	-0.53055	-1.35641	-1.39791	-1.19863	-0.97698	-1.18384	-1.14155	-1.28665	-1.10882	-1.56439	-1.46105	-0.97984	-1.20182	-1.16274	-1.15247	-1.22339	-1.06471	-1.08478	-0.70167	-0.25543	-0.58701	-0.9776	-0.69584	-0.47591	-0.13738	-0.79194	-1.27767	-1.09625	-0.34835	-1.13675	-0.93974	-1.11227	0.041278	-0.27665	0.590592	1.336745	0.594307	-0.47816	1.459665	2.263973	1.054237	-1.16198	-1.27335	-0.73858	-0.14378	-0.69888	-0.58539	-0.97476	-0.49757	-1.72009	-1.44278	-0.15145	-0.74713	-0.64227	-0.61469	-0.805	-0.37919	-0.43305	0.59504	1.792525	0.902713	-0.14545	0.610683	1.200868	2.109315	0.352777	-0.95069	-0.46385	1.543169	-0.5725	-0.04384	-0.50681	0	0	0	0	0	0	0	0	0	0	0	0	0	0	0	0	0	0	0	0	0	0	0	0	0	0	0	0	0	0	0	0	0	0	0	0	0	0	0
33	Beta-hexosaminidase alpha chain precursor (EC 3.2.1.52) (N-acetyl-beta-glucosaminidase) (Beta-N-acetylhexosaminidase) (Hexosaminidase A)_33	HEXA_HUMAN		CN969298	0.3766	4746	33	0.267245	0.189712	0.038988	0.02503	0.503435	-0.22048	0.016416	0.430717	0.023123	-0.07842	-0.09937	-0.02709	0.351772	-0.1527	-0.25031	0.168927	-0.08383	-0.39975	0.024335	0.594496	0.02791	-0.2701	0.097074	-0.46743	-0.27934	-0.12584	-0.2122	0.426621	0.140613	0.20588	0.409226	0.097049	0.703374	-0.11656	0.582975	0.172341	0.473458	0.185434	0.006342	-0.10275	0.655892	0.381507	-0.15189	-0.20129	1.491747	-1.07013	-0.23177	1.234403	-0.20804	-0.5674	-0.64154	-0.38575	0.955022	-0.83024	-1.17568	0.307953	-0.58655	-1.70453	-0.20375	1.814002	-0.19109	-1.24573	0.053671	-1.94407	-1.27842	-0.73519	-1.04081	1.219907	0.207753	0.438726	1.158347	0.053584	2.199312	-0.70236	1.773231	0.320033	1.385658	0.36637	-0.26742	-0.6535	0	0	0	0	0	0	0	0	0	0	0	0	0	0	0	0	0	0	0	0	0	0	0	0	0	0	0	0	0	0	0	0	0	0	0	0	0	0	0
34	60S ribosomal protein L18_34	RL18_ICTPU	RIBO	CN968984	0.1934	3325	20	0.808821	1.019143	0.936939	0.784489	0.609433	0.413922	0.680111	1.010986	0.930552	1.054023	0.431889	0.880783	0.577638	0.202943	0.809498	1.166925	0.985582	0.531951	1.369363	1.550341	1.051759	0.958555	1.175403	0.699474	0.867124	-0.061	0.533519	1.22389	0.726313	0.826638	0.646888	0.189118	0.1452	0.132832	0.454865	0.628231	0.770446	1.27009	0.442394	0.014245	0.192545	0.750824	0.532623	0.127959	-0.33671	-0.85568	-0.1491	0.729173	0.515669	0.843409	-0.80799	0.383561	-0.42111	-1.4157	0.194343	1.143099	0.661741	-0.54238	1.680449	2.160839	0.8374	0.589998	1.165601	-0.09771	0.347304	-2.1163	-0.53822	1.294306	-0.02646	0.239839	-0.23729	-1.4524	-1.56897	-1.6018	-0.747	-0.28681	0.090682	1.416939	-0.7801	-1.91658	0	0	0	0	0	0	0	0	0	0	0	0	0	0	0	0	0	0	0	0	0	0	0	0	0	0	0	0	0	0	0	0	0	0	0	0	0	0	0
35	Receptor-type tyrosine-protein phosphatase mu precursor (EC 3.1.3.48) (Protein-tyrosine phosphatase mu) (R-PTP-mu)_35	PTPRM_HUMAN	KIN	CN972527	0.4737	4550	31	-0.22509	-0.4807	-0.44941	-0.41854	-0.9628	-0.96887	-0.61378	-0.30004	-0.96027	-0.889	-0.73443	-0.68038	-0.39618	-1.10659	-1.11074	-1.0766	-1.17902	-0.98515	-1.52821	-0.99832	-0.90376	-0.74577	-0.71194	-1.13966	-0.91468	-0.83144	-1.22061	-0.84715	-0.5881	-0.59243	0.353507	-0.49134	-0.19192	-0.05328	-0.64448	-0.23902	0.108563	0.200788	-0.12044	-1.17143	1.040771	0.443126	0.516287	0.58845	-0.6841	-0.69829	0.131952	0.86554	-0.67818	-0.51154	-0.15014	-0.02376	0.640744	-1.02032	-1.03	-0.95019	-1.18965	-0.73637	-2.00612	-0.76716	-0.54605	-0.17665	-0.09755	-1.09762	-0.57159	-0.37697	-1.2869	-0.41369	0.192012	0.181871	2.393631	0.418253	1.118333	1.4425	0.060183	1.008212	1.820913	2.036549	1.285466	-1.17192	0	0	0	0	0	0	0	0	0	0	0	0	0	0	0	0	0	0	0	0	0	0	0	0	0	0	0	0	0	0	0	0	0	0	0	0	0	0	0
37	EF-hand domain-containing protein 2 (Swiprosin-1)_37	EFHD2_HUMAN		CN968982	0.0184	536	5	2.093836	1.805838	1.853637	1.227109	2.852329	2.013052	2.116997	1.165424	2.111541	2.101533	1.506208	1.920088	2.417055	2.129114	2.785492	2.00581	2.3734	2.104955	2.825042	2.19736	1.146238	1.771069	2.47408	1.864912	2.157419	1.730566	1.798162	1.702678	0.642159	0.997911	1.405157	1.227731	1.071578	0.771979	0.869617	1.300746	1.477783	1.68701	1.093508	0.842699	0.609159	0.111981	0.194498	-0.88709	1.918563	0.469701	0.649143	-0.99358	0.639723	0.622446	-0.40528	0.309214	1.167139	0.670061	1.80318	0.457197	1.091778	0.628355	1.871456	0.787875	-1.0267	0.05196	1.265583	0.213963	0.718924	-0.01796	0.098732	-0.0661	-1.8969	-1.28276	-0.57972	-0.88602	-1.15559	-1.67279	-1.50424	-0.75997	-0.45435	-0.09315	-1.11773	-1.55071	0	0	0	1	0	0	0	0	0	0	0	0	0	0	0	0	0	0	0	0	0	0	0	0	0	0	0	0	0	0	0	0	0	0	0	0	0	0	0
38	actin-like [Mus musculus]_38	8850209	STRUC	CN969304	0.1081	4599	31	0.698253	0.610888	0.202069	0.374935	0.109279	-0.40176	0.197528	0.375249	-0.07157	0.074433	-0.19645	0.092714	0.241468	-0.52622	-0.70905	-0.12695	-0.57628	-0.79334	-0.3344	0.75816	0.080213	-0.27142	-0.1585	-0.4727	-0.50984	-0.05811	-0.62642	-0.14119	-0.0095	0.091981	0.815504	0.554915	0.254732	0.055757	0.387478	0.101976	0.425878	0.111162	0.178344	-0.23289	1.682693	1.46772	0.461764	0.887125	0.233444	-1.02403	0.450592	0.887897	-0.21155	0.147699	-0.51883	0.192682	0.558712	-1.3303	-1.78017	-0.34783	-1.45348	-1.98758	-0.85829	1.830101	0.161922	-0.70331	-0.42546	-1.19859	-1.28997	-0.17844	-1.57685	-0.38288	-0.05883	0.190879	1.971205	1.329991	0.59135	0.101744	0.91799	0.215472	1.012478	0.238077	0.403387	-0.60851	0	0	0	0	0	0	0	0	0	0	0	0	0	0	0	0	0	0	1	0	0	0	0	0	0	0	0	0	0	0	0	0	0	0	0	0	0	0	0
39	Translationally-controlled tumor protein (TCTP)_39	TCTP_BRARE		CN970091	0.0043	2607	16	0.980538	0.910507	0.883711	0.717293	1.231346	1.285969	1.441053	1.390446	1.264426	1.164139	1.007567	1.111638	1.296584	1.375818	2.235293	2.887735	2.408879	2.196992	2.379376	2.447328	2.247597	1.591404	2.006632	2.129598	2.132765	1.008833	0.961548	1.018497	0.416048	1.105365	1.306554	0.966483	1.080574	0.407813	0.900272	1.403111	2.134986	1.681308	1.037988	0.669807	-0.71747	-0.83165	-0.87533	-1.14666	-0.30855	-0.21949	0.033354	-0.04916	-0.25462	-0.41813	-0.6734	-0.50372	-0.20219	-0.07301	1.32828	2.392021	1.611295	1.265834	1.563193	1.673982	1.348342	0.278486	0.955473	1.155955	1.161119	-0.67134	-0.74843	-0.65558	-1.63781	-0.51395	-0.18593	-0.74038	-0.55437	-1.65124	-0.84833	-0.02851	1.164741	0.425065	-0.6238	-1.22408	0	0	0	0	0	0	0	0	0	0	0	0	0	0	0	0	0	0	0	0	0	0	0	0	0	0	0	0	0	0	0	0	0	0	0	0	0	0	0
40	"Superoxide dismutase [Mn], mitochondrial precursor (EC 1.15.1.1)_40"	SODM_ARATH	SOD	CN969755	0.155	6160	38	0.545058	0.032595	0.245655	0.032297	0.499491	-0.19485	0.168065	0.627491	0.118337	0.106989	-0.05014	0.430878	0.234345	-0.41515	-0.35571	-0.39669	-0.35446	-0.22474	-0.11293	0.33867	-0.14588	-0.03989	0.401462	-0.16595	0.18437	0.026159	0.08026	0.701565	0.110392	0.153327	0.375271	0.403466	0.707888	0.341445	0.267025	0.16115	0.540323	1.132803	0.507415	0.381027	1.059383	-0.44829	0.178535	-0.44917	0.925325	-1.11745	-0.04974	1.301904	-0.19604	-0.22942	-0.69169	0.723465	0.14526	-1.76557	-1.5907	-1.71126	-1.58702	-1.20538	-0.87643	0.452187	-0.97336	-0.66155	0.636923	-1.03241	-0.00177	-0.46723	-0.30806	1.519832	-0.21941	-0.0931	0.559866	0.642817	1.538432	0.46035	0.241407	-0.07008	1.045453	2.788541	0.948637	0.576803	0	0	0	0	0	0	0	0	0	0	0	0	0	0	0	0	0	0	0	0	0	0	0	0	0	0	0	0	0	0	0	0	0	0	0	0	0	0	0
41	Insulin-like growth factor binding protein 1 precursor (IGFBP-1) (IBP-1) (IGF-binding protein 1)_41	IBP1_BOVIN		CN969746	0.1238	1218	8	0.264091	-0.15039	0.145775	-0.0992	0.425915	-0.49138	0.216594	0.737556	0.1805	0.119195	-0.15683	0.256081	0.409166	-0.27016	-0.46402	-0.53302	-0.11733	-0.30882	0.041163	0.393094	-0.15766	-0.36452	-0.22815	-0.40535	-0.41665	-0.16695	-0.16945	0.180766	-0.15395	-0.25361	0.14578	-0.06247	0.405494	-0.31118	0.365303	0.456101	0.625413	0.338844	0.002567	-0.25701	0.791371	-0.47114	0.430982	-0.3152	1.284284	-1.50978	0.646697	2.233536	0.536753	0.350021	-0.49074	0.766972	1.233266	-0.83594	-1.42645	-1.63663	-0.37043	-0.95371	0.112336	1.184311	-0.49328	-1.12336	-0.70798	-1.24773	-1.28214	-0.52157	-0.52917	0.537566	-0.48196	-0.78553	0.430998	-0.20333	1.222081	-0.96088	1.099662	1.376229	1.89195	1.019066	-0.00523	-0.79591	0	0	0	0	0	0	0	0	0	0	0	0	0	0	0	0	0	0	0	0	0	0	0	0	0	0	0	0	0	0	0	0	0	0	0	0	0	0	0
42	Probable imidazolonepropionase (EC 3.5.2.7) (Imidazolone-5-propionate hydrolase)_42	HUTI_HALSA		CN969976	0.221	1240	8	0.244217	-0.28069	-0.08024	-0.13702	0.19826	-0.47627	-0.02913	0.896255	-0.01728	-0.363	-0.64376	0.103219	0.389711	-0.41558	-0.58287	-0.68734	-0.67957	-0.87017	-0.27546	0.268644	-0.37036	-0.32836	-0.29759	-0.49755	-0.42794	-0.46587	-0.65052	0.04567	0.130229	0.065342	-0.03183	0.108259	0.350044	-0.25396	0.138672	0.039342	0.502409	-0.26247	-0.29075	-0.31337	1.069122	-0.33233	0.202846	0.051258	0.946421	-0.85452	0.339314	2.810003	0.370951	-0.5521	-1.3017	0.692671	1.457577	-0.69247	-1.13914	-1.41804	-1.39731	-1.90618	-0.31838	1.134341	-0.57174	-0.45961	-0.37745	-0.91132	-0.72547	-0.82676	-1.31976	0.53902	0.764784	0.591543	0.332113	0.706125	1.35167	-0.26096	0.787327	0.522124	1.758471	-0.28368	-0.35918	-0.41958	0	0	0	0	0	0	0	0	0	0	0	0	0	0	0	0	0	0	0	0	0	0	0	0	0	0	0	0	0	0	0	0	0	0	0	0	0	0	0
43	Complement C3 precursor [Contains: Complement C3 beta chain; Complement C3 alpha chain; C3a anaphylatoxin; Complement C3b alpha&apos; chain; Complement C3c fragment; Complement C3dg fragment; Complement C3g fragment; Complement C3d fragment_43	CO3_HUMAN		CN970781	0.0202	1175	8	0.312359	-0.02226	0.09619	-0.03581	0.268845	-0.53302	-0.01662	0.879579	-0.1761	-0.2712	-0.37896	0.149787	0.296204	-0.4079	-0.6931	-0.7667	-0.66083	-0.7071	-0.59216	0.184894	-0.28041	-0.18492	-0.58073	-0.54239	-0.3759	-0.53864	-0.26434	0.219041	-0.22508	0.148218	0.367061	-0.0108	0.445783	-0.09928	0.356917	0.224578	0.505225	0.087577	0.239376	-0.17858	1.032719	0.182386	0.483388	0.147943	0.922141	-1.11556	0.196722	2.474143	-0.20857	-0.45022	-0.72407	0.619589	0.991666	-0.79761	-1.52236	-1.70939	-1.44035	-1.55794	-1.26585	0.708804	-0.47363	-0.23097	-1.23681	-1.13937	-0.71628	-1.12986	-0.43279	0.795578	-0.33303	0.615601	1.171727	0.211507	1.371777	-0.01335	1.145948	0.809647	1.522831	0.461499	0.847254	-0.21486	0	0	0	0	0	0	1	1	0	0	0	0	0	0	0	0	0	0	0	0	0	0	0	0	0	0	0	0	0	0	0	0	0	0	0	0	0	0	0
44	Vacuolar ATP synthase subunit C (EC 3.6.3.14) (V-ATPase C subunit) (Vacuolar proton pump C subunit)_44	VATC_ASCSS		CN970368	0.0236	1326	8	0.047067	-0.46697	-0.29379	-0.05608	0.192287	-0.49934	0.082102	0.627366	-0.15343	-0.13893	-0.32668	-0.02897	0.3497	-0.20228	-0.51725	-0.73931	-0.33998	-0.26732	-0.71785	-0.06163	-0.58873	-0.56489	-0.47761	-0.57795	-0.40273	-0.59282	-0.70252	0.144086	-0.08342	-0.11818	0.360613	-0.03969	0.445092	-0.06479	0.310665	-0.27986	0.455535	0.239903	0.287159	-0.47228	0.554901	-0.85085	-0.37724	0.272826	0.952038	-0.93937	0.650713	2.141859	0.006594	0.046259	-0.4672	0.346949	1.382521	-0.12698	-0.98835	-1.59562	-0.50357	-0.30486	-1.53693	0.257633	-1.18382	-1.11863	-0.87994	-1.15435	-0.67517	-1.19501	-1.49501	0.82022	0.198056	0.102986	1.412364	0.317655	1.64339	0.249005	1.275769	-0.33914	1.671949	1.082254	1.211487	-0.86537	0	0	0	0	0	0	0	0	0	0	0	0	0	0	0	0	0	0	0	0	0	0	0	0	0	0	1	0	0	0	0	0	0	0	0	0	0	0	0
45	atrophin-1 [Homo sapiens]_45	55750041		CN971934	0.1771	5689	35	-0.04127	-0.20145	-0.093	0.147387	0.219396	-0.30003	0.312441	0.471195	-0.24211	-0.26744	-0.39837	-0.07044	0.20496	-0.68733	-0.7966	-0.97363	-0.56096	-0.57663	-0.46258	-0.3959	-0.82906	-0.26487	-0.29188	-0.19659	-0.27489	-0.67216	-0.37634	0.106902	-0.04058	-0.45256	0.491733	-0.01044	0.0244	-0.32178	0.498511	0.370704	0.180453	-0.25206	-0.03302	-0.56277	0.400879	-0.02951	0.261879	0.907778	1.101257	-0.2944	1.351259	1.777814	-0.13877	-0.20682	-0.55861	0.322498	1.062471	-1.33502	-1.62861	-2.10429	-0.99548	-1.03758	-0.73115	-0.55199	-1.71582	-0.1999	-0.27249	-0.01646	-0.22682	-1.29427	-0.49942	0.798998	0.402722	-0.70422	1.832998	0.483711	0.577325	-0.35283	1.851209	1.507805	0.996622	-0.16551	0.423055	-1.00033	0	0	0	0	0	0	0	0	0	0	0	0	0	0	0	0	0	0	0	0	0	0	0	0	0	0	0	0	0	1	0	0	0	0	0	0	0	0	0
46	Hypothetical 84.0 kDa protein in NUP120-CSE4 intergenic region_46	YKF4_YEAST		CN970959	0.1143	1215	8	0.452543	-0.01627	-0.17261	-0.01163	0.226621	-0.53953	-0.38102	0.521683	-0.11506	-0.3321	-0.40676	0.176164	0.348988	-0.58136	-0.61774	-0.70454	-0.6411	-0.77044	-0.93695	0.275912	-0.22093	-0.52383	-0.43044	-1.0714	-0.64	-0.32366	-0.48052	0.00103	-0.44323	-0.63469	0.0154	-0.28238	0.004859	0.111508	0.483381	0.442108	-0.02185	0.061982	-0.25985	-0.37346	1.660379	0.503441	0.117649	0.514891	1.102852	-0.78785	-0.39668	1.831001	0.25966	-0.27594	-0.46019	0.978335	1.404828	-0.89107	-0.98085	-1.19506	-1.0385	-1.35766	-1.76858	1.224493	-0.0016	-0.74911	-0.51862	-2.10038	-1.03577	-0.25512	-0.64221	0.546144	-0.5502	-1.02268	0.581606	-0.15325	0.555592	0.818778	1.73648	1.634628	0.489689	0.696559	-0.09766	-0.37802	0	0	0	0	0	0	0	0	0	0	0	0	0	0	0	0	0	0	1	0	0	0	0	0	0	0	0	0	0	0	0	0	0	0	0	0	0	0	0
47	Corticosteroid-binding globulin precursor (CBG) (Transcortin)_47	CBG_HUMAN	STEROID	CN970566	0.0355	5879	37	0.133008	0.196654	0.494009	0.332441	0.121672	-0.3057	-0.01411	0.65608	0.141693	0.006261	0.008703	0.43233	0.560721	0.025375	0.40718	0.755948	0.470726	0.560119	0.596197	1.035736	0.618072	0.339236	0.90242	0.642019	0.517976	0.465418	0.333152	0.694519	0.201741	0.486367	0.653997	0.672201	0.711375	0.44455	0.870042	0.985487	1.393077	1.196691	0.617083	0.425849	-1.04059	-0.85746	-0.00187	-0.46675	-1.0732	-2.30288	-1.46388	0.464464	-1.0156	-1.40528	-1.39825	-0.17934	0.190084	-1.35028	-0.2517	0.751816	-0.06886	0.188352	0.292161	1.556857	0.355101	-0.4472	1.173265	0.424005	0.067094	-0.08413	-0.4647	0.575066	-0.84282	-0.02385	0.458471	0.51085	0.623566	-0.14418	1.080103	1.412274	2.585044	2.019978	0.352257	-0.19799	0	0	0	0	0	0	0	0	0	0	0	0	0	0	0	0	0	0	0	0	0	0	0	0	0	0	0	0	0	0	0	0	0	0	0	0	0	0	0
48	N-acylethanolamine-hydrolyzing acid amidase precursor (EC 3.5.1.-) (N-acylsphingosine amidohydrolase-like) (ASAH-like protein)_48	ASAHL_MOUSE		CN970669	0.0355	4798	33	0.354346	-0.28852	-0.09828	-0.09147	0.143763	-0.35486	0.021938	0.640842	-0.04588	-0.25803	-0.47137	0.172763	0.509409	-0.38726	-0.77684	-0.59152	-0.58819	-0.44439	-0.01473	-0.09969	-0.3076	-0.52095	-0.35581	-0.3295	-0.46654	-0.39304	-0.28061	0.31402	-0.08284	-0.32707	0.28114	0.515201	1.041797	0.124957	0.864075	-0.03772	0.105522	-0.28108	-0.05706	-0.1126	1.061167	-0.53017	-0.05925	-0.0424	0.539893	-0.69438	0.23833	1.770353	0.070446	-0.4547	-0.9828	0.61168	1.445007	-0.77459	-1.73895	-1.28021	-1.27197	-0.91601	0.147551	-0.06274	-0.57741	-1.10552	-0.69674	-0.6316	-0.97083	-0.78891	-0.51059	0.961344	-0.02104	-0.6256	0.879953	1.459344	2.76287	0.49334	2.322938	0.090656	0.445233	-0.51176	0.042788	-0.09471	0	0	0	0	0	0	0	0	0	0	0	0	0	0	0	0	0	0	0	0	0	0	0	0	0	0	0	0	0	0	0	0	0	0	0	0	0	0	0
49	"Steroid hormone receptor ERR2 (Estrogen-related receptor, beta) (ERR-beta) (Estrogen receptor-like 2) (ERR beta-2)_49"	ERR2_HUMAN	STEROID	CN980443	0.1238	5383	35	0.097622	-0.40084	-0.48559	0.05504	-0.07738	-0.42621	-0.3764	0.401713	-0.21731	-0.31825	-0.53125	0.201777	0.271112	-0.399	-0.98062	-0.78704	-0.81382	-0.52517	-0.52514	-0.30021	-0.83872	-0.54923	-0.61568	-0.38336	-0.78168	-0.66509	-0.77769	-0.09339	-0.14303	-0.35528	-0.16635	-0.20933	0.591491	-0.12659	0.751296	-0.04468	0.454045	-0.553	-0.35867	-0.52427	0.949969	-0.27749	-0.48619	0.845111	0.519019	-0.33995	-0.21731	1.698786	0.174441	-0.07411	-0.59861	1.206448	1.377185	-0.27295	-1.70517	-1.2285	-1.29443	-0.58365	-0.58357	-0.02969	-1.35576	-0.64289	-0.80653	-0.23444	-1.2153	-0.9282	-1.20546	0.479602	0.357368	-0.16528	0.299944	0.194093	2.166111	0.39784	2.55963	0.599555	1.827653	-0.65219	-0.17365	-0.58143	0	0	0	0	0	0	0	0	0	0	0	0	0	0	0	0	0	0	0	0	0	0	0	0	0	0	0	0	0	0	0	0	0	0	0	0	0	0	0
50	Calcium/calmodulin-dependent protein kinase type II gamma chain (EC 2.7.1.123) (CaM-kinase II gamma chain) (CaM kinase II gamma subunit) (CaMK-II gamma subunit)_50	KCC2G_HUMAN	CA	CN982849	0.1791	1168	8	0.143036	-0.38531	-0.36524	0.237045	0.357537	-0.02981	0.121132	0.524685	-0.24641	-0.59321	-0.43604	-0.45115	-0.02786	-0.96827	-0.96912	-1.17488	-0.69698	-0.25544	-0.26942	-0.08696	-0.52136	-0.66303	-0.79208	-1.10158	-0.81863	-0.58089	-0.44165	-0.14351	-0.02631	-0.10678	0.152765	0.159035	0.290356	0.299238	-0.11119	-0.15361	0.346772	-0.42833	-0.41308	-0.70964	0.986759	-0.23581	-0.18936	1.204292	1.483104	0.586793	0.936075	1.869873	0.085605	-0.71688	-0.35319	-0.38817	0.591315	-1.58474	-1.58671	-2.06282	-0.95699	0.064706	0.032362	0.454551	-0.55063	-0.87842	-1.17705	-1.89322	-1.23847	-0.68837	-0.36616	0.3237	0.594908	0.408704	1.009273	1.023779	1.327651	1.348203	0.398499	0.300336	1.458195	-0.33535	-0.30006	-0.98628	0	0	0	0	0	0	0	0	0	0	0	0	0	0	0	0	0	0	0	0	0	0	0	0	0	0	0	0	0	0	0	0	0	0	0	0	0	0	0
51	Cathepsin H precursor (EC 3.4.22.16) [Contains: Cathepsin H mini chain; Cathepsin H heavy chain; Cathepsin H light chain]_51	CATH_HUMAN		CN972900	0.2862	3476	22	0.615074	0.816097	0.526698	0.657865	0.234311	0.775995	0.731631	0.780738	0.588326	0.837517	0.155509	0.775266	0.736482	0.650795	1.039409	0.75058	0.753805	0.713123	0.438384	0.703525	0.401291	1.733085	1.111602	1.116208	1.369193	0.107264	0.883165	0.268649	0.03507	0.400298	0.335829	0.326806	0.37009	-0.07256	0.538326	1.047447	1.306454	0.867987	0.290589	0.825902	-0.12909	0.405725	-0.36421	-0.01525	-1.1421	0.299033	0.181006	0.311654	-0.20025	0.462711	-1.35174	0.297095	0.193911	-0.03405	0.999838	0.23142	0.239998	0.131766	-0.59917	0.106231	-0.69785	2.845338	1.191905	1.204158	1.877217	-1.4801	0.584157	-1.05074	-1.67217	-0.70049	-0.87201	-0.89602	-0.78086	-1.95853	-0.33327	1.021224	1.7103	0.543776	-0.99237	0.43181	0	0	0	0	0	0	0	0	0	0	0	0	0	0	0	0	0	0	0	0	1	0	0	0	0	0	0	0	0	0	0	0	0	0	0	0	0	0	0
52	Cathepsin B precursor (EC 3.4.22.1)_52	CATB_BOVIN		CN972561	0.113	5234	35	0.174766	0.16712	0.026491	0.370118	0.152015	-0.36529	-0.09823	0.500471	-0.31945	-0.04733	-0.11467	0.494865	0.369975	-0.10368	-0.63601	-0.77018	-1.0428	-0.77982	-1.2137	-0.78399	-0.75453	-0.7332	0.047137	-0.36989	-0.66432	-0.49155	-0.43173	0.034204	-0.33391	-0.32585	-0.04874	0.221302	0.295204	0.007703	0.509093	0.048323	0.186571	-0.14171	-0.06192	-0.27404	0.818091	0.800584	0.478589	1.265382	0.765999	-0.41846	0.193009	1.563848	-0.31351	0.309573	0.155374	1.551014	1.265056	0.180529	-1.03832	-1.34552	-1.96975	-1.36759	-2.36105	-1.37714	-1.30969	-1.26085	0.525862	-0.42899	-1.10314	-0.70755	-0.57058	0.496249	-0.3466	-0.32816	0.306332	0.924642	1.093855	0.43557	1.583589	0.528577	0.84512	0.093457	0.276149	-0.20954	0	0	0	0	0	0	0	0	0	0	0	0	0	0	0	0	0	0	0	0	0	0	0	0	0	0	0	0	0	0	0	0	0	0	0	0	0	0	0
53	Protein KIAA0853_53	K0853_HUMAN		NA	0.052	1249	8	-0.09528	-0.71942	-0.40252	-0.25064	0.010511	-0.55969	-0.14985	0.639406	0.023861	-0.06906	-0.54569	-0.16479	0.196553	-0.81326	-0.64766	-0.79621	-0.52866	-0.53106	-0.9546	-0.78671	-0.72356	-0.87412	-0.77847	-1.13608	-0.90325	-0.71861	-0.68446	-0.54991	-0.8037	-0.44871	0.198437	0.001526	0.277553	-0.2749	0.16542	0.183216	0.341083	-0.65083	-0.41948	-0.81506	0.693672	-0.75583	-0.01987	0.332852	0.93935	-0.38487	0.566928	2.39988	0.970353	0.754566	-0.35236	0.532237	1.37141	-0.97376	-0.58916	-0.93417	-0.31282	-0.31839	-1.302	-0.91211	-0.76544	-1.11511	-0.89296	-1.72347	-1.18275	-0.75393	-0.67463	-0.36216	-0.95156	-0.12713	1.375786	0.918484	1.559523	0.276526	1.299106	1.340436	1.707063	-0.59653	-0.05924	-0.97793	0	0	0	0	0	0	0	0	0	0	0	0	1	0	0	0	0	0	0	0	0	0	0	0	0	0	0	0	0	0	0	0	0	0	0	0	1	0	0
54	DNA binding protein with his-thr domain [Mus musculus]_54	38524610	TF	CN980456	0.0881	528	5	0.002662	-0.165	-0.29443	-0.03451	0.929409	0.304927	0.525924	0.720764	0.25097	0.526044	0.079961	0.652228	0.533458	-0.00836	-0.01782	-0.18561	-0.0921	-0.22135	-0.67171	0.128327	-0.23284	-0.4421	-0.38589	-0.41456	-0.55638	-0.30201	-0.36922	-0.1274	-0.11388	0.232598	-0.17979	0.09587	0.118251	-0.01417	0.104541	-0.06062	0.402134	-0.11046	-0.16701	-0.48452	0.010298	-0.44967	-0.80476	-0.09169	2.552776	0.839546	1.445838	1.98037	0.691517	1.446167	0.222364	1.792347	1.466507	-0.01994	-0.04588	-0.50622	-0.24969	-0.60426	-1.8398	0.355054	-0.63579	-1.20987	-1.05567	-1.13432	-1.52341	-0.82555	-1.00993	-0.34653	-0.30943	0.641116	-0.49025	0.266011	0.32741	-0.03589	0.289798	-0.16331	1.106227	-0.30004	-0.45518	-1.32627	0	0	0	1	0	0	0	0	0	0	0	0	0	0	0	0	0	0	0	0	0	0	0	0	0	0	0	0	0	0	0	0	0	0	0	0	0	0	0
55	"Spectrin beta chain, brain 1 (Spectrin, non-erythroid beta chain 1) (Beta-II spectrin) (Fodrin beta chain)_55"	SPTB2_HUMAN		CN980544	0.0405	2152	15	0.745281	0.659112	0.614553	0.098197	1.561103	0.972883	1.197979	0.881891	1.640626	1.538297	1.219697	1.196215	1.469049	1.16906	1.655018	0.498974	1.182746	0.68034	0.938881	1.039648	0.510519	0.85796	1.452089	1.374346	0.763205	1.410213	0.834702	0.248036	0.602665	0.73628	1.12295	0.850959	0.674128	0.461762	0.835034	0.724094	0.794249	0.605125	0.534265	0.186692	-0.41745	-0.63133	-0.74193	-2.02354	1.607448	0.147464	0.70616	-0.07838	1.804827	1.550844	0.760066	0.701783	1.378966	0.634384	1.840549	-1.0288	0.668351	-0.57864	0.063069	0.313177	-1.00014	-0.13778	1.336872	1.143911	-0.37296	1.232935	-0.19551	-1.65163	-0.77143	-0.43979	0.519936	-0.15516	-0.59406	-1.12116	-0.19468	-0.47004	-0.29591	-0.76532	-0.9412	-1.80389	0	0	0	1	0	0	0	0	0	0	0	0	0	0	1	0	0	0	0	0	0	0	0	0	0	0	0	0	0	0	0	0	0	0	0	0	0	0	0
56	Dual specificity protein phosphatase 3 (EC 3.1.3.48) (EC 3.1.3.16) (T-DSP11)_56	DUS3_MOUSE	KIN	CN969058	0.446	5250	35	0.016414	-0.18663	-0.35715	0.044515	0.090049	-0.43232	-0.29751	0.545522	0.042878	-0.03231	-0.05557	-0.44072	0.03992	-0.49213	-1.08454	-0.81662	-0.73627	-0.55724	-0.40903	-0.19732	-0.23009	-0.49483	-0.59076	-0.30302	-0.36335	-0.43715	0.150465	-0.1433	0.411287	-0.11947	0.018609	0.107298	0.315101	-0.07773	0.757845	0.006105	-0.24855	-0.03196	-0.46601	-0.4806	0.562943	0.004886	-0.46381	0.640178	0.765327	-0.6704	-0.29988	2.017192	0.635678	0.429026	0.36509	-0.69348	0.627547	-0.8348	-2.46303	-1.72664	-1.5058	-1.01374	-0.60638	-0.0245	-0.11456	-0.84221	-1.10586	-0.31503	-0.48084	-0.68367	0.931379	0.123974	1.648246	0.189454	0.568973	0.812735	1.383879	0.304181	2.60076	0.534607	-0.1653	0.429987	-0.763	-0.80311	0	0	0	0	0	0	0	0	0	0	0	0	0	0	0	0	0	0	0	0	0	0	0	0	0	0	0	0	0	0	0	0	0	0	0	0	0	0	0
57	Putative GTP-binding protein 5_57	GTPB5_HUMAN	SIGN	CN968927	0.4491	1251	8	-0.24395	-0.41205	-0.19802	0.184536	-0.03766	-0.58904	-0.15622	0.573191	-0.19084	-0.1609	-0.80478	-0.04533	0.212549	-0.33397	-1.03953	-1.00525	-0.84199	-0.77632	-0.76699	-0.3281	-0.76106	-0.67435	-0.75055	-0.5989	-0.41103	-0.59909	-0.12369	-0.03174	-0.2471	-0.39886	-0.34693	-0.42004	0.195359	-0.60539	0.265337	-0.02319	-0.28857	-0.54616	-0.2031	-0.42896	0.287601	-0.17275	0.413407	1.461101	0.852561	-0.65749	0.527878	2.525507	0.433052	0.515056	-1.24833	0.83156	1.537821	0.041059	-1.89123	-1.79735	-1.35024	-1.17039	-1.14483	0.057141	-1.12859	-0.89112	-1.09981	-0.6845	-0.16998	-0.685	0.616978	0.868793	0.278975	-0.13664	0.005576	-0.19465	1.490741	-0.70225	1.68239	0.892195	0.165402	-0.54006	0.39948	-0.21906	0	0	0	0	0	0	0	0	0	0	0	0	0	0	0	0	0	0	0	0	0	0	0	0	0	0	0	0	0	0	0	0	0	0	0	0	0	0	0
58	Vacuolar ATP synthase subunit H (EC 3.6.3.14) (V-ATPase H subunit) (Vacuolar proton pump H subunit) (V-ATPase M9.2 subunit) (V-ATPase 9.2 kDa membrane accessory protein)_58	VA0H_BOVIN		CN985064	0.5031	1448	9	0.360578	0.139508	0.584092	0.257288	0.355044	0.343018	0.293239	0.591199	0.868777	0.307838	0.013394	0.283631	0.334331	-0.08641	0.24341	-0.71923	-0.38158	-0.5389	-0.35122	0.326277	-0.35387	0.04332	0.204072	0.250196	0.304525	0.172279	-0.29174	0.255694	-0.09726	0.269771	0.234409	0.013355	0.63172	0.09115	-0.16315	0.201865	0.090319	-0.05817	-0.32284	-0.2636	0.748655	0.085759	1.418881	0.438931	0.732063	0.696	0.546736	1.440191	2.272534	0.590511	-0.29241	0.517923	0.669951	-0.59166	0.397317	-2.48924	-1.47677	-1.94851	-1.38574	0.6458	-1.39368	-0.20267	0.279359	0.417668	0.580577	0.184026	-1.20739	0.434153	-0.62421	0.476365	0.370328	-0.29252	1.561698	-0.05925	-0.82178	0.272741	-0.06174	-0.507	-1.30063	-1.12298	0	0	0	0	0	0	0	0	0	0	0	0	0	0	0	0	0	0	0	0	0	0	0	0	0	0	0	0	0	0	0	0	0	0	0	0	0	0	0
59	Phosphoglycerate mutase 1 (EC 5.4.2.1) (EC 5.4.2.4) (EC 3.1.3.13) (Phosphoglycerate mutase isozyme B) (PGAM-B) (BPG-dependent PGAM 1)_59	PGAM1_HUMAN	GLY	CN980644	0.1527	1234	8	-0.28513	-0.70577	-0.5397	0.026176	-0.15573	-0.03312	0.120859	0.693367	-0.09268	-0.3431	-0.80633	-0.24017	0.068038	-0.62169	-0.93479	-1.36913	-1.01541	-0.62828	-1.31183	-0.94678	-1.16433	-0.53523	-0.72149	-0.7396	-0.50878	-0.66022	-0.83984	-0.62697	-0.48425	-0.38831	-0.52676	-0.09718	0.427827	-0.86548	-0.61736	-0.17804	-0.43747	-1.19885	-0.87861	-0.71656	0.524731	-0.40724	-0.03929	1.214464	0.811425	1.083088	1.424244	2.692692	0.95113	0.396301	-0.63003	0.624357	1.307214	-0.22095	-0.91464	-1.87697	-1.09327	-0.23554	-1.75001	-0.94121	-1.42323	-0.02938	-0.44206	-0.48218	0.029215	-0.30631	-0.70428	-0.23264	0.083568	0.296125	-0.01063	0.94115	2.104363	-0.76108	-0.21135	0.762004	0.18721	-1.4997	-0.79018	-0.43114	0	0	0	0	0	0	0	0	0	0	0	0	0	0	0	0	0	0	0	0	0	0	0	0	0	0	0	0	0	0	0	0	1	0	0	0	0	0	0
60	Von Willebrand factor precursor (vWF) (Fragment)_60	VWF_PIG		CN980640	0.0823	1331	8	-0.09688	-0.33905	-0.02694	-0.17987	-0.05247	-0.39897	0.12731	0.330579	-0.54502	-0.41532	-0.64136	-0.31484	-0.00924	-1.15923	-1.05188	-1.19387	-1.03107	-1.17509	-1.11706	-0.448	-0.86976	-0.85629	-0.49556	-0.55085	-0.49335	-0.8028	-0.46194	0.30685	0.003843	-0.42786	-0.17094	-0.25784	0.326515	-0.03444	-0.09877	-0.42246	-0.53827	-1.33866	-0.56093	-0.7569	0.810519	0.263906	0.968385	0.623186	0.910742	0.128652	1.316542	1.775351	-0.201	0.091737	-0.41847	0.318553	1.008327	-1.58737	-1.34506	-1.66555	-1.29809	-1.62318	-1.49218	0.017973	-0.93399	-0.90358	-0.08936	-0.21416	-0.08437	-0.78286	-0.01348	1.72179	1.037858	0.063435	0.643346	0.447194	1.766177	0.951455	0.806249	0.075619	-0.18576	-1.99236	-0.23693	-0.67924	0	0	0	0	0	0	0	0	0	0	0	0	1	0	0	0	0	0	0	0	0	0	0	0	0	0	0	0	0	0	0	0	0	0	0	0	0	0	0
61	F-box only protein 7 [Mus musculus]_61	23397417	P-T	CN971156	0.2855	546	5	-0.72737	-0.84589	-0.44734	-0.52772	0.269904	-0.46021	0.060216	0.2465	-0.44821	-0.53407	-0.78957	-0.09531	0.194426	-0.61797	-0.81677	-1.38748	-0.97826	-0.96902	-1.346	-0.87113	-1.00513	-0.31447	-0.65908	-0.16499	-0.23115	-0.77969	-0.61365	-0.31874	-0.33267	-0.34798	-0.37599	-0.21019	-0.21887	-0.77726	-0.23196	-0.41864	-0.21957	-0.85832	-0.71173	-0.71482	-0.5474	-0.85276	0.174067	-0.03303	2.021977	0.140908	1.481738	1.961678	0.171838	-0.04939	-0.70763	1.081031	1.827516	-0.26554	-0.77772	-2.24811	-1.19379	-1.16998	-2.14123	-0.91779	-1.263	0.516389	-0.37146	0.901515	0.731052	-0.6822	-0.2544	0.505402	0.469511	0.430071	0.35791	0.78507	0.762712	-0.67593	0.728981	0.24802	0.760895	-0.88476	-0.5071	-0.51505	0	0	0	0	0	0	0	0	0	0	0	0	0	0	0	0	0	0	0	0	0	0	0	0	0	0	0	0	0	0	0	0	0	0	0	0	0	0	0
64	hypothetical protein LOC348235 [Homo sapiens]_64	32699054		CN980643	0.3313	4921	33	-0.27027	-0.70673	-0.02428	-0.25012	-0.3927	-0.92384	-1.04651	-0.13971	-0.78126	-0.88177	-1.07902	-0.77846	-0.49907	-1.03946	-1.00426	-1.4565	-1.7055	-1.02386	-1.26964	-1.72744	-1.12405	-0.99806	-0.70141	-1.08787	-0.91542	-0.53414	-1.07887	-1.16539	-0.63388	-0.76753	-0.39092	-0.50099	0.026112	-0.55971	-0.74751	-1.12732	-1.49973	-1.5156	-0.51307	-0.64792	1.314839	0.302391	1.885462	1.361583	1.030852	-0.20123	-0.48579	1.617698	0.129515	-0.10364	-0.5612	0.136002	0.78411	-0.46943	-0.38778	-1.43683	-2.01442	-0.43324	-1.00336	-2.06531	-0.66566	-0.37339	0.314746	-0.58172	-0.18169	0.702759	-0.56086	-0.76154	0.471379	0.161366	1.03498	0.779658	2.002351	0.643442	0.2078	-0.67322	-1.53711	-1.57393	0.751619	0.438811	0	0	0	0	0	0	0	0	0	0	0	0	0	0	0	0	0	0	0	0	0	0	0	0	0	0	0	0	0	0	0	0	0	0	0	0	0	0	0
65	ribosomal protein L15 [Rattus norvegicus]_65	20806169	RIBO	CN969267	0.2987	1360	8	0.243595	0.406319	0.4844	0.698357	0.438464	-0.07009	0.595609	1.036742	0.400645	-0.06236	-0.25214	0.403915	0.612414	-0.11007	-0.00485	0.024927	-0.2317	-0.03295	0.354574	0.983825	0.371195	0.295022	0.586986	0.199856	0.428079	-0.10297	-0.19382	0.1695	0.050694	0.160186	0.441647	0.36597	0.389547	0.295154	0.88815	0.558053	0.929167	0.197793	-0.07642	-0.21709	-0.13884	0.333672	0.560402	1.18168	0.427013	-1.0497	0.883327	2.164266	0.317199	-1.02725	-1.57834	0.326691	0.932123	-1.16579	-0.86027	-0.77379	-1.51898	-0.94187	0.18342	2.010609	0.231683	0.010494	0.858286	-0.26585	0.39686	-1.14519	-1.40898	-0.35399	-0.69898	-0.38104	0.436257	0.216511	0.284972	0.010878	1.732793	0.774273	1.851897	-0.27184	-1.06807	-1.47655	0	0	0	0	0	0	0	0	0	0	0	0	0	0	0	0	0	0	0	0	0	0	0	0	0	0	0	0	0	0	0	0	0	0	0	0	0	0	0
66	"amyotrophic lateral sclerosis 2 (juvenile) chromosome region, candidate 4 [Homo sapiens]_66"	22748831		CN968923	0.106	1338	8	0.284378	0.064317	-0.34839	0.167592	0.307072	-0.05327	0.321133	0.712971	-0.33937	-0.31391	-0.40658	0.176708	0.523592	-0.51658	-0.7558	-0.79731	-0.68005	-0.77952	-0.66322	0.059526	-0.47386	-0.65577	-0.25548	-0.78176	-0.48786	-0.27673	-1.07216	-0.12394	-0.44862	-0.23996	-0.1125	0.000903	0.031067	-0.51867	0.511021	-0.01784	0.286125	-0.20433	-0.11175	-0.35982	1.18514	0.65623	-0.3357	0.904448	1.239684	0.373608	1.27348	2.215252	-0.31401	-0.25283	-0.47556	0.926357	1.760084	-0.73995	-1.3149	-1.41468	-1.13285	-1.37192	-1.0924	0.644714	-0.63728	-1.07447	-0.11239	-1.3773	-0.67091	-0.16346	-2.07526	0.203755	-0.5766	-0.0751	0.231251	0.503816	0.576313	-0.74496	1.729871	0.458772	1.189338	0.010543	0.233058	-0.36318	0	0	0	0	0	0	0	1	0	0	0	0	1	0	0	0	0	0	0	0	0	0	0	0	0	0	0	0	0	0	0	0	0	0	0	0	0	0	0
67	"Glutaminase, kidney isoform, mitochondrial precursor (EC 3.5.1.2) (GLS) (L-glutamine amidohydrolase) (K-glutaminase)_67"	GLSK_HUMAN		CN972434	0.2804	4621	32	-0.20931	-0.39272	-0.18404	-0.09384	0.287382	-0.06211	-0.15398	0.388736	-0.35428	-0.36432	-0.06898	-0.15533	0.282612	-0.57196	-0.83115	-1.11115	-0.95966	-0.83721	-0.91238	-0.6406	-1.22904	-0.77059	-0.63492	-0.89049	-0.77218	-0.41547	-0.6211	-0.18742	-0.62461	0.073771	0.490587	0.510005	0.085605	-0.15158	0.297086	0.137482	-0.03469	-0.40927	-0.39672	-0.43832	0.253728	-0.15504	0.31004	0.511079	1.360727	0.581792	0.37704	1.586619	-0.06937	-0.09174	0.566494	0.374029	1.350097	-0.55453	-1.13219	-1.75625	-1.41861	-1.1457	-1.31322	-0.70751	-2.01897	-0.99722	-0.69483	-1.26445	-1.00076	-0.20574	-0.66404	0.302506	-0.67186	0.884644	1.813619	1.856896	0.911019	0.38239	1.382355	1.026639	0.642907	-0.19193	-0.16397	-0.25668	0	0	0	0	0	0	0	0	0	0	0	0	0	0	0	0	0	0	0	0	0	0	0	0	0	0	0	0	0	0	0	0	0	0	0	0	0	0	0
68	Peroxiredoxin 1 (EC 1.11.1.15) (Thioredoxin peroxidase 2) (Thioredoxin-dependent peroxide reductase 2) (Heme-binding 23 kDa protein) (HBP23)_68	PRDX1_RAT		CN972861	0.037	1232	8	0.259983	0.314134	-0.11643	0.193235	0.480936	-0.14488	0.299655	0.641937	0.045248	-0.03429	-0.18499	0.472696	0.436977	-0.6318	-0.514	-0.97007	-0.96849	-0.65979	-0.68058	0.591687	-0.30772	0.305543	-0.46349	-0.84883	-0.08351	-0.60221	-0.24136	0.020324	-0.8741	-0.09994	0.25007	0.479676	0.394092	0.188149	0.270472	-0.02922	0.202943	-0.22122	-0.35446	-0.18503	0.756972	0.876064	-0.07084	0.610179	1.242898	-0.13341	0.84422	1.596975	0.284723	0.109798	-0.22163	1.224776	1.146223	-1.20427	-0.9452	-1.94819	-1.9447	-1.26582	-1.31154	1.486464	-0.49153	0.85717	-0.8341	-1.68156	0.001549	-1.13919	-0.3456	0.229909	-1.73713	-0.03458	0.735171	1.240127	1.051909	0.598995	0.780041	0.120953	0.631529	-0.3013	-0.59433	-0.22172	0	0	0	0	0	0	0	0	0	0	0	0	1	0	0	0	0	0	1	0	0	0	0	0	0	0	0	0	0	0	0	0	0	0	0	0	0	0	0
69	Adenylyl cyclase-associated protein 2 (CAP 2)_69	CAP2_HUMAN		CN968915	0.131	1157	8	0.138727	-0.08347	-0.21043	0.208407	0.557175	-0.01113	0.585463	0.793604	-0.13477	-0.32576	-0.29843	0.122394	0.39499	-0.4737	-0.66879	-1.01637	-0.55511	-0.65015	-0.38463	0.158601	-0.43988	-0.32499	-0.40874	-0.52543	-0.42859	-0.28894	-0.64148	-0.07723	-0.47472	-0.56016	0.493932	0.400504	0.47981	0.187421	0.415038	0.125889	0.155283	-0.42345	0.201391	-0.15844	0.569951	0.047474	-0.25108	0.733803	1.553918	0.21756	1.620438	2.109873	-0.07317	-0.52228	-0.45801	0.531546	1.172545	-0.87015	-1.3289	-2.14623	-1.06158	-1.28507	-0.6607	0.616685	-0.79063	-0.52047	-0.7174	-0.9918	-0.76407	-0.4357	-1.26467	0.062128	-0.87256	-1.07347	1.405205	1.185512	1.371998	0.684454	1.219689	0.539764	0.608883	-0.75198	0.717305	-0.12882	0	0	0	0	0	0	0	0	0	0	0	0	0	0	0	0	0	0	0	0	0	0	0	0	0	0	0	0	0	1	0	0	0	0	0	0	0	0	0
70	leiomodin 2 (cardiac) [Mus musculus]_70	74315957		CN969215	0.3824	819	5	-0.96199	-1.03851	-0.83821	-0.57003	0.20537	-0.21438	-0.28994	-0.26689	-1.03718	-1.33237	-1.13416	-0.94285	-1.39339	-1.6924	-1.86896	-2.10809	-1.21193	-1.0236	-1.10496	-0.61157	-1.56988	-1.38514	-1.00868	-1.14241	-1.07127	-1.0039	-1.73256	-0.98913	-1.00793	-1.04745	-0.383	-0.16563	-0.61518	-1.06209	-1.01754	-1.31369	-1.59125	-1.88299	-1.13614	-0.96679	0.152531	-0.00058	0.400241	0.936904	2.488587	1.64862	1.497398	1.543535	0.002078	-0.58864	-0.19199	0.19084	-0.71076	-1.30912	-1.66242	-2.14097	-0.34763	0.029247	-0.13355	0.853779	-1.06392	-0.69424	0.059117	-0.2085	-0.06615	0.068665	-1.38947	0.098222	0.060614	-0.01849	1.311184	1.74616	0.846545	-0.04777	0.041378	-0.55126	-1.10669	-1.6905	-0.19595	0.142939	0	0	0	0	0	0	0	0	0	0	0	0	0	0	0	0	0	0	0	0	0	0	0	0	0	0	0	0	0	0	0	0	0	0	0	0	0	0	0
71	Inter-alpha-trypsin inhibitor heavy chain H2 precursor (ITI heavy chain H2) (Inter-alpha-inhibitor heavy chain 2)_71	ITIH2_MOUSE		CN969959	0.1824	1220	8	0.072279	-0.04748	0.318915	0.435488	0.5549	0.055148	0.259996	0.581982	-0.19824	-0.23022	-0.16655	0.015655	0.240921	-0.51325	-0.88252	-1.31441	-0.86099	-0.9744	-1.16872	-0.36999	-1.03307	-0.55879	-0.78101	-0.7059	-0.52749	-0.87069	-0.21312	-0.8909	-0.64408	-0.57762	0.145223	0.122257	0.015508	-0.23371	0.15229	0.173363	-0.63763	-0.65508	0.037123	-0.36888	0.761078	0.520183	1.257178	1.491659	1.731852	0.726621	1.138664	1.786327	0.216939	0.152618	0.280689	0.647181	1.100296	-0.41668	-1.15946	-2.02818	-1.11615	-1.34427	-1.73514	-0.12853	-1.46229	-0.50829	-0.95528	-0.80419	-0.44534	-1.13567	0.187016	-1.17632	-0.67985	-0.54617	0.907802	0.861607	0.646885	0.145597	0.922017	0.964406	-0.66688	-0.70198	0.690364	-0.1263	0	0	0	0	0	0	0	0	0	0	0	0	0	0	0	0	0	0	0	0	0	0	0	0	0	0	0	0	0	0	0	0	0	0	0	0	0	0	0
72	GTP binding protein 5 [Mus musculus]_72	31088866		CN969675	0.0683	1200	8	0.034481	-0.29032	-0.04073	0.163547	0.458406	0.047932	0.34985	0.811967	0.030171	-0.42105	-0.2065	0.240386	0.434878	-0.50881	-0.83326	-1.19406	-0.84442	-0.80774	-0.61239	-0.1945	-0.6161	-0.70646	-0.66598	-1.10201	-0.59146	-0.86279	-0.85643	-0.14204	-1.03691	-0.63839	0.090531	0.174324	0.168601	-0.05346	-0.02097	-0.06347	-0.37455	-0.79209	-0.49598	-0.32838	0.711049	0.035524	0.554629	0.979479	1.592724	0.739024	1.366952	2.328057	0.702086	-0.23637	0.209851	1.139288	1.543791	-0.41887	-1.09366	-1.84405	-1.11688	-1.0406	-0.63431	0.234815	-0.64202	-0.82995	-0.74577	-1.65261	-0.59077	-1.15508	-1.14186	0.343919	-1.51722	-0.68837	0.827622	1.001893	0.989992	0.52816	0.59573	0.507324	-0.13965	-1.00804	-0.3922	-0.04362	0	0	0	0	0	0	0	0	0	0	0	0	0	0	0	0	0	0	0	0	0	0	0	0	0	0	0	0	0	0	0	0	0	0	0	0	0	0	0
73	Carboxypeptidase B (EC 3.4.17.2)_73	CBPB1_BOVIN		CN969639	0.413	5230	35	-0.00383	0.186666	0.076592	0.386341	0.46335	0.093339	0.640542	0.840101	0.409876	0.313809	0.020911	0.438733	0.46954	-0.10964	-0.44094	-0.15075	-0.26198	-0.21443	-0.20672	0.251061	-0.0836	-0.34759	-0.29676	-0.16472	-0.05734	-0.15863	-0.091	0.242831	0.164119	0.320445	0.596962	0.577546	0.696645	0.532371	1.54024	0.558257	-0.10136	0.364667	-0.05151	0.039671	-0.48608	-0.00109	-0.28133	0.507255	0.70331	-0.23869	1.154418	1.662472	0.567172	0.322596	-0.42309	0.640637	0.719068	-0.75544	-1.59891	-0.86011	-1.14328	-1.02223	-1.00261	0.162849	-0.68915	-1.36125	-1.23183	-0.89568	-0.6223	-0.88016	-0.708	0.141897	-0.0585	0.339491	1.043469	0.994039	1.297249	0.879029	3.444937	0.944932	-0.73438	0.452075	-0.60745	-0.37533	0	0	0	0	0	0	0	0	0	0	0	0	0	0	0	0	0	0	0	0	0	0	0	0	0	0	0	0	0	0	0	0	0	0	0	0	0	0	0
74	Doublesex protein_74	DSX_DROME	TF	CN970007	0.0204	1185	8	0.085617	-0.5047	0.23038	0.328106	0.463039	-0.07334	0.452828	0.945307	-0.00986	-0.3889	-0.40435	-0.00757	0.114981	-0.77988	-0.97442	-1.30569	-0.99747	-0.99994	-1.5354	-0.1833	-0.57006	-0.82301	-0.70609	-1.05447	-0.7539	-0.76458	-0.61661	-0.28702	-0.86032	-0.55203	0.269907	0.083976	-0.01433	-0.20492	0.040202	-0.43864	0.255573	-1.02069	-0.396	-0.63113	0.824007	-0.25613	1.088889	1.267706	1.514602	0.53315	1.495919	2.397039	0.649309	-0.04424	-0.07251	0.653498	0.877736	-0.75965	-1.11562	-1.72175	-1.15779	-1.16231	-2.14207	0.331944	-0.37573	-0.83857	-0.62463	-1.26209	-0.71211	-0.73166	-0.4609	0.142176	-0.90684	-0.34275	1.161215	0.821005	0.64112	0.292396	0.740909	-0.13527	1.134988	-1.20027	-0.05724	-0.48747	0	0	0	0	0	0	0	0	0	0	0	0	0	0	0	0	0	0	1	0	0	0	0	0	0	0	0	0	0	0	0	0	0	0	0	0	1	0	0
75	Transketolase (EC 2.2.1.1) (TK)_75	TKT_BOVIN	PP	CN970727	0.3379	1275	8	0.180103	-0.26483	-0.29598	0.001838	0.38115	-0.04628	0.678631	0.911732	-0.1988	-0.01058	-0.22941	0.279745	0.140554	-0.65641	-1.00445	-1.15774	-0.4792	-0.55058	-0.57353	0.236081	-0.23901	-0.57654	-0.47282	-1.10962	-0.90969	-0.45525	-0.92234	-0.55941	-0.75119	-0.25918	0.234687	0.111216	0.316545	0.23217	-0.15889	0.148052	-0.39124	-0.55254	-0.24889	-0.73429	0.890994	-0.03307	-0.09777	0.520761	1.308543	0.42083	1.926374	2.410496	0.10406	0.494971	0.040485	1.097939	0.808857	-0.84633	-1.56918	-1.88755	-0.47829	-0.62654	-0.6742	1.007254	0.020551	-0.68046	-0.46504	-1.78759	-1.37236	-0.42856	-1.39865	-0.64489	-1.04318	-0.02134	1.004358	0.747925	1.174368	0.999132	0.186956	0.824429	-0.29562	-0.63062	2.39E-05	-1.00808	0	0	0	0	0	0	0	0	0	0	0	0	0	0	0	0	0	0	0	0	0	0	0	0	0	0	0	0	0	0	0	0	0	0	0	0	0	0	0
76	cyclic nucleotide-gated cation channel [Rattus norvegicus]_76	16758254	CHANNEL	CN974436	0.0872	1341	8	0.100148	-0.28538	0.209302	0.362389	0.550925	-0.02225	0.425036	0.859732	-0.03864	-0.30602	-0.58707	-0.3035	-0.22106	-0.82405	-0.80043	-1.01902	-0.68055	-0.53517	-0.48396	0.121419	-0.62899	-0.68462	-0.34014	-0.906	-0.72479	-0.44715	-0.74677	0.117957	-0.43443	-0.35253	0.276548	0.523976	0.436025	0.336737	0.476575	-0.08762	0.002315	-0.60499	0.078702	-0.29882	0.605226	-0.20693	0.835169	1.15766	1.554825	0.347377	1.289629	2.205353	0.312862	-0.25039	-0.84246	-0.2451	-0.07143	-1.34167	-1.29191	-1.7524	-1.03938	-0.73313	-0.62525	0.650036	-0.93077	-1.04796	-0.32228	-1.5143	-1.13258	-0.54771	-1.17888	0.642743	-0.5209	-0.34837	0.976828	1.498056	1.312779	1.103622	1.398201	0.209681	0.399133	-0.8802	0.560048	-0.23523	0	0	0	0	0	0	0	0	0	0	0	0	0	0	0	0	0	0	0	0	0	0	0	0	0	0	0	0	0	0	0	0	0	0	0	0	0	0	0
77	Suppressor of fused homolog (SUFUH)_77	SUFU_HUMAN		CN971765	0.3815	658	5	-0.20033	0.211635	0.015818	0.012364	0.646004	-0.37164	0.324923	0.595761	-0.14731	-0.16741	-0.35169	0.085403	0.098935	-0.74942	-0.35198	-1.23735	-0.87535	-0.79982	-0.51523	-0.42011	-0.95141	-0.96066	-0.65985	-0.99918	-0.79959	-0.99148	-1.1254	-0.5156	-0.80491	-0.74272	-0.25401	-0.02575	0.119111	0.013283	0.075745	0.030161	-0.20863	-0.48543	-0.2886	-0.64697	0.340181	1.21534	0.799357	0.792019	2.138087	-0.02374	1.456001	2.031353	0.452821	0.410129	0.018636	0.94718	0.975926	-0.82626	0.018031	-1.86279	-1.0938	-0.93333	-0.32878	-0.1267	-1.25536	-1.27502	-0.63599	-1.35684	-0.93285	-1.34049	-1.62498	-0.32956	-0.94415	-0.81203	0.22615	0.71105	1.018788	0.793971	0.926662	0.829827	0.32256	-0.26547	0.152676	-0.60862	0	0	0	0	0	0	0	0	0	0	0	0	0	0	0	0	0	0	0	0	0	0	0	0	0	0	0	0	0	0	0	0	0	0	0	0	0	0	0
78	"zinc finger protein 36, C3H type-like 2 [Rattus norvegicus]_78"	79750234	TF	CN970943	0.0685	1371	8	-0.36187	-0.27639	0.058665	0.169651	0.572451	0.021257	0.663963	0.900559	-0.18395	-0.27435	-0.28505	0.0766	0.301401	-0.62541	-0.54016	-1.16493	-1.12676	-0.90457	-0.77866	-0.3768	-0.75403	-0.51915	-0.59789	-0.66927	-0.64797	-0.32763	-0.60807	-0.53729	-0.63806	-0.55286	-0.27956	0.273069	0.1455	-0.29743	0.26052	0.127113	-0.00658	-0.21224	-0.13766	-0.72733	-0.19429	-0.01146	0.705143	0.942517	1.804016	0.625135	1.999741	2.505766	0.186238	-0.00711	-0.02999	0.743502	1.224301	-0.75794	-0.5756	-1.91184	-1.83022	-1.355	-1.0857	-0.22623	-1.03302	-0.53068	-0.69908	-0.85176	-0.8062	-0.12106	-0.72085	-0.56946	-0.78499	-0.60278	-0.01824	1.163706	0.890864	-0.05647	1.136866	0.851538	0.5656	0.125739	0.285248	-0.97592	0	0	0	0	0	0	0	1	0	0	0	0	1	0	0	0	0	0	0	0	0	0	0	0	0	0	0	0	0	0	0	0	0	0	0	0	0	0	0
79	"Fructose-1,6-bisphosphatase (EC 3.1.3.11) (D-fructose-1,6-bisphosphate 1-phosphohydrolase) (FBPase)_79"	F16P_ECOL6	GLY	CN970387	0.2387	2397	16	0.095815	-0.24319	0.136315	0.209333	0.73744	0.203164	0.493066	0.752808	-0.00613	0.171161	-0.08619	0.085877	0.620424	0.213227	0.473751	1.023774	0.531078	0.506741	0.071463	0.340574	-0.40274	-0.74164	-0.41521	-0.48525	-0.22744	-0.57844	-0.53545	-0.42536	-0.42684	-0.46078	-0.17183	-0.14219	-0.11252	0.195523	0.268789	-0.0028	0.382932	-0.04539	-0.2255	-0.50205	0.152099	-0.65475	0.24849	0.422275	1.679182	0.407593	1.097566	1.715757	-0.09054	0.331424	-0.28107	0.128447	1.40068	0.431542	1.051596	2.360664	1.188037	1.130112	0.094141	0.734631	-1.03447	-1.84106	-1.06415	-1.23084	-0.61725	-1.45263	-1.35032	-1.08831	-1.09182	-1.1726	-0.4849	-0.41436	-0.34373	0.389408	0.563782	-0.08262	0.835445	-0.18398	-0.61264	-1.27084	0	0	0	0	0	0	0	0	0	0	0	0	0	0	0	0	0	0	0	0	0	0	0	0	0	0	0	0	0	0	0	0	0	0	0	0	0	0	0
80	Zona pellucida sperm-binding protein 3 precursor (Zona pellucida glycoprotein ZP3) (Zona pellucida protein C) (Sperm receptor)_80	ZP3_MACRA		CN970714	0.3705	1337	8	0.039329	-0.30379	0.503611	0.245436	0.654147	0.114658	0.357966	0.737295	-0.02715	-0.19612	-0.25542	0.099026	0.382768	-0.23629	-0.16395	-0.65243	0.051779	0.263033	0.038952	0.189602	-0.10351	-0.678	-0.29402	-0.72963	-0.67621	-0.49758	-0.92213	-0.90512	-0.71102	-0.56684	0.001034	0.240195	0.059542	0.2457	0.055261	0.31897	0.104259	-0.01573	-0.34151	-0.25479	0.324801	-0.50043	1.441455	0.820513	1.803511	0.505978	1.091162	2.003491	0.164909	-0.24148	-0.38409	0.468379	1.150814	-0.33809	-0.1641	-1.33896	0.354746	0.862835	0.323895	0.686226	-0.01875	-1.40047	-0.47693	-1.52464	-1.39616	-0.96654	-1.98763	-1.94672	-1.47988	-1.13311	0.232697	0.807907	0.373417	0.821147	0.363121	0.997371	0.480965	0.192366	-0.59116	-0.3826	0	0	0	0	0	0	0	0	0	0	0	0	0	0	0	0	0	0	0	0	0	0	0	0	0	0	0	0	0	0	0	0	0	0	0	0	0	0	0
81	cardiac ankyrin repeat kinase [Rattus norvegicus]_81	32401467		CN980427	0.3793	1339	8	-0.07483	-0.33283	-0.01637	0.300496	0.419573	0.034641	0.261451	0.627679	-0.20033	-0.1905	-0.53971	-0.24701	0.158283	-0.50295	-0.79568	-1.34735	-0.7212	-0.96992	-1.30905	-0.69982	-0.67581	-0.52078	-0.51642	-0.46974	-0.3113	-0.96347	-0.6718	-0.49414	-0.51056	-0.53479	-0.31496	-0.0533	0.059993	-0.3085	0.261972	-0.34215	-0.69456	-0.53547	-0.08997	-0.33	0.640627	0.048647	0.774765	1.501814	1.775036	0.891807	1.412224	2.252537	0.352661	0.375208	-0.42604	0.245553	1.175504	-0.34171	-1.01336	-2.27918	-0.84248	-1.41318	-2.1913	-0.79342	-0.73832	-0.38262	-0.3726	-0.26549	0.098049	-1.39837	-0.72912	-0.32148	-0.35916	-0.41475	0.089655	0.690026	0.949979	0.10447	1.413421	0.027266	-0.78136	-0.41631	0.605883	0.055126	0	0	0	0	0	0	0	0	0	0	0	0	0	0	0	0	0	0	0	0	0	0	0	0	0	0	0	0	0	0	0	0	0	0	0	0	0	0	0
82	"2-oxoisovalerate dehydrogenase beta subunit, mitochondrial precursor (EC 1.2.4.4) (Branched-chain alpha-keto acid dehydrogenase E1 component beta chain) (BCKDH E1-beta)_82"	ODBB_BOVIN		CN980441	0.1212	1146	8	0.459754	-0.27103	0.070533	-0.0818	0.768331	0.086589	0.603581	0.9019	0.44488	0.231687	-0.05135	0.288926	0.684161	0.158378	0.129316	0.107214	0.0565	0.085624	-0.01783	0.010316	-0.00491	-0.33217	-0.02935	-0.7913	-0.37649	0.0111	-0.23721	0.117248	-0.34352	-0.70654	0.162115	0.089565	-0.02359	-0.10097	0.206888	0.118111	-0.41887	0.347976	-0.1092	-0.09574	1.155861	-0.92446	0.047861	-0.38579	2.03429	0.093566	1.565295	2.414522	1.113517	0.506618	-0.2991	0.669562	1.794682	0.29793	0.215198	0.15228	0.007912	0.09082	-0.20368	-0.12356	-0.16691	-1.09851	-0.23647	-2.40553	-1.2247	-0.12133	-0.82821	0.180845	-1.13082	-2.16425	0.308568	0.102039	-0.22007	-0.44036	0.436024	0.183301	-1.34534	0.837662	-0.4638	-0.42546	0	0	0	0	0	0	0	0	0	0	0	0	0	0	0	0	0	0	0	0	0	0	0	0	0	0	0	0	0	0	0	0	0	0	0	0	0	0	0
83	"methionine adenosyltransferase II, beta isoform 1 [Homo sapiens]_83"	11034825		CN972940	0.0725	1351	8	0.474697	0.193146	0.087438	0.305903	0.557344	0.064564	0.529946	1.226172	0.245237	0.249182	-0.01779	0.407588	0.396512	-0.23263	-0.37795	-0.97419	-0.53545	-0.51748	-0.71841	-0.55034	-0.56349	-0.5194	-0.32739	-0.64686	-0.67067	-0.25819	-0.75169	0.068725	-0.13655	-0.39093	0.139076	0.162973	0.406142	-0.3699	-0.10581	0.105165	-0.34734	-0.18368	-0.35511	0.340265	1.227839	0.615414	0.385481	0.86068	1.40761	0.335724	1.348015	2.862431	0.728721	0.737302	0.156595	1.081863	1.057772	-0.31073	-0.62683	-1.92375	-0.9694	-0.93032	-1.36739	-1.00181	-1.03041	-0.93449	-0.51684	-1.21174	-1.26355	-0.36633	-1.43978	0.344777	-0.10173	-0.65507	0.497801	0.549782	1.078718	-0.60931	-0.03488	0.424039	-0.56024	-0.20424	-0.57715	0.935425	0	0	0	0	0	0	0	1	0	0	0	0	0	0	0	0	0	0	0	0	0	0	0	0	0	0	0	0	0	0	0	0	0	0	0	0	0	0	0
85	Integrin alpha-5 precursor (Fibronectin receptor alpha subunit) (Integrin alpha-F) (VLA-5)_85	ITA5_XENLA		CN980429	0.1944	1219	8	0.269129	0.030459	0.291883	0.060969	0.369071	-0.13452	0.122228	0.651905	-0.23065	-0.15187	-0.54204	-0.34125	-0.255	-1.03809	-0.90658	-1.30225	-0.95383	-1.02671	-1.14372	-0.52046	-0.98661	-1.01981	-0.25339	-1.04882	-0.74641	-0.90422	-1.13635	-0.69019	-0.48774	-0.33933	-0.25755	-0.30827	-0.49651	-0.45602	-0.02488	-0.77278	-0.87841	-0.8789	-0.47641	-0.13226	1.546915	1.05153	1.594142	1.114858	1.754356	0.709102	1.242006	2.341408	0.509568	0.673094	-0.13675	0.280009	0.459033	-1.16636	-0.89339	-1.71465	-0.99146	-1.14274	-1.38561	-0.09196	-1.0595	-1.12842	0.462369	-1.18862	-0.56094	-0.8885	-1.3703	-0.44426	-0.02405	0.284002	0.453729	0.348457	-0.04226	0.041793	0.936665	-0.61568	-0.83493	-0.83593	-0.00053	0.713782	0	0	0	0	0	0	0	0	0	0	0	0	0	0	0	0	0	0	0	0	0	0	0	0	0	0	0	0	0	0	0	0	0	0	0	0	0	0	0
86	UNC50 [Mus musculus]_86	13385628		CN980460	0.3021	1277	8	0.556239	0.023153	0.041437	-0.00298	0.57579	0.358544	0.369942	0.85244	0.380495	0.283754	-0.11064	0.439623	0.795112	-0.11619	-0.18192	-0.58912	-0.12231	-0.09558	-0.11404	-0.1827	-0.52024	-0.05498	0.059634	-0.12604	-0.24754	-0.11595	-0.26382	0.284542	-0.2704	-0.07463	-0.10391	0.159712	0.235922	-0.0044	0.599964	0.542838	0.804075	0.270973	0.357463	0.077061	1.24673	-0.27428	-0.22211	-0.34884	1.302513	0.682664	0.715185	2.091858	0.745294	0.469273	-0.65603	0.913999	1.928287	-0.67186	-0.8594	-2.02122	-0.68931	-0.61305	-0.66573	-0.86162	-1.82471	-0.4972	-0.17019	-0.69996	-1.04664	-0.67117	-1.09309	0.47152	-1.11184	-0.55326	-0.63682	0.115353	0.332795	-0.35289	1.371489	1.208494	1.953862	0.432805	0.679579	-0.12047	0	0	0	0	0	0	0	0	0	0	0	0	0	0	0	0	0	0	0	0	0	0	0	0	0	0	0	0	0	0	0	0	0	0	0	0	0	0	0
87	Probable ATP-dependent RNA helicase DDX6 (EC 3.6.1.-) (DEAD-box protein 6) (ATP-dependent RNA helicase p54) (Oncogene RCK)_87	DDX6_HUMAN	DEAD	CN980569	0.3008	5348	35	0.360665	-0.20898	0.234826	0.148595	0.530016	0.280843	0.344427	0.657464	0.016871	0.08177	-0.07975	0.287681	0.546035	-0.0445	-0.37659	-0.50512	-0.21056	-0.428	-0.66473	0.116359	-0.11848	-0.21821	-0.29835	-0.14178	-0.2423	-0.16276	-0.3091	-0.05076	0.094215	0.105859	-0.21144	-0.09672	0.59715	0.285406	0.867646	0.548995	0.379466	0.104801	-0.54126	0.034142	0.893544	-0.70801	0.53975	0.297314	1.369671	0.669125	0.84789	1.727989	-0.07303	0.109435	-0.34468	0.688351	1.414708	-0.24558	-1.17924	-1.54059	-0.71246	-1.32377	-1.98935	0.206683	-0.45358	-0.73395	-0.95927	-0.51907	-0.80169	-0.57806	-0.98949	-0.26317	0.144425	0.17716	-0.71492	-0.39238	1.558417	0.681956	2.318914	1.423031	0.946403	0.174186	-1.6422	-0.02447	0	0	0	0	0	0	0	0	0	0	0	0	0	0	0	0	0	0	0	0	0	0	0	0	0	0	0	0	0	0	0	0	0	0	0	0	0	0	0
88	"39S ribosomal protein L9, mitochondrial precursor (L9mt) (MRP-L9)_88"	RM09_HUMAN	RIBO	CN980516	0.3017	1970	13	0.649538	0.131156	0.472115	0.05325	0.837354	0.337506	0.570589	0.946404	0.26945	0.427631	0.118175	0.215373	1.020657	0.056979	-0.14791	-0.1056	-0.01327	-0.20929	-0.25148	-0.04611	-0.09504	-0.14412	-0.05582	0.043459	-0.11069	-0.47803	-0.21118	0.264834	0.148342	0.238891	-0.29883	0.085532	0.384774	-0.05472	0.642136	0.174435	0.185726	0.201511	0.219111	0.008501	1.445304	-0.09154	0.9193	-0.32251	2.002122	0.520225	1.211245	2.325422	0.318458	0.787417	-0.13002	0.158138	2.545559	-0.31145	-0.91889	-0.79346	-0.51973	-1.10087	-1.22595	-0.61707	-0.76215	-0.90766	-0.64586	-0.35154	-0.80853	-1.8976	-1.10648	0.304773	-0.04059	0.22786	-1.36632	-0.2268	0.660359	-0.64261	1.42336	0.036768	0.070242	0.11704	0.16922	-0.45517	0	0	0	0	0	0	0	0	0	0	0	0	0	0	0	0	0	0	0	0	0	0	0	0	0	0	0	0	0	0	0	0	0	0	0	0	0	0	0
89	Nucleolar GTP-binding protein 1 (Chronic renal failure gene protein) (GTP-binding protein NGB)_89	NOG1_HUMAN	SIGN	CN969040	0.3653	2145	15	0.86787	0.535115	0.371102	0.54534	0.867028	0.311096	0.64592	1.176312	0.527572	0.767548	0.38298	0.820322	1.366325	1.104053	1.416011	1.128769	0.897387	0.3736	0.036274	0.012063	0.035299	0.33378	0.487921	0.753267	0.469195	0.120757	0.287225	0.387714	0.256334	0.308652	-0.37659	0.094353	0.459161	0.019802	0.482485	0.579971	0.642761	1.000601	0.536475	0.501971	0.842818	-0.00826	-0.42776	0.017889	0.840665	-0.58123	0.27514	1.631714	-0.02756	0.586226	-0.39737	0.721205	2.117706	1.446899	2.244788	1.510115	0.918312	-0.42137	-1.28414	-1.34606	-1.28663	-0.52321	-0.12897	0.5497	-0.17686	-1.06806	-0.64229	-0.38527	-0.7213	-0.58748	-2.34011	-1.13559	-0.20253	-1.32627	-0.14287	0.106465	0.267062	1.182302	-0.00478	-0.09304	0	0	0	0	0	0	0	0	0	0	0	0	0	0	0	0	0	0	0	0	0	0	0	0	0	0	0	0	0	0	0	0	0	0	0	0	0	0	0
90	Transforming acidic coiled-coil-containing protein 2 (Anti Zuai-1) (AZU-1)_90	TACC2_HUMAN		CN971730	0.0377	1272	8	0.522346	-0.01111	0.050952	0.086155	0.672634	0.136129	0.541427	1.099736	-0.06044	-0.25596	-0.42414	-0.08871	0.605082	-0.38495	-0.61255	-1.1174	-0.8659	-0.869	-0.89065	-0.24733	-0.66146	-0.28746	-0.40313	-0.5272	-0.13895	-0.5294	-0.67059	-0.04193	-0.22512	0.007707	0.669845	0.233205	0.174519	-0.63363	0.213902	0.093078	0.161251	-0.0206	-0.02529	-0.02124	1.317824	0.221092	0.348691	0.421065	1.626801	0.523806	1.357053	2.504874	0.119686	-0.28229	-0.62805	0.061554	1.487921	-0.54747	-1.01539	-2.05331	-1.53625	-1.54263	-1.58713	-0.26454	-1.11595	-0.34704	-0.58485	-0.83993	-0.04173	-0.84444	-1.13472	0.157734	-0.21889	0.259784	1.621067	0.723383	0.602732	-1.05872	0.683699	0.435298	0.575453	0.201587	0.191946	0.200281	0	0	0	0	0	0	0	1	0	0	0	0	0	0	0	0	0	0	0	0	0	0	0	0	0	0	0	0	0	0	0	0	0	0	0	0	0	0	0
91	nexilin isoform b [Rattus norvegicus]_91	40538874		CN980619	0.2556	1357	8	0.169451	-0.10944	0.421016	0.300264	0.642492	0.300779	0.468017	0.814881	-0.04313	0.048049	-0.30178	0.007677	0.427041	-0.6751	-0.93041	-1.13548	-0.95623	-1.07526	-1.12299	-0.73362	-0.72068	-0.29808	-0.4597	-0.62517	-0.32055	-0.79788	-0.93058	-0.56157	-0.54608	-0.19104	-0.34589	-0.81466	-0.74339	-0.80199	-0.20927	-0.15117	0.032433	-0.46364	0.066483	0.240045	0.907968	0.372154	1.391273	1.159286	1.816772	1.160274	1.481573	2.147966	0.499558	0.674731	0.002636	0.597168	1.40285	-0.71459	-1.20509	-1.59906	-1.25469	-1.48337	-1.57507	-0.82702	-0.80215	0.009749	-0.30075	-0.61866	-0.03342	-0.95046	-1.20541	-0.49647	-0.46671	0.215389	-0.0821	-0.98269	-0.84579	-0.95836	0.180362	0.291997	0.644729	-0.30833	0.710146	1.043593	0	0	0	0	0	0	0	0	0	0	0	0	0	0	0	0	0	0	0	0	0	0	0	0	0	0	0	0	0	0	0	0	0	0	0	0	0	0	0
92	Angiopoietin-1 precursor (ANG-1)_92	ANGP1_HUMAN		CN980605	0.1817	1160	8	0.281562	0.116269	0.400078	0.438957	0.594985	0.194073	0.481411	0.870504	-0.00865	-0.04024	-0.62119	-0.22963	0.109306	-1.01467	-0.80615	-0.95357	-0.72358	-0.82959	-0.92787	-0.5054	-1.16503	-0.94986	-0.32488	-0.68733	-0.59073	-0.67102	-0.73392	-0.74685	-0.65608	-0.1596	-0.75539	-0.72339	-0.47626	-0.6762	-0.7324	-0.52582	-0.5088	-1.05269	-0.13268	0.136143	1.27877	0.960543	1.50694	1.58179	1.88218	1.110333	1.663524	2.412617	0.720042	0.659235	-0.45923	0.294617	0.947136	-1.21678	-0.81532	-1.09915	-0.65635	-0.86046	-1.04966	-0.2363	-1.50625	-1.09201	0.111233	-0.58657	-0.4006	-0.55516	-0.67626	-0.70116	-0.5264	0.429431	-0.71761	-0.656	-0.18022	-0.56514	-0.67335	-0.27563	-0.24286	-1.28998	0.481265	0.998804	0	0	0	0	0	0	0	0	0	0	0	0	1	0	0	0	0	0	0	0	0	0	0	0	0	0	0	0	0	0	0	0	0	0	0	0	0	0	0
93	voltage-dependent anion channel 1 [Mus musculus]_93	6755963	CHANNEL	CN970985	0.1259	445	4	0.855412	0.487809	0.745825	0.858468	0.548098	0.342026	0.27183	0.701023	0.010643	0.205493	-0.03813	0.147022	0.239873	-0.63295	-0.69806	-1.09229	-1.02043	-0.99332	-1.14182	-0.58647	-0.58146	-0.41275	-0.27269	-0.51908	-0.34299	-0.33505	-0.76994	-0.49457	-0.85369	-0.04829	-0.7095	-0.73155	0.089241	-0.65519	-0.48623	-0.49902	0.014857	0.256691	0.265377	0.18457	1.855879	1.204708	1.661757	1.861293	1.311504	0.946467	0.822122	1.582394	0.359456	0.704614	0.273061	0.601038	0.765515	-0.7806	-0.89594	-1.59428	-1.46698	-1.41896	-1.68201	-0.69827	-0.68939	-0.39053	-0.14244	-0.57889	-0.26696	-0.25291	-1.02326	-0.53547	-1.17162	0.255064	-0.91619	-0.95527	0.498684	-0.81999	-0.5207	-0.54336	0.366921	0.795306	0.810693	0.66755	0	0	0	0	0	0	0	0	0	0	0	0	0	0	0	0	0	0	0	0	0	0	0	0	0	0	0	0	0	0	0	0	0	0	0	0	0	0	0
98	"28S ribosomal protein S16, mitochondrial precursor (S16mt) (MRP-S16)_98"	RT16_HUMAN	RIBO	CN980642	0.09	6039	38	-0.02911	-0.05646	0.307629	0.348238	0.807593	-0.17209	0.01222	0.01627	0.122912	0.097141	0.535947	0.239039	0.601014	-0.25198	-0.33626	-0.23714	-0.28759	-0.38617	-0.29168	-0.44562	-0.2837	-0.19286	-0.42881	-0.01091	-0.59018	-0.22288	-0.2843	0.153703	0.635841	0.303625	0.157542	0.589372	0.546066	0.099881	0.939218	0.721516	1.08111	1.314644	0.013277	-0.04724	-0.34482	-0.40514	0.397925	0.487496	1.50069	-0.66019	-0.25365	-0.24472	-0.0095	-0.06635	0.901523	0.246636	1.04504	-0.8364	-1.02228	-0.80366	-0.91495	-1.13239	-0.92397	-1.2635	-0.90637	-0.706	-1.22644	-0.30468	-1.58235	-0.7722	-0.90768	0.058413	1.121858	0.389094	0.06688	1.019363	0.923841	-0.0603	1.791013	1.310829	2.103982	2.619084	-0.25132	-0.3848	0	0	0	0	0	0	0	0	0	0	0	0	0	0	0	0	0	0	0	0	0	0	0	0	0	0	0	0	0	0	0	0	0	0	0	0	0	1	0
99	Thromboxane-A synthase (EC 5.3.99.5) (TXA synthase) (TXS)_99	THAS_HUMAN		CN980842	0.0753	5943	37	-0.3377	-0.29593	-0.17274	-0.14736	-0.0164	-0.77906	-0.32901	-0.09073	-0.31706	0.060862	0.018522	-0.29144	-0.08982	-0.60279	-0.99731	-1.15677	-0.7491	-1.07793	-1.16698	-0.80847	-0.5277	-0.69522	-0.66273	-0.51306	-1.08854	-0.58344	-0.94893	-0.77214	-0.2563	-0.70976	-0.13261	-0.06484	0.267504	-0.48397	0.011634	0.61944	0.717432	0.428561	0.171576	-0.26587	0.070419	0.159002	0.420249	0.474076	0.751782	-0.86556	0.088846	0.594151	0.114192	0.91564	0.825851	0.168519	0.596093	-0.49176	-1.32841	-1.66657	-0.80203	-1.49939	-1.68822	-0.92793	-0.33252	-0.68777	-0.61886	-0.30147	-1.52188	-0.45072	-1.22581	-0.85089	0.243044	-0.71861	0.505337	0.649062	1.353863	-0.23978	0.811243	2.100209	2.308018	1.695415	1.15043	0.222746	0	0	0	0	0	0	0	0	0	0	0	0	0	0	0	0	0	0	0	0	0	0	0	0	0	0	0	0	0	0	0	0	0	0	0	0	0	0	0
100	Biotinidase precursor (EC 3.5.1.12)_100	BTD_FUGRU		CN980837	0.3501	4611	32	-0.50516	-0.61531	-0.30726	-0.10365	0.077649	-0.50224	-0.1741	-0.15321	0.011576	-0.10432	-0.02434	-0.3197	0.081149	-0.63824	-0.93852	-1.20987	-0.8404	-0.60409	-0.47278	-0.70138	-0.60821	-0.45275	-0.84645	-0.81475	-0.75265	-0.37425	-0.37281	0.01227	0.188012	-0.3067	0.109779	0.304711	0.113881	0.058466	-0.38168	0.167541	0.016199	0.047379	-0.41765	-0.47981	-0.50357	-0.80452	0.03711	0.593376	1.088706	-0.49559	0.400913	0.457973	0.908189	0.591553	0.810071	0.003133	1.098267	-0.86714	-1.68753	-2.42888	-1.41948	-0.77385	-0.4151	-1.03966	-0.78512	-0.36037	-1.43601	-1.3494	-1.17973	-0.14592	-0.14197	0.910085	1.390225	0.038627	1.176487	1.709055	1.187693	1.036296	-0.16621	1.334297	0.92082	1.006005	-0.26449	-0.43432	0	0	0	0	0	0	0	0	0	0	0	0	0	0	0	0	0	0	0	0	0	0	0	0	0	0	0	0	0	0	0	0	0	0	0	0	0	0	0
101	Protein O-mannosyl-transferase 1 (EC 2.4.1.109) (Dolichyl-phosphate-mannose--protein mannosyltransferase 1)_101	POMT1_HUMAN	P-T	CN980575	0.096	4812	33	-0.34794	-0.39304	-0.23894	-0.27818	0.035022	-0.61731	-0.17457	-0.07862	0.029231	-0.27382	0.186414	-0.38447	-0.12114	-0.36835	-1.33766	-0.94621	-1.00229	-1.1945	-1.18397	-0.97566	-0.64444	-0.90153	-1.02627	-0.45981	-0.94122	-0.43339	-0.52489	-0.24518	0.181481	-0.55984	-0.2798	-0.20989	0.547281	-0.18694	-0.28516	0.418505	-0.2137	0.156746	-0.18869	-0.39843	0.109755	0.007888	0.355957	0.26731	0.974752	-0.49868	0.501345	0.718064	0.961672	0.277155	1.316705	0.027232	0.62202	0.063652	-2.12575	-1.24158	-1.36824	-1.80238	-1.77861	-1.30809	-0.55996	-1.14066	-1.42241	-0.14292	-1.2303	-0.08326	-0.28993	0.34186	1.305564	-0.36887	0.263663	0.421574	2.131803	0.473414	0.251549	1.840934	0.412953	1.249693	0.469441	-0.00429	0	0	0	0	0	0	0	0	0	0	0	0	0	0	0	0	0	0	0	0	0	0	0	0	0	0	0	0	0	0	0	0	0	0	0	0	0	0	0
102	"Adenylate kinase isoenzyme 4, mitochondrial (EC 2.7.4.3) (ATP-AMP transphosphorylase)_102"	KAD4_HUMAN	ATP	CN980665	0.1223	5729	36	-0.03636	-0.513	-0.38386	-0.40959	-0.20758	-0.64322	-0.13275	0.065333	0.013062	-0.18529	0.291861	-0.3626	0.203036	-0.3709	-0.73811	-0.40831	-0.58033	-0.59699	-0.95151	-0.58919	-0.1004	-0.40061	-0.434	-0.06787	-0.47514	-0.22687	-0.33693	-0.10023	0.599511	-0.47275	0.05492	0.049941	-0.16083	-0.07252	0.150548	0.778824	0.409846	0.192049	0.021249	-0.17362	0.405756	-0.91735	-0.55887	-0.63029	-0.06954	-1.27881	0.138191	0.688033	0.542935	-0.00765	1.316844	-0.49986	1.070277	-0.52289	-1.54221	-0.62675	-1.10425	-1.15049	-2.13458	-1.12883	0.227976	-0.60537	-0.69804	0.318283	-0.81224	-0.12308	-0.42861	0.228465	2.17084	-0.80562	0.659127	0.645306	0.060237	0.305368	0.924579	2.668588	1.644355	1.039778	0.565661	0.024733	0	0	0	0	0	0	0	0	0	0	0	0	0	0	0	0	0	0	0	0	0	0	0	0	0	0	0	0	1	0	0	0	0	0	0	0	0	0	0
103	DNA binding protein with his-thr domain [Mus musculus]_103	9507137	TF	CN980796	0.0642	4760	33	-0.50823	-0.79487	-0.54691	-0.22028	-0.4501	-0.81011	-0.46878	-0.07009	-0.08633	-0.22593	-0.12651	-0.52311	-0.21582	-0.6571	-1.17518	-1.17172	-1.05756	-1.42295	-1.53278	-1.19861	-0.79955	-0.83674	-0.83426	-0.82427	-1.14871	-0.59506	-0.67504	-0.4262	-0.05924	-0.26963	-0.15782	-0.09399	0.119075	-0.20519	-0.64403	0.099262	-0.33843	-0.24548	-0.76508	-0.66533	0.137189	-0.54681	0.044882	0.8243	0.275895	-0.58317	0.23131	1.182686	1.143946	0.810804	1.048063	0.101663	0.834944	-0.21807	-1.45434	-1.44608	-1.17367	-2.04558	-2.30765	-1.51024	-0.55799	-0.64673	-0.64082	-0.61697	-1.39116	-0.07002	-0.26086	0.332931	1.208583	0.706539	0.973353	1.125662	1.634083	0.860297	-0.18687	1.586804	0.542374	0.764153	-0.47573	-0.23771	0	0	0	0	0	0	0	0	0	0	0	0	0	0	0	0	0	0	0	0	0	0	0	0	0	0	0	0	0	0	0	0	0	0	0	0	0	0	0
104	Ankyrin repeat and SOCS box protein 5 (ASB-5)_104	ASB5_HUMAN		CN980667	0.0218	5730	36	-0.43504	-0.58506	-0.54496	-0.50102	-0.04815	-1.08893	-0.38359	-0.13466	0.379232	-0.35762	-0.37067	-0.55001	0.146316	-0.58438	-1.50329	-0.76058	-0.68987	-1.13179	-1.37362	-1.02417	-1.26255	-0.77093	-0.9488	-0.66509	-1.09314	-0.83267	-0.4344	-0.37943	0.110806	-0.47695	-0.22093	0.100737	0.049431	-0.46935	0.057311	0.390615	0.003122	0.074777	-0.62596	-0.96591	0.130832	-0.18326	-0.0993	-0.00731	0.940875	-1.23823	0.238557	0.759756	1.835694	0.292941	0.265614	-0.10988	1.348033	-0.18183	-2.10579	-0.55075	-0.4027	-1.32796	-1.8343	-1.10263	-1.60174	-0.57243	-0.94484	-0.35083	-1.24704	-0.7017	0.13218	0.247265	1.273685	0.04308	0.579117	1.252605	1.145183	0.059004	1.161681	1.859527	1.048224	1.198251	-0.2689	-0.98065	0	0	0	0	0	0	0	0	0	0	0	0	0	0	0	0	0	0	0	0	0	0	0	0	0	0	0	0	0	0	0	0	0	0	0	0	0	0	0
105	Ryanodine receptor 2 (Cardiac muscle-type ryanodine receptor) (RyR2) (RYR-2) (Cardiac muscle ryanodine receptor-calcium release channel) (hRYR-2)_105	RYR2_HUMAN		CN980681	0.1242	4300	29	-0.40398	-0.44694	-0.50301	-0.4106	-0.0883	-0.6642	-0.38293	-0.50753	0.204331	-0.22889	-0.18895	-0.17987	0.083729	-0.49067	-0.86564	-0.95467	-0.68041	-1.02276	-0.93829	-0.85945	-0.8032	-0.61899	-0.26652	-0.35164	-0.48478	-0.1386	-0.52356	0.302513	0.60898	-0.0917	-0.07422	0.169862	0.28282	0.010591	0.039676	0.109096	-0.68808	-0.26311	-0.17142	-0.52738	-0.20413	-0.31548	-0.4608	-0.22129	0.614019	-0.87855	-0.14957	-0.47251	1.372455	0.249662	0.353178	0.376697	1.059884	-0.42881	-1.40063	-1.63138	-0.92058	-1.80785	-1.58893	-1.3846	-1.23882	-0.76137	0.15212	-0.06847	-0.41354	0.483672	-0.51406	1.626918	2.421203	0.605221	0.650519	1.28312	1.575878	0.870331	0.945711	1.125631	-0.94045	0.160971	0.398592	-0.52396	0	0	0	0	0	0	0	0	0	0	0	0	0	0	0	0	0	0	0	0	0	0	0	0	0	0	0	0	0	0	0	0	0	0	0	0	0	0	0
106	hypothetical protein LOC51234 [Homo sapiens]_106	7705997		CN980745	0.3365	5697	35	-0.38284	-0.43168	-0.37902	-0.27678	-0.08052	-0.55706	-0.49426	-0.13383	0.255609	-0.28899	-0.08388	-0.29853	-0.16279	-0.43683	-0.68404	-0.10118	-0.5458	-0.47672	-0.46635	-0.90108	-0.6545	-0.16269	-0.47572	-0.11153	-0.37336	-0.54987	-0.52431	0.042947	0.176276	-0.20649	0.148179	0.03148	0.361529	-0.14113	0.523409	0.499357	-0.14496	0.012692	-0.14391	-0.56452	-0.47484	-0.62618	-0.46301	-0.14622	0.461899	-1.0147	-0.8201	0.296734	1.503436	-0.18404	0.451497	-0.21359	0.206977	-0.64215	-1.40813	0.397903	-0.97981	-0.76574	-0.73363	-2.08067	-1.31662	0.207297	-0.76263	0.365827	-0.44548	-0.9924	-0.9132	0.844484	1.257617	0.071596	1.170555	0.808953	1.831638	0.274115	2.333236	2.258708	0.262233	0.750738	0.265485	-1.03781	0	0	0	0	0	0	0	0	0	0	0	0	0	0	0	0	0	0	0	0	0	0	0	0	0	0	0	0	0	0	0	0	0	0	0	0	0	0	0
107	Betaine aldehyde dehydrogenase (EC 1.2.1.8) (BADH)_107	BADH_GADCA		CN980759	0.0677	4747	33	-0.12311	-0.8018	-0.76087	-0.39172	-0.1873	-0.42826	-0.62753	-0.20614	0.070171	-0.24432	-0.2715	-0.4333	-0.32098	-0.68014	-0.91654	-0.70494	-0.69902	-0.82281	-0.79285	-1.10644	-0.94628	-0.55479	-0.79853	-0.49575	-0.6961	-0.80607	-0.81917	-0.07003	0.421934	-0.46558	-0.11941	0.180447	0.442208	-0.38822	0.271204	0.156202	-0.45663	0.092193	-0.20845	-0.42346	0.714018	-1.01525	-0.91095	0.029619	0.550451	-0.06348	-0.5712	0.502462	1.206476	0.405189	0.335914	-0.07634	0.209843	-0.70527	-1.30759	-0.76845	-0.75338	-1.06876	-0.99244	-1.79144	-1.38337	-0.38587	-1.00692	-0.23544	-0.74594	-1.02612	-1.05949	0.849259	2.102745	-0.15858	0.723439	1.487451	2.154401	0.038518	1.718695	1.425677	-0.13577	1.262588	0.496574	-0.05126	0	0	0	0	0	0	0	0	0	0	0	0	0	0	0	0	0	0	0	0	0	0	0	0	0	0	0	0	0	0	0	0	0	0	0	0	0	0	0
108	"ATPase inhibitor, mitochondrial precursor_108"	ATIF1_BOVIN		CN980772	0.0614	4193	29	0.09211	0.062531	0.28156	-0.01003	-0.26836	-0.28024	-0.21756	0.158785	0.442494	0.158339	0.289377	0.063819	-0.11176	-0.14666	-0.18749	0.161246	-0.14431	-0.42197	-0.36646	-0.14922	-0.64354	0.251704	-0.13152	0.217815	0.359245	-0.09431	0.445998	0.219394	0.507638	0.009683	0.440592	0.459316	0.411454	0.229242	0.486398	0.388156	-0.06859	0.037534	0.386471	-0.16254	0.046043	-0.05712	0.706785	-0.31019	-1.21118	-1.2526	-1.034	0.278584	1.268072	0.277029	0.73405	-0.05263	-0.665	-0.78671	-0.92913	0.287169	-0.7785	-1.7469	-1.55331	-0.79564	-2.51967	0.602658	-0.7339	0.484464	0.977727	-0.60414	1.280292	0.489969	1.495273	-0.24144	1.261438	1.326742	1.159816	0.524316	1.421194	1.078559	-0.51441	-0.1443	1.072681	-0.8421	0	0	0	0	0	0	0	0	0	0	0	0	0	0	0	0	0	0	0	0	1	0	0	0	0	0	0	0	0	0	0	0	0	0	0	0	0	0	0
109	"solute carrier family 39 (zinc transporter), member 8 [Homo sapiens]_109"	24586665		CN980854	0.5161	5848	36	-0.76099	-0.77538	-0.78568	-0.64452	-0.9711	-1.16555	-0.47056	-0.49056	-0.11565	-0.61156	-0.57063	-1.03713	-0.72814	-0.88094	-1.1113	-0.2955	-0.18528	-1.0679	-1.21494	-1.33228	-0.86645	-0.98887	-1.37181	-0.79948	-1.16128	-0.88744	-0.7214	-0.37061	0.030023	-0.38661	-0.45318	-0.41976	-0.29065	-0.39126	0.004857	0.035746	-0.72654	-0.57896	-0.58807	-0.76384	-0.23881	-0.27777	-0.30565	0.076499	-0.80763	-1.33408	0.547472	0.493327	1.508326	0.165737	0.276546	-0.98641	-0.14987	-0.56356	-1.1872	1.021397	1.31981	-1.06972	-1.46778	-1.78547	-0.52433	-0.85574	-1.8925	-0.34302	-1.32251	-0.58115	-0.13164	0.818073	1.902695	0.774758	0.594514	0.684996	1.034529	0.76215	1.834562	1.918188	-0.14556	0.254008	0.229342	-0.24654	0	0	0	0	0	0	0	0	0	0	0	0	0	0	0	0	0	0	0	0	0	0	0	0	0	0	0	0	0	0	0	0	0	0	0	0	0	0	0
110	"Pyruvate kinase, muscle isozyme (EC 2.7.1.40) (Cytosolic thyroid hormone binding protein) (CTHBP)_110"	KPYK_XENLA	GLY	CN985285	0.0259	5773	36	-0.52061	-0.23044	-0.50299	-0.68898	-0.73438	-0.70036	-0.54127	-0.39908	0.067612	-0.52425	-0.12167	-0.56913	-0.44612	-0.73912	-0.98311	-0.80679	-0.63158	-0.85594	-0.71094	-0.92164	-0.60502	-0.73949	-0.4229	-0.18807	-0.75844	-0.41559	-0.02829	0.164486	0.330657	-0.26481	0.067239	0.011547	0.027118	-0.25829	0.170179	0.410839	-0.30248	0.173999	-0.23927	-0.25129	-0.42041	0.373573	-0.37218	-0.8811	-1.00534	-0.91225	-0.47693	-0.08786	1.189122	-0.43038	0.671203	-0.55317	-0.21658	-1.01832	-1.68592	-1.20347	-0.72404	-1.33797	-0.94121	-1.51772	-0.65138	-1.01933	-0.15305	0.4895	-1.07118	-0.13305	0.926716	1.454194	1.908879	0.279533	1.188101	1.035713	1.078318	0.297365	1.469771	2.128279	0.176447	1.480223	0.349411	0.316511	0	0	0	0	0	0	0	0	0	0	0	0	0	0	0	0	0	0	0	0	0	0	0	0	0	0	0	0	0	0	0	0	0	0	0	0	0	0	0
112	Phospholipid transfer protein precursor (Lipid transfer protein II)_112	PLTP_HUMAN	FA	CN980766	0.0999	4808	33	-0.75536	-1.25335	-1.21413	-0.75685	-0.08204	-0.95968	-0.85769	-0.48669	-1.13476	-1.04891	-0.73508	-1.17022	-0.53384	-0.76227	-1.788	-1.42701	-1.29645	-1.21751	-1.24445	-1.39264	-1.56335	-1.741	-1.09769	-0.99386	-1.75087	-1.13487	-1.76122	-0.66436	-0.11802	-0.28061	-0.39914	-0.35163	0.249159	-0.65796	-0.2644	-0.07932	-0.56791	-0.29845	-1.24852	-0.52274	0.246607	-0.70738	-0.63224	0.243755	1.53648	-0.1448	0.050586	0.761308	-0.48019	-0.31573	0.285452	-0.54813	0.670967	0.23337	-1.73161	-1.04006	-0.78996	-0.63873	-0.69033	-0.97422	-1.30124	-1.64158	-0.4092	-0.21027	-1.66047	-0.48042	-1.68031	0.42094	1.467561	1.15609	0.929017	1.020026	2.170961	0.433206	1.187131	1.541689	0.605708	1.121915	-0.69813	0.692236	0	0	0	0	0	0	0	0	0	0	0	0	0	0	0	0	0	0	0	0	0	0	0	0	0	0	0	0	0	0	0	0	0	0	0	0	0	0	0
113	"solute carrier family 7, member 6 opposite strand [Mus musculus]_113"	57222272		CN980915	0.2971	4399	29	0.174598	-0.10003	-0.13955	0.127587	0.076547	-0.25455	0.206717	0.544106	0.579812	0.253703	0.611492	0.030606	-0.03308	0.048084	0.014692	0.235774	-0.2301	-0.17629	-0.33704	-0.48305	-0.13514	0.043573	0.49703	0.514406	0.031756	0.377935	0.582465	0.970758	1.199639	0.423429	0.690567	0.353261	0.3032	-0.0598	0.5945	0.412684	0.221373	0.237904	0.694251	0.514996	-0.18238	-0.94274	-1.05214	-0.31254	-0.45385	-1.37057	-0.09345	0.840672	0.939529	0.036636	1.027241	-0.58105	-0.75737	-0.53266	-0.62511	-0.013	-1.30285	-1.15387	-1.59894	-2.00319	-1.03995	-0.54515	0.710332	0.758441	-0.57786	0.380595	0.946873	2.021936	2.655635	0.506553	1.246174	0.312281	0.173679	-0.83136	0.980194	0.476803	-0.05287	-0.00711	1.256374	0.760074	0	0	0	0	0	0	0	0	0	0	0	0	0	0	0	0	0	0	0	0	0	0	0	0	0	0	0	0	0	0	0	0	0	0	0	0	0	0	0
114	"aldehyde dehydrogenase 8 family, member A1 [Mus musculus]_114"	30520135	GLY	CN980925	0.5483	4175	28	-0.30295	-0.2918	-0.28422	0.009711	-0.09409	-0.48884	-0.55376	-0.22	0.032107	-0.18596	-0.01923	-0.10517	-0.21394	-0.51031	-0.56167	-0.72543	-0.60173	-0.60836	-0.30057	-0.63244	-0.77669	-0.07802	-0.30398	-0.19997	-0.01141	-0.025	-0.03218	0.236082	0.011425	-0.23729	0.127454	-0.01084	0.229204	-0.38995	-0.07757	-0.13019	-0.15072	-0.40422	-0.33426	-0.46442	-0.23833	-0.1947	-0.16504	0.984863	0.57878	-0.96559	-1.21955	0.086197	1.072481	0.219357	0.871646	0.535419	0.1099	-1.04958	-1.2505	-1.89116	-1.40722	-1.43317	-0.22904	-1.52735	-2.0917	0.641649	-0.24237	0.164536	0.902218	0.849062	0.820994	1.870476	0.991569	0.018536	1.445501	0.904448	1.843569	-0.57869	0.643405	0.437534	0.357223	-0.63451	-0.36083	-0.87005	0	0	0	0	0	0	0	0	0	0	0	0	0	0	0	0	0	0	0	0	0	0	0	0	0	0	0	0	0	0	0	0	0	0	0	0	0	0	0
115	WAP four-disulfide core domain protein 3 precursor (Putative protease inhibitor WAP14)_115	WFDC3_HUMAN		CN980855	0.146	4913	33	-0.58476	-0.66905	-0.42923	-0.61645	-0.62081	-0.72177	-0.4709	-0.66991	-0.5592	-0.85875	-0.48719	-0.73722	-1.03866	-0.64442	-1.21563	-1.32698	-1.18119	-1.3026	-1.13034	-1.49124	-1.21371	-0.89136	-0.76558	-0.56757	-0.97609	-0.65761	-0.7622	-0.34122	-0.54336	-0.71077	-0.02062	-0.34312	0.098967	-0.75426	-0.05183	-0.16974	-0.35932	-0.73021	-0.81962	-0.6457	0.318865	0.084681	0.750978	0.230825	0.218709	-0.0618	0.635218	0.082306	0.389894	-0.44236	0.589954	-0.10471	-0.94222	0.153121	-1.4339	-1.74325	-1.3382	-1.67553	-1.19694	-2.19962	-1.42855	-0.53296	-0.1835	0.366619	-0.76839	0.116462	-0.17413	0.995507	0.433896	-0.03122	1.886215	0.990231	2.21848	-0.15205	1.799527	1.471937	0.94522	-0.08525	-0.33365	0.149565	0	0	0	0	0	0	0	0	0	0	0	0	0	0	0	0	0	0	0	0	0	0	0	0	0	0	0	0	0	0	0	0	0	0	0	0	0	0	0
116	Trypsin precursor (EC 3.4.21.4)_116	TRY1_XENLA	PROTEASE	CN980846	0.1047	4144	28	0.044437	-0.42657	-0.67303	-0.42684	-0.35278	-1.07371	-0.40114	-0.27198	-0.19492	-0.10975	-0.06609	-0.4208	-0.62612	-0.21334	-0.50701	-0.84185	-0.53365	-0.37127	-0.94891	-1.04398	-0.81529	-0.46547	-0.42003	-0.57285	-0.84954	-0.35696	0.11768	0.384891	-0.05729	-0.10374	-0.08333	-0.1183	-0.26405	-0.59308	-0.05346	-0.21845	-0.04427	-0.43493	-0.31249	-0.14091	1.287573	-0.17036	-0.93324	-0.17121	0.058038	-2.17352	-0.09164	0.308137	0.546662	0.810298	0.945456	-0.15252	-0.78805	0.48966	-0.41936	-1.45583	-0.50184	0.000795	-1.78721	-2.0815	-1.37359	-0.29079	-0.15012	-0.62317	-1.47962	0.045104	1.514289	2.341407	0.972699	0.828895	0.892101	0.783841	0.332694	-0.68579	0.984551	0.473828	1.01299	-0.19625	0.182741	0.713861	0	0	0	0	0	0	0	0	0	0	0	0	0	0	0	0	0	0	0	0	0	0	0	0	0	0	0	0	0	0	0	0	0	0	0	0	0	0	0
117	Elongation factor 2 kinase (EC 2.7.1.-) (eEF-2 kinase) (eEF-2K) (Calcium/calmodulin-dependent eukaryotic elongation factor-2 kinase)_117	EF2K_HUMAN	TRANSLATION	CN980962	0.2633	6089	38	-0.09103	-0.43872	-0.47417	-0.23768	0.158111	-0.44785	-0.09893	0.231824	0.021766	-0.05007	-0.14062	-0.00294	0.165935	-0.19104	-0.25733	-0.52475	-0.61501	-0.42751	-0.60878	-0.56135	-0.82073	-0.16193	-0.38842	-0.43611	-0.23024	-0.36896	0.431719	0.396267	0.268382	-0.04438	0.403985	0.060451	0.150116	-0.53409	-0.091	-0.07885	0.245209	0.65638	-0.09774	-0.31611	0.141572	-0.8919	-0.99727	-0.29435	0.882094	-0.91904	0.118089	1.101197	0.476827	0.263307	-0.00585	0.40339	0.905349	-0.15572	-0.35273	-1.14761	-1.41589	-0.85858	-1.39738	-1.25639	-2.02738	-0.06918	-0.74241	-0.88414	-0.27222	-0.68455	1.695356	1.589979	1.209861	0.280219	1.612921	0.591815	0.85833	-1.17538	0.141644	0.17775	1.140981	2.36313	0.121627	-0.52746	0	0	0	0	0	0	0	0	0	0	0	0	0	0	0	0	0	0	0	0	0	0	0	0	0	0	0	0	0	0	0	0	0	0	0	0	0	0	0
118	Whey acidic protein precursor (tWAP)_118	WAP_MACEU		CN980887	0.007	4598	31	-0.71394	-0.71724	-0.58731	-0.33712	-0.53487	-0.99114	-0.35996	-0.02586	-0.37711	-0.5294	-0.69617	-0.51713	-0.62907	-0.93252	-1.34676	-1.18108	-1.01106	-1.15679	-1.38422	-0.99639	-1.23716	-0.74291	-1.08256	-1.0507	-0.98166	-1.09697	-0.75954	-0.22612	-0.19193	-0.5913	0.156477	-0.12613	-0.40632	-1.12734	-0.50269	-0.3715	-0.18533	-0.02206	0.039912	-0.85273	-0.13245	-0.14048	0.176147	0.785841	0.303942	-0.80794	0.730177	1.544332	0.688388	0.317271	-0.08913	0.34716	0.074374	-0.66509	-1.67457	-1.27082	-0.85649	-1.21162	-1.76585	-0.82074	-1.40747	-0.20303	-1.03072	-0.95309	-0.78484	-1.06586	-0.24357	1.05632	1.139653	0.166414	1.988682	1.3	0.617191	-1.13985	0.382349	0.702059	1.155742	1.553598	1.704625	-0.47065	0	0	0	0	0	0	0	0	0	0	0	0	0	0	0	0	0	0	0	0	0	0	0	0	0	0	0	0	0	1	0	0	0	0	0	0	0	0	1
119	"NADP-dependent malic enzyme, mitochondrial precursor (EC 1.1.1.40) (NADP-ME) (Malic enzyme 3)_119"	MAON_HUMAN	TCA	CN985258	0.4552	1228	8	-0.67119	-0.54195	-0.44398	-0.26766	-0.23434	-0.97945	-0.25905	0.076045	-1.02272	-1.01563	-1.16196	-1.29839	-0.48822	-1.68742	-1.1743	-0.85516	-0.20491	-1.08139	-0.96102	-1.44824	-1.0656	-0.68675	-1.02958	-1.44737	-1.13639	-1.01704	-0.69037	-0.26433	-0.40387	-0.1408	-0.05646	-0.66103	-0.75234	-0.53805	-1.16494	-1.04495	-0.93141	-1.06574	-0.40361	-1.48711	0.278126	0.573926	0.798137	1.201687	1.277944	-0.42738	1.221394	1.988319	-0.5264	-0.51018	-0.84508	-1.15732	0.696898	-2.04768	-0.87333	-0.1429	1.345305	-0.66069	-0.38519	-1.50029	-0.62454	0.242532	-0.5421	-1.4983	-0.78655	-0.51341	0.234228	1.209315	0.889943	1.492033	1.685057	0.301381	0.092413	0.582863	-0.85189	-0.57728	-0.31743	-0.62486	0.890552	-1.58925	0	0	0	0	0	0	0	0	0	0	0	0	0	0	0	0	0	0	0	0	0	0	0	0	0	0	0	0	0	0	0	0	0	0	0	0	0	0	0
120	Vegetative cell wall protein gp1 precursor (Hydroxyproline-rich glycoprotein 1)_120	GP1_CHLRE		CN980957	0.6698	1449	9	-1.32252	-1.4444	-2.00336	-1.06595	-1.31335	-1.72248	-1.28803	-0.76389	-0.69961	-0.93372	-1.46326	-1.53636	-1.82165	-1.85856	-1.94277	-1.6827	-1.39942	-1.58524	-1.13797	-1.23474	-1.60674	-1.40136	-1.33418	-2.44117	-1.97633	-1.16319	-1.68952	-1.8735	-1.72938	-1.39776	-0.89334	-1.05477	-0.73748	-1.09305	-1.47162	-1.68143	-1.50963	-1.78154	-1.24358	-1.65909	0.330226	0.011919	-1.44785	1.000269	0.354163	-0.7143	0.420297	1.789125	1.956996	1.3456	-0.03732	-0.22824	-0.97329	-1.06969	-1.28959	-0.6104	0.129383	-0.35589	0.812187	0.559467	-0.41203	0.124321	0.299768	-2.5912	-1.37725	0.746327	-0.62823	-1.10869	-0.73232	0.13372	1.451051	1.029476	1.858091	0.929516	-0.05915	-0.6071	-0.15844	-0.86854	0.536389	-0.54875	0	0	0	0	0	0	0	0	0	0	0	0	0	0	0	0	0	0	0	0	0	0	0	0	0	0	0	0	0	0	0	0	0	0	0	0	0	0	0
121	Actin-related protein 2/3 complex subunit 1A (SOP2-like protein) (Sid 329)_121	ARC1A_MOUSE	STRUC	CN980917	0.4758	2265	16	0.025872	-0.00818	0.128874	0.108299	0.107185	0.098531	0.23809	0.258855	-0.54998	0.040894	-0.1649	0.043703	0.122714	0.276537	0.561705	0.891676	0.20508	-0.18617	-0.34652	-0.22326	0.050884	0.255932	0.29799	0.310899	-0.00051	0.066003	0.268645	0.436519	0.689627	0.388317	0.304423	0.242454	0.176286	0.396295	0.752399	0.035986	0.164196	0.492343	0.056686	0.07945	-0.54336	-0.6655	-0.17388	-0.24768	-0.25168	-0.28272	0.217903	0.292391	-2.60905	-0.48948	-1.22771	-0.4794	-0.19597	0.355817	1.378767	2.562436	0.099487	-1.30401	-1.87921	-1.43704	-0.45364	0.281903	0.432774	0.479082	-0.63801	-0.39941	0.327508	0.929705	1.837647	0.756795	0.455849	0.233556	-0.0038	0.785412	2.062825	-0.50708	-0.04717	1.129953	-0.43283	-0.35117	0	0	0	0	0	0	0	1	0	0	0	0	0	0	0	0	0	0	0	0	0	0	0	0	0	0	0	0	0	0	0	0	0	0	0	0	0	0	0
122	Synaptophysin-like protein (Pantophysin)_122	SYPL_HUMAN		CN980969	0.0295	4556	31	-0.19302	-0.36667	-0.04195	-0.09221	-0.04661	-0.68125	-0.32285	-0.05142	-0.7331	-0.47051	-0.21967	-0.09635	-0.25067	-0.35942	-0.52954	-0.88346	-1.0293	-1.02183	-0.89432	-0.53364	-0.11813	-0.09923	0.27502	-0.54443	-0.67673	0.489968	0.599822	0.529948	0.448139	0.58573	1.010798	0.737789	0.89068	0.68329	0.580367	-0.08147	0.301755	-0.27635	0.178037	0.514109	-0.22483	-0.54148	0.050627	-0.04102	0.042136	-1.11509	-0.46156	0.033365	-1.20963	-0.73083	-0.27344	-0.04856	-0.32995	-0.52826	-0.83846	-1.4838	-1.74973	-1.73611	-1.5036	-0.84593	-0.08829	-0.05381	0.628603	-0.86561	-1.10684	1.020547	1.220856	1.093447	0.944274	1.195161	1.970243	1.47243	1.751216	1.373056	1.185383	-0.02143	0.677352	-0.37679	0.451761	1.064566	0	0	0	0	0	0	0	0	0	0	0	0	0	0	0	0	0	0	0	0	0	0	0	0	0	0	0	0	0	0	0	0	0	0	0	0	0	0	0
123	Hypothetical 76.3 kDa protein in SEC53-FET5 intergenic region_123	YFE2_YEAST		CN981047	0.163	5909	37	-0.24254	-0.48389	-0.53695	-0.37145	-0.01848	-0.53075	0.059298	0.05821	-0.40346	-0.29265	-0.48793	-0.15351	-0.14061	-0.86443	-0.96466	-1.48156	-0.95582	-1.05853	-0.60018	-0.86454	-1.09228	-0.17735	-0.89337	-0.78272	-0.54812	-0.24308	-0.70773	-0.05131	-0.11854	-0.71284	0.041947	-0.13983	-0.05855	-0.37145	-0.19145	-0.22494	0.107229	-0.42738	-0.80657	-0.88593	0.578755	-0.04782	-0.18557	0.244086	1.160459	-0.16948	1.36238	1.359556	0.160985	0.448657	-0.05831	0.809902	0.843389	-1.03577	-1.296	-2.63794	-1.27304	-1.53968	-0.34975	-1.03607	-1.62731	0.747989	-1.1109	-0.82364	-0.21459	0.577357	-0.62895	1.07523	0.900681	-0.64223	1.317334	0.845403	1.056434	0.244083	0.711389	0.62446	1.486817	0.098879	-0.88556	-1.09159	0	0	0	0	0	0	0	0	0	0	0	0	0	0	0	0	0	0	0	0	0	0	0	0	0	0	0	0	0	0	0	0	0	0	0	0	0	0	0
124	Complement factor B precursor (EC 3.4.21.47) (C3/C5 convertase)_124	CFAB_GORGO		CN981041	0.0349	5877	37	-0.31809	-1.00744	-0.46289	-0.55796	-0.34419	-1.01186	-0.60989	-0.13482	-0.51371	-0.50084	-1.08489	-0.7092	-0.58585	-1.10732	-1.64376	-2.01877	-1.45357	-1.63111	-1.45755	-0.9758	-1.54482	-0.96294	-1.43993	-0.99707	-0.9995	-1.26694	-0.62789	-0.272	-0.22514	-0.89988	-0.28105	-0.49321	0.076259	-1.1769	-0.65877	-0.26176	0.206005	-0.06982	-0.89704	-0.86678	0.921403	-0.41124	0.641483	0.457696	0.870942	-0.41977	0.35731	1.275701	0.543243	0.568113	-0.56096	0.165328	0.403783	-0.60431	-1.64136	-2.36632	-1.27368	-1.61689	-1.28137	-0.35007	-1.45008	-0.3252	-1.24731	-0.39117	-0.39589	-0.91289	0.322498	1.010501	1.10109	-0.2033	0.993007	0.582868	1.68375	-0.73883	0.262813	1.030302	1.934572	1.401357	-0.1978	-0.13931	0	0	0	0	0	0	0	0	0	0	0	0	0	0	0	0	0	0	0	0	0	0	0	0	0	0	0	0	0	0	0	0	1	0	0	0	0	0	0
125	Ubiquitin carboxyl-terminal hydrolase 47 (EC 3.1.2.15) (Ubiquitin thiolesterase 47) (Ubiquitin-specific processing protease 47) (Deubiquitinating enzyme 47)_125	UBP47_HUMAN	UB	CN980816	0.0929	5410	35	-0.55049	-0.64916	-0.5076	-0.63123	-0.50891	-0.9857	-0.57294	-0.17558	-0.41997	-0.67819	-0.64066	-0.77904	-0.57958	-0.74302	-1.66727	-1.80382	-1.51719	-1.71205	-1.73192	-1.10171	-1.50683	-1.35515	-1.61327	-0.90961	-0.98622	-1.28484	-0.70077	-0.13351	-0.56667	-0.96024	-0.636	-0.11292	0.071735	-0.39924	0.114906	-0.40028	-0.15098	-0.67028	-1.11063	-1.10936	0.501619	0.310465	0.58471	0.34519	0.58218	-0.34156	0.458119	1.227963	0.754489	0.25422	0.32692	0.058832	0.445252	0.128605	-1.66203	-1.92657	-1.37126	-1.74879	-1.78727	-0.56631	-1.35119	-1.05732	-1.55741	-0.19413	-0.34256	-0.9211	0.210464	1.30948	0.470281	-0.29222	0.335956	1.349372	1.707118	0.794656	1.790758	0.792633	1.275636	0.269534	-0.58359	-0.58113	0	0	0	0	0	0	0	0	0	0	0	0	0	0	0	0	0	0	0	0	0	0	0	0	0	0	0	0	0	0	0	0	0	0	0	0	0	0	0
126	CD200 receptor 1 [Mus musculus]_126	10946634		CN980863	0.1459	4204	29	-0.65244	-0.62114	-0.33844	-0.81382	-0.94667	-1.3477	-0.94762	-0.19452	-0.61573	-0.83011	-0.8342	-0.57611	-0.57853	-1.46001	-1.5164	-1.53146	-1.3594	-1.50479	-1.6512	-1.0696	-1.28248	-1.13195	-1.25785	-1.52947	-1.28845	-0.90383	-0.87932	-0.03434	0.28225	-0.6858	-0.19394	-0.38146	-0.51214	-0.82247	-0.29008	0.007753	0.048212	-0.33693	-0.68434	-0.75465	0.295393	0.357831	0.921751	-0.02651	-0.29152	-1.09147	-0.29341	1.208832	0.36862	-0.059	-0.06717	0.447663	0.442834	-1.31549	-1.42797	-1.45802	-1.1148	-1.40482	-1.69687	-0.53673	-0.96137	-0.66111	-0.91224	-1.45406	-0.97327	-0.20605	-0.15717	1.528358	2.15987	0.228848	1.209989	0.835933	0.575265	-0.04376	1.018225	1.612318	1.693025	0.924764	0.231776	0.091514	0	0	0	0	0	0	0	0	0	0	0	0	0	0	0	0	0	0	0	0	0	0	0	0	0	0	0	0	0	0	0	0	0	0	0	0	0	0	0
127	"GDP-mannose 4,6 dehydratase (EC 4.2.1.47) (GDP-D-mannose dehydratase) (GMD)_127"	GMDS_CRIGR		CN981052	0.2115	1198	8	-0.32961	-0.68153	-0.38306	-0.3677	-0.12831	-0.73292	-0.27402	0.308359	-0.3345	-0.76275	-0.86607	-0.48149	-0.42087	-0.83986	-1.2819	-1.68153	-1.54299	-1.2588	-1.58743	-0.69765	-1.27658	-0.80065	-0.78907	-1.01753	-0.81453	-0.85943	-0.33033	-0.21775	-0.65718	-0.70034	-0.40011	-0.48126	-0.24726	-0.26522	-0.78853	-0.76714	-0.68516	-0.84337	-0.30126	-0.65133	0.83714	-0.00135	0.709796	0.746386	1.316777	-0.12378	0.969587	2.357181	0.825487	-0.19487	-0.44103	0.475277	0.619713	-0.37857	-1.43179	-2.38395	-2.05386	-1.37676	-2.15974	-0.03974	-1.41911	-0.28517	-0.25756	-0.80189	-0.31823	-0.42522	0.835442	1.10367	0.056687	-0.04615	0.66918	0.475813	1.033348	0.990553	-0.25629	-0.20533	-0.00999	-0.38695	0.904701	0.070608	0	0	0	0	0	0	0	0	0	0	0	0	0	0	0	0	0	0	0	0	0	0	0	0	0	0	0	0	0	0	0	0	0	0	0	0	0	0	0
128	"5-aminolevulinate synthase, nonspecific, mitochondrial precursor (EC 2.3.1.37) (5-aminolevulinic acid synthase) (Delta-aminolevulinate synthase) (Delta-ALA synthetase) (ALAS-H)_128"	HEM1_CHICK	AA	CN981021	0.58	4101	28	-1.0578	-1.10331	-0.91516	-0.56509	-0.81066	-0.95172	-0.40536	-0.5524	-1.34502	-1.35221	-1.1391	-0.93103	-1.01019	-1.68573	-1.46196	-1.77018	-1.62876	-1.3757	-1.24036	-1.19908	-1.20882	-1.55501	-1.16768	-1.57942	-1.02164	-1.33674	-0.77966	-0.20201	-0.49447	-1.0403	-0.65391	-0.70341	-0.33745	-1.10662	-1.18833	-1.5583	-0.95064	-1.13088	-0.75177	-1.02325	-0.00135	-0.12033	0.371472	1.286531	0.644636	0.275921	1.704039	1.319689	-0.75211	-0.77092	-0.21387	0.329997	0.123082	-1.64271	-1.0578	-1.86343	-1.49379	-0.83231	-0.47856	-0.37065	-0.39611	-1.30102	-0.28857	-1.36483	0.093167	-0.73047	0.725655	2.235568	1.471109	0.044378	1.054369	0.924965	1.88155	-0.12898	-0.34256	-1.30962	0.278732	-0.19238	0.798568	0.088942	0	0	0	0	0	0	0	0	0	0	0	0	0	0	0	0	0	0	0	0	0	0	0	0	0	0	0	0	0	0	0	0	0	0	0	0	0	0	0
129	NADH-cytochrome b5 reductase (EC 1.6.2.2) (B5R) (Diaphorase 1)_129	NCB5R_BOVIN	OXP	CN980700	0.0469	5324	35	-0.51	-0.4141	-0.45888	-0.37391	-0.46289	-0.79831	-0.33786	0.145575	-0.62608	-0.45203	-0.68099	-0.41416	0.183175	-0.54141	-1.02415	-0.66169	-0.63274	-0.11759	-0.15847	-0.231	-0.6101	-0.57646	-0.71111	-0.68047	-1.14658	-0.72364	-0.49642	-0.24198	0.022931	0.129456	0.012816	-0.03888	0.204306	0.052853	0.30084	-0.05552	0.188648	-0.00218	-0.3877	-0.45196	-0.46587	-0.19598	-0.322	-0.08285	-0.33329	-1.27727	0.018582	1.379131	-0.79256	-0.30273	-0.94709	-0.19615	1.484949	-0.55427	-1.91284	-0.89277	-0.81128	0.638497	0.523467	0.319333	-0.74757	-0.6529	-1.03184	-0.94561	-2.2574	-1.06712	-0.42764	0.288436	1.033972	1.333766	1.005506	0.860025	1.544419	1.118181	1.816095	0.813189	1.500352	0.963308	-0.12167	-0.30251	0	0	0	0	0	0	0	0	0	0	0	0	0	0	0	0	0	0	0	0	0	0	0	0	0	0	0	0	0	0	0	0	0	0	0	0	0	0	0
130	Hypothetical UPF0195 protein CGI-128 homolog_130	CG128_MOUSE		CN980570	0.2063	4784	33	-0.38993	-0.8838	-0.88264	-0.49397	-0.48358	-1.05341	-0.68534	-0.17212	-0.25385	-0.55913	-0.50141	-0.72723	-0.19925	-0.69769	-1.07123	-1.13689	-1.05796	-0.65866	-0.54057	-0.47752	-0.85045	-0.58964	-0.82618	-0.67342	-0.77346	-0.70635	-0.43509	0.151557	0.305662	-0.73685	-0.47776	-0.17118	0.437084	-0.32163	-0.04266	0.102178	-0.15711	-0.41738	-0.53054	-0.52178	0.309398	-1.02978	-1.02664	0.02728	0.05544	-1.48969	-0.49164	0.900003	0.678379	-0.1494	0.007107	-0.60522	0.826436	-0.52512	-1.53802	-1.71606	-1.50203	-0.41929	-0.09907	0.071881	-0.93934	-0.23214	-0.87354	-0.45931	-0.73059	-0.54861	0.186941	1.777676	2.195545	-0.63131	0.07124	0.902541	2.551905	0.494588	1.251034	1.643782	0.940711	0.234951	-0.0719	-0.04814	0	0	0	0	0	0	0	0	0	0	0	0	0	0	0	0	0	0	0	0	0	0	0	0	0	0	0	0	0	0	0	0	0	0	0	0	0	0	0
131	Alpha-1-antichymotrypsin precursor (ACT)_131	AACT_HUMAN		CN980864	0.2231	4742	33	-0.6629	-0.95776	-0.8109	-0.68868	-0.99573	-1.24706	-0.8483	-0.43577	-0.79906	-0.80484	-0.96461	-0.67796	-0.82053	-0.85119	-1.5464	-1.32676	-1.38346	-1.02995	-1.36205	-1.45826	-1.36697	-1.44351	-1.3984	-0.98683	-1.39265	-1.10594	-1.09493	-1.23466	-0.41243	-0.85334	-0.65577	-0.82419	0.174331	-0.45863	-0.8591	-0.46312	-0.12291	-0.34167	-0.576	-1.02729	0.611634	-0.13981	0.234483	0.545947	-0.23656	-0.87708	0.139167	1.190481	0.264646	0.249912	-0.15726	0.573272	0.209941	0.131797	-1.63993	-1.08019	-1.22467	-0.32378	-1.17012	-1.41532	-1.18266	-1.37772	-1.26275	-0.21387	-1.24811	-0.51742	-0.48937	-0.84547	1.249967	0.126313	0.629802	0.200607	2.745303	1.13223	0.111645	1.120783	1.987786	1.430289	0.833106	-0.31701	0	0	0	0	0	0	0	0	0	0	0	0	0	0	0	0	0	0	0	0	0	0	0	0	0	0	0	0	0	0	0	0	0	0	0	0	0	0	0
132	G protein-coupled receptor GPR1_132	GPR1_YEAST		CN980850	0.4864	4775	33	-0.90561	-1.24255	-1.01919	-0.73128	-0.69039	-1.1578	-1.06924	-0.53918	-1.27359	-1.26119	-1.05101	-1.09961	-1.40927	-1.20773	-1.67258	-1.4598	-1.14137	-0.82424	-0.73287	-1.01485	-1.1278	-1.04476	-1.34143	-1.29064	-1.34959	-1.08098	-0.81639	-1.12797	-0.90591	-1.14563	-0.43937	-0.48336	-0.24684	-1.03846	-0.70122	-0.83343	-0.67023	-1.03789	-1.11486	-0.58607	0.300476	-0.80543	-0.07232	0.872649	1.00685	-0.52727	-0.2366	1.503132	-0.90729	-0.86658	-0.17677	-0.33626	-1.35261	-0.69113	-2.21685	-1.51846	-0.47333	0.567516	0.867432	-0.05807	-0.42881	-0.15626	-1.12995	-0.96326	-1.15674	-0.27511	0.593284	-0.42936	0.299486	-0.48731	1.83071	1.686355	2.462621	-0.13557	0.971282	0.537353	1.073003	-0.13369	-0.38632	1.349221	0	0	0	0	0	0	0	0	0	0	0	0	0	0	0	0	0	0	0	0	0	0	0	0	0	0	0	0	0	0	0	0	0	0	0	0	0	0	0
133	Septin-9 (MLL septin-like fusion protein) (MLL septin-like fusion protein MSF-A) (Ovarian/Breast septin) (Ov/Br septin) (Septin D1)_133	SEPT9_HUMAN		CN969293	0.0898	4305	29	-0.5627	-0.90931	-1.09018	-0.67327	-0.52098	-0.94669	-0.62416	-0.11142	-0.43355	-0.89863	-0.74506	-0.45379	0.002106	-0.45517	-0.77332	-0.32063	-0.89108	-0.78181	-0.72527	-0.95732	-0.31605	-0.43886	-0.71947	-0.35724	-0.39673	-0.42573	-0.28903	0.108764	0.18024	-0.29352	-0.02303	-0.14871	-0.16517	-0.11078	0.068219	-0.253	-0.45844	-0.43091	-0.2151	-0.5269	-0.34398	-1.42186	-1.98433	-0.68782	-0.21425	-1.5381	-0.53509	1.059446	0.057677	-1.38867	-0.9111	-0.00528	1.412477	-0.00957	-0.99898	0.408814	-1.36517	-1.02536	-0.84954	-1.57116	0.423068	0.041158	-0.8315	0.294975	0.172173	0.081973	0.507101	1.744165	1.966445	0.493135	1.334301	0.943451	0.892264	1.061418	1.618077	0.619132	-0.01974	0.065861	0.736997	-0.23263	0	0	0	0	0	0	0	0	0	0	0	0	0	0	0	0	0	0	0	0	0	0	0	0	0	0	0	0	0	0	0	0	0	0	0	0	0	0	0
134	"Pyruvate kinase, muscle isozyme (EC 2.7.1.40)_134"	KPYK_CHICK	GLY	CN980680	0.0565	4139	28	-0.86956	-1.22783	-1.18505	-0.63532	-0.87145	-1.11646	-0.9761	-0.39334	-0.77143	-1.34176	-0.75676	-1.07798	-0.60939	-1.02885	-1.97599	-1.5063	-1.46371	-1.66379	-1.76591	-1.24721	-1.20579	-1.38854	-1.67317	-1.14777	-1.4818	-1.20662	-1.08002	0.194453	-0.26151	-0.79863	-0.60859	-0.59863	-0.19243	-0.37805	-0.11698	-0.28878	-0.79566	-0.35359	-0.84497	-0.94743	0.145816	-0.58067	-0.49393	0.620778	0.141982	-0.35483	-0.07022	1.111449	0.344782	-0.81168	0.374525	-0.27681	0.673368	-0.17718	-2.09774	-1.14532	-1.05896	-1.46466	-1.67175	-0.61996	-0.53597	-0.90653	-1.48369	-0.41833	-1.09566	-0.53765	-0.28094	2.303334	1.378764	0.289633	0.674978	0.695177	1.518851	1.142451	1.671839	1.323473	0.29566	1.192044	0.195674	-0.0121	0	0	0	0	0	0	0	0	0	0	0	0	0	0	0	0	0	0	0	0	0	0	0	0	0	0	0	0	0	0	0	0	0	0	0	0	0	0	0
135	LBP-9 [Homo sapiens]_135	7657299		CN980810	0.0894	4790	33	-0.79786	-0.60233	-0.81508	-0.6018	-0.84586	-0.81745	-0.48499	0.059812	-0.31335	-0.87896	-0.73932	-0.84593	-0.44188	-0.84744	-1.32541	-1.24865	-1.1876	-0.74055	-0.62166	-0.65483	-0.88712	-1.0064	-0.92137	-0.72	-0.98392	-0.95599	-0.58256	0.180196	0.115819	-0.65927	-0.0781	-0.23652	0.220079	-0.15037	-0.14535	-0.72924	-0.67587	-0.52376	-0.55235	-0.77043	-0.46945	0.047626	-0.51499	0.049045	-0.59638	-0.52127	0.357932	1.798692	0.81185	-0.68393	-0.31464	-0.59656	0.471954	-0.60056	-1.86458	-1.66159	-1.50013	-0.31791	-0.00349	-0.0912	-0.70551	-1.02094	-0.79608	-0.26355	-0.96149	-0.88763	0.099904	2.11705	1.946804	-0.10296	1.433979	1.01503	2.222522	1.242851	1.256127	-0.28797	-0.14686	0.255403	0.179805	-0.39691	0	0	0	0	0	0	0	0	0	0	0	0	0	0	0	0	0	0	0	0	0	0	0	0	0	0	0	0	0	0	0	0	0	0	0	0	0	0	0
136	Atlastin (GTP-binding protein 3) (Guanine nucleotide-binding protein 3)_136	SPG3A_MACFA		CN980731	0.0058	5220	35	-0.3549	-0.34585	-0.16526	-0.28488	-0.41335	-0.71107	-0.41417	0.069031	-0.50316	-0.41999	-0.37937	-0.2124	-0.44801	-0.19292	-0.86896	-0.84851	-0.88794	-0.62029	-0.70747	-0.85783	-0.99702	-0.73224	-0.69108	-0.32974	-0.4652	-0.5337	-0.19967	0.421279	0.66425	-0.0601	0.284031	0.376631	0.479039	-0.0695	0.69234	-0.15762	-0.34888	-0.11111	-0.20399	-0.1166	-0.14954	-0.12816	0.298863	0.016016	-0.28774	-0.99171	-0.28968	0.852836	-0.5001	-0.30346	-0.2074	0.187397	-0.3697	0.233463	-1.36504	-1.31667	-1.40992	-0.77705	-0.9832	-1.33872	-1.66782	-1.04177	-0.94443	-0.09006	-0.41034	-0.57231	0.217495	1.685722	2.260222	0.547499	1.3612	1.580151	1.822295	0.525288	2.326642	0.316912	-0.13531	0.426898	0.207273	0.413925	0	0	0	0	0	0	0	0	0	0	0	0	0	0	0	0	0	0	0	0	0	0	0	0	0	0	0	0	0	0	0	0	0	0	0	0	0	0	0
137	Cirhin (Testis expressed gene 292 protein) (Fragment)_137	CIR1A_MOUSE		CN980677	0.0164	4754	33	-0.37371	-0.88085	-0.48875	-0.74578	-0.37534	-0.79675	-0.37718	-0.15744	-0.3198	-0.70287	-0.6211	-0.55283	-0.11743	-0.53255	-0.67512	-0.64298	-0.79215	-0.50881	-1.05649	-0.85633	-0.76982	-0.72905	-0.64491	-0.33465	-0.86859	-0.52446	-0.61944	-0.10246	-0.00423	-0.56856	-0.47142	0.379152	0.541211	-0.15099	0.507534	-0.38454	-0.86156	-0.20704	-0.54045	-0.26761	0.222326	-1.16639	-0.09267	-0.7965	0.217878	-0.9361	0.212843	0.814556	0.369959	-0.67902	-0.45511	-0.26814	0.924106	-0.21263	-0.60303	-0.51502	-0.9235	-0.14761	-1.64734	-1.09923	-0.86235	-0.7507	-0.52029	0.329283	-1.1328	-0.19046	-0.45057	0.965102	1.23409	-0.31123	-0.04524	2.283923	2.727696	0.832209	2.635478	0.19268	-1.11355	0.678738	-0.23426	0.512869	0	0	0	0	0	0	0	0	0	0	0	0	0	0	0	0	0	0	0	0	0	0	0	0	0	0	0	0	0	0	1	0	0	0	1	0	0	0	0
138	Probable mitochondrial import receptor subunit TOM40 homolog (Translocase of outer membrane 40 kDa subunit homolog)_138	TOM40_MOUSE	P-T	CN980657	0.1753	4282	29	-0.34657	-0.75909	-0.58724	-0.41752	-0.34299	-0.90245	-0.40122	-0.17374	-0.50557	-0.79943	-0.47569	-0.46346	-0.10302	-0.79016	-0.90381	-0.8948	-0.89846	-1.02077	-0.71726	-0.71183	-0.87645	-0.90297	-0.76957	-0.58903	-0.54547	-0.48073	-0.33106	0.347244	0.572694	-0.61896	0.114217	0.46928	0.25535	-0.26258	0.084605	0.021374	-0.0095	-0.31028	-0.32675	-0.59501	0.189839	-0.81876	-0.39859	0.016381	0.198605	-1.1693	0.056232	0.612421	-0.1989	-0.9174	-0.12585	-0.09595	0.785321	-0.89473	-1.17261	-1.15059	-1.15952	-1.45859	-0.7165	-0.70321	-1.10573	-1.17057	-0.84441	-0.40297	-0.29646	-0.13819	0.227774	1.886237	2.437468	-0.47615	1.316482	2.184618	1.661554	0.395202	1.244079	1.089479	1.013986	0.278574	0.238319	-0.41759	0	0	0	0	0	0	0	0	0	0	0	0	0	0	0	0	0	0	0	0	0	0	0	0	0	0	0	0	1	0	0	0	0	0	0	0	0	0	0
139	Glycogen synthase kinase-3 alpha (EC 2.7.1.37) (GSK-3 alpha)_139	GSK3A_HUMAN	STARCH	CN985295	0.3823	4242	29	0.038776	-0.42908	-0.33564	-0.44191	-0.23257	-0.32419	-0.24489	0.229701	0.03765	-0.17711	-0.32159	-0.24058	0.234068	-0.24761	-0.61016	-0.62542	-0.29247	-0.17954	-0.27825	-0.16323	-0.22118	-0.04192	-0.26031	0.244936	0.03952	-0.02334	-0.02274	0.387608	0.612132	0.247231	0.000924	0.441441	0.367056	0.173869	0.42026	0.165809	0.337113	0.220934	-0.07146	-0.16501	0.275179	-1.28431	-0.97285	-1.32708	-0.6293	-0.93467	-0.67034	0.911585	0.271426	-0.44443	-0.92603	-0.65599	0.92614	-0.67943	-1.88791	-1.93876	-0.82897	-0.45253	-0.78154	-0.39816	-0.59133	0.006194	-0.72174	0.962364	0.277658	0.068125	0.070119	1.437931	2.186328	0.970015	0.14901	1.617368	1.369425	0.725479	1.546768	0.698614	1.269617	0.882361	-0.09225	-0.40411	0	0	0	0	0	0	0	0	0	0	0	0	0	0	0	0	0	0	0	0	0	0	0	0	0	0	0	0	0	0	0	0	0	0	0	0	0	0	0
140	Ubiquinol-cytochrome c reductase complex 14 kDa protein (EC 1.10.2.2) (Complex III subunit VI)_140	UCR6_BOVIN	OXP	CN980752	0.2608	5950	37	-0.30885	-0.21025	-0.40856	0.037806	0.075181	-0.12254	0.313772	0.492045	0.004104	0.179591	0.069385	0.186569	0.230002	-0.19892	-0.14406	-0.06844	-0.36353	-0.01959	0.08137	0.286063	0.048813	-0.14448	0.055909	0.326308	0.220922	-0.4006	-0.10045	0.341642	0.379968	0.289399	-0.00813	0.156182	0.280877	0.370818	0.52144	-0.14976	0.892905	0.407855	0.177686	-0.3146	-1.40117	-1.05177	-1.75445	-0.17287	-0.04044	-0.74103	0.804937	1.4366	-0.29228	0.329504	-0.06098	0.354228	0.508123	-1.01166	-0.81728	-0.54933	-1.59491	-0.37625	-0.01851	0.706759	-0.13387	-0.81875	-0.10873	0.849355	0.47595	-1.72624	-0.66276	0.903688	1.039487	0.718578	-0.33564	0.246562	0.688382	1.007066	1.540755	-0.83747	2.856941	1.138294	0.322754	-1.42154	0	0	0	0	0	0	0	0	0	0	0	0	0	0	0	0	0	0	0	0	0	0	0	0	0	0	0	0	0	0	0	0	0	0	0	1	0	0	0
141	suppressor of Ty 5 homolog [Homo sapiens]_141	20149524		CN980852	0.0379	4400	29	-0.28663	-0.40838	-0.39904	-0.15184	-0.40042	-0.48565	-0.19902	0.092531	-0.14072	-0.52496	-0.63231	-0.31647	-0.07172	-0.09425	-0.28038	-0.17927	-0.06674	-0.12387	-0.00422	-0.65982	-0.18183	-0.17625	-0.22926	-0.07279	0.028605	-0.22487	-0.26192	0.485032	0.714965	0.044391	0.247992	0.299032	0.290955	0.248141	0.358009	-0.06984	0.124454	-0.08389	-0.25453	-0.4519	-0.58498	-0.9939	-0.96255	-0.13226	-0.96717	-1.25344	-0.29072	0.688542	-0.09489	-1.38545	-1.74602	-0.68521	0.136871	0.06118	-0.56398	-0.22437	0.153588	-0.03829	0.363588	-1.83842	-0.23298	-0.21423	-0.39229	0.133261	0.473828	-0.37753	-0.50199	2.006863	2.779155	0.526851	1.210701	1.382131	1.355003	1.2112	1.580222	0.143179	0.795765	0.095992	-0.47715	-1.14009	0	0	0	0	0	0	0	0	0	0	0	0	0	0	0	0	0	0	0	0	0	0	0	0	0	0	1	0	0	0	0	0	0	0	0	0	0	0	0
142	Occludin_142	OCLN_CANFA		CN980795	0.1858	5334	35	-0.28539	-0.4221	-0.55505	-0.13107	-0.18882	-0.58701	-0.0243	0.126306	-0.09609	-0.35627	-0.27695	-0.05737	0.044818	-0.34913	-0.74353	-0.65067	-0.73306	-0.40856	-0.48239	-0.4421	-0.63986	-0.42242	-0.54957	-0.34934	-0.54882	-0.5544	-0.33731	0.127595	0.188255	-0.15076	-0.13276	0.107318	0.088565	0.033978	0.303291	-0.14694	0.016616	0.019348	-0.2839	-0.64131	-0.08155	-0.56401	-1.03314	0.463032	0.259222	-1.14594	0.8398	1.371282	0.586482	-0.3317	-0.05179	0.723099	1.083718	-0.30648	-1.6983	-1.37058	-1.66135	-0.51623	-0.77675	-0.63458	-1.33246	-0.56513	-1.01382	-0.30721	-1.01116	-1.03088	-0.26479	1.375832	1.589897	0.393554	0.457064	1.304278	1.238099	1.045465	1.995847	0.407024	0.984195	0.993838	-0.0763	-1.33756	0	0	0	0	0	0	0	0	0	0	0	0	0	0	0	0	0	0	0	0	0	0	0	0	0	0	0	0	0	0	0	0	0	0	0	0	0	0	0
143	Coagulation factor X precursor (EC 3.4.21.6) (Stuart factor)_143	FA10_BOVIN		CN980739	0.0075	5236	35	-0.20198	-0.04408	-0.04124	-0.07255	0.197976	-0.05497	-0.13016	0.407773	-0.05826	-0.18835	-0.34988	-0.13682	0.37739	-0.04882	-0.51496	-0.38812	-0.6149	-0.83868	-0.42899	-0.42075	-0.46471	-0.16237	-0.14776	0.033043	-0.06388	-0.27694	0.127042	0.108368	0.282285	-0.15829	0.192589	0.173763	0.191263	0.073758	0.572665	0.120874	0.379972	0.321625	0.251771	-0.11338	-0.49117	0.028425	0.037781	-0.06528	0.824932	-0.00743	-0.25484	1.515293	-0.01823	-0.44631	-0.97786	-0.27674	1.415316	0.012813	-1.52105	-1.10369	-1.84993	-2.5863	-1.23817	-1.21106	-1.35571	-0.36083	-0.31273	0.282203	-0.03674	-0.73782	0.591516	0.530067	1.102363	-0.34739	0.807207	0.74526	0.802843	0.416179	2.057891	0.57122	1.423813	1.231814	1.001951	-0.1996	0	0	0	0	0	0	0	0	0	0	0	0	0	0	0	0	0	0	0	0	0	0	0	0	0	0	0	0	0	0	0	0	0	0	0	0	0	0	0
144	"Transmembrane 4 L6 family member 1 (Tumor-associated antigen L6) (Membrane component, surface marker 1) (M3S1)_144"	T4S1_HUMAN		CN962287	0.0349	4836	33	-0.47973	-1.05537	-1.09317	-0.85587	-0.93121	-0.8738	-0.75078	-0.11935	-0.66233	-0.70484	-0.79616	-1.15884	-0.40558	-0.54146	-1.39997	-1.26494	-1.29853	-1.1357	-1.21365	-0.75548	-0.87792	-0.9964	-1.21122	-0.47637	-0.93065	-0.62239	-0.7525	-0.75568	-0.2482	-0.72636	-0.11674	-0.168	0.311719	-0.18673	0.012414	-0.40192	-0.50709	-0.72701	-0.55246	-0.5984	0.56287	-0.90333	-0.99958	-0.39517	-0.58709	-0.44085	-0.12751	1.480763	0.097783	-0.0105	-0.24311	-1.16686	0.751731	0.405634	-1.78104	-1.43709	-1.52266	-1.10792	-1.30646	-0.13947	-0.45134	-0.75312	-1.30028	0.57142	-0.58565	0.199508	-0.1319	-0.14	1.152574	-0.06532	1.487425	1.356844	2.578716	1.30914	1.816374	0.76105	0.493176	-0.06697	0.37762	0.260598	0	0	0	0	0	0	0	0	0	0	0	0	0	0	0	0	0	0	0	0	0	0	0	0	0	0	0	0	0	0	0	0	0	0	0	0	0	0	0
145	Imidazolonepropionase (EC 3.5.2.7) (Imidazolone-5-propionate hydrolase)_145	HUTI_AGRRH		CN980829	0.0958	3238	19	-0.12083	-0.16301	-0.44448	-0.39059	-0.34195	-0.10468	-0.37362	-0.2443	-0.16688	-0.34589	-0.53407	-0.33413	-0.22596	-0.21173	0.095551	0.30625	0.004513	0.163834	0.356727	-0.24201	-0.00874	0.047233	-0.58647	-0.4018	-0.35418	-0.0684	-0.10108	0.156858	-0.06846	-0.23854	0.062777	0.242094	0.215216	-0.7564	-0.2456	-0.6859	-0.49916	-0.23549	-0.07705	-0.58832	0.246658	0.091122	-0.94693	-0.74817	-0.56882	0.306241	-0.68559	-0.20866	0.076861	-0.58333	-1.27733	-0.53995	-0.14104	-0.08856	1.044667	1.821705	0.708927	1.296487	2.007859	-0.20022	0.660059	0.866472	-1.47057	-0.78952	-0.61391	0.440024	0.319511	1.270762	0.439802	-0.18745	0.923798	1.585102	1.485978	-2.09727	-0.21347	-1.83724	-1.14857	-0.17618	0.408124	-1.4774	0	0	0	0	0	0	0	0	0	0	0	0	0	0	0	0	0	0	0	0	0	0	0	0	0	0	0	0	0	0	0	0	1	0	0	0	0	0	0
146	formin-family protein FHOS2 [Mus musculus]_146	37674240		CN980904	0.1309	6029	37	-0.63262	-1.10711	-1.29765	-1.00963	-1.02393	-1.08706	-1.14812	-1.39626	-1.0819	-1.11048	-1.19518	-0.91464	-0.60372	-0.97205	-1.28403	-1.62087	-1.10852	-0.87068	-1.21213	-1.09665	-1.64893	-0.97941	-1.37969	-1.32022	-1.3432	-1.46028	-1.00516	-0.3684	-0.74582	-1.38599	-0.47968	-0.4381	-0.45348	-0.80302	-1.14068	-0.93395	-0.31181	-1.17875	-1.66751	-1.07134	1.204741	-0.17404	-0.7277	0.109221	0.067671	-0.11578	-0.29321	-1.01425	-0.10078	-0.18382	-0.42996	0.385243	1.288702	0.218411	-0.68814	-1.66692	-0.17814	0.51297	-0.47921	-0.14364	-1.74843	0.197027	-0.96608	-0.79329	-0.86005	-1.20026	0.122219	1.972486	0.87579	-0.9844	1.64913	1.769954	1.725258	0.70957	-0.27159	0.329127	2.136941	-0.38221	-1.80243	-0.07011	0	0	0	0	0	0	0	0	0	0	0	0	0	0	0	0	0	0	0	0	0	0	0	0	0	0	0	0	0	0	0	0	0	0	0	0	0	0	0
147	Basigin precursor (CD147 antigen) (EMMPRIN) (Fragment)_147	BASI_BOVIN		CN980853	0.265	3129	18	0.333233	0.311127	-0.04377	0.279011	0.495828	0.09418	0.763782	0.652175	0.792401	0.635172	0.530615	0.687209	0.769144	0.541746	0.68685	0.650087	0.659963	0.935971	0.688889	0.177987	-0.35305	0.561489	0.263403	0.012865	0.003494	-0.08118	0.464149	0.225666	0.031314	0.428801	0.573212	0.781631	0.305718	0.095423	0.54579	0.632592	0.554297	-0.04692	0.513476	0.347544	-0.26368	-0.33718	-1.51724	-0.44397	0.276964	-1.05855	1.167935	0.796832	1.263093	0.740293	0.392634	0.913322	1.185762	0.429646	0.912127	0.789889	0.822728	1.740478	0.918908	-0.77989	-2.54564	0.495291	-0.49587	-1.32893	-1.36009	-1.64162	0.171629	-0.62135	-1.26759	0.054093	0.534272	1.227283	-0.35517	-1.05442	0.44309	0.731714	0.471377	-1.52771	0.335645	-0.21609	0	0	0	0	0	0	0	0	0	0	0	0	0	0	0	0	0	0	0	0	0	0	0	0	0	0	0	0	0	0	0	0	0	0	0	0	0	0	0
148	DRR1 protein (Down regulated in renal cell carcinoma 1) (TU3A protein)_148	DRR1_HUMAN		CN980890	0.0814	4617	32	0.028868	-0.49257	-0.47049	-0.05362	-0.36304	-0.40111	-0.03505	-0.00885	-0.08112	-0.21274	0.015595	0.524436	-0.06887	-0.1902	-0.10426	-0.40144	-0.5489	-0.24537	-0.17288	-0.15322	-0.18512	-0.17259	0.178279	-0.49381	-0.3467	-0.01574	0.167917	0.144391	0.28777	0.153774	0.342158	0.749561	0.490239	-0.11883	0.096846	-0.27456	0.300508	-0.10883	0.544482	0.266393	0.207758	-1.46961	-1.39858	-0.05759	-1.05293	-1.1754	0.002139	0.086428	-0.14605	-0.56945	0.16506	1.8019	-0.10666	-0.49693	-0.2205	-1.17644	-1.6508	-0.67441	-0.44122	-0.37798	-0.48059	-0.44029	0.688383	-1.4736	-1.00036	0.064258	0.655051	0.579371	1.040594	0.609554	1.215547	2.526081	1.691895	-0.26736	0.42643	-0.7683	1.081567	-0.23519	1.866385	0.971828	0	0	0	0	0	0	0	0	0	0	0	0	0	0	0	0	0	0	0	0	0	0	0	0	0	0	0	0	0	0	0	0	0	0	0	0	0	0	0
149	Ras-related GTP binding A [Mus musculus]_149	31541819	TF	CN980949	0.0431	3161	18	-0.31045	-0.23729	-0.42014	-0.79203	0.407848	-0.17407	0.37645	0.037818	0.148645	0.022644	-0.21408	0.066691	0.190452	0.239803	0.72054	0.779696	0.814886	1.089551	-0.07209	0.076853	-0.62548	-0.26359	0.050442	-0.22222	-0.26148	-0.35132	-0.40766	-0.65179	-0.71888	-0.55577	-0.01011	-0.24953	-0.13656	-0.63668	0.124377	-0.06365	0.328781	-0.44832	-1.13925	-0.80673	-0.42574	-0.27238	-0.65566	-1.43519	1.079904	-0.13987	1.01409	0.304274	0.536582	0.272467	-0.22374	0.364796	0.624214	0.727661	1.735349	1.859346	1.93311	2.508843	0.073889	0.386096	-1.08609	-0.32751	0.330735	-0.24079	-0.32309	-0.51141	-0.62951	-1.14123	-1.28186	-0.93996	0.203811	-0.29805	-0.06124	-1.10955	0.485712	0.091585	0.91417	-0.71473	-2.16302	-1.466	0	0	0	1	0	0	0	0	0	0	0	0	0	0	0	0	0	1	0	0	0	0	0	0	0	0	0	0	0	0	0	0	0	0	0	0	0	0	0
150	Zinc finger CCCH type domain containing protein 1_150	ZCC1_HUMAN	TF	CN980822	0.2594	5685	35	-0.2276	-0.55089	-0.83264	-0.50218	-0.4244	-1.01646	-0.30525	-0.07523	-0.41028	-0.77137	-0.57864	-0.39783	-0.10183	-0.3361	-0.56836	-0.75027	-1.16965	-0.77994	-0.79416	-0.66738	-0.67063	-0.59798	-0.60244	-0.69489	-1.03839	-0.61657	-0.42435	-0.15764	-0.39364	-0.41452	-0.22849	-0.34615	-0.0058	-0.43038	0.387038	-0.01321	-0.34708	-0.76548	-0.86217	-0.46046	0.868203	-0.16754	-1.07022	-0.01151	0.237689	-1.65915	0.619425	1.356373	0.282935	-0.87392	-0.25645	0.322808	1.271127	0.520579	-0.22351	-0.80631	-2.14992	-0.90136	-0.94694	-0.54075	-0.55117	-0.31842	-0.33272	-0.62889	-1.7294	-0.37797	0.237847	1.092353	0.336241	0.269351	0.865351	0.488388	1.578812	0.218527	2.837366	1.555071	0.485406	-0.85505	-1.16481	0.122175	0	0	0	0	0	0	0	0	0	0	0	0	0	0	0	0	0	0	0	0	0	0	0	0	0	0	0	0	0	0	0	0	0	0	0	0	0	0	0
151	Proteinase activated receptor 1 precursor (PAR-1) (Thrombin receptor)_151	PAR1_CRILO		CN980940	0.0407	4813	33	-0.49658	-0.85099	-0.68462	-0.1678	-0.69138	-0.82496	-0.51812	-0.56824	-0.92859	-1.03953	-1.23256	-1.32532	-0.79445	-0.6327	-0.86547	-1.38717	-0.7401	-0.83326	-0.71686	-0.76016	-0.93301	-0.32666	-0.3967	-0.71992	-0.4807	-0.49446	-0.17903	-0.50774	-0.33924	-0.41574	-0.27856	-0.22031	0.163038	-0.80075	-0.26959	-0.36624	0.093501	-0.27124	-0.65474	-0.76672	0.317044	-0.71371	-0.22985	1.273253	-0.2495	-0.63798	0.25439	0.108624	-0.93938	-1.26203	-1.82342	-2.09321	-0.54926	-0.07883	-0.7558	-2.2731	-0.3912	-0.66213	-0.32361	-0.44955	-0.95223	0.811214	0.607536	-0.33251	0.363218	0.323214	1.240583	0.284575	0.774627	0.552153	0.951124	1.12054	2.23543	-0.56758	0.977204	0.696128	2.033192	0.972406	-0.14295	-0.46862	0	0	0	0	0	0	0	0	0	0	0	0	0	0	0	0	0	0	0	0	0	0	0	0	0	0	0	0	0	0	0	0	1	0	0	0	0	0	0
152	Suppressor of G2 allele of SKP1 homolog_152	SUGT1_MOUSE		CN980929	0.1448	5385	35	0.080569	-0.1366	-0.82921	-0.45034	-0.15672	-0.4835	0.450326	-0.02026	-0.39924	-0.28948	-0.46043	-0.09805	-0.22398	-0.46664	-0.58885	-1.06686	-1.04124	-0.53809	-1.04925	-0.7318	-0.68132	-0.61135	-0.67773	-1.15562	-0.98416	-0.66086	-0.69242	-0.45794	0.05922	-0.30389	0.062591	0.210874	0.288309	0.017064	0.621789	0.188013	0.160029	-0.24901	-0.64454	-0.56558	1.015169	0.51971	-1.06042	-0.19606	0.473806	-0.27171	1.858738	0.785142	-0.07948	0.170928	-0.21908	0.60766	0.32036	-0.23325	-0.51205	-1.60258	-1.54415	-0.39624	-1.56241	-0.83818	-0.72302	-0.56338	-0.71482	-1.80508	-1.41392	-0.67633	-0.74833	-0.2134	0.966462	0.138056	0.974153	1.312448	1.48911	0.870286	2.249916	1.260294	1.19645	0.263267	-0.6391	-0.45896	0	0	0	0	0	0	0	0	0	0	0	0	0	0	0	0	0	0	0	0	0	0	0	0	0	0	0	0	0	0	0	0	0	0	0	0	0	0	0
153	"Fructose-1,6-bisphosphatase (EC 3.1.3.11) (D-fructose-1,6-bisphosphate 1-phosphohydrolase) (FBPase)_153"	F16P1_RHIME	GLY	CN980906	0.4532	4518	31	-0.11581	-0.44607	-0.25007	-0.04134	-0.5024	-0.77695	-0.64478	-0.00756	-0.49931	-0.66484	-0.70992	-0.59639	-0.34969	-0.80073	-0.4947	0.010829	-0.68665	-0.6412	-1.0128	-0.39902	-1.01633	-0.75115	-0.72515	-0.99661	-0.74441	-0.65204	-0.40282	-0.55772	-0.7774	-0.12203	0.119017	-0.28768	-0.22323	-0.60293	-0.51077	-0.36238	0.007301	-0.25874	-1.05634	-0.93036	1.264781	0.21055	0.836205	1.502488	0.030729	-0.84567	-0.42375	1.610334	0.040603	-0.48778	-0.63168	-0.2693	0.518202	-0.92155	0.055326	1.669027	-0.55742	-0.41231	-1.59851	0.36073	-1.6098	-0.76331	-0.68032	-1.54685	-0.74177	-0.44693	0.348607	-0.14584	-0.84709	1.244921	2.014379	0.716147	0.921879	-0.29017	0.004026	0.47769	1.657765	0.808543	-1.73751	-1.33536	0	0	0	0	0	0	0	0	0	0	0	0	0	0	0	0	0	0	0	0	0	0	0	0	0	0	0	0	0	0	0	0	0	0	0	0	0	0	0
154	Sodium/potassium-transporting ATPase alpha-3 chain (EC 3.6.3.9) (Sodium pump 3) (Na+/K+ ATPase 3) (Alpha(III))_154	AT1A3_CHICK		CN985268	0.151	352	4	-0.4834	-0.90093	-0.06454	0.979894	0.355551	-0.78993	-0.45603	-0.24431	-0.70327	-0.79265	-1.11322	-0.54199	-0.39957	-0.62097	-1.09687	-1.51754	-1.50689	-1.24316	-1.61808	-0.74546	-1.35501	-1.1712	-1.3635	-0.74832	-1.06208	-1.12972	-1.32756	-0.70388	-0.25121	-0.90269	-0.33201	-0.4354	0.066531	-1.03288	-0.22483	0.052194	-0.44738	-0.80114	-0.63288	-0.97232	0.411497	-0.357	1.182425	3.104788	1.955641	-0.15271	0.461863	0.851546	0.006813	-0.1577	-0.74775	0.303643	0.565791	0.158281	-0.71765	-1.49192	-1.47232	-0.98691	-1.67696	-0.07084	-1.19277	-0.85445	-1.2084	-0.07612	-0.65362	-0.7781	-1.14225	0.005682	0.838857	-0.36025	0.690131	0.499843	1.423679	-0.59986	0.887404	1.39729	0.477789	-0.17333	0.136359	-0.48841	0	0	0	0	0	0	0	0	0	0	0	0	0	0	0	0	0	0	0	0	0	0	0	0	0	0	0	0	0	0	0	0	0	0	0	0	0	0	0
155	Circumsporozoite protein precursor (CS)_155	CSP_PLAYO		CN981010	0.1029	4753	33	-0.66393	-1.00851	-0.5507	-0.34273	-0.20851	-0.47855	-0.27194	-0.01917	-0.53541	-0.6905	-0.9851	-0.28783	-0.32686	-1.45984	-1.61864	-1.98314	-1.3137	-0.96069	-1.11934	-0.99559	-1.35236	-0.29633	-1.34274	-1.13144	-0.90666	-0.81302	-1.01531	-0.73389	-0.68588	-0.78514	-0.4056	-0.46496	0.243125	-1.10139	-0.5515	-0.41568	-0.60758	-0.69012	-0.69514	-0.9264	0.218556	-0.54574	0.469699	0.930997	1.2287	0.62974	1.088012	1.648646	0.503614	0.159621	-0.4938	1.052755	0.966182	-1.5468	-1.89902	-2.70748	-1.22266	-0.43966	-0.79155	-0.51707	-1.30841	1.033902	-1.28707	-0.8184	-0.31981	-0.11213	-0.56081	0.063375	0.169874	-0.0503	0.79155	0.659886	2.230431	-0.75174	0.467928	0.76919	0.343554	0.160477	0.149344	-0.3636	0	0	0	0	0	0	0	0	0	0	0	0	0	0	0	0	0	0	0	0	0	0	0	0	0	0	0	0	0	0	0	0	1	0	0	0	0	0	0
156	Fukutin (EC 2.-.-.-)_156	FCMD_MACFA		CN981049	0.1528	1197	8	-0.69023	-1.14899	-0.67667	-0.31194	-0.15242	-0.70142	-0.46747	0.338484	-0.51937	-0.76838	-1.21258	-0.8873	-0.49813	-0.75747	-1.44601	-1.58139	-1.61588	-1.21756	-1.33286	-0.61683	-0.975	-0.95874	-0.72794	-1.18668	-0.88259	-0.76846	-1.183	-0.28784	-0.31926	-0.49296	-0.59975	-0.45543	0.320875	-0.92265	-0.80888	-0.62759	-0.92618	-0.95531	-0.90295	-0.81395	0.182293	-0.88668	0.21391	1.06377	1.435494	0.156223	0.701365	2.579367	0.58044	0.000193	-1.03484	-0.27689	0.629932	0.025614	-1.57877	-1.89425	-1.9746	-1.04645	-1.31511	0.353328	-0.48126	-0.44336	0.094442	-0.97449	-0.26592	0.000025	-0.96593	1.119943	1.046731	0.64197	0.393147	0.729417	2.538336	-0.35926	-0.09417	0.328261	-0.36748	-0.43538	-0.31336	-0.10597	0	0	0	0	0	0	0	0	0	0	0	0	0	0	0	0	0	0	0	0	0	0	0	0	0	0	0	0	0	0	0	0	1	0	0	0	0	0	0
157	Vitellogenin I precursor (VTG I) [Contains: Lipovitellin 1 (LV1); Phosvitin (PV); Lipovitellin 2 (LV2)]_157	VIT1_FUNHE		CN980762	0.284	1330	8	-0.56616	-0.49763	-0.50664	-0.3121	-0.11849	-0.51984	-0.36822	0.1492	-0.55294	-0.56721	-1.0397	-0.75266	-0.45425	-0.64002	-1.1679	-1.73369	-1.70643	-1.1502	-1.482	-0.79939	-1.10726	-0.85237	-1.04841	-0.73456	-0.75634	-0.94069	-0.84576	-0.80137	-0.59978	-0.91023	-0.58642	-0.38275	-0.191	-0.6112	-0.15526	-0.55811	-0.64781	-0.55903	-1.27049	-0.98105	0.414404	0.58446	0.562093	1.044856	1.525284	0.52933	0.905592	2.189558	0.447213	0.411788	-0.76069	-0.04839	0.692088	0.23111	-1.07882	-2.48284	-2.41518	-1.0349	-1.85826	-0.16435	-0.92835	-0.29584	-0.7823	-0.00349	-0.05752	-0.51501	-0.27944	-0.16928	0.33096	-0.43942	0.364116	0.869517	1.345347	0.30262	1.434044	0.434371	0.211794	0.432084	-1.33341	-0.61514	0	0	0	0	0	0	0	0	0	0	0	0	0	0	0	0	0	0	0	0	0	0	0	0	0	0	0	0	0	0	0	0	0	0	0	0	0	0	0
158	UnAn_20697_158	UnAn_20697		CN981586	0.6075	1279	8	-0.27265	-0.68047	-0.69618	-0.1136	-0.05545	-0.62474	-0.38395	0.009145	-0.55085	-0.51193	-0.81103	-0.63153	-0.37469	-1.1108	-1.24557	-1.39126	-1.27484	-1.09824	-1.05876	-0.66304	-1.12731	-0.6179	-0.81003	-0.74689	-0.49631	-0.97914	-0.69999	-0.36611	-0.26803	-0.11791	-0.43316	-0.62529	-0.07767	-0.5518	-0.20944	-0.33111	-0.47906	-1.16239	-0.7188	-0.53489	0.960784	-0.1597	-0.20286	1.397781	1.557544	-0.00658	0.654993	1.735029	0.196423	0.303363	-0.51842	-0.02525	0.680445	-1.34206	-1.71233	-2.11262	-1.79276	-1.30754	-1.19908	-0.11183	-1.38742	0.012192	-0.51567	-0.3422	0.346274	-0.98032	-0.21334	0.704011	0.97349	1.385938	0.519797	-0.00811	1.496489	0.193803	1.134451	0.800156	0.393672	-1.48379	-0.26502	0.240269	0	0	0	0	0	0	0	0	0	0	0	0	0	0	0	0	0	0	0	0	0	0	0	0	0	0	0	0	0	0	0	0	0	0	0	0	0	0	0
159	Fatty acid synthase (EC 2.3.1.85) [Includes: [Acyl-carrier-protein] S-acetyltransferase (EC 2.3.1.38); [Acyl-carrier-protein] S-malonyltransferase (EC 2.3.1.39); 3-oxoacyl-[acyl-carrier-protein] synthase (EC 2.3.1.41); 3-oxoacyl-[acyl-_159	FAS_BOVIN	FA	CN985278	0.1809	305	4	-0.73108	-0.43014	-0.12966	0.362241	-0.18156	-0.47093	-0.40176	-0.17388	-0.45305	-1.11358	-1.59698	-0.95625	-0.35615	-1.0766	-1.64008	-1.5028	-1.33563	-1.34989	-1.16393	-0.93523	-1.16206	-1.29791	-0.89253	-0.99291	-1.15865	-0.76717	-0.89174	-0.01136	-0.56746	-0.95278	-0.7413	-0.69484	0.109256	-0.72625	-0.48943	-1.22176	-1.31064	-1.52755	-0.88931	-1.21531	0.193257	0.806197	1.418191	2.420064	1.31249	0.72312	0.864004	1.328138	0.759528	-0.5858	-1.57035	-0.26536	0.956896	-0.51047	-1.65814	-1.37854	-1.03806	-1.0671	-0.68834	-0.22254	-0.68454	-0.96123	-0.13557	-0.34002	-0.67759	0.119747	-0.13397	1.659133	0.526516	-0.25829	0.17244	0.267081	1.904801	0.203089	0.685429	-0.80613	-0.98715	-1.42894	-0.12902	-0.79299	0	0	0	0	0	0	0	0	0	0	0	0	0	0	0	0	0	0	0	0	0	0	0	0	0	0	0	0	0	0	0	0	0	0	0	0	0	0	0
160	Coagulation factor X precursor (EC 3.4.21.6) (Stuart factor)_160	FA10_BOVIN		CN981039	0.7015	511	5	-0.93725	-0.58478	-0.75579	-0.55047	0.12295	-0.7883	-0.66056	-0.29454	-0.91612	-0.713	-1.28346	-0.76884	-1.12151	-1.16817	-1.37717	-1.7468	-1.71661	-1.42136	-1.49023	-1.21393	-1.1856	-1.20501	-1.30454	-1.13543	-0.75959	-0.95863	-0.78163	-0.87272	-1.0931	-0.84249	-1.16677	-0.80112	-0.26342	-0.50848	-1.45178	-1.32754	-1.26244	-1.71165	-1.46164	-0.92918	0.177416	1.034422	0.618624	1.117866	2.755251	0.53959	0.850174	1.740129	0.228801	0.722679	-0.66438	0.58691	-0.27061	-0.38405	-0.89224	-1.79096	-1.71757	-0.99967	-1.16714	-0.49531	-0.42644	-0.47363	-0.71565	-0.30444	0.609382	0.125444	0.555805	0.334317	-0.20152	0.407814	-0.38065	0.50841	1.815809	1.219963	-1.07363	-0.77155	-0.61327	-1.70552	-1.09761	0.197034	0	0	0	0	0	0	0	0	0	0	0	0	0	0	0	0	0	0	0	0	0	0	0	0	0	0	0	0	0	0	0	0	0	0	0	0	0	0	0
161	organic solute transporter alpha [Mus musculus]_161	22122353		CN969670	0.4254	4928	33	-0.12913	-0.54082	-0.36035	0.330924	-0.01509	-0.43984	-0.09956	0.510005	0.302353	0.006723	-0.61726	-0.30892	-0.14921	-0.94394	-0.95924	-1.00601	-1.02291	-0.2399	-0.37053	-0.20027	0.088909	-0.31497	-0.48383	-0.74285	-0.71366	-0.40816	-0.46868	0.328342	-0.28914	-0.12246	0.147218	0.297175	0.708236	-0.123	0.024774	-0.12095	-0.28389	-0.34356	-0.52028	-0.63744	0.3078	-0.69276	-0.25415	1.425916	0.584974	-0.44733	0.379667	1.861153	1.356477	0.637983	-0.87853	-0.12916	0.259017	-1.67249	-1.70967	-1.82336	-1.86443	0.038597	-0.27888	0.13491	0.837726	-0.14386	-0.55425	-1.18376	-1.11283	-0.37035	-0.51743	1.419641	-0.08108	0.324008	0.97944	1.343895	2.342931	0.322713	0.681855	0.327696	-0.06832	-0.21333	-0.64283	-0.92759	0	0	0	0	0	0	0	0	0	0	0	0	0	0	0	0	0	0	0	0	0	0	0	0	0	0	0	0	0	0	0	0	0	0	0	0	0	0	0
162	"NADH-ubiquinone oxidoreductase ESSS subunit, mitochondrial precursor (EC 1.6.5.3) (EC 1.6.99.3) (Complex I-ESSS) (CI-ESSS) (Neuronal protein 17.3) (p17.3) (Np17.3)_162"	NESM_HUMAN	OXP	CN969133	0.2898	6124	38	0.423756	0.551604	0.665849	1.076801	0.564893	0.429059	0.787384	0.911028	0.421587	0.252425	0.261099	0.45584	0.579253	-0.02876	0.225139	0.05727	-0.39253	-0.28037	0.595929	0.506082	0.418745	0.796687	0.245458	0.431947	0.626947	-0.11757	-0.01533	0.051631	0.029658	0.112268	0.205218	0.262487	0.098056	-0.08684	0.63671	0.995555	0.200873	1.107144	0.395051	0.540795	0.137817	0.498986	0.821726	1.982658	0.536527	0.152798	1.165062	1.514353	0.131691	-0.34619	-0.32169	0.228454	0.577093	-1.14052	-0.42327	-0.8975	-2.16818	-1.85133	0.624205	0.370388	0.123661	1.191341	-0.36587	0.160957	0.71183	-1.39141	-1.1026	-0.91343	-0.9755	-0.74213	-0.47955	-0.31776	-0.78228	-1.30462	0.739408	1.753139	-0.49182	2.068377	0.056728	0.468452	0	0	0	0	0	0	0	0	0	0	0	0	0	0	0	0	0	0	0	0	0	0	0	0	0	0	0	0	0	0	0	0	0	0	0	0	0	0	0
163	"Troponin T, cardiac muscle (TnTc) (Cardiac muscle troponin T) (cTnT)_163"	TNNT2_MOUSE	STRUC	CN972840	0.0509	2157	15	1.161295	1.261094	0.784634	0.73459	1.6629	1.372044	0.753206	0.671851	1.218558	1.052993	0.940983	1.158596	1.52029	0.82852	1.973286	1.403376	0.855258	0.933158	1.59994	1.152899	1.102882	1.450085	1.429041	0.960728	0.779073	0.839451	0.785744	0.394772	-0.09822	0.164873	0.3239	0.269259	-0.201	0.887387	1.09232	1.361147	1.191968	1.855409	0.63018	0.732851	0.38441	0.5901	-0.39191	-0.49505	1.41824	0.818773	-0.45668	-0.62436	0.502431	0.161195	-0.06966	0.378847	1.124314	-0.30145	2.057959	0.88335	-0.24635	-0.08579	1.288477	0.367105	0.264018	0.979619	0.936246	-0.02897	-0.40337	-0.27892	-0.38962	-1.19543	-2.21151	-1.66926	-1.3415	-1.45412	-2.42334	-0.18013	0.24225	0.796313	0.447628	1.815009	-0.71024	-0.49863	0	0	0	0	0	0	0	0	0	0	0	0	0	1	0	0	0	0	0	0	0	0	0	0	0	0	0	0	0	0	0	0	1	0	0	0	0	1	0
164	dihydrouridine synthase 3-like [Homo sapiens]_164	24308187		CN980445	0.0904	1343	8	-0.33879	-0.21869	-0.5117	-0.53407	0.33015	-0.38346	-0.20017	0.497781	-0.4725	-0.73914	-0.48817	-0.19491	0.158778	-0.48567	-0.49427	-0.49546	-0.33481	-0.67863	-0.26031	-0.14002	-0.68836	-0.57114	-0.35972	-0.55009	-0.7655	-0.62991	-0.12243	-0.06044	-0.57753	-0.37073	-0.37652	0.12462	0.220983	-0.04599	0.113089	0.083008	-0.18713	-0.81617	-0.17134	-0.41331	-0.11158	0.270455	-0.66159	-0.73275	2.016317	-0.25366	0.329371	2.549547	-0.5369	-1.38509	-0.58673	0.346127	1.471186	-0.5788	-0.60615	-0.60994	-0.09889	-1.19258	0.138091	0.520732	-1.22355	-0.85066	-0.17815	-0.78371	-1.46893	-1.03761	0.576669	0.773854	-0.87101	-0.21316	-0.2316	1.36253	1.669058	0.819837	1.325849	1.230163	0.370869	-1.6301	0.421104	-0.34861	0	0	0	0	0	0	0	1	0	0	0	0	0	0	0	0	0	0	0	0	0	0	0	0	0	0	0	0	0	0	0	0	0	0	0	0	0	0	0
165	mitochondrial ribosomal protein L1 [Homo sapiens]_165	21265084	TRANSLATION	CN969256	0.1143	1353	8	0.002325	-0.15619	0.088584	0.110326	0.67152	-0.06396	0.513261	0.825197	0.177415	0.003527	0.083052	0.316245	0.611613	0.125909	0.353441	0.596932	0.339909	0.408176	0.305437	0.384817	0.410895	0.086336	-0.20959	-0.04892	-0.20695	0.270566	-0.1293	0.000903	0.261341	-0.3372	-0.0772	0.207567	-0.25403	-0.34659	0.437044	-0.11836	0.168195	0.019766	-0.11073	-0.57746	-0.41185	-0.92888	-0.13051	-0.05959	1.770838	-0.62806	1.254651	2.272083	0.159233	-0.40793	-0.14855	0.61205	1.575441	-0.00876	0.733372	1.527559	0.689235	0.911899	0.576799	0.83571	0.920767	-0.13784	-1.10304	-0.57899	-1.09442	0.46306	-0.84118	-0.41649	0.432971	-1.51928	-0.67124	0.25758	-1.24799	-1.5499	1.006055	-0.80548	0.129161	-0.35496	-0.78059	-2.30292	0	0	0	0	0	0	0	0	0	0	0	0	0	0	0	0	0	0	0	0	0	0	0	0	0	0	0	0	0	0	0	0	0	0	0	0	0	0	0
166	Carboxypeptidase B precursor (EC 3.4.17.2)_166	CBPB1_RAT		CN969548	0.1087	5231	35	0.206478	-0.29488	-0.42918	-0.06352	0.253057	-0.23306	0.070804	0.311764	-0.33398	-0.63982	-0.98176	-0.31158	0.464385	-0.54636	-0.95241	-0.54801	-0.81472	-0.47926	-0.19642	-0.27018	-0.49457	-0.34219	-0.25956	-0.48071	-0.52111	-0.25612	-0.28342	-0.03186	-0.52612	-0.44112	0.092536	0.250568	0.25073	0.138363	0.620826	-0.12522	-0.24	-0.40975	-0.17935	-0.35695	1.215535	-0.16615	-0.53625	0.471461	1.343901	0.004221	0.841632	1.505688	-0.27391	-1.11677	-2.05909	-0.21218	1.926292	-0.8592	-1.97822	-0.86375	-1.59876	-0.67426	0.105208	-0.09809	-0.71646	-0.29653	-0.06881	-0.67827	-0.78962	-0.05934	-0.13455	0.558704	-0.80341	-0.56918	0.901525	1.337041	1.337487	1.027817	2.357424	0.301413	-0.01489	-0.48271	0.152249	-0.33721	0	0	0	0	0	0	0	0	0	0	0	0	1	0	0	0	0	0	0	0	0	0	0	0	0	0	0	0	0	0	0	0	0	0	0	0	0	0	0
167	FK506 binding protein 12-rapamycin associated protein 1 [Mus musculus]_167	9910228		CN970380	0.1012	3146	18	0.003768	-0.18947	0.051585	0.395981	0.365643	-0.06309	0.534479	0.495272	-0.09657	-0.25119	-0.24506	-0.02988	0.552224	-0.02123	0.376937	0.683719	0.54765	0.775447	0.184811	0.268652	0.579082	0.506168	0.449666	0.44196	0.417869	-0.0896	-0.06704	-0.17248	-0.02922	0.011202	0.141602	0.006648	-0.2519	-0.34095	0.091193	-0.04607	0.70545	0.192453	-0.37843	-0.55345	-0.43021	-1.00324	-0.28841	0.732851	0.642889	-0.62846	1.143553	1.027288	-0.72775	-1.18626	-1.16809	-0.53	1.196172	-0.50435	0.676378	1.586106	1.182609	1.858115	0.106651	0.355273	1.275817	1.059598	0.89205	0.869198	0.797758	-0.7071	-0.64019	-0.95287	-0.52803	-0.40817	-0.02148	-0.42167	-1.18835	-1.45242	-0.17096	-0.57799	1.650547	0.129312	-1.56358	-2.08257	0	0	0	0	0	0	0	0	0	0	0	0	0	0	0	0	0	0	0	0	0	0	0	0	0	0	0	0	0	0	0	0	0	0	0	0	0	0	0
168	12 kDa FK506-binding protein (FKBP) (Peptidyl-prolyl cis-trans isomerase) (PPIase) (EC 5.2.1.8) (Macrolide binding protein)_168	FKB12_DROME		CN969912	0.508	3449	22	0.278205	0.035606	0.034093	0.206943	0.295141	-0.02046	0.368732	0.386745	-0.09678	0.048395	-0.01653	0.301856	0.382402	-0.0851	0.407078	0.60873	0.489076	0.748086	0.442021	0.427275	0.128216	0.778	0.406546	-0.17159	0.424781	0.316949	0.412959	0.336483	0.016714	0.219732	0.533701	0.512513	0.528788	0.379879	0.306551	0.282449	0.133646	0.14355	0.525908	0.299045	-0.06953	-1.14367	-1.15038	-0.38505	0.00546	-1.39192	0.331295	0.411051	-1.72986	-1.08705	-1.37453	0.035193	0.391822	-1.67814	0.501077	1.393928	0.864138	2.010949	0.655797	0.590507	-0.73363	2.143398	0.498724	-2.06106	0.579461	0.102018	0.527116	0.188507	-1.22732	-0.32843	1.061723	0.967912	1.039969	0.380649	0.055977	-0.05074	-0.70959	-0.66574	1.027219	0.022744	0	0	0	0	0	0	0	0	0	0	0	0	0	0	0	0	0	0	0	0	0	0	0	0	0	0	0	0	0	0	0	0	0	0	0	0	0	0	0
169	B box binding protein (YB3 protein)_169	YB3_XENLA	TF	CN969917	0.0449	2292	16	1.733397	2.473192	2.752037	2.09365	1.713124	2.768089	2.757149	2.278706	2.16742	2.107911	2.544216	2.495854	2.856052	3.105664	4.232916	4.868748	3.876143	4.081297	4.024374	3.486876	3.262872	3.729684	3.37793	2.944236	3.604503	2.865307	2.928729	2.208218	1.510876	2.74594	2.271241	1.406962	1.13751	1.183418	1.805174	2.689976	2.612791	2.959197	2.040284	1.852159	-1.10427	-0.24924	0.073035	-0.68791	-1.1277	0.091587	0.078943	-0.47402	-0.60265	-0.67142	-0.16716	-0.22305	0.193251	0.481744	1.784582	2.519454	1.372237	1.609346	1.543556	0.922335	0.66344	1.202964	0.79642	0.295172	1.058284	0.203948	0.277249	-0.55549	-1.36146	0.065987	-0.48265	-1.48156	-1.79298	-1.73992	-1.02132	0.001306	-0.0879	0.312463	-0.74958	-0.96701	0	0	0	0	0	0	0	0	0	0	0	0	0	0	0	0	0	0	0	0	0	0	0	0	0	0	0	0	0	0	0	0	0	0	0	0	0	0	0
170	40S ribosomal protein S10_170	RS10_HUMAN	RIBO	CN970295	0.1073	2192	16	1.824635	2.183751	1.839109	1.632319	0.210129	1.086569	0.972413	1.001087	0.006255	0.150553	-0.08867	0.718508	1.047377	1.909449	2.51563	3.079704	2.52956	2.438169	2.299577	1.375041	1.332499	1.887467	1.121947	1.456721	1.051774	0.820393	1.521768	1.101318	0.86784	1.283054	0.961401	0.363083	0.226171	0.202941	0.978203	1.674887	1.69658	1.419557	1.534543	1.358012	0.714889	1.194887	0.734235	0.457838	-1.44308	-0.27162	-0.4242	-0.38587	-1.71558	-1.52271	-1.84246	-0.76357	-0.324	0.828252	1.63848	2.392427	1.657098	1.534945	1.349701	0.113957	0.057094	0.798871	-0.22433	0.223131	-0.31813	-0.62739	0.310074	-0.2519	-0.56397	-0.00899	-0.43892	-1.23864	-1.42163	-1.45268	-0.41646	0.514733	0.543729	0.173458	0.327149	0.091196	0	0	0	1	0	0	0	0	0	0	0	0	0	0	0	0	0	0	0	0	0	0	0	0	0	0	0	0	0	0	0	0	0	0	0	0	0	0	0
171	TraD protein_171	TRAD2_ECOLI		CN970839	0.4679	1271	8	-0.33115	-0.28804	-0.34935	0.190831	0.078561	-0.38963	0.146486	0.483394	-0.02634	-0.25799	-0.70998	0.067766	0.327926	-0.39331	-0.04654	-0.46599	-0.20348	0.120929	-0.03129	0.132366	-0.67131	-0.38874	-0.49229	-1.16493	-0.58298	-0.59537	-0.48794	-0.41975	-0.84192	-0.62039	0.017732	-0.04943	-0.22387	-0.37527	0.066098	-0.19172	-0.53673	-0.65453	-0.61289	-0.62759	-0.13203	-0.0088	-0.18405	1.360165	1.03922	-0.2992	1.233396	2.196517	0.739329	0.077111	-1.21499	1.008359	1.752079	-0.30972	0.681586	-0.51749	0.232944	1.160337	0.725198	1.193031	-1.10444	-0.29667	-0.59268	-2.51555	-0.85194	-0.88736	-0.58023	-0.38531	-1.59217	-0.95886	0.865328	0.673327	0.174657	-0.25816	1.003591	0.266556	-0.71971	-1.05648	-0.93742	-0.97946	0	0	0	0	0	0	0	0	0	0	0	0	0	0	0	0	0	0	0	0	0	0	0	0	0	0	0	0	0	0	0	0	0	0	0	0	0	0	0
172	Apolipoprotein A-I-1 precursor (Apo-AI-1) (ApoA-I-1)_172	APA11_ONCMY	FA	CN970624	0.0026	2284	16	1.655623	1.729432	2.00411	1.664803	0.629508	0.430981	0.803002	0.685011	0.406894	0.418759	0.546416	1.496008	1.277973	1.941509	2.750776	3.61123	2.82222	2.860123	2.588232	2.2803	2.428664	1.451417	2.488592	2.07125	2.019532	1.2637	1.761698	1.498907	1.151907	2.096294	1.862968	1.605913	1.063269	1.105925	1.480952	2.183629	2.490527	2.438514	2.415874	2.416378	-0.11851	-0.02327	0.331135	-0.10666	-1.44247	-1.69863	-1.21862	-1.37086	-1.72971	-1.7144	-1.54969	-0.32446	-0.60578	0.250362	1.294536	2.404755	1.386718	1.435624	1.08481	0.687494	0.878924	-0.38199	0.956248	0.417763	0.351034	-0.6242	0.018358	-0.32071	-0.76844	0.450077	0.149023	-0.18265	-0.88281	-0.82777	-0.34388	0.562762	0.958744	0.891633	0.862422	0.863072	0	0	0	0	0	0	0	0	0	0	0	0	0	0	0	0	0	0	0	0	0	0	0	0	0	0	0	0	0	0	0	0	0	0	0	0	0	0	0
173	Plasma kallikrein precursor (EC 3.4.21.34) (Plasma prekallikrein) (Kininogenin) (Fletcher factor)_173	KLKB1_RAT		CN972321	0.0578	1236	8	-0.16984	-0.21976	-0.18279	0.158324	0.336032	-0.14626	0.454137	0.534574	-0.30889	-0.40821	-0.19535	0.263202	0.358098	-0.23551	-0.19672	-0.44097	-0.35431	-0.15858	-0.4193	-0.04182	-0.73156	-0.49799	-0.65429	-0.79359	-0.47727	-0.70683	-0.80302	-0.505	-0.47283	-0.4889	-0.26702	-0.11611	-0.29853	-0.51881	-0.16073	-0.515	-0.55296	-0.50646	-0.72662	-0.93373	0.376551	0.234878	0.339796	1.307833	1.812144	0.443464	2.147308	2.375577	-0.01805	-0.2999	0.30417	1.605462	1.874765	0.190203	0.300282	-0.39286	-0.14694	0.408508	-0.33139	0.739849	-1.21753	-0.55468	-0.99825	-1.39355	-0.49588	-1.14736	-1.42031	-0.57458	-0.4833	-0.52888	0.100772	0.529043	0.011344	-0.61377	0.402398	-0.60297	-0.71068	-0.57872	-1.20351	-1.79125	0	0	0	0	0	0	0	1	0	0	0	0	0	0	0	0	0	0	0	0	0	0	0	0	0	0	0	0	0	0	0	0	0	0	0	0	0	0	0
174	Vitellogenin A2 precursor (VTG A2) [Contains: Lipovitellin I; Lipovitellin II; Phosvitin]_174	VITA2_XENLA		CN971454	0.4207	1328	8	0.004646	-0.62928	-0.3593	0.000141	0.067458	-0.44376	0.170742	0.359279	-0.59323	-0.64312	-0.91024	-0.34289	-0.04008	-0.51574	-0.6057	-0.44158	-0.74295	-0.47612	-0.2729	-0.13917	-0.29593	-0.45876	-0.48295	-0.66547	-0.53008	-0.13677	-0.59554	0.028128	-0.54858	-0.74124	-0.19595	-0.17028	-0.23135	-0.46354	0.013251	-0.42682	-0.33982	-0.59302	-0.21776	-0.3349	1.260014	-1.00161	-0.03843	1.24394	1.484105	-0.33976	1.852588	2.525229	-0.87302	-1.051	-2.00399	0.020135	1.100454	-0.59657	-0.91751	-0.33197	-1.40718	-0.4552	0.269838	0.746926	0.187653	-0.39327	-0.47956	-1.13075	-0.64771	0.755497	-0.88126	1.343791	-0.71373	-1.40107	0.544366	0.635938	0.418067	-0.41033	1.290712	-0.27932	0.031056	-0.87228	0.466552	0.048639	0	0	0	0	0	0	0	1	0	0	0	0	0	0	0	0	0	0	0	0	0	0	0	0	0	0	0	0	0	0	0	0	0	0	0	0	0	0	0
175	Hemopexin precursor_175	HEMO_MOUSE		CN970637	0.0073	6101	38	-0.06928	-0.49565	-0.23409	-0.30516	-0.07293	-0.24149	-0.01352	0.317024	-0.33639	-0.49692	-0.72372	-0.43524	-0.08262	-0.48756	-0.38839	-0.85211	-0.61648	-0.44932	-0.45806	-0.61285	-0.46382	-0.474	-0.44773	-0.41	-0.78463	-0.56864	-0.2392	-0.17312	-0.26155	0.104278	0.121363	0.238886	-0.12729	0.120149	0.362565	0.85523	0.804864	1.001744	0.854646	0.559843	0.170852	-0.73686	-0.18002	-0.33132	0.163067	-0.19578	0.289554	0.993264	-0.39782	-0.73957	-1.22241	-0.60826	0.142455	-0.71965	-0.50852	-1.49575	-0.99411	-0.63824	-0.65684	-0.98639	-0.6691	-0.69079	-0.63485	-0.55452	-1.3521	-0.89227	-0.1909	-0.05022	-0.23849	0.540341	0.576713	0.826912	0.047336	0.574129	1.090218	2.139072	2.031845	2.450989	2.137827	1.510211	0	0	0	0	0	0	0	0	0	0	0	0	0	0	0	0	0	0	0	0	0	0	0	0	0	0	0	0	0	0	0	0	0	0	0	0	0	0	0
176	Diaphanous protein homolog 1 (Diaphanous-related formin 1) (DRF1) (mDIA1) (p140mDIA)_176	DIAP1_MOUSE		CN970862	0.0516	3141	18	0.53397	0.371006	0.554263	0.996485	0.600338	0.170275	0.574792	0.864989	0.727669	-0.10026	0.061044	0.752995	0.954356	0.513622	0.667208	1.090463	1.19671	1.572156	1.413125	1.408451	0.857229	1.254188	1.126262	0.414116	0.4567	1.293691	1.142473	0.347823	0.435015	1.087553	1.31961	1.169372	1.028442	1.093548	1.300694	1.049778	1.109056	0.37054	0.96978	1.021797	-0.76493	-1.16664	-0.71491	0.375183	-0.60133	-1.66145	-0.6643	0.05104	-0.28746	-2.32835	-1.93071	-0.22503	0.271335	-0.81509	-0.4365	0.606842	0.868745	1.794234	1.402215	1.390695	0.031913	1.010432	0.695087	-1.06038	-0.95541	1.107808	0.735049	-1.22379	-1.00886	0.59967	1.171698	0.801356	0.453958	0.614448	1.125069	0.506554	0.652675	-1.16779	0.309355	0.437579	0	0	0	0	0	0	0	0	0	0	0	0	0	0	0	0	0	0	0	0	0	0	0	0	0	0	0	0	0	0	0	0	0	0	0	0	0	0	0
177	"Troponin I, slow skeletal muscle (Troponin I, slow-twitch isoform)_177"	TNNI1_HUMAN	STRUC	CN980475	0.5602	4656	32	-0.06549	-0.44688	-0.05604	0.129558	-0.13676	-0.31302	-0.06771	0.130922	-0.23719	-0.10388	-0.66328	-0.47724	0.207078	-0.25865	-0.32299	-0.51537	-0.15373	-0.17683	-0.14128	-0.29132	-0.13041	-0.30476	-0.45413	-0.60476	-0.65841	0.097105	-0.04753	-0.29556	-0.09358	-0.40103	0.002422	0.303766	0.123559	-0.33039	0.133634	-0.34336	0.009829	-0.19102	-0.13675	-0.08719	0.502348	-1.11138	0.542346	1.327638	0.200803	-0.54501	0.492955	1.33341	-0.22412	0.33991	-2.02701	-1.23985	1.65564	-0.31493	-0.58717	-1.40116	0.12898	0.03127	0.181689	-0.45316	0.227666	-0.51004	-1.14207	-1.7794	-2.00638	1.190325	0.578329	-0.47113	0.383513	-0.91738	0.789703	2.064744	1.302258	-0.6185	1.344886	-0.67337	0.821046	-0.02878	0.200822	0.410559	0	0	0	0	0	0	0	0	0	0	0	0	0	0	0	0	0	0	0	0	0	0	0	0	0	0	0	0	0	0	0	0	0	0	0	0	0	0	0
178	apoptosis regulator [Homo sapiens]_178	7706091	DEATH	CN980512	0.0742	800	5	-0.09661	-0.20684	-0.35598	-0.08785	0.559651	0.281322	0.076451	0.408453	-0.09233	0.085064	-0.38734	-0.41468	0.020117	-0.27652	-0.82939	-1.02539	-0.72874	-0.50622	-0.92262	-0.60439	-0.59318	-0.56703	-0.74628	-0.4271	-0.65129	-0.59064	-0.57205	0.179476	-0.24792	-0.02327	-0.40331	0.012764	-0.41288	-0.02773	0.420048	-0.08977	-0.47035	-0.3352	-0.53226	-0.34437	0.512433	0.217541	-0.18145	0.535856	2.268077	1.523482	0.975406	1.863588	0.523881	0.998446	-0.26534	-0.33848	0.824699	0.031129	-1.44793	-1.97227	-1.17867	-0.58339	-1.69735	-0.846	-0.81601	-0.74606	-1.22561	-0.37172	-0.97147	-0.80923	-0.75948	1.251022	0.107638	0.70862	-0.30807	0.805028	-0.33367	0.696706	1.894607	0.530733	-0.48743	-0.12586	-0.65304	-0.15038	0	0	0	0	0	0	0	0	0	0	0	0	0	0	0	0	0	0	0	0	0	0	0	0	0	0	0	0	0	0	0	0	0	0	0	0	0	0	0
179	non-imprinted in Prader-Willi/Angelman syndrome 2 [Mus musculus]_179	31541945		CN980450	0.0765	2021	13	0.250571	-0.33306	-0.143	-0.11776	0.38263	-0.05604	0.090893	0.014139	-0.07247	-0.14363	-0.29568	-0.00198	0.484534	-0.0669	-0.0027	0.031367	0.090679	0.024005	-0.52811	-0.0199	-0.45377	-0.30194	0.065422	-0.31726	-0.34053	-0.09391	0.183017	-0.82286	-0.38025	-0.30423	-0.27414	-0.02858	-0.34085	-1.02015	-0.36114	-0.05216	-0.58917	-0.38036	-0.14219	-0.08121	1.409834	-0.58835	0.062354	0.148794	1.861962	0.360092	0.863145	0.600363	0.303834	0.060215	-0.46037	0.545166	2.21085	0.322922	0.542727	0.659346	0.862413	0.634141	-1.25614	0.483833	-1.0016	-0.48178	0.775942	-0.53425	-0.61391	0.230455	1.178548	-2.26525	-0.7499	-0.48964	-0.38661	0.454098	-0.61501	-2.94071	-0.68449	0.37336	-1.46518	-0.75027	0.065147	0.273918	0	0	0	0	0	0	0	0	0	0	0	0	0	0	0	0	0	0	0	0	0	0	0	0	0	0	1	0	0	0	0	0	0	0	0	0	0	0	0
180	Beta enolase (EC 4.2.1.11) (2-phospho-D-glycerate hydro-lyase) (Muscle-specific enolase) (MSE) (Skeletal muscle enolase) (Enolase 3)_180	ENOB_HUMAN	GLY	CN972813	0.1504	14	1	3.245531	2.748281	2.04056	0.98916	2.292439	2.172658	1.778877	1.492935	2.709553	2.827766	1.806016	1.857031	1.608624	1.766163	2.309386	1.517309	1.882675	1.487023	1.685419	1.523556	1.438662	2.195769	2.730444	2.285754	1.989214	2.33268	1.959911	1.496325	1.48588	2.119862	2.116617	1.821087	1.618723	1.710222	1.650172	1.984742	1.687072	1.758974	1.450459	1.432787	2.826784	1.762223	0.247064	-2.00388	0.786311	0.529872	-0.31317	-0.92534	1.679311	1.932392	-0.25507	-0.14585	-0.67767	-0.34039	0.822593	-0.87316	-0.09095	-0.938	-0.51326	-0.85979	-1.04154	0.57935	1.724036	0.771999	0.137137	0.872464	0.074402	-0.91809	-0.94045	0.416841	0.409895	-0.22281	-0.65605	-0.46016	-0.58872	0.127563	-0.50972	-0.35578	-1.01628	-1.05412	0	0	0	1	0	0	0	0	0	0	0	0	0	0	0	0	0	0	0	0	0	0	0	0	0	0	0	0	0	0	0	0	0	0	0	0	0	0	0
181	Bcn92 protein_181	BCN92_DROME		CN980498	0.3376	4745	33	-0.57511	-0.93198	-0.76988	-0.29539	-0.21822	-0.93355	-0.39263	-0.43085	-0.85163	-0.79386	-0.94753	-0.79348	0.039278	-0.78314	-1.24037	-1.4213	-1.33953	-1.17436	-1.29133	-0.64868	-0.91121	-1.04431	-1.41388	-0.97675	-0.90878	-1.24929	-0.93647	-0.2875	-0.3648	-0.50538	-0.86468	-0.41987	0.073027	-0.94908	-0.51239	-0.53231	-0.93	-0.86422	-0.57263	-0.0921	0.456963	-0.46805	-0.04788	1.181998	1.382029	-0.47212	0.929946	0.830873	-0.25979	-0.11004	-0.50836	-0.10907	2.049452	-0.08225	-1.2674	-1.73637	-1.52442	-1.09632	-1.39949	0.26626	-0.41421	-0.75921	-1.71714	-0.5841	-0.40792	-1.29052	-0.47968	1.202439	1.002076	0.637693	-0.29362	0.859329	2.136929	-0.51237	0.619517	0.567882	-0.46292	-0.29243	0.463392	1.708909	0	0	0	0	0	0	0	0	0	0	0	0	0	0	0	0	0	0	0	0	0	0	0	0	0	0	0	0	0	0	0	0	0	0	0	0	0	0	0
183	Lysyl-tRNA synthetase (EC 6.1.1.6) (Lysine--tRNA ligase) (LysRS)_183	SYK1_ECO57	AA	CN980563	0.1243	586	5	-0.00656	-0.31661	0.082728	0.144839	1.016307	0.308114	0.501208	0.38817	0.276199	0.006296	-0.14152	0.154441	0.780815	0.273567	0.419737	0.751559	0.187907	0.303671	0.240254	0.5362	0.39939	0.673792	0.57651	0.877658	0.784285	0.259819	0.306537	0.385207	0.56956	0.692707	-0.13686	0.007078	0.42345	0.183959	0.553177	0.222568	0.366503	0.54387	0.30661	0.270678	-1.2437	-2.31216	-0.93601	-0.72197	2.281168	-0.15932	0.5061	0.116561	-0.2693	-1.1994	-1.7088	-0.68888	1.469645	-0.27837	0.225343	1.368827	-0.57356	-0.17463	-0.39317	0.626684	0.155226	1.100836	0.765594	1.803371	1.481603	-0.32575	-0.16475	0.106351	0.741646	1.166019	-1.69273	-1.19671	0.238139	-0.58716	0.685186	-0.45411	0.041895	0.653115	-0.1645	-0.28832	0	0	0	1	0	0	0	0	0	0	0	0	0	0	0	0	0	0	0	0	0	0	0	0	0	0	0	0	0	0	0	0	0	0	0	0	0	0	0
184	Ssu72 RNA polymerase II CTD phosphatase homolog [Homo sapiens]_184	7661832		CN980616	0.7511	3268	19	0.1202	-0.37283	0.401225	0.304462	0.312456	0.10821	0.534819	0.538227	0.054383	0.197224	-0.03363	0.410343	0.666019	0.01074	0.123029	0.220838	0.104669	0.349212	0.788007	0.492988	0.319227	0.265785	0.086284	-0.00658	0.008668	-0.48804	-0.10399	0.347488	0.44122	0.595374	-0.25297	-0.01321	0.415037	0.199407	0.250908	0.606607	0.550323	0.327775	0.050355	0.178567	-0.38867	-2.17088	0.627189	0.277407	0.306306	-0.43201	1.110108	1.122429	-0.62659	-0.11024	-0.94473	0.660148	1.584376	-0.78435	-0.37844	-0.02488	-0.44481	0.439171	2.025343	0.958898	0.33078	0.137597	-0.51127	-0.84696	-0.79184	-2.58736	-1.19907	0.432938	0.771766	1.329007	-1.73763	-0.87094	0.677117	-0.10235	0.083818	1.36961	1.166152	0.361681	-0.64115	-0.17768	0	0	0	0	0	0	0	0	0	0	0	0	0	0	0	0	0	0	0	0	0	0	0	0	0	0	0	0	0	0	0	0	0	0	0	0	0	0	0
185	mitochondrial ribosomal protein L1 [Mus musculus]_185	19424114	TRANSLATION	CN980574	0.1041	1354	8	0.169325	-0.54409	0.030033	0.085058	0.621725	-0.31502	0.361761	0.782523	-0.01143	0.026339	-0.05628	0.016089	0.5398	0.095407	-0.65004	-0.56816	-0.47631	-0.686	-0.87063	-0.53458	-0.44304	0.041282	-0.51955	0.02008	-0.10372	-0.66793	-0.32278	0.408092	0.444608	-0.23874	-0.68402	-0.51039	-0.10951	-0.34038	0.361886	-0.09669	-0.20001	0.034946	-0.19559	-0.36275	0.763654	-1.0165	0.416085	0.553387	1.892511	-0.44491	1.243833	2.293744	0.31263	0.406866	0.200723	0.38129	1.688088	0.579211	-1.28087	-1.07656	-0.84737	-1.3706	-1.83131	-0.99277	-0.76437	0.444153	-0.95527	0.39125	0.082343	-1.32551	-0.46429	1.35944	1.450557	-0.25458	-1.36566	-0.93242	0.067876	-0.5082	1.244145	0.099871	-0.15793	0.428343	-0.14689	-0.564	0	0	0	0	0	0	0	0	0	0	0	0	0	0	0	0	0	0	0	0	0	0	0	0	0	0	0	0	0	0	0	0	0	0	0	0	0	0	0
186	Proteasome subunit beta type 8 precursor (EC 3.4.25.1) (Proteasome component C13) (Macropain subunit C13) (Multicatalytic endopeptidase complex subunit C13)_186	PSB8_CANFA	PROTEASE	CN980545	0.1567	1246	8	0.135992	-0.02872	-0.02649	0.21029	0.107265	-0.16111	0.281853	0.471315	-0.21409	-0.08102	-0.34003	-0.08658	0.254322	-0.87708	-0.76605	-1.14806	-0.95164	-0.60109	-0.72336	-0.46427	-1.20365	-0.80132	-0.87472	-0.41877	-0.7236	-0.86102	-0.86676	0.140997	0.285268	-0.78394	-1.03789	-0.52411	-0.30561	-0.4258	-0.06159	-0.36088	-0.43	-0.29762	-0.068	-0.27863	1.148593	0.776662	0.781691	1.316367	1.083723	0.477691	1.477967	1.905799	0.358056	0.658556	0.073676	0.646003	1.415798	-1.13905	-0.88833	-1.75097	-1.30744	-0.51584	-0.79195	-0.20688	-1.87649	-0.96799	-1.13374	-0.10414	-0.79247	-1.10279	-1.11576	1.159895	1.485679	-0.92875	-1.50219	-0.34202	0.151405	-0.12001	0.702436	0.026583	-0.12949	0.169439	0.687948	0.212324	0	0	0	0	0	0	0	0	0	0	0	0	1	0	0	0	0	0	0	0	0	0	0	0	0	0	0	0	0	0	0	0	0	0	0	0	0	0	0
187	GPI-anchored protein p137 (p137GPI) (Membrane component chromosome 11 surface marker 1)_187	GP137_HUMAN		CN969314	0.336	1199	8	-0.23788	-0.52799	0.171621	0.115741	0.325861	0.031131	0.160004	0.358997	-0.45874	-0.14229	-0.79062	-0.41282	-0.02455	-0.96411	-0.98534	-1.64884	-1.30466	-0.8747	-1.13954	-0.75054	-0.7397	-0.53775	-0.58333	-1.12752	-0.67346	-0.45901	-1.16354	-0.38846	-0.46483	-0.46336	-0.92578	-0.83383	-0.36426	-1.09356	-0.61112	-0.40172	-0.06707	-0.47352	-0.65434	-0.62328	0.663009	0.034099	1.550768	1.429626	1.88514	1.246202	1.525582	1.956977	0.184227	0.870251	-0.53525	0.283769	1.125494	-0.91135	-0.95739	-2.39577	-1.64962	-0.71753	-1.29167	-0.44836	-0.42486	0.012932	-0.08587	-1.26561	-0.28126	0.183643	-1.34371	0.336568	0.171028	0.1742	-0.82827	-0.62892	0.389033	-1.192	-0.14611	0.307835	1.03332	0.152177	-0.23982	-0.17248	0	0	0	0	0	0	0	0	0	0	0	0	0	0	0	0	0	0	0	0	0	0	0	0	0	0	0	0	0	0	0	0	0	0	0	0	0	0	0
188	Epsin-4 (Epsin-related protein) (EpsinR) (Enthoprotin)_188	EPN4_MOUSE		CN980648	0.164	1189	8	0.211001	-0.09247	0.357567	0.211553	0.689856	0.28896	0.67349	0.72981	0.215655	0.269417	-0.52465	-0.27158	-0.05472	-1.02974	-0.82875	-1.20635	-0.48561	-0.53993	-1.11823	-0.36355	-0.69351	-0.59819	-0.63239	-0.86563	-0.78838	-1.04841	-0.90669	-0.11176	-0.95236	-0.79257	-0.86548	-0.42952	-0.28695	-0.87693	-0.43294	-0.05693	0.068831	0.139395	-0.112	-0.43051	1.032537	0.462331	1.307927	1.033574	1.932279	1.179018	1.901528	2.007352	1.041282	1.142298	-0.34971	0.125803	0.533258	-1.29876	-0.92109	-1.63059	-0.27635	-0.37842	-1.46502	-0.04701	-0.667	-0.48788	-0.55215	-0.99039	-0.84525	-1.33382	-1.06754	0.42609	-1.15335	-0.85312	-0.99011	-0.17097	0.09691	-1.01163	-0.1774	0.529118	0.765409	0.897994	0.425642	-0.17282	0	0	0	0	0	0	0	0	0	0	0	0	0	0	0	0	0	0	0	0	0	0	0	0	0	0	0	0	0	0	0	0	0	0	0	0	0	0	0
189	"Putative ATP-dependent Clp protease proteolytic subunit, mitochondrial precursor (EC 3.4.21.92) (Endopeptidase Clp)_189"	CLPP_HUMAN	PROTEASE	CN971547	0.1677	233	3	0.879677	0.765494	1.391518	0.865326	1.00931	0.592867	0.652411	0.855363	0.229896	0.404197	-0.22413	0.223518	0.690076	-0.02247	-0.03449	-0.40689	-0.09863	-0.04285	-0.13231	0.269111	0.128819	0.801658	0.494118	0.514295	0.913213	-0.16943	-0.0568	0.280932	0.404903	0.706543	-0.07316	-0.12807	0.37964	-0.25052	0.191627	0.596816	0.833582	1.089377	0.32446	0.434824	1.144835	0.882123	2.32248	1.111817	1.443095	0.484943	0.621941	1.088894	-0.35018	0.050852	-1.39481	-0.36486	0.708601	-0.93083	-0.95847	-1.81531	-1.10606	-0.97771	-1.18353	-0.25995	-0.58274	0.96533	0.257742	0.304165	1.221995	-1.26894	-1.00981	-0.23276	0.052476	0.746489	-1.04744	-1.1738	-0.00565	-1.45553	-0.43823	0.49403	1.038781	1.627315	-0.13261	0.121319	0	0	0	0	0	0	0	0	0	0	0	0	0	0	0	0	0	0	0	0	0	0	0	0	0	0	0	0	0	0	0	0	0	0	0	0	0	0	0
190	Atrial natriuretic factor precursor (ANF) (Atrial natriuretic peptide) (ANP) (Prepronatriodilatin)_190	ANF_OREMO	SIGN	CN971992	0.1251	1162	8	0.314801	-0.10148	0.334595	0.097567	0.515206	0.095434	0.493212	0.662002	0.161511	0.376837	-0.67845	-0.39245	0.037395	-0.68488	-0.91764	-1.42454	-1.29407	-1.15168	-1.19007	-0.24896	-0.96642	-0.38866	-0.53512	-0.43585	-0.33876	-0.50723	-0.50695	-0.279	-0.42916	-0.04835	-0.37403	-0.4397	-0.17891	-1.0165	-0.80548	-0.54111	0.080995	-0.29463	-0.35391	0.020762	1.257566	0.449871	1.295971	0.836076	1.646404	0.831936	1.60373	1.931228	0.960143	1.377932	-0.6696	-0.11468	0.719327	-0.68207	-1.1337	-2.11721	-1.86406	-1.58779	-1.66228	0.163727	-1.22834	-0.10732	-0.39151	-0.1989	-0.01051	-0.33739	-0.33684	0.105445	-0.18592	0.552955	-0.07894	-0.20637	0.299641	-1.3255	-0.91607	-0.40313	0.803922	0.075107	-0.03991	0.687054	0	0	0	0	0	0	0	0	0	0	0	0	0	0	0	0	0	0	0	0	0	0	0	0	0	0	0	0	0	0	0	0	0	0	0	0	0	0	0
193	Sporozoite surface protein 2 precursor_193	SSP2_PLAYO		CN981073	0.5106	5779	36	0.234068	0.118449	-0.0369	0.128435	0.698852	0.397644	0.214657	0.041823	0.10037	0.296619	0.399516	0.247792	0.547209	0.033944	0.449048	0.580855	0.225814	0.057993	0.076757	0.318956	0.214877	-0.23957	-0.13474	0.14284	-0.11139	0.107038	-0.23928	-0.48699	-0.16792	-0.05867	0.197181	0.241731	0.185437	-0.0604	0.004534	0.847424	-0.07272	0.65097	0.112451	-0.29429	0.301568	-0.10956	-0.66195	-0.07405	1.954282	0.883225	0.232545	-0.38203	-0.17385	0.523991	0.889881	0.350366	1.41506	-0.41005	1.06601	1.534701	0.272217	-0.32453	-0.25781	0.603417	0.233326	-1.38265	-1.00987	-0.02283	-0.92684	-0.15014	-1.3816	-2.26243	-1.12785	-0.73936	0.1704	0.328814	0.12864	-0.74554	-0.51463	2.482587	-0.78935	1.784022	-0.13089	-1.57721	0	0	0	0	0	0	0	0	0	0	0	0	0	0	0	0	0	0	0	0	0	0	0	0	0	0	0	0	0	0	0	0	0	0	0	0	0	0	0
194	"DnaJ (Hsp40) homolog, subfamily C, member 3 [Homo sapiens]_194"	5453980	HS	CN981063	0.2929	4510	31	1.803767	1.49375	1.564691	0.977348	2.095206	1.994311	1.615769	1.156166	1.856659	1.894472	1.593728	1.479925	1.608979	1.276132	1.969147	1.3421	1.40434	0.850007	1.617414	1.900109	1.65899	1.629343	2.170554	1.716625	1.61256	1.998249	1.437145	1.109171	1.419712	2.067886	2.31004	1.583578	1.574964	1.641366	1.202515	1.93077	1.686664	1.588155	1.325893	1.020623	0.592094	-0.32894	-0.11818	-1.86314	1.457938	1.158187	0.033567	-1.33188	0.749235	0.861573	-0.03192	-0.37002	0.013394	-0.97547	1.083428	-0.77948	-0.59457	-2.24146	0.038455	0.878321	0.161973	0.073893	1.681793	0.333203	0.024032	1.169885	-0.49711	-1.4715	-0.5489	1.376772	2.096195	-0.06207	-0.08766	0.109614	-1.19418	0.969412	0.244192	-0.04847	-0.82763	-1.73457	0	0	0	1	0	0	0	0	0	0	0	0	0	0	0	0	0	0	0	0	0	0	0	0	0	0	0	0	0	0	0	0	0	0	0	0	0	0	0
195	hypothetical protein LOC60673 [Homo sapiens]_195	31542675		CN970635	0.4842	6346	39	0.026196	0.054748	0.119178	0.091703	0.189046	0.268669	0.574876	0.349415	0.510234	0.152821	0.483085	0.339151	0.345405	0.01328	0.059736	0.141949	-0.07731	0.248588	0.518347	0.131777	0.485729	0.137504	0.284222	0.543644	0.292617	0.311469	0.34566	0.307872	0.525098	-0.01548	0.608255	0.61234	0.620071	-0.12322	0.255557	0.607823	0.680818	0.352052	0.824412	0.453975	-1.25881	-1.13491	-0.85532	-0.97455	-0.55214	-0.20662	1.122144	0.143772	0.841634	-0.70933	0.723825	0.099233	0.126374	-1.31486	-1.11326	-0.75651	-1.70794	-0.29376	0.876838	-0.80065	0.735296	-0.7758	-0.13913	0.986615	-0.1027	-0.02089	0.127477	-0.0365	0.906137	-1.43965	1.266988	1.284714	1.318261	-1.90717	-0.26352	1.265111	1.581867	0.155214	2.20498	0.597501	0	0	0	0	0	0	0	0	0	0	0	0	0	0	0	0	0	0	0	0	0	0	0	0	0	0	0	0	0	0	0	0	0	0	0	0	0	0	0
196	Ceruloplasmin precursor (EC 1.16.3.1) (Ferroxidase)_196	CERU_HUMAN		CN970638	0.4375	6298	39	-0.5391	-0.4809	-0.14094	-0.2864	-0.34378	-0.90818	-0.29418	-0.35873	-0.27262	-0.56652	-0.68487	-0.67345	-0.20367	-0.6858	-1.28027	-1.17933	-0.68756	-0.62675	-0.46861	-0.48935	-0.26806	-0.54975	-0.32266	-0.65244	-0.55883	-0.22966	-0.61147	-0.36346	0.157038	-0.43559	-0.0289	-0.19826	-0.30952	-0.46034	-0.75177	0.121292	-0.16844	-0.19233	0.209431	-0.55646	-0.3389	-0.15208	0.939318	0.472318	0.288128	-1.52377	0.447345	0.240143	0.516577	-0.42694	-0.80687	-0.77023	0.737918	-0.80988	-2.7183	-2.39427	-0.81553	-0.62031	-0.1126	-0.1792	0.53121	-0.3731	0.355921	-0.70276	-0.40226	0.654472	-0.57125	0.224949	1.895911	-0.00661	1.299	0.755301	0.398112	-0.08607	-1.02166	1.781157	0.851028	0.774326	2.06411	-0.39466	0	0	0	0	0	0	0	0	0	0	0	0	0	0	0	0	0	0	0	0	0	0	0	0	0	0	0	0	0	0	0	0	0	0	0	0	0	0	0
198	Sporozoite surface protein 2 precursor_198	SSP2_PLAYO		CN981114	0.0195	4648	32	-0.63905	-0.15909	-0.13472	-0.05309	-0.43756	-0.85307	-0.40893	-0.00786	0.353001	-0.14025	-0.04246	-0.47021	-0.04708	-0.13577	-0.44792	-0.46231	-0.67629	-0.55861	-0.51199	-0.43936	-0.12814	-0.4905	-0.47775	-0.74039	-0.74942	0.213413	-0.20745	0.117972	0.423264	0.053308	0.214608	0.699042	0.562971	-0.09963	0.234532	0.450156	-0.27329	-0.12183	0.222422	-0.32184	-1.23511	0.021453	0.085235	0.298961	-0.7076	-1.79544	-0.63265	0.417369	1.362114	0.070755	0.32677	-0.79309	0.314688	0.082493	-0.73473	-0.7724	-1.33261	-1.02452	-0.90246	-0.71231	0.10247	-0.8462	-0.81283	-1.50043	-1.52408	0.99667	-0.10517	0.7468	1.546068	0.577506	0.999797	2.268065	1.911827	0.177115	1.051958	1.616472	-0.27754	0.118991	1.020255	-0.40465	0	0	0	0	0	0	0	0	0	0	0	0	0	0	0	0	0	0	0	0	0	0	0	0	0	0	0	0	0	0	0	0	0	0	0	0	0	0	0
199	Coagulation factor VII precursor (EC 3.4.21.21) (Serum prothrombin conversion accelerator) (SPCA) (Proconvertin) (Eptacog alfa)_199	FA7_HUMAN		CN981152	0.4134	5736	36	-0.78286	-0.42585	-0.40413	-0.50185	-0.49704	-0.96218	-0.35519	-0.54419	0.112745	-0.55391	0.374915	-0.43522	-0.58884	-0.12227	-0.758	-0.40201	-0.52145	-0.86001	-0.28695	-0.36514	-0.35085	-0.691	-0.91269	0.298644	-0.81337	-0.41987	-0.74372	-0.04686	0.529481	0.009392	-0.13414	0.080866	-0.28334	-0.01796	0.155595	0.658176	-0.73541	0.199052	-0.13352	-0.33274	-1.16625	-0.27803	-0.224	-0.46712	-0.45516	-1.61237	-0.10224	-0.57245	1.061927	-0.59663	1.71418	-0.30136	-0.68356	0.477228	-1.10439	-0.21873	-0.51589	-1.35819	0.067528	-0.12699	-0.09144	-0.93772	-1.48926	1.524424	-1.24214	-0.26317	-1.06887	0.664847	2.098724	0.804795	0.447699	0.982616	0.076505	0.736755	1.168534	2.418904	-1.0482	1.276651	0.449243	-0.0464	0	0	0	0	0	0	0	0	0	0	0	0	0	0	0	0	0	0	0	0	0	0	0	0	0	0	0	0	0	0	0	0	0	0	0	0	0	0	0
200	Zona pellucida sperm-binding protein 4 precursor (Zona pellucida sperm-binding protein B)_200	ZP4_BOVIN		CN981125	0.4002	5688	35	-0.31873	-0.19267	-0.20371	-0.34149	-0.03397	-0.3369	-0.3391	-0.11374	0.059743	-0.20225	0.035727	-0.43151	-0.11963	-0.25782	-0.49321	-0.45805	-0.51394	-0.38168	-0.26686	-0.0678	-0.75435	-0.36769	-0.54638	-0.28533	-0.55079	0.084764	0.127899	0.178476	0.514064	-0.18634	0.025101	0.033411	0.081582	-0.01757	0.586733	0.180534	-0.41551	-0.41819	-0.38342	-0.46056	-0.45372	-0.01359	-0.05212	-0.53318	0.540484	-0.51713	-0.52482	0.261975	0.867675	-0.04703	0.783828	-0.84746	0.241427	-0.24103	-1.06288	-0.94012	-1.13525	-0.67347	-0.27262	0.422379	-1.9746	-0.62465	-1.2485	-0.33709	-1.2639	0.955032	1.105632	1.282215	2.453864	0.008513	0.746728	0.775744	0.943924	0.597749	2.707577	1.289398	-0.79161	-0.80096	-0.67956	-0.94888	0	0	0	0	0	0	0	0	0	0	0	0	0	0	0	0	0	0	0	0	0	0	0	0	0	0	0	0	0	0	0	0	0	0	0	0	0	0	0
201	Inhibitor of growth protein 3 (p47ING3 protein)_201	ING3_HUMAN		CN981059	0.1284	1495	10	-0.12312	-0.02343	0.154559	-0.02484	0.549097	0.13142	0.383727	0.569397	0.505813	0.683179	0.396116	0.060913	0.424044	0.409698	0.293017	0.658671	0.259443	0.197591	0.060307	-0.00374	0.200744	0.340173	-0.21635	-0.1874	-0.32969	0.180048	-0.10721	0.301612	0.045323	-0.08473	0.070325	0.054782	0.052716	0.052371	-0.11461	-0.0818	-0.60537	-0.3902	0.214861	-0.15362	-0.84558	-0.49898	0.119818	-0.50389	1.491471	0.03937	0.916543	1.562048	1.340989	1.957624	0.959615	-0.20575	1.056712	1.006834	0.60118	1.872417	0.484458	0.269422	-0.20786	-0.43054	0.280385	0.765123	-1.16971	-1.06904	-1.56373	0.208433	-0.79026	0.631061	-0.25996	-0.7121	-0.17303	-0.22707	-0.23425	-0.23545	-0.81596	-0.70192	-2.52217	-1.77409	0.329464	-0.95162	0	0	0	0	0	0	0	0	0	0	0	0	0	0	0	0	0	0	0	0	0	0	0	0	0	0	0	0	0	0	0	0	0	0	0	0	0	0	0
203	Transmembrane 4 L6 family member 4_203	T4S4_MOUSE		CN981158	0.5329	4559	31	-0.48248	-0.74948	-0.61931	-0.37538	-0.39887	-0.68344	-0.50364	-0.51964	0.050042	-0.64677	-0.48153	-0.55089	-0.49498	-0.33374	-0.46176	-0.71369	-0.82195	-0.56089	-0.18723	-0.43672	-0.54564	-0.93292	-0.32412	-0.7986	-0.79685	0.021424	-0.71392	-0.21055	-0.04757	-0.4673	0.192272	0.012498	-0.28391	-0.78986	-0.52826	-0.26794	0.079425	-0.35229	-0.27098	-0.58373	-0.15616	-1.12689	-0.65361	0.233235	0.14782	-0.88678	-0.2331	-0.29126	1.779921	-0.75345	-0.15268	-0.40489	-0.20159	0.384622	-0.08083	-0.99677	-1.39036	-0.44121	0.917267	0.010213	-0.38577	-1.79381	0.419594	-1.30548	-1.2991	1.675876	-0.9976	0.832484	1.425023	-0.10097	2.297026	1.643425	0.56577	-1.27368	-0.32259	0.623833	1.88675	0.317174	0.612788	-0.52425	0	0	0	0	0	0	0	0	0	0	0	0	0	0	0	0	0	0	0	0	0	0	0	0	0	0	0	0	0	0	0	0	0	0	0	0	0	0	0
204	Coatomer beta subunit (Beta-coat protein) (Beta-COP)_204	COPB_DROME		CN981185	0.0383	3953	26	-0.18264	-0.43638	-0.72327	-0.22832	-0.34437	-0.40226	-0.32818	-0.38047	-0.248	-0.71973	-0.74911	-0.8497	-0.53044	-0.56836	-0.08974	-0.0708	-0.27303	-0.26293	-0.18618	-0.30805	-0.7408	-0.30263	0.005388	-0.38603	-0.24018	0.352915	-0.17509	-0.25879	-0.00226	-0.3066	0.081501	0.156295	-0.28127	-0.74565	-1.48902	-0.80309	-0.63024	-0.40697	-0.55432	-0.25738	0.576789	-0.19751	-1.07299	0.437403	0.083264	-0.09339	0.132679	-0.0269	0.377336	-1.06217	-1.15183	-1.45879	-0.48455	-0.60025	0.860282	0.918091	0.300947	0.331772	0.565989	0.194089	-1.12646	0.210636	1.150569	-0.04388	0.401205	2.211074	0.599822	0.344402	1.127221	0.198514	1.382834	1.611074	0.275804	-1.14126	-3.40971	-1.31656	-0.78909	-0.10776	-0.55742	0.348721	0	0	0	0	0	0	0	0	0	0	0	0	0	0	0	0	0	0	0	0	0	0	0	0	0	0	0	0	0	0	0	0	0	0	0	0	0	0	0
205	Hsc70-interacting protein (Hip) (Putative tumor suppressor ST13) (Progesterone receptor-associated p48 protein)_205	ST13_HUMAN	HS	CN981277	0.1498	6307	39	-0.30208	-0.83893	-0.50608	-0.47758	-0.22779	-1.13356	-0.41392	-0.45964	-0.55446	-0.74152	-0.6249	-0.68273	-0.90195	-0.60811	-0.76544	-0.55082	-0.77072	-0.83929	-0.52435	0.116626	-0.69343	-0.37138	-0.20334	-0.5634	-0.44162	-0.23608	-0.65295	-0.34011	-0.58955	-0.45748	-0.20472	-0.27038	-0.43504	-0.59815	-0.84714	-0.54998	-0.22613	-0.67182	0.144325	-0.4506	0.806094	-1.25878	0.021423	0.131077	1.091839	-2.39203	0.375932	0.200075	-0.16464	-0.88413	-0.43556	-0.658	-1.5012	-0.37098	-0.97613	-0.15066	-0.99643	-1.26017	-0.04883	2.416548	-0.69916	0.539553	1.185885	-0.19902	0.269364	1.059923	-0.54345	0.659793	-0.2996	0.208382	1.180569	0.928017	0.294667	-0.33269	-1.29035	-0.14742	1.098195	-0.61605	2.523084	0.23485	0	0	0	0	1	0	0	0	0	0	0	0	0	0	0	0	0	0	0	1	0	0	0	0	0	0	0	0	0	0	0	0	0	0	0	0	0	1	0
206	hypothetical protein LOC144347 [Homo sapiens]_206	40255257		CN981251	0.0372	4059	26	-0.15031	-0.45973	-0.49887	-0.07125	-0.16915	-0.35179	-0.22931	-0.45324	-0.31993	-0.6329	-0.63095	-0.62032	-0.17005	-0.00667	0.11659	0.119122	-0.18742	-0.16744	-0.0939	-0.39111	0.130268	0.133335	0.233084	-0.06523	-0.16019	0.542073	0.104929	0.250055	-0.00113	-0.04464	0.231195	0.335798	0.276413	-0.18234	-0.32436	-0.38932	0.140746	-0.25383	0.533562	0.387011	-0.20462	-1.20909	-1.33613	0.05205	-0.26577	-0.85868	-0.46105	-1.18801	-0.75525	-1.77125	-1.76492	-1.73041	-0.26868	0.261676	0.661817	0.670036	-0.32508	-0.26021	-0.02149	-0.98631	0.706219	0.716176	1.039989	0.071572	-0.23668	2.043052	0.623961	1.095082	0.279673	0.138427	1.033855	1.373427	1.180648	-0.30858	-0.76961	-0.98052	0.740233	-0.54066	2.015423	1.539677	0	0	0	0	0	0	0	0	0	0	0	0	0	0	0	0	0	0	0	0	0	0	0	0	0	0	0	0	0	0	0	0	0	0	0	0	0	1	0
207	Cytochrome P450 7A1 (Cholesterol 7-alpha-monooxygenase) (CYPVII) (EC 1.14.13.17) (Cholesterol 7-alpha-hydroxylase)_207	CP7A1_CRIGR	STEROID	CN981153	0.3003	4107	28	-0.41756	-0.6389	-0.64728	-0.85657	-0.56736	-0.82414	-0.34006	-0.67463	-0.62491	-0.72312	-1.24367	-1.03494	-0.1632	-0.72458	-0.572	-0.42645	-0.75939	-0.45003	-0.34634	-0.10791	-0.19094	-0.58121	-0.1174	-0.53721	-0.51282	-0.22775	-0.24848	0.14674	-0.2971	-0.36315	-0.05007	-0.23411	-0.22548	-0.98916	-0.63824	-0.43946	-0.62789	-0.46018	-0.36609	-0.28313	0.233635	-0.53711	-0.56628	-1.29505	-0.28799	-1.18215	0.503496	-0.66153	-0.48839	-0.83036	-2.64299	-1.91618	1.119356	-0.83544	-0.30414	0.202681	-0.95668	0.120552	0.481628	1.31186	1.02276	-0.33623	1.278824	-0.18302	-0.09806	0.89459	0.822383	2.1986	0.653101	0.423089	1.513283	0.872445	0.902486	-1.75677	-0.53479	0.157358	-0.49877	0.085222	0.41287	0.701722	0	0	0	0	0	0	0	0	0	0	0	1	0	0	0	0	0	0	0	0	0	0	0	0	0	0	0	0	0	0	0	0	0	0	0	0	0	0	0
208	Thioredoxin domain containing protein 5 precursor (Thioredoxin-like protein p46) (Endoplasmic reticulum protein ERp46) (Plasma cell-specific thioredoxin-related protein) (PC-TRP)_208	TXND5_MOUSE		CN981183	0.6438	4558	31	-0.7229	-1.1017	-0.93643	-1.01138	-0.91482	-1.07924	-0.71139	-0.79725	-0.93426	-0.92683	-1.02539	-0.91188	-1.04705	-1.03284	-1.22134	-1.10864	-1.3593	-1.45613	-1.00436	-0.96432	-0.95574	-1.31809	-1.05115	-1.16329	-1.21954	-0.6741	-0.86603	-0.61022	-0.68919	-0.83546	-0.13888	-0.53285	-0.22715	-1.13543	-1.4302	-1.20734	-1.33466	-1.20999	-0.92648	-0.79793	0.846202	-0.47903	0.099185	-0.16305	0.174785	-0.40045	0.886485	0.586098	0.106762	0.132772	-0.21206	0.18507	-0.28784	-0.2381	-0.89757	-0.5033	-1.38022	-1.71899	-0.13848	0.001614	0.031616	-1.23606	-0.30218	-0.6945	-0.89127	1.016957	0.345469	1.240433	0.964155	0.452421	2.889414	1.51109	2.580607	-0.597	-1.62828	-0.84861	-1.29401	-0.85787	0.134003	0.58372	0	0	0	0	0	0	0	0	0	0	0	0	0	0	0	0	0	0	0	0	0	0	0	0	0	0	0	0	0	0	0	0	0	0	0	0	0	0	0
209	FADD protein (FAS-associating death domain-containing protein) (Mediator of receptor induced toxicity)_209	FADD_HUMAN		CN987778	0.006	4114	28	-0.2831	-0.82454	-0.27538	0.059517	0.389802	-0.36883	0.012135	0.230092	0.310167	-0.07942	0.066282	0.140138	0.030081	-0.43467	-0.34572	-0.04019	0.064405	-0.18664	-0.3739	0.056383	0.077765	0.263127	0.236909	-0.49664	0.168983	0.594331	0.627149	0.965432	0.767943	0.580717	0.866747	0.878888	0.879043	0.565205	0.42348	0.183604	0.00232	-0.059	0.428625	0.607578	-1.05867	-2.33013	-1.04053	-0.2541	0.521516	-1.25998	-0.36536	0.146467	0.334508	-0.58036	-0.23821	-0.06477	-0.32322	-1.4146	-1.20571	-0.48823	-0.24262	-0.83216	-1.2719	-0.26146	-0.21124	0.224044	0.162475	-1.56013	0.002965	1.001813	1.078881	1.873272	1.409508	0.969844	1.64153	1.670041	1.670406	0.933416	0.600602	0.0373	-0.38841	-0.53241	0.612683	1.032922	0	0	0	0	0	0	0	0	0	0	0	0	0	0	0	0	0	0	0	0	0	0	0	0	0	0	0	0	0	0	0	0	0	0	0	0	0	0	0
210	Vacuolar protein sorting-associated protein 45 (h-VPS45) (hlVps45)_210	VPS45_HUMAN		CN970713	0.0581	4596	31	-0.21622	-0.47755	-0.7224	-0.31782	-0.35814	-0.38112	0.049436	0.002266	0.221327	-0.33721	-0.54159	-0.46863	-0.29381	-0.44854	-0.70818	-0.42072	-0.70049	-0.70813	-0.59772	-0.34169	-0.89645	-0.41159	-0.24343	-0.60535	-0.72174	0.092426	-0.23384	-0.29625	-0.15322	-0.37323	0.512527	-0.18533	-0.21867	-0.21401	-0.55222	-0.6007	-0.24267	-0.11233	-0.33628	-0.46439	0.480123	-0.45363	-1.32845	0.11709	-0.02698	-0.10908	1.429286	1.260751	2.04345	0.047829	-0.68242	-0.42174	0.202868	-0.34998	-1.27764	-0.25057	-1.25017	-1.27748	-0.88296	0.031818	-1.95032	-0.21795	0.382884	-0.91025	-1.32612	1.582889	0.417154	0.194145	0.705215	-0.08089	3.083898	0.590468	0.471354	0.487988	-0.72041	-0.89362	0.385594	0.851309	0.051146	-0.40661	0	0	0	0	0	0	0	0	0	0	0	0	0	0	0	0	0	0	0	0	0	0	0	0	0	0	0	0	0	1	0	0	0	0	0	0	0	0	0
211	MAWD binding protein (Unknown protein 32 from 2D-page of liver tissue)_211	ULA4_HUMAN		CN970674	0.1384	4529	31	-0.63431	-1.01598	-0.69701	-0.73312	-0.89176	-1.01733	-0.90952	-0.57376	-0.92168	-0.76034	-0.85582	-1.01336	-0.72412	-0.86089	-1.00205	-0.87603	-0.83508	-0.81406	-0.92428	-0.72347	-0.79464	-0.45434	-1.37574	-0.89459	-0.59391	-0.78734	-0.12734	0.066367	-0.07326	-0.35105	0.231717	-0.17023	-0.0238	-0.75245	-0.28372	-0.67098	-0.32953	-0.72704	0.012091	-0.48993	0.000085	-1.06365	-0.17466	-0.27529	-0.71744	-1.06742	-0.76695	0.168845	-0.80083	-0.35116	-0.61727	-1.05634	-0.25022	-0.63142	-1.02484	-0.67359	-0.55947	-0.50088	-0.80808	-0.2484	-0.44675	0.501681	-2.06632	-0.72534	0.112681	-0.42643	1.413046	1.952925	1.563774	0.789561	2.413767	1.293525	1.701617	-0.32916	0.977213	-0.10213	0.849535	-0.25837	1.801655	0.402483	0	0	0	0	0	0	0	0	0	0	0	0	0	0	0	0	0	0	0	0	0	0	0	0	0	0	0	0	0	0	0	0	0	0	0	0	0	0	0
212	"Phosphorylase b kinase alpha regulatory chain, liver isoform (Phosphorylase kinase alpha L subunit)_212"	KPB2_FUGRU	KIN	CN981236	0.2184	1406	9	-0.11223	-0.19046	-0.34661	-0.11066	-0.12414	-0.23537	-0.24247	-0.19001	0.222087	-0.23714	-0.16496	-0.20466	-0.32226	-0.36379	-0.46508	-0.40856	-0.38874	-0.41697	-0.71363	-0.24841	-0.66982	-0.26664	-0.28485	-0.44656	-0.68242	-0.15084	0.097301	-0.14061	0.098819	-0.35178	0.046847	0.122933	-0.16152	-0.68864	-0.4194	-0.0206	-0.26664	0.062537	-0.11404	-0.1612	0.576348	0.227634	-0.46838	0.583339	0.523252	0.027433	-0.00418	0.229649	2.066484	0.019581	0.341274	0.164343	-0.35983	-0.54495	-0.99646	-0.7445	-0.65616	-0.782	-2.10432	-0.03066	-1.90902	-0.11192	-0.1931	-0.91387	-1.9652	0.40422	1.510273	0.449817	1.517039	-0.49143	1.285385	1.624523	0.356625	-1.99292	-0.79283	0.984772	-0.11191	1.35532	0.568252	0.358071	0	0	0	0	0	0	0	0	0	0	0	0	0	0	0	0	0	0	0	0	0	0	0	0	0	0	0	0	0	0	0	0	0	0	0	0	0	0	0
213	PREDICTED: similar to CG32687-PA [Homo sapiens]_213	51464105		CN968302	0.0264	4542	31	-0.06743	-0.02301	-0.15298	-0.17246	0.485991	-0.07501	0.510725	0.330082	0.095227	0.044704	-0.07739	0.120312	0.145256	-0.07257	-0.24534	-0.69159	-0.63665	-0.42687	-0.27857	-0.52875	-1.21456	-0.10706	-0.10057	-0.5664	-0.30788	0.153054	0.114752	0.504028	0.515083	0.281908	0.540861	0.364327	0.358493	-0.4164	-0.39377	-0.56847	-0.14125	0.031901	0.25373	0.208369	-0.03136	0.082143	-0.25	-0.2998	1.382985	-0.05076	1.446195	0.984533	0.384323	0.255205	-0.05683	0.448434	0.51218	-0.04451	-0.48604	-1.62651	-1.48612	-0.94999	-0.57096	-1.21034	-2.96305	-0.13265	-0.11608	-1.30657	-0.64588	0.532109	0.434223	1.429079	1.457334	0.861416	1.523212	1.072051	1.057142	-0.92323	-0.86538	-1.31186	-0.22003	0.222485	0.789404	0.673476	0	0	0	0	0	0	0	0	0	0	0	0	0	0	0	0	0	0	0	0	1	0	0	0	0	0	0	0	0	0	0	0	0	0	0	0	0	0	0
214	N-acylethanolamine-hydrolyzing acid amidase precursor (EC 3.5.1.-) (N-acylsphingosine amidohydrolase-like) (ASAH-like protein) (Acid ceramidase-like protein)_214	ASAHL_HUMAN		DR109363	0.2943	4797	33	-0.48287	-0.53039	-0.44748	-0.31536	-0.01468	-0.59543	-0.24985	-0.09221	-0.34348	-0.63583	-0.54329	-0.42906	-0.28587	-0.64654	-0.64235	-1.04377	-0.75247	-0.77925	-0.97932	-0.20471	-0.88323	-0.66862	-0.33791	-0.57782	-0.63414	-0.24257	-0.31709	-0.17244	-0.18418	-0.36934	0.036794	-0.03946	0.227072	-0.23343	-0.43724	-0.588	-0.7099	-0.5221	0.057731	-0.92109	-0.15005	-0.30992	-0.03097	0.413574	1.425245	-0.52876	0.634001	1.164398	0.318956	-0.66467	-0.35331	0.031021	0.512797	-0.70071	-0.68661	-2.03726	-1.05712	-1.14723	-1.82042	0.785887	-1.49708	-0.77502	0.337696	-0.46951	-0.65901	0.658503	0.407766	0.894456	0.854947	0.231949	1.598447	1.341891	2.238664	0.689237	0.003508	-0.50377	-0.91391	-0.28203	1.668895	-1.62448	0	0	0	0	0	0	0	0	0	0	0	0	0	0	0	0	0	0	0	0	0	0	0	0	0	0	0	0	0	0	0	0	0	0	0	0	0	0	1
215	genethonin 1 [Mus musculus]_215	30424697		CN981392	0.2344	4601	31	-0.27147	-0.47608	-0.03053	-0.1243	0.273706	-0.29668	0.255551	-0.18174	0.007718	-0.05951	0.079657	0.087868	-0.07576	-0.13383	-0.36892	-0.13614	-0.90218	-0.85563	-0.46616	-0.80718	-0.95468	0.211751	-0.39244	-0.64293	-0.03008	0.17298	0.084968	0.071036	-0.30066	0.20614	0.43983	0.17628	0.135924	0.051106	0.172398	-0.49164	-0.2542	-0.62897	-0.37145	0.195042	-0.2969	-0.87167	0.379927	0.116525	1.234549	-0.3677	1.183552	-0.04483	0.487367	0.298529	0.689451	0.712515	0.252886	0.08976	-0.57063	0.08326	-2.0686	-1.93785	-0.84379	-1.80175	-2.21607	1.060514	-0.63671	-1.34035	0.381193	0.951603	0.704368	0.665233	-0.3789	1.044751	1.701205	0.960873	0.847509	0.609249	0.949969	-0.91536	-0.24837	-1.30114	-0.57774	1.013578	0	0	0	0	0	0	0	0	0	0	0	0	0	0	0	0	0	0	0	0	0	0	0	0	0	0	0	0	0	0	0	0	0	0	0	0	0	0	0
216	3-oxo-5-beta-steroid 4-dehydrogenase (EC 1.3.99.6) (Delta(4)-3-ketosteroid 5-beta-reductase) (Aldo-keto reductase family 1 member D1)_216	AK1D1_HUMAN	STEROID	CN985037	0.005	4491	31	-0.60559	-0.86976	-0.62837	-0.39559	-0.30132	-0.97239	-0.58617	-0.49114	-0.34699	-0.55563	-0.76596	-1.00321	-0.36056	-0.7347	-1.11897	-1.41039	-1.17476	-1.03777	-0.56224	-0.97068	-1.58755	-1.0607	-1.17495	-0.94153	-0.57036	-0.90481	-0.70183	-1.02564	-0.3261	-0.61182	0.209052	-0.55865	-0.29833	-1.11625	-0.8548	-0.70628	-0.47027	-0.65696	-0.81269	-0.36103	0.372662	-0.38461	0.307359	0.974661	1.244882	-0.6788	0.428335	0.700758	1.113983	0.51588	-0.08704	-0.76715	1.075069	0.00257	-1.09899	-1.93438	-1.25893	-0.86623	0.496934	-0.6739	-2.44223	-0.93196	-1.25948	-0.59035	0.473653	-0.48507	0.096769	-0.83145	1.173857	0.354795	2.707925	0.507211	1.253446	-1.0912	-0.34173	0.084022	0.760581	0.225417	-0.221	1.073735	0	0	0	0	0	0	0	0	0	0	0	0	0	0	0	0	0	0	0	0	0	0	0	0	0	0	0	0	0	1	1	0	1	0	0	0	0	0	0
217	Coatomer delta subunit (Delta-coat protein) (Delta-COP)_217	COPD_BOVIN		CN981394	0.0982	4211	29	-0.08611	-0.42381	-0.48255	0.12212	0.264008	-0.30122	-0.11226	-0.08849	0.151298	0.065689	-0.15502	0.097624	0.19353	-0.15415	-0.58917	-0.55754	-0.84879	-0.85242	-1.0816	-0.75267	-0.54003	-0.34692	-0.39437	-0.74818	-0.72275	-0.01284	-0.00122	0.372227	0.477492	-0.24162	0.228063	-0.18435	-0.04236	-0.09966	-0.0107	-0.45359	-0.13653	-0.40013	0.002799	-0.38749	0.398094	-0.53077	-0.69236	0.970858	1.361137	-0.19358	0.326176	0.391557	1.051118	0.815639	0.208568	0.903481	1.167279	0.210938	-0.98561	-0.89861	-1.69972	-1.70971	-2.3401	-1.43535	-0.85044	-0.31928	-0.4498	-1.42299	-1.35305	0.599644	0.631603	1.658805	1.948346	-0.02966	1.262266	0.12788	0.518428	0.36082	0.605528	-0.61269	0.259416	-0.46563	0.642655	-0.43089	0	0	0	0	0	0	0	0	0	0	0	0	0	0	0	0	0	0	0	0	0	0	0	0	0	0	0	0	0	0	0	0	0	0	0	0	0	0	0
218	natural killer cell-specific antigen KLIP1 [Mus musculus]_218	21703704		CN981377	0.0382	6033	37	-0.43459	-0.34809	-0.58786	-0.52761	-0.39127	-1.19788	-0.7643	-0.17687	-0.78759	-0.46854	-0.68995	-0.3201	-0.50656	-0.76625	-1.08846	-1.33525	-1.36773	-1.38257	-1.95098	-0.9433	-1.55002	-0.84977	-1.39242	-1.02216	-1.12818	-0.83242	-0.72648	-0.65261	-0.6425	-0.88395	-0.28803	-0.40816	-0.41842	-0.77517	-0.31181	-0.23431	0.070091	-0.73613	-0.50172	-1.04127	0.761328	0.96429	0.401658	0.54303	0.862982	-1.02979	-0.01238	1.366073	-0.06702	0.681648	0.162106	1.029981	0.592424	-0.01695	-0.77303	-1.35215	-1.42836	-1.46319	-2.797	-0.4324	-1.8561	-0.21293	-1.48628	-0.61746	-0.86623	-0.17222	0.07639	0.24971	0.273442	-0.29313	1.105235	0.823344	0.799272	-0.03786	1.049437	1.231298	1.945582	0.053744	0.603784	-0.66228	0	0	0	0	0	0	0	0	0	0	0	0	0	0	0	0	0	0	1	0	0	0	0	0	0	0	0	0	0	0	0	0	0	0	0	0	0	0	0
219	Eukaryotic peptide chain release factor subunit 1 (eRF1) (Eukaryotic release factor 1)_219	ERF1_BLEAM		CN981365	0.1557	1391	9	-0.51202	-0.53777	-0.44545	-0.44394	-0.13666	-0.90102	-0.72097	0.007175	0.572187	-0.74184	-0.89593	-0.36334	0.041154	-0.68437	-1.02302	-1.38089	-1.46568	-0.9995	-1.19219	-0.78416	-1.2228	-0.86311	-0.82356	-1.02183	-1.24079	-0.58897	-0.52589	-0.79766	-0.51556	-0.99857	-0.27531	-0.68744	-0.5948	-1.12632	-1.03536	-1.009	-0.53528	-0.32291	-0.53083	-1.11945	0.480213	0.418098	0.640824	0.64446	1.385716	-0.45816	-0.02383	1.732686	3.095674	-0.07417	-0.44588	0.838887	1.814656	0.064459	-0.75246	-1.61576	-1.82031	-0.69573	-1.16057	-0.17625	-1.23441	-0.36673	-0.27132	-0.7496	-1.2778	0.294595	0.446775	-0.20884	0.471682	-0.69349	1.051249	0.05705	0.280528	-1.00167	-0.78224	-0.71864	0.42411	0.936416	0.434845	-0.98508	0	0	0	0	0	0	0	0	1	0	0	0	0	0	0	0	0	0	0	0	0	0	0	0	0	0	0	0	0	0	0	0	0	0	0	0	0	0	0
220	hypothetical protein LOC161145 [Homo sapiens]_220	32698890		CN981398	0.1782	4177	28	-0.91643	-0.80536	-0.76633	-0.59685	-1.16753	-1.18603	-1.3688	-0.45755	-0.9852	-1.18847	-1.31974	-1.15307	-0.67052	-1.23516	-1.39995	-1.74112	-1.7879	-1.56223	-1.7464	-1.23585	-1.57876	-1.27758	-1.51096	-1.61272	-1.32999	-1.35436	-1.0722	-0.16703	-0.66306	-1.06882	-0.58487	-1.21759	-1.05844	-1.02844	-0.67231	-0.50117	-0.4096	-0.71542	-0.96975	-1.0901	0.408379	0.686826	0.784652	1.209514	-0.22108	-0.26746	-0.7256	1.558693	0.235988	-0.27355	-0.60263	-0.18481	1.024828	-0.3906	-0.80371	-1.65895	-1.77621	-1.21049	-1.67218	-0.39232	-1.25193	-0.49694	-1.08198	-1.33706	-0.62833	-0.68941	0.017894	2.286962	1.04354	0.026364	1.239533	-0.34655	0.0524	0.127592	1.020336	1.449365	1.678908	0.912271	0.274712	-0.02697	0	0	0	0	0	0	0	0	0	0	0	0	0	0	0	0	0	0	0	0	0	0	0	0	0	0	0	0	0	0	0	0	0	0	0	0	0	0	0
221	ring finger protein 20 [Mus musculus]_221	33859829	TF	CN981274	0.5867	1362	8	-0.70601	-1.06998	-0.95477	-0.59018	-0.58737	-0.90177	-0.65656	-0.19503	-0.55002	-1.0323	-0.90898	-0.98426	-0.58315	-1.11511	-1.35518	-1.481	-1.22779	-1.29684	-1.22056	-1.26497	-1.39565	-1.10436	-1.06377	-1.35092	-1.26573	-0.80228	-0.72942	-0.61807	-0.69244	-0.81956	-0.6264	-0.65558	-0.51848	-0.85143	-1.25603	-0.95047	-0.46085	-0.68868	-0.78212	-0.82715	0.645999	-0.54439	-0.16759	1.024841	1.034031	0.005762	0.807723	2.317204	1.15616	-0.42114	-0.01782	-0.26402	1.047828	-0.69197	-1.47714	-1.88864	-1.0605	-1.28636	-1.03686	-1.1821	-1.6095	-0.65682	-0.52407	-1.46321	-1.18462	0.331153	0.569451	0.933607	0.690391	0.274636	0.906373	0.810919	1.259342	0.170389	-1.15288	-0.15351	1.447801	0.702678	0.397089	0.249792	0	0	0	0	0	0	0	0	0	0	0	0	0	0	0	0	0	0	0	0	0	0	0	0	0	0	0	0	0	0	0	0	0	0	0	0	0	0	0
222	Probable RNA-binding protein 25 (RNA binding motif protein 25) (RNA-binding region containing protein 7) (Protein S164)_222	RBM25_HUMAN	RNA	NA	0.259	4082	27	-0.77539	-0.87434	-0.68799	-0.6705	-0.58875	-1.27434	-1.07409	-0.51246	-0.71958	-1.0116	-1.2599	-0.76507	-0.87663	-1.16148	-1.67028	-1.7931	-1.62442	-1.31123	-1.36107	-0.94966	-1.26853	-1.03701	-1.65424	-1.53268	-1.27003	-1.31317	-0.40174	-0.47937	-0.77413	-0.99333	-0.57587	-0.53447	-0.70078	-1.07834	-1.31181	-1.23508	-0.50901	-0.7248	-0.9545	-1.01288	0.631363	0.362901	0.868482	0.915941	1.137744	-0.72237	-0.17907	1.344725	0.78278	-0.0095	-0.6832	0.659359	0.356668	-0.41618	-1.79664	-2.12987	-1.67221	-0.82247	-0.95768	0.158528	-0.70663	-0.07846	-1.75311	-1.42329	-0.71068	-0.82774	1.645141	1.434506	0.634788	0.040062	1.172696	1.285015	0.833795	-0.1906	-0.82405	-0.61586	1.354093	0.768632	0.145398	-0.01299	0	0	0	0	0	0	0	0	0	0	0	0	0	0	0	0	0	0	0	0	0	0	0	0	0	0	0	0	0	0	0	0	0	0	0	0	0	0	0
223	Vitamin K-dependent protein S precursor_223	PROS_BOVIN		CN981452	0.3177	794	5	-0.58241	-0.81641	-1.03677	-0.46392	-0.01741	-1.4179	-1.18768	-0.38382	-1.04635	-1.3273	-1.19505	-1.28317	-1.17892	-1.60774	-1.6128	-1.49824	-1.45745	-0.63815	-1.83333	-1.50366	-1.10645	-1.17726	-1.19699	-1.35825	-1.33376	-1.27056	-1.06184	-0.97176	-0.80871	-1.29613	-0.43177	-0.88905	-0.70047	-0.78235	-1.40957	-1.20195	-1.20767	-1.287	-1.33086	-1.12279	1.363248	0.747929	0.168492	1.67481	2.848938	-0.83372	-0.22835	1.885456	0.143289	-0.59547	-0.24772	-0.47945	-0.20532	-1.3329	-1.34623	-1.04497	-0.93773	1.216674	-1.92612	-1.05923	-0.01474	-0.20095	-0.25283	-0.67686	-0.61247	-0.44629	0.102545	0.339423	0.768168	-0.51353	1.759367	0.556909	1.052807	0.837484	-0.81181	-0.26588	-0.28092	-0.48951	-0.60483	-0.05771	0	0	0	0	1	0	0	0	0	0	0	0	0	0	0	0	0	1	0	0	0	0	0	0	0	0	0	0	0	0	0	0	0	0	0	0	0	0	0
224	Ubiquitin carboxyl-terminal hydrolase 47 (EC 3.1.2.15) (Ubiquitin thiolesterase 47) (Ubiquitin-specific processing protease 47) (Deubiquitinating enzyme 47)_224	UBP47_HUMAN	UB	CN981352	0.4556	4562	31	-1.05459	-1.16281	-1.01349	-0.47225	-0.87749	-1.20171	-0.82388	-0.62125	-1.07422	-1.0799	-2.04415	-1.10099	-1.35576	-1.44898	-1.62125	-1.49931	-1.25271	-1.09893	-1.38333	-1.59439	-1.21554	-1.48527	-1.41389	-1.43401	-1.02889	-1.10013	-1.16375	-0.96438	-1.077	-1.72063	-0.40794	-0.82877	-0.47304	-1.31783	-1.08511	-0.96655	-1.17489	-0.55071	-1.23036	-1.25862	0.251519	-0.06001	0.369831	1.927782	0.76129	-0.17196	0.91562	1.498874	0.194999	0.178664	-2.59691	0.117951	-0.61539	-0.88374	-1.3796	-1.02862	-0.31877	0.123874	-0.69476	-1.30228	-0.21177	-0.98818	-0.78273	-0.84063	0.325495	0.120432	-0.0627	0.511172	0.187007	-1.66567	2.112896	0.901529	1.925504	-0.50622	0.163669	0.504935	-0.09478	1.701915	-0.25445	-0.33577	0	0	0	0	0	0	0	0	0	0	0	0	0	0	0	0	0	0	0	0	0	0	0	0	0	0	0	0	0	1	0	0	0	0	0	0	0	0	0
225	Adrenal medulla 50 kDa protein_225	AD50_BOVIN		CN980690	0.262	4195	29	-0.39105	-0.40922	-0.44732	-0.09707	-0.25727	-0.58398	-0.67225	0.041391	-0.14751	-0.27705	-0.37537	-0.24655	0.042954	-0.60877	-0.6273	-0.32798	-0.72338	-0.716	-0.18199	-0.47377	-0.4747	-0.34232	-0.6808	-0.55832	-0.28351	-0.39592	-0.28446	0.236092	0.252551	0.02288	-0.18915	-0.04929	-0.12818	-0.04828	0.065264	-0.00486	-0.221	-0.41017	-0.41677	-0.23323	-0.39344	-0.46461	-0.61382	0.757918	0.130491	-1.14905	-1.49479	1.300218	0.560378	0.053042	-0.33203	0.172501	1.306338	-1.24613	-1.31874	-0.14644	-1.69504	-1.66611	0.425338	-0.71743	-0.72106	-0.20261	-1.52826	-1.04855	0.027755	-0.41253	0.024003	2.062767	2.12723	1.227718	0.397305	0.945076	0.636076	0.949023	1.393716	1.119092	0.272557	-0.46834	-0.49419	0.224658	0	0	0	0	0	0	0	0	0	0	0	0	0	0	0	0	0	0	0	0	0	0	0	0	0	0	0	0	0	0	0	0	0	0	0	0	0	0	0
226	Fibulin-1 precursor_226	FBLN1_BRARE		CN980675	0.0975	6095	38	0.201619	0.045855	0.118941	-0.05193	-0.33232	-0.34835	-0.0817	0.235252	-0.15988	0.098853	-0.15043	-0.12755	-0.12554	0.245126	0.149236	-0.32374	-0.53268	-0.5605	0.305405	0.509256	0.365234	0.020432	-0.12554	0.005747	0.203254	-0.11702	-0.13581	0.167973	0.155448	-0.02818	0.260488	-0.07386	0.023366	0.155675	0.065502	0.189367	-0.03148	0.644207	0.063112	-0.08902	0.727802	0.100689	0.394936	-0.293	-1.42185	-1.4864	-0.41285	0.863209	-0.72759	0.314061	-0.68957	-0.59745	-0.58934	0.902961	0.516904	-1.38733	-2.22851	-2.34054	1.145649	1.966362	1.38652	-0.00167	-0.58936	-0.06079	0.734383	-0.55504	-0.63069	0.592341	0.541916	-0.19738	0.96481	-0.38128	0.010149	0.542827	0.17979	0.678474	-0.21066	2.509677	0.170166	-0.44233	0	0	0	0	0	0	0	0	0	0	0	0	0	0	0	0	0	1	0	0	0	0	0	0	0	0	0	0	0	0	0	0	0	0	0	0	0	0	0
227	Zona pellucida sperm-binding protein 4 precursor (Zona pellucida sperm-binding protein B) (Zona pellucida 3-alpha) (Zona pellucida glycoprotein ZP3-alpha)_227	ZP4_PIG		CN980849	0.1008	4377	29	-0.65904	-1.06764	-0.96942	-0.768	-0.92526	-0.91121	-0.76727	-0.32964	-0.56267	-1.28003	-0.9679	-0.86526	-0.46909	-0.26608	-0.82773	-0.76105	-1.38543	-1.0234	-0.17738	-0.58317	-1.0371	-0.76725	-1.24306	-0.56469	-0.42277	-1.30894	-0.87511	-0.52312	0.020592	-0.20594	-0.32619	-0.59098	-0.78543	-0.73424	-0.68753	-0.37708	-0.45588	-0.23981	-0.17011	-0.81239	0.095939	-1.0991	-0.81185	-0.22274	-0.68268	-0.6416	-0.2206	1.05935	0.377801	-1.72029	-0.80739	-0.50719	0.651493	1.245236	-0.39744	-0.2024	-2.02855	-0.96971	1.504648	0.317821	-1.00979	-0.22054	-1.61215	0.37189	0.786961	-1.80483	-0.53599	0.49347	2.083666	1.421111	1.069435	0.29498	-0.27372	-0.124	0.012609	0.920596	0.690135	1.322059	1.525929	-0.35257	0	0	0	0	0	0	0	0	0	0	0	0	0	0	0	0	0	0	0	0	0	0	0	0	0	0	0	0	0	0	0	0	0	0	0	0	0	0	0
228	THO complex subunit 1 (Tho1) (Nuclear matrix protein p84)_228	THOC1_HUMAN		CN980848	0.6975	4557	31	-0.71376	-0.57787	-1.17403	-0.75787	-0.44188	-0.89758	-0.67173	-0.44576	-0.48463	-0.49249	-0.8075	-0.60427	-0.34396	-0.58368	-0.71586	-0.50842	-0.92043	-0.733	-0.57805	-0.88772	-0.88143	-0.92819	-0.87367	-0.99796	-0.96127	-0.70404	-0.98181	-0.42074	-0.61676	-0.58932	-0.1971	-0.54372	-0.39721	-0.8263	-0.68092	-0.39027	-0.85387	-1.06133	-1.16037	-0.84189	-0.03239	0.550957	-2.00823	-0.22174	1.134746	-0.82151	0.148034	1.118117	0.951232	0.91751	-0.43479	0.437632	1.555128	0.526045	-0.04141	0.849118	-0.91959	-0.11497	0.550209	-0.77917	-0.75216	-0.9529	-0.71886	-1.25242	-1.09488	0.009344	-1.18309	1.225511	0.384006	0.501815	2.185571	0.697581	1.326501	-0.5155	0.108575	1.356323	-0.63387	-1.52445	-1.94962	-0.58241	0	0	0	0	0	0	0	0	0	0	0	0	0	0	0	0	0	0	0	0	0	0	0	0	0	0	0	0	0	0	0	0	0	0	0	0	0	0	0
229	Gelsolin precursor (Actin-depolymerizing factor) (ADF) (Brevin) (Homogenin)_229	GELS_CHICK		CN980670	0.0276	4777	33	-0.76659	-0.8456	-0.92919	-0.54008	-0.79434	-0.85072	-0.89913	-0.58351	-0.87575	-1.23913	-0.57146	-0.88134	-0.66777	-0.4527	-0.93028	-1.17991	-1.36999	-1.54112	-0.99238	-1.1231	-1.01411	-1.0734	-1.04104	-0.74837	-0.94272	-1.52006	-1.22727	-0.50401	-0.32623	-0.57468	-0.38806	-0.32809	-0.20637	-0.70148	-0.21452	-0.45862	-0.96256	-0.60757	-0.59649	-0.53644	0.100227	-0.13571	-0.38536	0.776701	0.017361	-0.151	-0.29559	0.646988	-0.22575	-1.31094	0.68296	-0.24246	0.395342	1.03764	-0.38861	-1.13411	-1.70176	-2.21282	-0.57406	-0.96444	-0.63896	-0.81601	-0.71938	0.154644	-0.42576	-2.14992	-1.27555	0.884394	1.415327	0.673365	1.230692	1.409762	1.773291	0.294684	1.748937	1.01996	-0.48499	0.57514	0.608217	0.787556	0	0	0	0	0	0	0	0	0	0	0	0	0	0	0	0	0	0	0	0	0	0	0	0	0	0	0	0	0	0	0	0	0	0	0	0	0	0	0
230	"Putative ATP-dependent Clp protease proteolytic subunit, mitochondrial precursor (EC 3.4.21.92) (Endopeptidase Clp)_230"	CLPP_HUMAN	PROTEASE	CN980723	0.3174	5364	35	-0.62286	-1.10085	-0.75913	-0.47185	-0.50454	-0.74718	-0.57519	-0.30919	-0.70476	-0.74641	-0.74008	-0.76022	-0.63634	-0.48227	-0.738	-0.20201	-1.21645	-0.57751	-0.70195	-0.65014	-0.73085	-0.691	-0.71519	-0.46136	-0.75837	-0.81737	-0.36122	-0.60436	-0.27802	-0.37811	-0.20914	-0.60163	-0.15334	-0.45546	0.313095	-0.43182	-0.01041	-0.32845	-0.93352	-0.49524	-0.22666	-1.91561	-0.70815	0.306943	0.191424	-0.66592	-0.05819	0.881719	-0.51603	-0.6632	-0.64086	-0.71201	-0.2743	0.270119	-0.63349	1.260429	-2.32411	-0.06641	-0.50611	-0.32303	-0.60822	-0.46744	-0.55291	0.344025	-0.70546	-0.91396	0.69786	-0.16128	0.991848	0.638182	1.235227	-0.15165	1.432398	0.364871	3.080553	0.448377	1.937447	0.813657	-1.32437	0.22429	0	0	0	0	0	0	0	0	0	0	0	0	0	0	0	1	0	0	0	0	0	0	0	0	0	0	0	0	0	0	0	0	0	0	0	0	0	0	0
231	Disks large-associated protein 3 (DAP-3) (SAP90/PSD-95-associated protein 3) (SAPAP3) (PSD-95/SAP90 binding protein 3)_231	DLGP3_HUMAN		CN980769	0.4392	4225	29	-0.13566	-0.25792	-0.29401	-0.09107	0.081359	-0.31547	-0.00874	0.130465	0.063046	-0.166	-0.01081	0.175	0.296267	0.267574	-0.014	0.112437	-0.07773	-0.09435	0.230179	-0.05017	-0.11958	0.35782	-0.19261	-0.19811	0.060663	-0.20294	0.145526	0.396802	0.606774	0.335208	0.382872	0.25408	0.20403	0.312487	0.470705	0.149857	0.042113	-0.13403	-0.03916	0.205919	-0.92113	-1.46357	-1.62368	-0.72332	0.041652	-1.71888	-0.35808	0.259509	-0.03959	-1.05577	-0.36725	0.457089	0.995088	0.867792	-0.38139	0.17953	-0.66413	-0.73789	0.70189	-0.54187	-0.84982	1.268167	-1.1738	-1.1982	-0.05017	-1.21961	0.326329	1.44111	2.372645	1.167846	1.379308	0.807924	0.58588	1.067046	1.768978	0.345544	-0.13246	-0.91393	-0.49304	0.59426	0	0	0	0	0	0	0	0	0	0	0	0	0	0	0	0	0	0	0	0	0	0	0	0	0	0	0	0	0	0	0	0	0	0	0	0	0	0	0
232	Putative alpha-mannosidase C1orf22 (EC 3.2.1.-)_232	CA022_HUMAN		CN980735	0.0007	5365	35	-0.63999	-1.3889	-1.01498	-0.74344	-0.68603	-1.06919	-0.86158	-0.43471	-0.70588	-0.56534	-0.86353	-0.92967	-0.51433	-0.33376	-1.03848	-0.89781	-1.08183	-0.85359	-0.91265	-0.9304	-0.75822	-0.85046	-0.62112	-0.3257	-0.75083	-0.5955	-1.03833	-0.36459	-0.21741	-0.62562	-0.50227	-0.15556	-0.07287	-0.19212	0.474368	-0.34078	-0.76609	-0.95165	-0.55171	-0.58362	0.047427	-2.11605	-1.03587	-0.25142	-0.08558	-1.19247	-0.59271	0.640422	-0.14292	0.263065	-0.59836	-0.78942	0.410441	0.932053	-1.10376	-0.69737	-1.22897	-0.56963	-0.74026	-0.79153	-0.29413	-0.5606	0.10194	0.955338	-0.27279	0.175936	-1.10331	0.843	1.268165	0.088945	0.445277	1.446839	1.685714	1.341249	3.2666	0.911787	-0.31686	-0.85291	0.302454	0.210275	1	0	0	0	0	0	0	0	0	0	0	0	0	0	0	0	0	0	0	0	0	0	0	0	0	0	0	0	0	0	0	0	0	0	1	0	0	0	0
233	Stabilin-1 precursor (FEEL-1 protein) (MS-1 antigen)_233	STAB1_HUMAN		CN980729	0.0172	5382	35	-0.44837	-1.04336	-1.26729	-0.94868	-1.16912	-0.8977	-0.73362	-0.26738	-0.93092	-0.60436	-1.07647	-0.92531	-0.39757	-0.5995	-0.96826	-0.90441	-0.96296	-1.09445	-1.11309	-0.58646	-0.95956	-1.05662	-0.83602	-0.42102	-0.78516	-1.07898	-0.59635	-0.33088	-0.19937	-0.92136	-0.27664	-0.1595	-0.09947	-0.21461	0.227521	-0.37141	-0.76964	-0.49816	-0.58139	-1.06577	0.697548	-0.96276	-1.58764	-0.69857	-1.3137	-0.55631	-0.09844	1.202592	-0.64901	0.262265	-1.05517	-0.63336	0.8393	0.27583	-0.7532	-0.57503	-0.7384	-1.10534	-1.15735	0.312216	-0.72893	-0.99976	-0.3842	0.773873	-0.24226	-1.06217	0.284596	1.025383	1.392384	-0.62234	1.176744	1.50362	1.671141	1.349849	2.583599	0.912306	-0.19897	0.558614	0.326352	-1.02531	0	0	0	0	0	0	0	0	0	0	0	0	0	0	0	0	0	0	0	0	0	0	0	0	0	0	0	0	0	0	0	0	0	0	0	0	0	0	0
234	NOD3 protein [Homo sapiens]_234	30524928		CN980787	0.0003	4800	33	-0.9121	-0.56245	-0.88481	-0.79005	-0.65211	-0.60709	-0.51743	-0.1944	-0.56294	-0.91898	-0.65937	-0.6928	-0.50174	-0.67548	-0.80622	-1.05474	-1.1996	-0.7187	-0.87773	-1.07459	-0.96602	-0.73095	-0.78352	-0.6808	-0.74044	-0.83606	-0.33658	-0.163	0.046044	-0.26234	0.085935	0.466626	0.606782	0.244457	0.590766	0.168399	0.388958	-0.09287	0.000867	-0.34909	-0.94541	-0.222	-0.88896	-0.69289	-0.40749	-0.31436	-0.12885	0.539504	-0.22301	-0.95966	-0.42253	-0.49169	-0.09639	-0.45586	-0.72635	-1.24053	-1.54026	-0.54528	-0.87431	-1.28161	-1.05698	-0.57062	-0.67939	-0.46686	-0.59026	-0.78809	0.245336	0.604458	1.036978	0.398937	1.119512	1.90716	2.197143	1.447493	2.164005	1.290131	1.746465	0.749561	0.943507	0.219444	0	0	0	0	0	0	0	0	0	0	0	0	0	0	0	0	0	0	0	0	0	0	0	0	0	0	0	0	0	0	0	0	0	0	0	0	0	0	0
236	Tyrosine aminotransferase (EC 2.6.1.5) (L-tyrosine:2-oxoglutarate aminotransferase) (TAT)_236	ATTY_HUMAN	AA	CN980755	0.0709	4840	33	-0.59644	-0.54817	-0.47083	-0.14881	-0.25274	-0.60604	-0.23455	-0.01393	-0.16916	-0.48169	-0.37142	-0.14513	0.077691	-0.24332	-0.14893	0.12136	0.168495	-0.03161	0.016202	0.036526	-0.20779	-0.07331	-0.32385	0.065155	-0.02029	-0.06309	0.052211	0.098201	0.379969	0.266418	0.202147	0.234959	0.471186	0.310137	0.437766	0.007196	-0.20412	-0.13911	-0.09931	0.054351	-1.96974	-1.79088	-1.50433	-0.31114	-0.69621	-2.00531	-0.62882	0.188645	-0.38653	-1.54456	-1.13597	-0.29749	0.52813	-0.66131	-0.31156	0.689936	0.864587	0.123132	0.300295	0.3756	-0.52967	-0.03137	-0.95969	0.481681	0.165082	0.006486	0.43372	0.604126	1.648165	1.227423	0.989277	1.110856	1.986153	1.389415	1.86232	0.266922	-0.51609	-0.2752	-0.12773	0.441649	0	0	0	0	0	0	0	0	0	0	0	0	0	0	0	0	0	0	0	0	0	0	0	0	0	0	0	0	0	0	0	0	0	0	0	0	0	0	0
237	Alpha-2-HS-glycoprotein precursor (Fetuin-A)_237	FETUA_CAVPO		CN980845	0.0001	4199	29	0.032101	-0.35629	-0.28659	0.093695	-0.23443	-0.58153	-0.58066	0.214777	-0.27825	-0.34303	-0.42127	-0.20242	0.185399	0.176656	-0.42659	-0.52147	-0.66724	-0.45758	-0.42428	-0.61783	-0.14518	-0.36589	-0.43294	-0.075	-0.2581	-0.01005	-0.17228	0.518876	0.949657	0.419367	0.51699	0.323767	0.09629	0.44189	0.671263	0.322709	0.068346	0.425155	0.216495	0.279274	0.198644	-0.76871	-0.5951	0.352056	-0.4652	-1.3297	-1.32754	0.653631	-0.57433	-0.73567	-0.93055	-0.38548	0.580459	0.558683	-0.94381	-1.18011	-1.54319	-1.02098	-0.93804	-1.42012	-0.24291	-0.79262	-0.95961	-0.06812	-0.52415	0.093668	-0.31041	1.41104	2.483975	1.163198	1.406342	0.925088	0.358519	1.219294	1.790586	0.922453	0.288919	1.177612	0.657909	0.814271	0	0	0	0	0	0	1	0	0	0	0	0	0	0	0	0	0	0	0	0	0	0	0	0	0	0	0	0	0	0	0	0	0	0	0	0	0	0	0
238	"Endoplasmic reticulum mannosyl-oligosaccharide 1,2-alpha-mannosidase (EC 3.2.1.113) (ER alpha-1,2-mannosidase) (Mannosidase alpha class 1B member 1) (Man9GlcNAc2-specific processing alpha-mannosidase)_238"	MA1B1_HUMAN		CN980765	0.0071	5254	35	-0.49387	-0.57251	-0.31061	-0.20664	-0.33605	-0.65872	-0.68513	-0.16513	-0.36335	-0.41699	-0.4207	-0.29848	-0.23536	-0.2967	-0.99783	-0.61737	-1.06944	-0.92051	-0.46677	-0.47711	-0.58938	-0.59338	-1.01543	-0.22986	-0.35658	-0.77311	-0.48319	-0.19639	0.113764	-0.14014	-0.01139	0.016966	0.658255	0.456715	0.665702	0.1513	-0.19668	-0.11499	-0.21973	-0.41436	-0.41034	-0.60975	0.054309	0.317931	-0.01019	-0.82832	-0.8953	0.42317	-0.0794	-0.21542	-0.22483	0.085059	0.245105	0.089572	-1.68814	-0.72347	-1.8697	-1.49208	-0.34163	-0.36785	-0.6525	-0.66266	-1.73276	0.259042	-0.06224	-1.11835	-0.38327	0.343909	1.130309	0.486525	0.812969	0.884879	2.510868	1.999862	2.529749	1.225481	0.34317	0.550306	0.284746	-0.20875	0	0	0	0	0	0	0	0	0	0	0	0	0	0	0	0	0	0	0	0	0	0	0	0	0	0	0	0	0	0	0	0	0	0	0	0	0	0	0
239	Putative ATP-dependent RNA helicase An3_239	AN3_XENLA	DEAD	CN980767	0.0134	4814	33	-0.39007	-0.92219	-0.85477	-0.28824	-0.47517	-0.56828	-0.65615	-0.03002	-0.15363	-0.72307	-0.43383	-0.51728	-0.01367	0.078896	-0.09862	0.237236	-0.02648	0.123629	-0.48238	-0.15707	-0.40637	-0.21233	-0.29949	0.046397	-0.17098	-0.55682	-0.45272	-0.22598	-0.08814	-0.13353	-0.24267	-0.10517	0.638255	-0.05189	0.170096	-0.12786	0.083877	-0.02786	-0.62837	-0.11099	-0.50409	-2.19399	-1.97986	-0.18069	-0.77433	-1.07003	-1.34909	0.639363	0.246791	-1.56164	-0.64304	-0.90807	0.691288	0.985248	0.421506	1.488099	0.650592	1.127311	-0.79723	0.235863	-0.55584	0.060393	-0.21642	0.882039	0.191688	-1.03364	-0.70304	0.017043	0.45477	0.310632	-0.03597	0.40068	2.761649	0.569885	1.274877	0.328623	1.001066	0.646224	-1.26087	0.382219	0	0	0	0	0	0	0	0	0	0	0	0	0	0	0	0	0	0	0	0	0	0	0	0	0	0	0	0	0	0	0	0	0	0	0	0	0	0	0
240	Single-strand recognition protein (SSRP) (Chorion-factor 5)_240	SSRP_DROME		NA	0.1183	2569	16	0.508117	0.725265	0.380261	0.337072	-0.137	0.223238	-0.00412	0.407612	0.448246	0.152128	-0.0474	0.098224	0.327616	0.462504	0.51859	0.906712	0.660445	0.52319	0.7136	0.4309	0.538843	0.697178	0.640725	0.483469	0.527188	0.099817	0.533965	0.412729	0.853928	0.380671	0.425038	0.463446	0.607075	0.315544	0.724063	0.451495	0.601694	0.675291	0.195364	0.373601	0.284277	1.202769	-0.25652	-0.43921	-2.44444	-0.9207	-1.88236	-0.14083	0.031039	-1.22148	-2.06543	-1.44948	-0.4792	0.091345	0.328577	1.970248	0.928593	0.348033	1.153429	-0.04233	0.414245	1.083967	0.845181	0.180022	0.364947	-1.44274	0.393611	-0.11919	1.746984	-0.25479	-0.06713	0.095331	0.702851	-0.53026	1.197683	0.044779	0.680089	0.991388	-1.0386	-0.28469	0	0	0	0	0	0	0	0	0	0	0	0	0	0	0	0	0	0	0	0	0	0	0	0	0	0	0	0	0	0	0	0	0	0	0	0	0	0	0
241	ELMO domain containing 2 [Homo sapiens]_241	24308456		CN980910	0.5597	4228	29	-0.23943	-0.75326	-1.03385	-0.97953	-0.56278	-0.95415	-0.91775	-0.1896	-0.54413	-1.07699	-1.04764	-0.86845	-0.49495	-0.33872	-0.83693	-0.84541	-0.68198	-0.41566	-0.34256	-0.58311	-0.5854	-0.93379	-0.78189	-0.47996	-0.80703	-0.87393	-0.2958	-0.27118	-0.06916	-0.52071	-0.41419	-0.60556	-0.79928	-0.61096	-0.33606	-0.42077	-0.36858	-0.48684	-0.71189	-0.71884	1.444397	-0.50592	-1.57098	-1.36477	0.217053	-1.26844	-1.13029	1.633542	0.287847	-1.73472	-1.6233	-0.94318	0.474534	1.067532	-0.82351	-0.85571	-0.23539	0.775472	1.052954	0.139903	0.131214	-1.19118	-0.61461	0.531412	-0.71002	-0.96396	1.230445	1.323902	2.090702	0.376753	0.781045	0.054679	-0.6806	0.034192	1.077636	0.756082	0.954196	0.505294	-0.34891	-0.37529	0	0	0	0	0	0	0	0	0	0	0	0	0	0	0	0	0	0	0	0	0	0	0	0	0	0	0	0	0	0	0	0	0	0	0	0	0	0	0
242	Envelope glycoprotein GP340/GP220 (Membrane antigen) (MA)_242	VGP3_EBV		CN980970	0.0004	6092	38	-0.25668	-0.42384	0.162677	-0.68477	-0.41922	-0.73755	-0.73922	-0.1806	-0.35151	-0.47484	-1.35056	-0.37931	-0.48924	-0.3858	-0.44407	-0.77047	-0.86665	-0.09927	-0.43839	-0.49051	0.159292	-0.04178	0.29999	0.161967	-0.3204	-0.17475	0.042573	0.420346	0.691376	0.060869	0.35718	0.22974	0.226595	0.312747	0.838567	0.765955	0.401615	1.057325	0.657318	0.959647	-0.34428	-0.64902	0.420265	-1.12474	-0.6406	-1.22097	-1.22401	-0.20557	-0.51716	-0.74201	-2.33856	-0.56784	-0.76827	-0.57968	-0.68592	-1.28098	-1.45632	-0.0573	-0.67556	-0.77058	0.414094	0.04751	0.670602	0.41897	-0.46044	-0.19491	0.2013	0.890026	1.384148	0.234655	0.774867	0.542528	0.536795	0.693859	1.652495	1.520113	0.855878	2.051317	1.322056	1.873238	0	0	1	0	0	0	0	0	0	1	1	0	0	0	0	0	0	0	0	0	0	0	0	0	0	0	0	0	0	0	0	0	0	0	0	0	0	0	0
243	"Acetyl-CoA acetyltransferase, cytosolic (EC 2.3.1.9) (Cytosolic acetoacetyl-CoA thiolase) (Acetyl CoA transferase-like protein)_243"	THIC_HUMAN	TCA	CN980865	0.2796	4494	31	-0.97287	-0.85243	-0.68536	-0.84718	-0.27292	-0.6212	-0.63927	-1.09492	-0.68921	-1.42942	-1.05367	-0.82683	-0.87735	-0.88946	-1.12117	-0.37564	-0.29618	-0.39196	-0.34096	-0.61807	-0.96568	-0.4879	-1.02429	-0.68284	-0.82237	-1.17538	-0.45692	-0.36819	-0.21987	-0.63855	0.12762	-0.1762	-0.15612	-0.55769	-0.4315	-0.67141	-0.7524	-0.67942	-0.83327	-0.55273	-0.96581	-0.59341	-0.07679	-0.57717	1.198569	0.12161	0.065737	-1.34322	-0.08868	-2.37756	-1.21567	-0.51424	-0.67047	-0.7079	-1.42438	0.880945	1.126642	0.830481	0.988166	0.131293	-0.94358	0.533808	-1.12483	-0.069	-0.50044	-1.59201	0.6296	0.90397	1.362612	0.067972	2.437127	1.497647	1.559746	0.318013	0.708197	-0.03364	-0.28409	-0.05843	-0.53414	0.333342	0	0	0	0	0	0	0	0	0	0	0	0	0	0	0	0	0	0	0	0	0	0	0	0	0	0	0	0	0	0	0	0	0	0	0	0	0	0	0
244	Cytochrome P450 1A1 (EC 1.14.14.1) (CYPIA1)_244	CP1A1_CAVPO	CYP	CN985144	0.306	4406	30	-0.43606	-0.657	-0.68701	-0.45951	-0.38259	-0.63322	-0.40494	-0.74239	-0.54913	-0.86206	-0.63349	-0.45899	-0.38467	-0.70525	-0.48645	-0.34817	-0.54097	-0.12723	-0.46986	-0.74704	-0.43332	-0.35246	-0.72682	-0.49125	-0.19711	-0.92017	-0.28061	-0.13689	0.080353	0.110439	0.082137	-0.22874	-0.1671	-0.89586	-0.52811	-0.96415	-0.32652	-0.85232	-0.8765	-0.25013	0.145191	-0.64259	-0.74961	0.061575	0.335853	-0.55783	0.256161	-0.9471	-0.25798	-1.37381	-0.55878	0.06344	0.328428	-0.81467	-0.03447	0.458576	-0.22888	1.246371	0.024667	-0.96366	0.154953	0.443273	-0.89155	-0.05161	0.99721	-1.58101	0.699494	1.211941	1.986565	2.093844	1.992929	0.884446	1.104228	-1.49433	-0.18303	-1.73782	0.535775	-1.33908	-1.42529	0.808176	0	0	0	0	0	0	0	0	0	0	0	0	0	0	0	0	0	0	0	0	0	0	0	0	0	0	0	0	0	0	0	0	0	0	0	0	0	0	0
245	"High affinity immunoglobulin epsilon receptor beta-subunit (FcERI) (IgE Fc receptor, beta-subunit) (Fc epsilon receptor I beta-chain)_245"	FCERB_MOUSE		CN980909	0.2986	4522	31	-0.80547	-1.05882	-0.57547	-0.52339	-0.56499	-1.29985	-1.38408	-0.39769	-0.44503	-1.19156	-1.2572	-1.02419	-1.08633	-1.77649	-1.62611	-1.6856	-1.38134	-0.60074	-0.9776	-1.10145	-1.19905	-0.91608	-0.88272	-1.52266	-1.11077	-0.91792	-0.67564	-0.33661	-0.5084	-0.75233	0.056395	-0.41346	-1.05174	-0.89956	-0.75483	-1.11093	-0.45813	-1.28665	-1.52778	-0.97393	0.348053	-0.26141	0.901351	1.026621	0.926547	-0.84122	-1.04385	1.32902	1.215127	-0.58072	-0.73862	-0.1781	-0.32757	-1.98783	-1.62608	-1.7692	-1.03725	0.840542	-0.06601	-0.36396	-0.59875	0.081959	0.162209	-1.37721	-0.38637	0.077539	0.660371	1.475951	1.062691	0.475887	2.421355	1.291073	-0.24437	0.121711	0.469868	-0.38676	1.18362	-0.80948	-1.38953	-0.0572	0	0	0	0	0	0	0	0	0	0	0	0	0	0	0	0	0	0	0	0	0	0	0	0	0	0	0	0	0	0	0	0	0	0	0	0	0	0	0
246	growth and transformation-dependent protein [Mus musculus]_246	21312546		CN980931	0.6144	147	1	-0.1373	-1.1039	-0.99367	-0.68562	-0.50563	-0.61108	-1.17385	-0.95302	-0.88268	-0.67782	-0.99882	-1.0995	-0.66909	-0.75861	-0.99941	-0.82086	-1.00968	-0.619	-0.75931	-1.23764	-0.96465	-0.85232	-0.57176	-0.62506	-0.94394	-0.83286	-0.50003	-0.78204	-0.45268	-0.68853	-0.46566	-0.46433	-0.3552	-0.49263	-0.40291	-0.73992	-0.56549	-1.19298	-1.36449	-0.55719	2.28784	-1.24773	-0.84455	0.28224	0.940601	0.554872	-1.5036	-0.69584	-0.43857	0.310757	-0.86337	-1.23164	0.342677	0.01525	-0.86554	-0.21246	-0.9031	0.525893	0.012674	-1.73691	-0.7384	-0.32753	0.69871	0.503747	-0.66263	-0.25635	0.961072	-0.07046	1.134264	0.271575	1.086802	1.091668	1.490812	0.988156	1.316304	0.083617	0.721627	-1.57357	-2.2009	0.751992	1	0	0	0	0	0	0	0	0	0	0	0	0	0	0	0	0	0	0	0	0	0	0	0	0	0	0	0	0	0	0	0	0	0	0	0	0	0	0
247	ADP-ribosylation factor-like protein 4L (ADP-ribosylation factor-like protein 5)_247	ARF4L_MOUSE	ATP	CN980961	0.0121	3820	25	1.051183	0.76524	1.044844	0.943108	0.368604	0.876799	0.420824	0.294325	0.351916	0.631865	0.282177	1.062658	0.337265	0.660615	0.899728	1.330683	0.695826	0.653304	1.031107	0.589719	0.780538	1.500215	1.847605	1.727139	1.859855	0.498023	0.96653	1.021409	0.764998	1.259499	1.122665	0.911407	0.467583	0.212039	0.041688	0.715609	0.740493	0.732564	0.505809	0.471363	0.556689	-0.10598	0.541997	0.306226	-1.02518	0.152557	-0.90416	-1.19732	-1.06385	-0.41507	-1.22547	0.583282	-1.09781	-0.34845	0.205695	1.204427	-0.26685	-0.36539	0.510162	-0.51275	-0.07053	1.597315	2.402386	2.123207	2.430776	-0.72525	0.360507	0.487688	-0.10654	1.039459	0.722349	0.232761	-0.7958	-1.38802	-1.7828	-0.221	-0.16333	-0.18171	-0.70721	-0.78704	0	0	0	0	0	0	0	0	0	0	0	0	0	0	0	0	0	0	0	0	0	0	0	0	1	0	0	0	0	0	0	0	0	0	0	0	0	0	0
248	bromodomain containing 9 isoform 1 [Homo sapiens]_248	57770383		CN981054	0.524	804	5	-0.3675	-0.49515	-0.54602	-0.31496	0.235226	-0.24941	-0.08036	-0.34003	0.016837	-0.26027	-0.54792	-0.08449	-0.15564	-0.38694	-0.31617	-0.47575	-0.78022	-0.76857	-0.46571	-0.76004	-0.64498	-0.25679	-0.19297	-0.08013	-0.14544	-0.58429	-0.48741	0.014573	-0.09267	-0.587	-0.4686	-0.38496	-0.2857	-0.54735	-0.45426	-0.83443	-1.10329	-0.86208	-0.54093	-0.82684	0.159332	-0.29049	-0.46975	0.344476	2.283217	0.575463	1.171145	0.25613	1.513658	0.537177	-0.47644	1.156606	0.905872	0.090816	0.340214	-0.22212	-1.29502	-1.25395	-0.18675	-1.22389	-0.81845	0.549444	0.774332	1.171981	0.941822	-0.6046	-0.26321	1.505681	1.127764	-0.61413	-0.19692	0.097809	0.447598	-0.47443	-0.14641	-1.48602	-2.43344	-1.58346	-0.45178	-1.45927	0	0	0	0	0	0	0	0	0	0	0	0	0	0	0	0	0	0	0	0	0	0	0	0	0	0	0	0	0	0	0	0	0	0	0	0	0	0	0
249	Krueppel-like factor 7 (Ubiquitous krueppel-like factor)_249	KLF7_HUMAN		CN980992	0.7234	5309	35	-0.41776	-0.28586	-0.3082	-0.82794	-0.80781	-0.57517	-0.6234	-0.4449	-0.62174	-0.51759	-0.66325	-0.50311	-0.52097	-0.49772	-0.49929	-0.819	-0.81344	-0.56279	-0.77362	-0.60624	-0.81508	-0.81758	-0.51473	-0.30477	-0.87899	-0.27671	-0.07294	0.084965	0.006769	-0.01298	-0.17405	-0.12799	-0.10236	-0.26936	0.363717	-0.07958	-0.08749	-0.19237	-0.24663	-0.13572	-0.03017	0.403705	0.330209	-1.37935	-1.31312	-0.54793	-0.70656	-0.11942	-0.70111	-0.35853	-0.83763	-0.3109	-0.36964	-0.29317	-0.29835	-1.34994	-1.33167	-0.50719	-1.20066	-0.65012	-1.33707	-1.34527	-0.34913	0.341504	-1.54725	0.433793	1.104052	1.623444	1.366237	1.301276	0.771481	0.922986	1.007292	0.457965	2.540336	1.082201	1.05618	0.711209	0.532753	0.89756	0	0	0	0	0	0	0	0	0	0	0	0	0	0	0	0	0	0	0	0	0	0	0	0	0	0	0	0	0	0	0	0	0	0	0	0	0	0	0
250	Proteasome subunit beta type 7 precursor (EC 3.4.25.1) (Proteasome subunit Z) (Macropain chain Z) (Multicatalytic endopeptidase complex chain Z)_250	PSB7_HUMAN	PROTEASE	CN980930	0.5777	4285	29	-0.51462	-0.97151	-1.19099	-0.48653	-0.71055	-1.32782	-1.09123	-0.69056	-0.80445	-0.94657	-1.5961	-1.19711	-0.75778	-1.09442	-1.63458	-1.39333	-0.99382	-0.72148	-0.91218	-1.2941	-1.31042	-0.98686	-1.03501	-0.99262	-1.15285	-0.81321	-0.84765	-0.20595	-0.13302	-0.69424	-0.88514	-0.48415	-0.14488	-0.86833	-0.86287	-0.98201	-0.91109	-0.75973	-0.97455	-0.92187	1.156941	-0.18882	-0.8353	1.239654	0.579828	-1.23831	-0.54144	0.638715	0.303237	-0.11536	-2.02852	-0.85332	0.440702	-0.55086	-2.14185	-1.43128	-0.25453	0.54764	-0.01407	-1.139	-1.18705	-0.23404	-0.37586	-0.25101	-0.72294	0.277436	0.176009	2.066095	2.280926	0.627859	0.065574	1.246687	2.245994	0.115098	0.13118	-0.21975	-0.01085	0.434983	-0.19777	-0.04261	0	0	0	0	0	0	0	0	0	0	0	0	0	0	0	0	0	0	0	0	0	0	0	0	0	0	0	0	0	0	0	0	0	0	0	0	0	0	0
251	Ribonucleoside-diphosphate reductase M2 chain (EC 1.17.4.1) (Ribonucleotide reductase protein R2 class I)_251	RIR2_BRARE		CN980976	0.0474	4818	33	-0.81312	-1.16301	-0.99632	-0.38096	-0.23013	-0.48994	-0.41134	-0.16637	-0.72735	-0.89679	-0.88589	-1.06681	-0.7823	-1.27474	-1.53344	-1.93596	-1.13011	-1.1808	-1.54466	-0.66386	-1.2057	-1.14553	-1.34362	-0.58425	-0.88033	-1.23519	-0.83242	-0.07293	-0.21294	-1.20726	-0.98936	-0.40361	-0.02164	-1.10001	-0.84104	-0.74334	-0.99424	-1.55299	-1.27783	-1.06057	0.196195	-0.59879	-0.22005	1.178089	1.520774	0.930477	1.109057	1.665649	0.391063	0.006082	0.030854	-0.38022	0.266214	-0.85264	-1.44043	-2.35498	-0.52404	-0.63921	-1.46592	0.535304	-0.69579	-0.55908	-1.00914	0.716188	0.043476	-0.76277	0.152345	1.877951	1.559829	-0.69932	-0.20423	1.126629	1.994475	-0.45565	0.132757	0.35474	-0.21532	-1.48485	-0.85966	-0.36604	0	0	0	0	0	0	0	0	0	0	0	0	0	0	0	0	0	0	0	0	0	0	0	0	0	0	0	0	0	0	0	0	1	0	0	0	0	0	0
252	UnAn_20736_252	UnAn_20736		CN981000	0.2273	1280	8	-0.46933	-0.88564	-0.66528	-0.84855	-0.57086	-0.62589	-0.24888	0.066717	-0.86152	-0.89532	-1.10431	-0.58676	-0.08063	-0.78051	-0.92477	-1.09381	-1.43046	-0.869	-1.40855	-1.33698	-1.26424	-0.76446	-0.63784	-0.81679	-0.6521	-0.62347	-1.11136	-0.63259	-0.25368	-0.10538	-0.06238	-0.37867	-0.83091	-1.31388	-1.18284	-0.88334	-0.77339	-1.15985	-1.17295	-1.32575	0.816064	-0.24618	0.316075	-0.15155	0.557004	0.416584	1.378582	2.183868	-0.18464	-0.27091	-0.80415	0.516443	1.807904	0.022066	-0.34604	-0.77736	-1.63637	-0.20373	-1.58046	-1.39786	-1.21223	0.063013	0.386099	-0.07051	0.349719	0.422756	-0.82214	0.399483	1.366329	1.744752	1.854452	1.047411	-0.10655	-1.3389	-1.00454	-0.24033	0.040234	-0.94588	-0.9793	-1.36919	0	0	0	0	0	0	0	0	0	0	0	0	0	0	0	0	0	0	0	0	0	0	0	0	0	0	0	0	0	0	0	0	0	0	0	0	0	0	0
253	Coronin-1C (Coronin-3) (hCRNN4)_253	COR1C_HUMAN		CN980814	0.4514	4758	33	-0.63874	-1.13478	-1.01286	-0.48238	-0.65288	-1.18655	-0.67039	-0.45892	-0.58085	-0.87002	-0.94422	-0.85666	-0.86952	-1.00545	-1.53346	-1.77019	-1.36105	-1.31124	-0.90894	-1.18761	-1.28459	-1.22487	-1.55413	-0.69513	-1.20853	-1.00395	-1.04666	-0.32068	-0.24017	-0.87656	-1.07019	-0.81819	-0.1635	-0.84668	-0.56851	-0.62775	-0.79009	-0.53545	-0.77948	-0.89934	0.729813	-0.65702	-0.31616	1.166963	0.690275	-0.80175	0.641325	1.232547	0.891673	0.083211	-0.12423	0.120563	0.084613	-0.29545	-1.77166	-2.43352	-1.28964	-1.15038	-0.02562	-0.80472	-1.07587	-0.90891	-1.82944	0.572158	-0.8632	-0.29124	-0.41065	1.619043	1.844144	0.064921	-0.47643	0.228115	2.058487	0.148461	0.926178	0.760549	0.306682	1.018598	0.336348	0.001233	0	0	0	0	0	0	0	0	0	0	0	0	0	0	0	0	0	0	0	0	0	0	0	0	0	0	0	0	0	0	0	0	0	0	0	0	0	0	0
254	26S proteasome non-ATPase regulatory subunit 3 (26S proteasome regulatory subunit S3) (Proteasome subunit p58)_254	PSD3_HUMAN	PROTEASE	CN980838	0.0612	5852	37	-0.56827	-1.02868	-0.19592	-0.53934	-0.56762	-0.54262	-0.13813	0.05499	-0.51988	-0.75335	-0.86067	-0.75884	-0.74565	-0.78978	-1.12645	-1.28303	-0.78694	-0.57286	-0.67721	-0.71412	-1.74022	0.051096	-0.59711	-0.7568	-0.15601	-0.9226	-0.45504	-0.29038	-0.69807	-0.59931	-0.92503	-0.87117	-0.77461	-0.80486	-0.55367	-0.00532	0.269631	-0.82437	-0.91189	-0.46356	0.158484	-1.05108	1.136701	0.234468	0.160186	0.225871	1.288508	1.795862	0.285603	-0.32775	-0.60971	-0.34219	-0.30753	-0.42345	-1.30795	-1.71931	-0.41601	0.14641	-0.12772	-0.22469	-2.9204	1.785634	0.0827	-0.33681	1.24155	-0.77241	0.455948	0.888536	-0.18253	0.076921	-0.77878	-0.6373	-0.3836	-0.46309	0.196818	1.637424	2.359752	-0.51434	-0.74427	0.433552	0	0	0	0	0	0	0	0	0	0	0	0	0	0	0	0	0	0	0	1	1	0	0	0	0	0	0	0	0	0	0	0	0	0	0	0	1	0	0
255	UnAn_20741_255	UnAn_20741		CN980989	0.3778	1281	8	-0.90293	-0.86272	-0.7564	-0.61096	-0.62816	-0.9351	-0.69632	-0.22751	-1.00542	-1.27349	-1.56549	-1.07209	-0.78631	-1.50643	-1.29452	-1.59414	-1.4214	-1.08155	-1.39365	-1.3057	-1.40804	-1.15143	-1.01789	-1.40344	-1.12311	-0.87184	-1.66203	-1.06063	-0.96781	-1.09793	-0.81555	-0.24644	-0.41122	-0.68734	-0.97363	-0.94998	-0.90792	-1.5975	-0.71597	-0.88119	0.332849	0.445477	0.743222	1.150557	1.102384	0.242752	0.911498	2.22447	0.04581	-0.70494	-1.52274	-0.1409	0.659477	-1.35735	-0.76384	-1.60297	-1.1192	-0.16739	-1.04148	-0.79516	-1.08178	-0.36309	0.010899	-1.06891	-0.28378	0.419919	-1.79311	-0.10881	0.151149	-0.21328	0.577581	2.17145	1.709968	0.936646	0.134842	0.201098	0.318891	-1.6124	0.856461	0.39373	0	0	0	0	0	0	0	0	0	0	0	0	0	0	0	0	0	0	0	0	0	0	0	0	0	0	0	0	0	0	0	0	0	0	0	0	0	0	0
256	"Guanine nucleotide-binding protein G(i), alpha-1 subunit (Adenylate cyclase-inhibiting G alpha protein)_256"	GNAI1_BOVIN		CN981058	0.4753	312	4	-0.8609	-1.22793	-0.67755	-0.32266	-0.38507	-0.71252	-0.40801	-0.54179	-0.99105	-1.29444	-1.06332	-0.97522	-1.12581	-1.27783	-1.45063	-2.03449	-1.28542	-1.2241	-1.73962	-1.34849	-1.37587	-0.68677	-0.92159	-0.87333	-0.73465	-1.57955	-1.49741	-0.88606	-0.99657	-1.26125	-0.74543	-0.8073	-0.45421	-0.91726	-1.09946	-1.25282	-1	-1.74998	-0.53369	-1.19863	0.445832	-0.4783	0.907487	1.801033	1.643906	0.819422	1.586138	1.249308	0.118122	-0.64575	-0.06382	0.157992	-0.22118	-0.60393	-1.03904	-2.50911	-0.62305	-0.46866	-1.76666	-0.78185	-0.85079	0.884275	0.293009	0.414525	0.763702	-1.36364	-1.1568	0.382478	0.104241	-0.56219	0.736576	0.580786	1.469807	0.303923	-0.15484	-0.54097	0.095589	-1.79275	1.26969	-0.40452	0	0	0	0	0	0	0	0	0	0	0	0	0	0	0	0	0	0	0	0	0	0	0	0	0	0	0	0	0	0	0	0	0	0	0	0	0	1	0
257	Friend leukemia integration 1 transcription factor (Fli-1 proto-oncogene) (ERGB transcription factor)_257	FLI1_HUMAN	TF	CN980672	0.0707	4118	28	-0.16706	-0.86446	-0.60621	-0.25473	-0.48532	-0.66341	-0.44013	0.339593	-0.39803	-0.61328	-0.84489	-0.9252	-0.04103	-0.45335	-0.93547	-0.75579	-0.65081	-0.88613	-1.042	-0.38146	-0.64493	-0.90605	-0.93368	-0.34393	-1.02961	-0.33622	0.028686	1.156766	0.565058	-0.47085	-0.91338	0.009497	0.146745	0.165081	-0.0899	0.101653	-0.93481	-0.6864	-0.03698	-0.53874	0.519198	-0.91785	-0.3857	0.338548	-0.1366	-0.50358	-0.04347	1.563217	0.043262	-0.40026	-0.87752	-1.043	0.778908	-0.07071	-1.06418	-0.69393	-0.47761	-0.96251	-1.2837	0.077421	-0.4655	-1.00355	-1.06048	0.154741	-1.25817	0.170631	0.922562	3.247083	2.02781	-0.10679	-1.01866	0.883022	1.165833	1.203618	0.678209	1.072919	-1.06282	-0.55095	0.787255	-0.24668	0	0	0	0	0	0	0	0	0	0	0	0	0	0	0	0	0	0	0	0	0	0	0	0	0	0	0	0	0	0	0	0	0	0	0	0	0	0	0
258	WD repeat domain 45 isoform 1 [Homo sapiens]_258	47059042	TF	CN981415	0.0461	5683	35	0.287101	0.014876	0.290186	0.904619	-0.17162	0.004746	-0.11521	0.098753	-0.11106	-0.17921	-0.555	-0.27786	-0.04921	0.051013	0.107608	-0.12004	-0.11641	-0.19073	0.227253	0.125306	0.265558	0.184143	0.426828	0.059733	0.187269	0.804579	0.591478	0.865431	0.688405	0.38233	0.491619	0.937789	0.908327	0.652239	1.032461	0.390518	0.174353	0.042047	0.588796	0.479801	0.071567	-0.63353	0.079558	1.671015	-1.11657	-0.65977	-0.97048	-0.41628	-0.95971	-1.13623	-2.10959	-1.39176	-0.79951	-0.53993	-0.39334	-0.98299	-0.97357	-1.16607	-0.08345	-0.3475	0.015767	-0.19511	0.433478	-0.51734	-0.18701	1.411899	0.859942	1.569514	1.110995	0.31822	0.601293	1.756929	1.68062	1.01732	2.002142	0.339429	-0.22046	-0.56315	0.852994	0.570683	0	0	0	1	0	0	0	0	0	0	0	0	0	0	0	0	0	0	0	0	0	0	0	0	0	0	0	0	0	0	0	0	0	0	0	0	0	0	0
259	Vacuolar ATP synthase subunit D (EC 3.6.3.14) (V-ATPase D subunit) (Vacuolar proton pump D subunit) (V-ATPase 28 kDa accessory protein)_259	VATD_BOVIN		CN985288	0.5358	2014	13	-0.4701	-0.07818	-0.24114	-0.06364	0.041083	-0.42906	-0.1975	-0.03266	-0.18978	-0.82744	-0.6898	-0.30627	0.131784	-0.29139	-0.10608	-0.29541	-0.69729	-0.64953	-0.48433	-0.32032	-0.87796	-0.48701	-0.52363	-0.41401	-0.70605	-1.18186	-0.61093	-0.51613	-0.48925	-0.11347	-0.30501	-0.4466	-0.69703	-0.58539	-0.13191	-0.11659	-0.24353	-0.43652	-0.2628	-0.17397	-0.29757	1.121598	0.53151	1.174243	1.553461	-0.14897	0.689515	1.286428	0.717483	-1.59157	-1.09316	0.295667	1.881898	0.349544	1.020568	0.334965	-1.12028	-0.94733	-0.34914	0.244779	-1.77448	-0.35881	-0.49143	-0.0945	-1.152	-2.87493	-0.80756	-0.46426	-0.36694	0.99381	0.300213	-0.2125	-1.11932	-0.71507	0.927017	0.982496	0.52284	-0.17601	0.453081	0.774733	0	0	0	0	0	0	0	0	0	0	0	0	0	0	0	0	0	0	0	0	0	0	0	0	0	0	0	0	0	0	0	0	0	0	0	0	0	0	0
260	Aquaporin-12 (AQP-12)_260	AQP12_HUMAN		CN980894	0.0263	5218	35	-0.20486	-0.70055	-0.8208	-0.52437	-0.02632	-0.58815	-0.29248	-0.16773	-0.67617	-0.48825	-1.04124	-0.71787	-0.14958	-0.50133	-0.67624	-0.78234	-1.25251	-0.85976	-0.63374	-0.17196	-0.8994	-0.91424	-0.49914	-0.65426	-0.81491	-0.62991	-0.48412	-0.55982	-0.03344	-1.0243	-0.05497	-0.00445	-0.44274	0.023688	0.226396	0.081456	-0.3531	-0.31396	-0.20942	0.13817	0.726015	-0.64438	-0.97685	-0.15731	1.219618	-0.33364	0.483784	0.828674	-0.577	-0.05746	-1.58626	-0.69226	0.878853	-0.09361	-0.57717	-0.87049	-2.17034	-1.08454	-0.45967	0.816965	-1.19413	-1.23515	-0.08757	-0.51641	-0.96056	-0.44909	-0.04603	-0.25533	1.199934	-1.53944	1.140401	1.280065	0.068348	1.357863	1.918275	1.51757	0.316193	0.424381	0.713399	1.674361	0	0	0	0	0	0	0	0	0	0	0	0	0	0	0	0	0	0	0	0	0	0	0	0	0	0	0	0	1	1	0	0	0	0	0	0	0	0	0
261	nuclear protein UKp68 isoform 1 [Homo sapiens]_261	40804742		CN980656	0.1606	824	5	-0.22368	-0.35031	-0.43668	0.055165	0.448084	-0.33241	-0.10893	0.262964	-0.39251	-0.64808	-0.78242	-0.33525	-0.03915	-0.57579	-0.68524	-0.12704	-0.38798	-0.65173	-0.91216	-0.4809	-0.75571	-0.6472	-0.71056	-0.55689	-0.51573	-0.8453	-0.88073	-0.74571	-0.473	-0.71432	-0.11818	0.05215	0.056475	-0.21405	0.128188	-0.26791	-0.51448	-0.56102	-0.49937	-0.59377	0.541155	0.156934	-0.10514	1.387222	2.579419	0.211226	0.889329	2.017726	0.028871	-0.74656	-1.15419	0.202609	1.101042	-0.52723	-0.85931	0.834382	0.042619	-0.75765	-1.54785	-0.2393	-1.07313	-0.74388	-0.93614	-0.46989	-0.34498	-1.34496	-1.45248	-1.04281	-0.21534	-0.94757	0.861266	1.378075	1.391196	0.570367	1.60879	0.40694	-0.3412	-0.48242	-0.29535	-0.58178	0	0	0	0	0	0	0	0	0	0	0	0	0	0	0	0	0	0	0	0	0	0	0	0	0	0	0	0	0	0	0	0	0	0	0	0	0	0	0
262	Ribonuclease UK114 (EC 3.1.-.-) (14.5 kDa translational inhibitor protein) (UK114 antigen) (14.3 kDa perchloric acid soluble protein)_262	UK14_CAPHI		CN980679	0.0478	1258	8	-0.31887	-0.25772	-0.79002	-0.09796	0.447558	-0.0403	0.160026	0.541338	0.040224	-0.33951	-0.25726	0.019426	0.1749	-0.45222	-0.52115	-0.09957	-0.08382	-0.22608	-0.41545	-0.31277	-0.60544	-0.10816	-0.56789	-0.31364	-0.4305	-0.33267	-0.11788	0.149741	0.071869	-0.28377	0.054392	-0.08461	-0.55879	-0.50118	0.288727	0.048487	-0.49647	-0.13764	-0.19541	-0.37862	-0.46413	-0.2549	-2.07613	0.291704	2.158129	0.488979	1.17437	2.478987	0.764481	-0.53474	-0.25332	0.69332	1.225259	-0.92037	-1.1562	0.2862	0.340064	-0.14666	-0.79456	-0.44323	-1.44457	0.256807	-1.31612	-0.44624	-0.84604	-0.51133	0.223536	1.13918	0.872748	-0.34404	0.812953	0.33739	-1.28499	-1.08787	1.614705	0.79275	-1.07177	0.155928	-0.04172	-0.66856	0	0	0	0	0	0	0	0	0	0	0	0	0	0	0	0	0	0	0	0	0	0	0	0	0	0	0	0	0	0	0	0	0	0	0	0	0	0	0
263	CTL2 gene [Mus musculus]_263	22779895		CN980756	0.1584	4105	28	-0.14555	-0.41958	-0.46145	-0.14056	-0.42412	-0.53468	-0.82015	0.164556	-0.48993	-0.69268	-0.62071	-0.24079	-0.1336	-0.37505	-0.63448	-0.66657	-0.53493	-0.75164	-0.6998	-0.34615	-0.20127	-0.07339	-0.33615	-0.39067	-0.31184	-0.13149	0.280685	0.606422	0.501799	-0.12179	0.036386	0.184722	0.144567	-0.01993	0.351768	-0.03864	-0.36415	-0.49941	-0.00833	-0.20008	0.269555	-0.52119	-0.642	0.283964	-0.53428	-0.85331	-1.67707	1.164416	-0.7242	-1.30926	-1.10157	-0.00527	0.304039	-0.39268	-1.14129	-1.2339	-0.85404	-1.47937	-1.32978	-0.3093	0.108776	0.47779	-0.28044	-0.43775	-0.21029	0.310132	1.499521	2.439475	2.137573	0.338125	0.794565	1.222608	1.106734	0.632052	1.704638	0.578081	-0.36123	-0.75154	0.665522	0.1122	0	0	0	0	0	0	1	0	0	0	0	0	0	0	0	0	0	0	0	0	0	0	0	0	0	0	0	0	0	0	0	0	0	0	0	0	0	0	0
264	SWI/SNF-related matrix-associated actin-dependent regulator of chromatin subfamily E member 1 (BRG1-associated factor 57)_264	SMCE1_HUMAN		CN980714	0.3919	4821	33	-0.53786	-1.21585	-0.38913	-0.48685	-0.20704	-1.16218	-0.73769	-0.25919	-0.46726	-0.81891	-1.40758	-0.95522	-0.27634	-0.68477	-1.568	-1.12451	-1.13645	-1.31501	-1.33195	-0.98514	-1.48335	-1.0785	-1.13519	-0.67386	-1.09337	-1.25487	-0.69122	-0.39436	-0.28552	-0.55311	-0.74914	-0.48413	-0.12334	-0.58046	-0.6444	-0.72432	-0.84541	-0.79345	-0.74602	-1.07524	0.71989	-1.06113	1.110609	0.853894	1.588929	-0.92014	0.194967	1.451953	0.90537	-0.01839	-1.56481	-0.37648	1.40688	0.333968	-1.98621	-0.82119	-0.85256	-1.32163	-1.36612	-0.45507	-1.76383	-0.70034	-0.84926	0.362643	-0.73938	-1.16364	0.317032	1.096862	1.382779	0.67984	0.164874	0.861031	1.808809	0.607998	0.440011	0.230068	-0.08802	0.048484	0.173073	-0.69177	0	0	0	0	0	0	0	0	0	0	0	0	0	0	0	0	0	0	0	0	0	0	0	0	0	0	0	0	0	0	0	0	0	0	0	0	0	0	0
265	Protein C1orf8 precursor (Liver membrane-bound protein)_265	CA008_HUMAN		CN980707	0.032	4286	29	0.165515	-0.22778	-0.24925	-0.0368	0.017211	-0.17958	0.229644	0.314201	0.137679	-0.36998	-0.43069	0.032355	0.158093	-0.35739	-0.07733	-0.2125	-0.22878	-0.10788	0.181768	0.029673	-0.39096	0.080176	-0.1717	-0.10852	-0.18441	0.036666	0.394521	0.30292	0.995814	0.318294	0.459887	0.688549	0.567912	0.481723	0.547742	0.072037	0.091498	-0.01186	0.049582	0.040781	0.283364	-0.96471	-1.03284	-0.35864	-0.18726	-0.81175	0.48687	0.755198	0.195031	-1.41596	-1.60862	-0.1392	0.25981	-1.37599	-0.48726	-0.91622	-0.96789	-0.58423	0.33494	-0.14771	-1.48255	0.012552	-0.78675	-0.58625	-0.82707	-0.12552	1.010083	0.719401	2.918206	0.768188	1.217513	1.943143	1.560315	1.286806	1.496311	-0.01328	0.048479	-0.27952	-0.08453	-0.11246	0	0	0	0	0	0	0	0	0	0	0	0	0	0	0	0	0	0	0	0	0	0	0	0	0	0	0	1	1	0	0	0	0	0	0	0	0	0	0
266	hypothetical protein LOC79736 [Homo sapiens]_266	56711310		CN980793	0.0469	5701	35	-0.14222	-0.35949	-0.04298	-0.09982	0.2492	-0.03606	0.180989	0.345969	-0.48324	0.08263	-0.15349	-0.05097	0.225845	-0.35479	-0.11679	-0.22074	0.082499	-0.19011	0.381523	0.150915	-0.16326	-0.29784	-0.11396	0.024878	-0.12453	-0.16012	-0.06903	0.226483	0.31889	0.067921	0.218593	-0.06051	0.656574	0.20308	0.707318	-0.16261	-0.76862	-0.28151	0.132944	-0.29472	-0.45043	-1.20359	-0.10644	-0.30344	0.906393	-0.08245	0.669947	1.241834	-1.63254	0.328995	-0.48951	-0.13412	0.825434	-1.18728	-0.36228	-0.72261	0.328538	-0.61644	1.365076	0.565698	-0.52338	-0.98988	-0.35246	0.128804	-0.38911	-0.51246	-0.19672	0.827648	1.147966	0.278006	0.800298	-0.16719	2.318515	0.746522	2.494414	-0.52109	-2.62179	-0.93325	0.503402	-0.97904	0	0	0	0	0	0	0	1	0	0	0	0	0	0	0	0	0	0	0	0	0	0	0	0	0	0	0	0	0	0	0	0	0	0	1	0	0	0	0
267	NADH-ubiquinone oxidoreductase B9 subunit (EC 1.6.5.3) (EC 1.6.99.3) (Complex I-B9) (CI-B9)_267	NI9M_BOVIN	OXP	CN980764	0.3167	4130	28	-0.62955	-0.803	-0.49843	-0.18904	-0.06092	-0.41221	-0.09422	-0.02531	-0.66276	-0.8712	-0.91581	-0.62429	-0.18507	-0.65011	-0.75959	-0.97665	-0.85665	-0.76602	-1.11079	-0.76006	-0.95609	-0.82414	-0.62638	-0.78362	-0.75485	-0.54018	-0.44139	0.033186	-0.0812	-0.63835	-0.3848	-0.17726	-0.09172	-0.49278	-0.38677	-0.31154	-0.5258	-0.33387	-0.98346	-0.74849	-0.26529	-0.82634	0.158813	1.15958	1.573994	0.437708	1.466263	1.689152	-0.37271	-1.04695	-1.19123	-0.24827	1.172404	-0.33179	-0.68594	-1.38803	-0.99988	-0.70672	-1.82192	-0.68744	-1.32154	-0.89472	-0.25506	-0.76366	-0.6706	0.023785	0.343319	1.878376	1.508394	-0.29376	0.526353	1.197668	1.474342	0.177082	0.519983	0.76332	0.070286	0.691109	-1.41006	-0.65001	0	0	0	0	0	0	0	0	0	0	0	0	0	0	0	0	0	0	0	0	0	0	0	0	0	0	0	0	0	0	0	0	0	0	0	0	0	0	0
268	Complement component C8 beta chain precursor (Complement component 8 beta subunit)_268	CO8B_HUMAN		CN980819	0.3836	4215	29	-0.49128	-0.57699	-0.26058	-0.02168	-0.28061	-0.55408	-0.37038	-0.03138	-0.65243	-0.61855	-0.60806	-0.34462	0.1662	-0.55099	-0.91307	-0.78215	-0.37115	-0.74237	-0.56226	-0.49695	-0.3647	-0.73695	-0.57713	-0.55334	-0.79463	-0.45832	-0.48106	-0.13198	0.26951	-0.0998	-0.36301	0.034212	-0.11218	-0.12572	0.158326	-0.25641	-0.60511	-0.46447	-0.21266	-0.40988	-0.37921	-0.68136	0.434102	1.276319	0.363477	-0.6006	0.04703	1.242138	-0.94731	-0.82789	-0.79091	0.137835	1.93868	-0.58971	-1.86617	-1.40463	0.044318	-1.26438	-0.62943	-0.3992	0.067041	-1.24528	-0.68186	-0.59798	-1.44865	-0.263	-0.34316	0.88747	2.302888	1.000921	0.073005	1.47337	0.957269	0.90954	1.910921	0.448819	-0.78049	-0.28469	0.603036	-0.09224	0	0	0	0	0	0	0	0	0	0	0	0	0	0	0	0	0	0	0	0	0	0	0	0	0	0	0	0	0	0	0	0	0	0	0	0	0	0	0
269	neuroendocrine differentiation factor [Mus musculus]_269	31541959		CN980866	0.0254	4390	29	-0.22581	-0.80797	-0.51525	-0.17441	-0.16258	-0.48763	-0.13804	0.051325	-0.57017	-0.76864	-0.69236	-0.28148	0.054985	-0.58867	-0.83919	-0.80772	-0.73393	-0.71137	-0.45864	-0.64475	-0.51023	-0.70526	-0.3357	-0.47953	-0.66877	-0.40709	-0.43024	0.043698	0.500079	-0.09958	-0.0643	0.324115	0.110983	0.180171	0.339865	0.053849	-0.37048	-0.04582	-0.28399	-0.53566	0.271112	-1.36705	-0.54334	0.415744	0.449021	-0.46564	0.518086	1.050942	-0.6979	-1.25637	-1.04174	0.114462	1.061243	-0.74996	-1.4549	-1.36635	-1.1587	-1.09521	-0.38406	-0.90777	-0.52923	-1.07802	-0.03812	-0.44284	-0.97535	-0.239	-0.30413	1.029482	2.313705	0.626294	0.725573	1.818554	1.218816	1.413505	1.862872	1.058047	-0.13599	0.777591	0.107404	-0.6008	0	0	0	0	0	0	0	0	0	0	0	0	0	0	0	0	0	0	0	0	0	0	0	0	0	0	0	0	0	0	0	0	0	0	0	0	0	0	0
270	Transmembrane emp24 domain containing protein 9 precursor (Glycoprotein 25L2)_270	TMED9_HUMAN		CN980788	0.0857	3989	26	0.290475	-0.11631	-0.32002	-0.09734	0.025308	-0.08265	-0.10365	0.378599	-0.0215	-0.1807	-0.8248	-0.0262	0.029437	-0.026	0.045797	-0.50502	-0.13858	-0.16833	0.076317	-0.31849	-0.33826	-0.4267	0.211042	-0.14021	-0.33664	0.585056	-0.04357	-0.14914	0.105926	0.048882	0.221771	0.287415	0.559037	0.154032	0.312691	-0.02047	-0.25423	-0.13889	-0.16281	-0.31745	1.21335	-0.2442	-0.97411	-0.17626	0.263224	-0.12358	-0.19885	1.52911	0.095515	-0.47492	-2.78283	0.078679	0.278018	0.079372	0.336638	-1.63701	-0.32401	-0.43061	0.445998	-0.96865	-1.03949	-1.35638	0.928734	-0.32983	-1.03367	2.268871	0.016416	-0.36185	0.552091	0.347692	0.967176	1.202387	2.175642	0.724458	1.292953	0.099197	-0.73841	-0.32511	-0.41082	-0.96493	0	0	0	0	0	0	0	0	0	0	1	0	0	0	0	0	0	0	0	0	0	0	0	0	1	0	0	0	0	0	0	0	0	0	0	0	0	0	0
271	Annexin A4 (Annexin IV) (Lipocortin IV) (Endonexin I) (Chromobindin 4) (Protein II) (P32.5) (Placental anticoagulant protein II) (PAP-II) (PP4-X) (35-beta calcimedin) (Carbohydrate-binding protein P33/P41) (P33/41)_271	ANXA4_BOVIN	ANNEXIN	CN980786	0.051	4201	29	0.032287	-0.66992	-0.35739	-0.43357	-0.28543	-0.3164	-0.19438	-0.02126	-0.61324	-0.66053	-0.84854	-0.24046	-0.44367	-0.68854	-0.68498	-0.65551	-0.59154	-0.81419	-0.46647	-0.14723	-0.49183	-0.5368	-0.45328	-0.51456	-0.86415	-0.32454	0.114783	0.181486	0.430748	0.008696	-0.01727	0.154825	0.259861	-0.15249	0.193469	-0.23551	-0.52249	-0.29055	-0.34526	-0.61286	1.092689	-1.03717	-0.08923	-0.32032	0.129027	0.035072	0.405194	0.930283	-0.86527	-1.00869	-1.57897	0.265424	-0.35093	-1.09366	-1.08286	-0.99348	-0.79946	-1.47477	-0.42009	0.54819	-0.49702	-0.63343	-0.38008	-0.56596	-1.6263	0.0104	1.342908	1.545225	2.30126	1.021135	0.942379	1.464358	1.782944	0.532228	1.58157	0.280439	-0.59	0.113502	-0.05245	-0.86411	0	0	0	0	0	0	0	0	0	0	0	0	0	0	0	0	0	0	0	0	0	0	0	0	0	0	0	0	0	0	0	0	0	0	0	0	0	0	0
272	Serine/threonine-protein kinase PCTAIRE-2 (EC 2.7.1.37) (PCTAIRE-motif protein kinase 2)_272	PCTK2_HUMAN	P-T	CN980802	0.1908	4306	29	-0.47304	-0.59613	-0.37998	-0.24146	-0.4035	-0.48113	-0.0237	0.10814	-0.76585	-0.43946	-1.03611	-0.56314	-0.20564	-0.67062	-1.0099	-0.88929	-0.72512	-0.89541	-0.80259	-0.52004	-0.5074	-0.71257	-0.95743	-0.60649	-0.8173	-0.74076	-0.73978	-0.55844	0.213461	-0.25053	-0.13619	-0.25963	-0.00773	-0.17508	-0.11178	-0.32264	-0.68776	-0.33013	-0.45641	-0.76011	0.08146	-0.31288	0.379577	0.823342	0.304234	0.055539	1.520969	1.943325	-0.85657	0.189031	-1.72241	-0.20718	0.938084	-0.55149	-1.63842	-1.25205	-0.72611	-1.27164	-0.97429	-0.06912	-0.02861	-0.68589	-1.47035	-0.34606	-1.02141	-0.77621	-0.77307	-0.19214	2.280732	0.794291	1.160577	0.765153	1.57212	1.036002	1.238798	0.563271	-0.60643	0.539297	0.134738	-0.8382	0	0	0	0	0	0	0	0	0	0	0	0	0	0	0	0	0	0	0	0	0	0	0	0	0	0	0	0	0	0	0	0	0	0	0	0	0	0	0
273	mitochondrial ribosomal protein L48 isoform 1 [Mus musculus]_273	38505259	TRANSLATION	CN980932	0.0337	822	5	-0.33279	-0.99581	-0.59667	-0.45608	0.376488	-0.5255	-0.05357	-0.34141	-0.60564	-0.72661	-0.60907	-0.18858	0.047728	-0.18486	-0.09897	-0.43468	-0.13688	-0.138	-0.57536	-0.18503	-0.79398	-0.73735	-0.71685	-0.79601	-0.78377	-0.91553	-0.467	-0.75306	-0.87661	-0.69054	-0.82308	-0.65073	-0.21605	-1.04971	0.059517	-0.24408	-0.34101	-0.39658	-1.0977	-0.53223	0.465024	-1.50127	-0.31757	0.099375	2.56851	-0.10649	1.29309	0.43945	-0.34417	-0.70293	-0.35432	0.892692	1.593515	0.903729	1.158468	0.162858	1.046031	1.042695	-0.25437	0.903228	-0.9027	-0.73478	-0.67396	-0.90875	-0.87244	-1.2632	0.067013	-0.78136	-1.14777	-0.59595	-0.98901	-0.47789	0.81124	-1.66113	1.628477	0.728097	0.440634	0.275832	-1.80346	-0.12645	0	0	0	0	1	0	0	0	0	0	0	0	0	0	0	0	0	0	0	0	0	0	0	0	0	0	0	0	0	0	0	0	0	1	0	0	0	0	0
274	Eukaryotic translation initiation factor 4E (eIF4E) (eIF-4E) (mRNA cap-binding protein) (eIF-4F 25 kDa subunit)_274	IF4E_APLCA	TRANSLATION	CN980908	0.4865	3145	18	-0.42646	-0.53626	-0.56832	-0.35083	-0.14256	-0.13705	-0.31346	-0.0313	-0.13218	-0.46862	-0.5633	-0.20837	-0.0632	-0.4345	-0.06009	0.022275	0.080672	0.295552	0.08426	-0.18941	-0.31169	-0.09729	-0.27195	-0.31051	-0.46356	-0.71447	-0.25085	-0.31662	-0.43141	-0.66366	-0.42197	-0.19527	-0.36697	-0.42756	-0.20304	-0.26021	-0.80493	-0.07668	-0.79278	-0.30913	-0.53821	-0.99065	-1.12275	-0.22656	0.631584	0.654309	-0.07259	1.09006	0.674389	-0.71194	-1.10207	0.360428	0.958616	-0.57133	0.971409	1.310811	1.551437	2.436859	1.566221	0.438551	-0.06529	0.818126	0.098454	-0.06044	-0.6911	-1.72497	0.1854	-0.08563	-0.55861	-1.51559	-0.5197	0.414397	-0.29308	-0.54277	0.382413	0.146836	-2.0977	0.903047	-2.04763	-0.05475	0	0	0	0	0	0	0	0	0	0	0	0	0	0	0	0	0	0	0	0	0	0	0	0	0	0	0	0	0	0	0	0	0	0	0	0	0	0	0
275	Arsenite methyltransferase (EC 2.1.1.137) (S-adenosyl-L-methionine:arsenic(III) methyltransferase) (Methylarsonite methyltransferase)_275	AS3MT_MOUSE		CN980833	0.3337	2126	15	-0.01339	-0.3056	-0.19676	-0.21435	0.033592	-0.36535	0.183789	0.074207	0.102104	-0.15495	-0.08922	0.091797	0.330535	0.01414	0.544956	0.246338	0.275978	0.506205	0.087079	-0.34439	-0.22517	-0.16918	-0.09067	-0.23054	-0.3379	-0.3798	-0.50275	-0.18188	-0.10503	-0.11336	0.185662	0.397172	0.337157	0.112518	0.476129	-0.09339	-0.24963	-0.23455	-0.00273	0.182552	-0.01101	-1.11393	-0.70313	-0.7695	0.16629	-1.33945	0.733178	0.319583	0.424876	-0.54533	-0.29725	0.385973	1.287042	0.092873	2.096331	0.969259	1.081128	1.950073	0.368169	-1.26031	-0.81035	-0.59904	-0.30269	-0.83064	-1.23584	-1.39397	-1.85801	-0.64698	-0.35692	-0.38834	0.74025	1.538549	1.312036	0.46418	1.836556	-0.31296	-0.90268	-0.84574	0.029218	0.728512	0	0	0	0	0	0	0	0	0	0	0	0	0	0	0	0	0	0	0	0	0	0	0	0	0	0	0	0	0	0	0	0	0	0	0	0	0	0	0
276	Collagen alpha 1(XVIII) chain precursor [Contains: Endostatin]_276	COIA1_HUMAN	STRUC	CN980893	0.0516	21	1	0.505529	-0.19426	-0.80543	-0.43509	0.262414	0.217845	0.109358	0.048862	0.29275	-0.3415	-0.28634	-0.06974	0.397206	-0.13018	-0.37937	-0.65072	-0.25963	-0.28231	-0.86859	-0.80125	-1.28253	0.017808	-0.85439	-0.30633	-0.0284	-0.96411	-0.09276	0.256341	0.091085	-0.20396	-0.47535	-0.41396	-0.41201	-0.80161	0.081488	-0.20767	-0.74804	0.027335	-0.48075	-0.30291	1.883096	0.182326	-1.30306	-0.40299	1.292231	1.183908	0.920241	0.773211	1.365958	-0.17552	-0.04146	0.484967	1.619828	0.338079	-0.26757	-0.92706	0.023464	-0.03167	-1.45656	-1.29289	-2.46261	0.697738	-1.42205	-0.09006	0.585424	-1.68872	0.429019	1.277469	0.875831	0.158743	-0.50084	-0.35164	-0.3469	-1.29379	0.852506	0.149731	-1.16358	0.720893	-0.51397	-0.08174	0	0	0	0	0	0	0	0	0	0	0	0	0	0	0	0	0	0	0	0	1	0	0	0	0	0	0	0	0	0	0	0	0	0	0	0	0	0	0
277	T-cell leukemia homeobox protein 3 (Homeobox protein Hox-11L2) (Homeobox TLX-3)_277	TLX3_CHICK	TF	NA	0.5683	4315	29	-0.03552	-0.55022	-0.41092	-0.44761	-0.20688	-0.46281	-0.19055	-0.34024	-0.32673	-0.55892	-0.75471	-0.48377	-0.10946	-0.4753	-0.68727	-0.70466	-0.62586	-0.89616	-0.85478	-0.7728	-0.43312	-0.16117	-0.16217	-0.21411	0.027863	-0.28812	-0.35155	0.09761	0.198367	-0.20322	-0.13254	-0.04584	-0.1063	0.029489	0.139723	-0.28608	-0.06348	-0.22347	-0.46038	-0.29248	1.029826	-0.82915	-0.32602	-0.45855	0.410934	-0.51344	0.469896	-0.07075	-0.02195	-0.86055	-1.56771	-0.58914	0.762785	-0.55856	-1.32413	-1.38695	-1.10232	-2.07861	-1.92913	-1.63304	-0.40621	0.576026	0.572398	0.384808	1.258767	0.117491	-0.11157	1.510675	1.87459	0.424143	0.679435	0.99258	0.774206	1.264639	1.662781	0.124867	0.928865	0.350992	-0.50466	0.101744	0	0	0	0	0	0	0	0	0	0	0	0	0	0	0	0	0	0	0	0	0	0	0	0	0	0	0	0	0	0	0	0	0	0	0	0	0	0	0
278	ring finger protein 10 [Mus musculus]_278	7710090	TF	CN980958	0.1911	4099	27	0.570072	0.316348	0.075786	0.234536	0.577207	0.66727	0.315292	0.391518	0.799426	0.656724	0.399842	0.409455	0.597349	0.314858	0.464761	0.490219	0.133328	0.237896	0.126235	-0.21752	0.118559	1.016029	0.177627	0.066237	0.200159	0.783362	1.12591	0.626779	0.693633	0.721598	0.786668	0.977763	0.947998	0.912793	0.941774	0.455977	0.469667	0.045723	0.364945	1.110018	0.204439	-0.56429	-1.29313	-0.81216	0.226056	0.498923	-0.56748	-0.33654	0.899324	0.466971	-0.31132	-0.28219	0.287081	-0.5688	-0.11463	-0.0375	-1.11879	-0.80198	-1.14028	-2.18177	-1.16354	1.55558	-0.98458	-1.32206	-0.91631	0.850654	1.888494	0.376247	0.578796	0.663524	0.860671	1.439644	1.349462	1.2428	1.330604	-0.14124	-0.09977	-1.38421	-0.41705	1.840345	0	0	0	0	0	0	0	0	0	0	0	0	0	0	0	0	0	0	0	0	0	0	0	0	0	0	0	0	0	0	0	0	0	0	0	0	0	0	0
279	Vitellogenin precursor (VTG) [Contains: Lipovitellin I (LVI); Phosvitin (PV); Lipovitellin II (LVII)] (Fragment)_279	VIT_ACITR		CN980935	0.0124	4053	26	3.096911	2.967859	2.257717	1.157561	2.67461	2.514417	2.223209	1.857933	2.551744	3.267425	2.248041	2.332277	2.094662	1.95904	2.957589	1.767705	2.434649	1.845688	2.305712	2.81426	2.573862	2.765857	2.938297	2.060988	2.224084	3.300417	2.300261	1.377462	1.395935	1.891432	2.233479	1.386629	1.324619	1.666825	1.673748	2.385604	2.086425	1.567288	1.265681	1.365916	1.576254	1.354922	0.136985	-1.74985	0.851982	0.577241	0.077802	-0.54867	0.641259	1.868696	0.120389	0.264859	-0.14266	-0.37526	1.337307	-0.70342	0.440434	-0.56967	0.2193	1.09149	0.679193	1.008475	1.304221	-0.20042	0.079301	1.925279	0.209951	-1.37271	-1.34102	-0.49122	0.095414	-1.35699	-1.46334	-0.87643	-0.86456	0.356318	-0.15679	-1.04714	-1.56442	-1.39251	0	0	0	1	0	0	0	0	0	0	0	0	0	0	0	0	0	0	0	0	0	0	0	0	0	0	0	0	0	0	0	0	0	0	0	0	0	0	0
280	NMD3 homolog [Homo sapiens]_280	19923796		CN981020	0.1868	1016	7	-0.12687	-0.06805	-0.29674	0.383203	0.501786	-0.26539	0.567816	0.461794	-0.277	-0.11602	-0.07536	0.03997	0.393678	0.030707	0.20841	0.362115	0.246514	0.33134	0.273454	0.322676	0.47789	0.407348	0.377555	0.371425	0.142368	0.030271	0.132211	-0.19537	-0.13287	-0.05324	0.080793	0.129351	0.0288	-0.29443	0.004052	-0.02325	0.141079	-0.09666	-0.48883	0.007301	-0.86432	-0.63884	-1.51553	1.091049	1.545636	-1.39536	1.798763	1.392328	-1.43987	-0.82274	-0.66685	-0.22474	1.131204	-0.26025	0.420975	1.010208	0.567049	0.892231	0.670324	0.859017	1.454032	1.183607	1.069395	1.045898	0.167802	-0.26193	0.128866	-1.12691	-0.88732	-0.58207	-0.06824	0.117901	-0.26756	-1.50668	-0.36244	-0.46709	0.162861	-0.74853	-2.25189	-0.34998	0	0	0	0	1	1	0	1	0	0	0	0	0	0	0	0	0	0	0	0	0	0	0	0	0	0	0	0	0	0	0	0	0	0	0	0	0	0	0
281	"Fanconi anemia, complementation group M [Homo sapiens]_281"	74959747		CN981035	0.0214	4233	29	0.294162	-0.25594	0.132163	0.408098	0.394429	0.308088	0.211926	0.349898	-0.43949	-0.11886	-0.39325	-0.15348	0.490143	-0.10157	-0.05562	-0.16298	-0.7726	-0.28737	-0.37467	0.23822	0.154019	0.310313	0.079629	0.279994	-0.1421	0.134336	0.228181	0.623601	0.894759	0.494465	0.133148	0.63804	0.752635	0.414799	0.650252	0.289658	0.474099	0.084445	0.484413	0.448829	0.320264	-1.20256	-0.12819	0.635669	0.59783	0.358814	0.092613	0.474554	-1.71068	-0.82309	-1.58266	-0.91893	0.862791	-0.77521	-0.64802	-0.94522	-2.63282	-1.28957	-1.53122	0.165403	-0.06769	0.364975	-0.27362	0.281043	-0.88741	-0.12218	0.137612	1.232237	1.98287	0.874753	-0.12546	1.272207	1.589435	0.654217	1.306012	0.307796	0.818375	-0.26029	0.846929	0.748421	0	0	0	0	0	0	0	0	0	0	0	0	0	0	0	0	0	0	0	0	0	0	0	0	0	0	0	0	0	0	0	0	0	0	0	0	0	0	0
282	CREG2 protein precursor_282	CREG2_HUMAN		CN980968	0.4531	1975	13	-0.02978	-0.25709	-0.02167	0.037763	0.199406	-0.25723	0.452596	0.455378	-0.10197	-0.11326	-0.01904	0.283483	0.526737	-0.01296	-0.40273	-0.35564	-0.54391	-0.36382	-0.49477	-0.17564	-0.19082	0.022577	-0.40738	-0.43155	-0.52377	-0.06283	0.034579	0.166191	-0.25894	-0.49176	-0.99846	-0.5458	0.103502	0.013418	0.368115	0.099471	0.216874	-0.1856	-0.28483	-0.05002	0.26445	-0.44068	0.289604	0.473953	0.975365	-0.44109	1.760747	1.769377	0.04052	0.005486	0.29775	1.236165	1.990728	0.316611	-0.89244	-0.74636	-1.33038	-0.77174	-1.17794	-0.18801	-0.23511	0.426849	-0.90685	-0.98184	-1.26789	0.161916	0.464078	0.872333	-0.44639	-1.1686	-2.74037	-1.33622	0.677876	0.398437	1.498689	0.665369	1.029547	-0.21889	-0.52672	0.20167	0	0	0	0	0	0	0	0	0	0	0	0	0	0	0	0	0	0	0	0	0	0	0	0	0	0	0	0	0	0	0	0	0	0	0	0	0	0	0
283	Hypothetical UPF0222 protein MGC4549_283	U222_HUMAN		CN981005	0.3984	574	5	0.1425	-0.29172	-0.03462	-0.01578	0.46217	-0.23265	0.096735	0.143084	-0.55588	-0.25037	-0.48783	-0.22606	0.178807	-0.21814	-0.69567	-1.0514	-0.62995	0.09981	-0.61389	-0.26968	-0.51859	-0.20828	-0.38474	-0.3413	-0.51447	-0.61517	-0.73969	-0.7237	-0.27265	-0.30189	-0.59585	-0.29641	-0.41938	-0.33016	0.062198	-0.0677	-0.07724	-0.09536	-0.45321	0.11546	1.344416	-0.03494	0.781767	0.841605	2.359896	0.152696	1.199036	1.34627	-0.87408	0.096399	-0.65794	0.173638	1.459751	0.198782	-1.31816	-2.44818	-1.10941	1.208803	-1.05837	0.035048	-0.75565	0.230104	-0.33046	-0.19244	-0.74256	-1.06243	-1.45801	-1.40722	0.025617	-0.06726	-1.00108	-0.04985	-0.44048	-0.15708	1.089324	0.676681	0.646391	0.588806	-0.54795	1.258517	0	0	0	0	0	0	0	0	0	0	0	0	0	0	0	0	0	0	0	0	0	0	0	0	0	0	0	0	0	0	0	0	0	0	0	0	0	0	0
284	Cathepsin Z precursor (EC 3.4.22.-) (Cathepsin Y)_284	CATZ_RAT		CN981057	0.0452	506	5	0.130452	-0.28808	0.137915	-0.0889	1.011366	0.00237	0.560667	0.729328	0.12838	0.041121	-0.16113	0.171805	0.267461	-0.16972	-0.43492	-0.73895	-0.4487	-0.35865	-0.51997	-0.23367	-0.67224	-0.46456	-0.20372	-0.72577	-0.76659	0.030119	-0.55061	0.23619	-0.31462	-0.24549	-0.41453	-0.22485	-0.26512	-1.14759	-0.07102	0.046265	0.216271	0.071243	-0.43061	-0.14214	0.690455	-0.313	0.708347	0.164537	2.802502	0.383368	1.721922	2.126299	0.685487	0.476278	-0.00864	0.789601	1.018942	-0.02922	-0.66506	-1.394	-0.69811	-0.48219	-0.86898	-0.18255	-1.23405	-0.73611	-0.11075	-1.3624	-1.46025	0.4499	-0.94243	0.943968	-0.37665	-0.21089	-0.61616	-0.1614	-0.25795	-2.37373	0.207405	0.48861	0.896211	0.548497	-0.65472	0.036896	0	0	0	1	1	0	0	0	0	0	0	0	0	0	0	0	0	0	0	0	0	0	0	0	0	0	0	0	0	0	0	0	0	1	0	0	0	0	0
285	Solute carrier family 35 member C2 (Ovarian cancer overexpressed gene 1 protein)_285	S35C2_HUMAN		CN980774	0.3316	1260	8	-0.04693	-0.47455	-0.43602	-0.06748	0.354332	0.019053	0.44059	0.500842	-0.17557	-0.36819	-1.01477	-0.19221	0.163122	-0.63347	-0.68501	-1.09098	-1.0756	-0.88359	-1.23914	-0.34083	-0.72555	-0.27821	-0.83212	-0.40456	-0.55194	-0.98989	-0.64863	-0.58984	-0.29447	0.07223	-0.63753	-0.70035	-0.18661	-0.71958	-0.25109	-0.18735	0.295758	0.273071	-0.21408	-0.06653	0.730393	-0.23016	-0.1436	0.684228	1.631717	0.878603	1.825473	1.960814	0.441436	0.008756	-1.4436	0.404055	1.202215	-0.58711	-0.70288	-1.61479	-1.58024	-1.14893	-1.94758	0.070224	-0.79395	0.210872	-1.03333	-0.07292	-0.40398	-1.38772	-0.62118	-0.48911	0.17435	0.99805	-0.59623	-0.73734	0.416628	-0.78054	0.271793	0.414978	1.500147	1.449187	0.354921	0.686358	0	0	0	0	0	0	0	0	0	0	0	0	0	0	0	0	0	0	0	0	0	0	0	0	0	0	0	0	0	0	0	0	0	0	0	0	0	0	0
286	RIKEN cDNA 2410016O06 [Mus musculus]_286	12963763		CN980851	0.3306	1253	8	0.370423	0.198274	0.183608	-0.10867	0.716476	0.198791	0.762371	0.911785	0.001137	0.254776	-0.17863	0.171513	0.624986	-0.28361	-0.28447	-0.85078	-0.58498	-0.57421	-0.75185	-0.4767	-0.4797	-0.26764	-0.41902	-0.44835	-0.37178	-0.56731	-0.52316	0.131082	-0.31581	-0.05762	-0.41652	-0.33122	-0.06063	-0.34833	0.280716	0.617981	0.444984	0.841893	0.390609	-0.01657	0.882624	0.512778	0.481269	-0.14666	1.626084	0.513888	1.724686	2.045688	0.089247	0.634166	-0.29697	0.455285	1.429528	-0.5225	-0.52435	-1.74102	-1.16996	-1.14683	-1.52847	-0.93734	-0.94379	-0.4882	-0.81343	-0.87643	-0.71194	-1.132	-1.03716	0.368422	-0.59168	-0.03698	-0.80806	-0.62479	-0.04346	-0.66155	0.689897	1.414477	1.042811	1.895532	0.92599	0.0512	0	0	0	0	0	0	0	0	0	0	0	0	0	0	0	0	0	0	0	0	0	0	0	0	0	0	0	0	0	0	0	0	0	0	0	0	0	0	0
287	"Creatine kinase, ubiquitous mitochondrial precursor (EC 2.7.3.2) (U-MtCK) (Mia-CK) (Acidic-type mitochondrial creatine kinase)_287"	KCRU_BOVIN	KIN	CN981050	0.1418	1178	8	0.174145	-0.14035	0.323539	0.145018	0.580118	0.223056	0.643481	0.775278	0.296725	0.440776	-0.1461	0.127258	0.455691	-0.34297	-0.90671	-1.31637	-0.90285	-0.70749	-0.86992	-0.39592	-0.80772	-0.7973	-0.39058	-0.72876	-0.6621	-0.31193	-1.25657	-0.56907	-0.53652	-0.13107	-0.07189	-0.31692	0.044184	-0.80517	-0.10811	-0.19921	0.113509	0.050237	0.741412	0.020975	0.704757	0.122719	0.981244	0.650851	1.456102	0.795277	1.57337	1.817291	0.93162	1.198218	0.112065	0.617981	1.225822	-0.25227	-1.29561	-2.05377	-1.28847	-0.9269	-1.22752	-0.35028	-1.11241	-1.09312	-0.34039	-0.96628	-0.84291	-0.19484	-1.9431	-0.67073	-0.61049	0.139882	0.249418	-0.20407	0.464234	-1.10769	0.182383	0.013779	0.592536	0.475436	1.754614	0.42128	0	0	0	0	0	0	0	0	0	0	0	0	0	0	0	0	0	0	0	0	0	0	0	0	0	0	0	0	0	0	0	0	0	0	0	0	0	0	0
288	Cyclin G1 (Cyclin G)_288	CCNG1_HUMAN		CN981009	0.1814	514	5	0.226228	-0.34275	0.14524	0.162914	0.841912	0.437249	0.502718	0.839861	-0.08522	0.270975	-0.29618	0.35611	0.286775	-0.83444	-1.06991	-1.44065	-0.79355	-0.95557	-1.3715	-0.46246	-0.83061	-0.6297	-0.4176	-0.5419	-0.58765	-0.41684	-0.75046	-0.34316	-0.16817	-0.04406	-0.26087	-0.60046	-0.10473	-0.02026	-0.30732	0.137276	0.115141	-0.27372	0.521994	0.271664	0.811818	-0.22137	0.664755	0.696848	1.929814	1.195002	1.313886	1.926091	0.246268	0.893072	-0.1368	1.047666	0.921763	-1.11421	-1.54179	-2.215	-1.03997	-1.33416	-2.08943	-0.43875	-1.10726	-0.74243	-0.35729	-0.58299	-0.66607	-0.3559	-0.96172	-0.22212	0.09565	0.321014	-0.07269	-0.68933	0.210845	0.364237	-0.15703	0.650293	0.610099	-0.09602	1.348887	0.894322	0	0	0	0	0	0	0	0	0	0	0	0	0	0	0	0	0	0	0	0	0	0	0	0	0	0	0	0	0	0	0	0	0	0	0	0	0	0	0
289	Low-density lipoprotein receptor 1 precursor (LDL receptor 1)_289	LDLR1_XENLA		CN981098	0.1713	6115	38	-0.2202	-0.54218	-0.25971	0.151581	0.175117	-0.48717	-0.27003	-0.11323	-0.50932	-0.41736	-0.04716	-0.20783	-0.12453	-0.26054	-0.6149	-0.62692	-0.78442	-1.06828	-1.07652	-0.65663	-0.58142	-0.69594	-1.25149	-0.51035	-1.1054	-0.09901	-1.22478	-0.78881	-0.30269	-0.5503	-0.21201	0.393924	0.131119	-0.46014	0.105217	0.503044	0.399097	0.533206	-0.48472	-0.25949	0.307845	-0.39848	0.221159	1.123426	1.175057	-0.27782	0.198531	0.542507	-0.32641	-0.12466	0.687437	0.334974	0.517707	0.219347	-0.55801	-0.58439	-0.9299	-1.55261	-1.57067	-0.64955	-0.48456	-0.73579	-1.95453	-0.32867	-1.63404	0.57371	-1.89593	-0.93952	0.126884	-0.41631	0.325804	1.655059	1.078538	-0.21851	1.021717	1.894437	1.666407	1.960604	-0.27243	0.22165	0	0	0	0	0	0	0	0	0	0	0	0	0	0	0	0	0	0	0	0	0	0	0	0	0	0	0	0	0	0	0	0	0	0	0	0	0	0	0
290	Alcohol dehydrogenase [NADP+] (EC 1.1.1.2) (Aldehyde reductase) (Aldo-keto reductase family 1 member A1)_290	AK1A1_HUMAN	GLY	CN981143	0.3657	4741	33	-0.33785	-0.20495	-0.14408	-0.22285	0.392943	-0.44537	-0.14372	-0.01862	0.33209	0.334167	0.301918	0.018209	0.263043	0.061898	-0.40934	-0.266	-0.1853	-0.37132	-0.02891	0.059618	-0.10655	-0.15333	-0.31298	-0.31376	-0.36949	0.379721	-0.07907	-0.2595	0.036475	-0.01727	0.39556	0.431111	0.679928	0.010051	0.473862	0.654505	0.425743	0.498926	0.326954	-0.17265	-1.17958	-0.76233	-0.57121	-0.81852	1.114919	-1.51717	-0.57006	-0.1773	0.923855	0.930377	0.829123	-0.06165	0.707066	0.075518	-1.40404	-0.95401	-0.70062	-1.28469	-0.20958	0.068359	-0.45337	-0.60023	-1.1015	-1.10396	-1.27895	1.073405	-0.36709	-0.93358	-0.0043	-0.17305	1.123137	1.234759	2.015983	-0.08727	1.368987	1.93616	1.217904	1.447679	0.907731	-0.6609	0	0	0	0	0	0	0	0	0	0	0	0	0	0	0	0	0	0	0	0	0	0	0	0	0	0	0	0	0	0	0	0	0	0	0	0	0	0	0
291	Fukutin (EC 2.-.-.-) (Fukuyama-type congenital muscular dystrophy protein)_291	FCMD_HUMAN		CN970644	0.2112	5895	37	0.019717	-0.35402	-0.48167	-0.28551	0.146766	-0.49444	-0.23617	-0.14544	0.083429	-0.04956	0.081787	-0.20004	0.06236	-0.07387	-0.21113	-0.14938	-0.58977	-0.26436	0.127611	-0.24821	-0.19953	-0.07769	0.142501	-0.08625	-0.29845	0.278383	0.371073	0.13532	0.464703	-0.16677	0.063163	0.265289	0.355224	-0.28217	0.019859	0.605501	0.842759	0.610751	0.779503	0.297547	-0.00519	-1.11057	-1.48813	-0.90794	0.370584	-1.52591	-0.76201	-0.49367	0.183254	-0.21009	0.178397	-0.65516	0.120937	-0.28198	-0.68795	-0.50532	-1.80784	-0.8454	0.313928	-0.79763	-0.65364	-0.29328	0.357968	-0.31859	-0.94623	0.759862	1.034008	0.336731	1.310934	-0.55675	0.123313	0.721135	0.987134	-0.89806	-0.00477	1.727369	2.4291	1.742899	2.24201	0.816543	0	0	0	0	0	0	0	0	0	0	0	0	0	0	0	0	0	0	0	0	0	0	0	0	0	0	0	0	0	0	0	0	0	0	0	0	0	0	0
292	Frizzled 5 precursor (Frizzled-5) (Fz-5) (Xfz5)_292	FZD5_XENLA		CN970668	0.7962	5749	36	0.029589	-0.24807	-0.00011	-0.12137	-0.13576	-0.47595	-0.24643	0.18072	0.083257	0.014885	-0.04058	-0.21693	0.167673	0.069387	-0.09311	-0.14614	-0.20091	0.099831	0.306419	0.125276	0.426867	-0.11647	0.1117	0.095596	0.147665	0.419373	0.269473	0.442269	0.540347	0.057058	0.483172	0.467299	0.313518	-0.03248	0.067489	0.583733	0.106109	0.221049	0.109857	0.05351	-0.28405	-1.43737	-0.40741	-0.91108	-0.97087	-2.38396	-1.43055	0.343725	-0.06112	-0.34512	-0.57552	-1.30805	0.289529	-0.11873	-0.79371	-1.01397	-1.24149	0.007727	0.865853	0.11342	1.36617	-0.89073	0.057029	-0.00986	0.206422	1.335044	0.712387	1.430146	1.837542	-0.16994	1.600052	1.534115	0.895339	-0.54187	-0.12662	2.017762	0.033805	0.511245	0.049374	-0.18468	0	0	0	0	0	0	0	0	0	0	0	0	0	0	0	0	0	0	0	0	0	0	0	0	0	0	0	0	0	0	0	0	0	0	0	0	0	0	0
293	Ovostatin precursor (Ovomacroglobulin)_293	OVOS_CHICK		CN981094	0.2586	2484	16	-0.69133	-0.58673	-0.46097	-0.61172	-0.86912	-0.8696	-0.45805	-0.76832	-0.39814	-0.8854	-0.82399	-1.1628	-0.82489	-0.64459	-0.42879	0.300544	-0.48671	-0.81176	-0.50113	-0.14949	0.051102	-0.82886	-0.42438	-0.68178	-0.3497	-0.44368	-0.78362	-0.24751	0.075298	-0.87011	-0.03025	-0.05142	-0.1814	-0.67732	-0.56988	0.076782	-0.60375	-0.30494	-0.39908	-0.36371	-0.60582	-0.28547	0.099722	-0.362	-1.15036	-1.15183	0.108661	-0.84164	0.292168	-1.20025	-1.01214	-2.04985	-1.01489	-0.46267	0.198286	2.43211	0.020884	-0.97467	-0.02329	1.05374	1.668114	-1.02706	0.211797	-0.57659	0.440522	0.152688	-0.88849	0.753524	1.742221	-1.15341	1.41895	1.354104	0.956004	-0.56292	-0.23385	1.746767	-0.33758	0.577604	0.289295	0.397625	0	0	0	0	0	0	0	0	0	0	0	0	0	0	0	0	0	0	0	0	0	0	0	0	0	0	0	0	0	0	0	0	0	0	0	0	0	0	0
294	Inositol oxygenase (EC 1.13.99.1) (Myo-inositol oxygenase) (Aldehyde reductase-like 6)_294	MIOX_PIG	INOS	CN985259	0.0272	5753	36	-0.71756	-0.45574	-0.69474	-0.17428	-0.4897	-0.64776	-0.76579	-0.52919	-0.73955	-0.85681	-0.71736	-1.22981	-0.92497	-0.8961	-1.24162	-0.94874	-1.01885	-1.33489	-1.02293	-1.08433	-0.6261	-0.76208	-1.24249	-0.94698	-0.9563	-0.46536	-0.82906	-0.31158	0.071661	-0.29104	0.080346	-0.12806	-0.22137	-0.60496	-0.45486	0.311275	0.257205	-0.03538	0.122774	-0.02809	-0.29194	0.301597	-0.24021	0.939628	0.224597	-0.13371	-0.40128	0.135087	-0.34178	-0.60761	-0.29149	-1.45317	-0.76211	-0.69667	-1.47994	-0.81601	-0.97493	-1.69138	-0.98418	-1.12337	-0.08459	-0.39286	-1.4819	-0.812	-0.83315	0.279788	-0.54469	0.628386	1.497165	0.674944	1.516854	1.044412	0.832893	-0.03669	0.303583	2.040351	1.917778	1.25452	1.613034	1.271035	0	0	0	0	0	0	0	0	0	0	0	0	0	0	0	0	0	0	0	0	0	0	0	0	0	0	0	0	0	0	0	0	0	0	0	0	0	0	0
295	FKBP12-rapamycin complex-associated protein (FK506-binding protein 12-rapamycin complex-associated protein 1) (Rapamycin target protein) (RAPT1) (Mammalian target of rapamycin) (MTOR)_295	FRAP_HUMAN		CN981176	0.4934	5746	36	-0.79036	-0.51835	-0.32413	-0.41685	0.155457	-0.26218	-0.37519	-0.63919	-0.18476	-0.84391	0.014915	-0.82522	-0.51134	0.022728	-0.573	0.330491	-0.03395	-0.59001	-0.21445	-0.18264	0.091654	-0.251	-0.44519	0.393644	-0.31337	-0.36237	-0.76372	-0.63186	0.159481	-0.13811	-0.42914	-0.32663	-0.26334	-0.37796	-0.1794	0.718176	-0.35041	0.159052	-0.17352	-0.28774	-1.53635	-0.74338	-0.1772	-0.4475	1.220868	0.003399	-0.32604	-1.09565	0.229094	-1.69244	0.811166	-1.63797	-0.72297	0.833941	-0.9027	1.731121	0.66871	-0.9523	0.14253	0.23527	1.034872	0.035968	-0.53013	1.915223	-0.14583	-0.28869	-1.45868	-1.07429	1.2326	0.365077	-0.48333	-0.18451	3.02E-06	-0.33412	0.244691	2.861288	-0.25382	1.231349	0.261844	-0.07113	0	0	0	0	0	0	0	0	0	0	0	0	0	0	0	0	0	0	0	0	0	0	0	0	0	0	0	0	0	0	0	0	0	0	0	0	0	0	0
296	Membrane associated progesterone receptor component 1_296	PGRC1_MOUSE		CN981197	0.2861	4261	29	-0.38516	-0.27866	-0.45092	-0.33051	-0.07742	-0.25196	-0.07695	-0.3898	0.071026	-0.1916	-0.42202	-0.37738	-0.27444	0.048433	-0.02941	0.302378	-0.09293	-0.28442	-0.25893	-0.41487	-0.47325	-0.06629	-0.20452	-0.37541	-0.13914	0.164272	0.037758	0.157879	0.628011	0.241392	0.359055	0.323075	0.124941	-0.5234	-0.20181	-0.23579	-0.36513	-0.67156	0.142484	-0.20571	-0.88481	-0.50627	-1.11853	-0.69056	0.20897	-0.41138	0.210636	-0.90131	0.736595	-0.19686	-1.01582	-0.85716	-0.49128	0.656293	0.379624	1.558879	0.153842	-0.52673	-0.43617	-0.99039	-1.19789	0.248547	-0.24278	-0.85014	-0.01037	1.068015	0.618351	1.045293	2.716265	1.342119	1.760326	1.632441	0.928223	-1.37615	-0.23314	-0.3539	-0.81361	-1.90273	0.990575	-0.24701	0	0	0	0	0	0	0	0	0	0	0	0	0	0	0	0	0	0	0	0	0	0	0	0	0	0	0	0	0	0	0	0	0	0	0	0	0	0	0
297	"Nonspecific lipid-transfer protein, mitochondrial precursor (Sterol carrier protein 2) (SCP-2) (Sterol carrier protein X) (SCP-X) (SCPX)_297"	NLTP_RABIT	FA	CN981217	0.4099	1017	7	-0.43809	-0.09537	-0.31046	0.119983	0.344988	0.276883	0.602898	0.41181	0.536744	0.24242	0.457706	-0.02922	0.093208	0.290371	-0.13692	0.096345	-0.19147	-0.33492	0.183715	-0.14489	0.060171	0.157172	-0.25523	-0.16014	-0.29219	0.313668	0.202192	0.353772	0.557647	-0.05723	0.306685	0.51965	0.136715	0.345756	0.28373	0.446458	0.21218	0.066443	0.299508	0.198613	-2.14051	-0.87542	-1.66938	-0.08047	0.7501	0.4987	1.702134	0.996764	1.457937	0.371486	1.166182	-0.63122	-0.17931	0.54849	-1.02877	-0.16773	-1.23015	-1.75966	0.154785	-1.05819	-0.30126	0.056806	-1.46551	-1.11451	-1.60193	0.634486	0.222992	0.782524	1.535096	-0.73462	0.60871	1.394837	-0.01871	0.752935	0.523976	1.124661	0.259861	-0.27811	0.582218	0.209781	0	0	0	0	0	0	0	0	0	0	0	0	0	0	0	0	0	0	0	0	0	0	0	0	0	0	0	0	0	0	0	0	0	0	0	0	0	0	0
298	Insulin-like growth factor binding protein complex acid labile chain precursor (ALS)_298	ALS_HUMAN		CN981200	0.3058	5754	36	-0.68536	-0.70835	-0.51163	-0.71435	-0.23704	-0.85468	-0.49019	-0.42419	-0.00226	-0.47141	-0.25508	-0.94522	-0.11634	-0.27727	-0.6005	-1.07451	-0.99145	-0.98001	-0.68695	-0.65764	-0.78085	-0.5485	-1.15019	-0.37886	-0.58837	-0.36237	-0.65622	-0.58186	0.011981	-0.44561	-0.32914	-0.19663	0.199159	-0.21296	-0.0669	0.365676	-0.42291	0.166552	-0.38852	-0.73524	-0.61154	-0.6767	-0.11899	-0.69372	0.659463	-1.09155	-0.05821	0.128905	1.325098	-0.00496	0.608315	-1.34825	1.00165	0.545413	-0.37095	-1.71479	-1.47932	-1.44689	-0.61604	-0.53294	-0.88224	-0.22354	-1.92936	0.257417	-0.33655	0.304153	-0.52892	-0.31811	1.365458	0.068172	0.398361	0.774025	1.896116	0.72775	1.141813	2.368199	0.132523	1.803674	0.230018	-0.75295	0	0	0	0	0	0	0	0	0	0	0	0	0	0	0	0	0	0	0	0	0	0	0	0	0	0	0	0	0	0	0	0	0	0	0	0	0	0	0
299	quiescin Q6 isoform b [Mus musculus]_299	12963609		CN981244	0.2063	5847	36	-0.86494	-1.5358	-1.14135	-0.71873	-0.43867	-1.28445	-0.58528	-1.07605	-0.7401	-1.26624	-0.78438	-0.98895	-0.91232	-1.45665	-1.66766	-1.38636	-1.45028	-1.31473	-1.62087	-1.21477	-1.1254	-1.4261	-1.49964	-1.37022	-1.29184	-0.82849	-1.1579	-0.75213	-0.73436	-0.71811	-1.10629	-0.66444	-0.46078	-1.02977	-1.6434	-0.36311	-1.1189	-0.89799	-1.0294	-0.86184	0.567395	-1.35233	-0.22359	0.985784	1.787195	-0.63309	1.367666	-0.03671	0.924627	-0.58097	0.797921	0.212517	0.431797	-1.12584	-1.72967	-0.9247	-1.10761	-0.71973	-1.59577	-0.43368	-0.17794	-1.03842	-1.24886	-0.87851	-0.65423	0.671701	-0.27094	0.890216	0.941046	0.987558	-0.12327	1.141127	1.723931	0.095699	-1.66024	2.003422	-0.15935	0.472817	0.096772	0.576266	0	0	0	0	0	0	0	0	0	0	0	0	0	0	0	0	0	0	0	0	0	0	0	0	0	0	0	0	0	0	0	0	0	0	1	0	0	0	0
300	"Adenylate cyclase, type VII (EC 4.6.1.1) (ATP pyrophosphate-lyase 7) (Adenylyl cyclase 7)_300"	ADCY7_BOVIN	ATP	CN981165	0.0397	2273	16	0.136993	-0.0716	0.031967	0.085869	-0.12637	-0.22125	-0.08449	-0.20729	0.327736	-0.1163	0.031679	-0.24991	-0.01795	0.478232	0.486957	1.060893	0.35158	0.324476	0.512604	0.310554	-0.07595	0.391876	0.348972	0.486331	0.323862	0.28608	0.534969	0.373843	0.511951	0.619049	0.495338	0.517896	0.565384	0.265387	0.093713	0.399932	0.148981	0.48338	0.523305	0.605141	-0.47239	-1.19373	-0.83559	-0.64919	-1.38313	-1.71126	-1.2383	-1.66299	0.187227	-1.34831	-0.83658	-1.81036	-1.00822	0.707662	0.737835	2.722592	0.269682	0.175951	0.826528	0.127806	-1.20877	0.40903	0.260664	0.73567	0.173828	0.043173	0.903868	0.34667	0.82427	1.194631	0.766819	0.844829	1.009049	-0.02839	-0.62206	0.436889	-0.43094	0.725465	0.863532	1.146532	0	0	0	0	0	0	0	0	0	0	0	0	0	0	0	1	0	0	0	0	0	0	0	0	0	0	0	0	0	0	0	0	0	0	0	0	0	0	0
301	ER lumen protein retaining receptor 2 (KDEL receptor 2) (KDEL endoplasmic reticulum protein retention receptor 2)_301	ERD22_MOUSE		CN981307	0.0642	6300	39	-0.48646	-0.79722	-1.10418	-0.51002	-0.86169	-0.80829	-0.85985	-0.61064	-0.68706	-1.03856	-1.07291	-0.89673	-0.95266	-0.6566	-0.9419	-0.79045	-0.98825	-0.71361	-0.66517	-0.89772	-0.68524	-0.85616	-0.93028	-0.93771	-0.75762	-0.22202	-0.82057	-0.51668	-0.4884	-0.80748	-0.17979	-0.42511	-0.51774	-1.21843	-1.34148	-0.70292	-0.21538	-0.68496	-0.10465	-0.66112	0.905624	-0.22516	-1.34209	0.819876	-0.45975	-0.26544	-0.45303	0.453764	0.175692	-1.10331	-1.22831	-0.58724	-0.79076	0.286531	-0.75161	-0.20051	-0.92024	0.079094	0.255341	-0.59085	0.182301	-0.43962	-0.70931	-0.73634	-0.08105	1.867807	-0.31011	0.795633	0.898549	-0.26249	2.021491	1.128829	0.791803	-1.7578	-2.20556	0.117984	1.891973	0.18334	2.294883	0.270063	0	0	0	0	0	0	0	0	0	0	0	0	0	0	0	0	0	0	0	0	0	0	0	0	0	0	0	0	0	0	0	0	0	0	0	0	0	0	0
302	"Enoyl-CoA hydratase, mitochondrial precursor (EC 4.2.1.17) (Short chain enoyl-CoA hydratase) (SCEH) (Enoyl-CoA hydratase 1)_302"	ECHM_HUMAN		CN981237	0.3196	4513	31	-0.32228	-0.48183	-0.55923	-0.62061	-0.82022	-0.56877	-0.61167	-0.43984	-0.31258	-0.6248	-0.80782	-0.86797	-0.2822	-0.276	-0.2528	-0.65328	-0.54485	-0.67393	-0.9078	-0.89479	-0.76771	-0.11503	-0.64782	-0.49387	-0.67053	-0.60862	0.157804	-0.60572	-0.27637	-0.24676	0.274546	-0.03084	-0.03286	-0.28535	-1.26624	-0.62586	-0.18854	-0.43517	-0.5871	-0.5859	0.546563	0.023601	-0.23011	-0.43129	-1.08556	-0.26138	-0.40197	0.161229	0.578355	-0.44501	-1.04491	-1.24205	0.677918	0.69826	0.774293	-0.53838	-0.18295	-0.60605	-1.3726	-1.32996	-0.91343	1.225873	-0.52047	-0.01586	-0.59492	-0.39198	2.120134	-0.38247	0.697041	0.794106	2.502779	1.501818	1.49518	0.667608	-2.54746	-0.44848	0.984926	0.176534	-0.32143	-0.3175	0	0	0	0	0	0	0	0	0	0	0	0	0	0	0	0	0	0	0	0	0	0	0	0	0	0	0	0	0	0	0	0	0	1	0	0	0	0	0
303	Protein FAM13A1 (Precm1 protein)_303	FA13A_BOVIN		CN981224	0.0093	4287	29	0.134815	-0.01348	-0.20905	-0.11542	-0.01338	0.000109	-0.07638	-0.10716	0.563563	0.472238	0.252843	0.159637	0.145385	0.027698	0.062609	0.138563	0.021466	0.230555	0.575164	0.035453	-0.19743	0.461422	0.601483	0.631535	0.36732	0.629812	1.037062	0.856734	1.144494	0.665202	0.90719	0.49761	0.373465	0.346523	0.230829	0.516671	0.659183	0.369764	0.665623	0.734118	-0.60344	-1.03002	-1.59258	-1.32324	-1.02974	-0.99092	-1.21096	-1.29948	0.629865	0.367167	-0.26393	-0.53204	-0.57303	-0.91156	-0.81114	-0.59266	-0.92949	-0.32804	0.663235	-0.88926	-1.55916	0.336055	0.738942	0.825388	0.065368	0.820431	1.991895	1.473178	2.300927	0.922232	1.618315	0.44015	0.083044	0.005545	-0.32725	0.49498	0.904918	0.072397	0.923442	1.12047	0	0	0	0	0	0	0	1	0	0	0	0	0	0	0	0	0	0	0	0	0	0	0	0	0	0	0	0	0	0	0	0	0	0	0	0	0	0	0
304	Vacuolar ATP synthase subunit C (EC 3.6.3.14) (V-ATPase C subunit) (Vacuolar proton pump C subunit)_304	VATC_ARATH		CN985030	0.0508	4369	29	-0.70348	-0.90688	-0.54583	-0.31033	-0.68359	-0.51109	-0.502	-0.4446	-0.3682	-0.78866	-0.65824	-0.52458	-0.68543	-0.56904	-0.70802	-0.44486	-0.55489	-0.54259	-0.03214	-0.56386	-0.71106	-0.30461	0.203095	-0.4003	-0.63579	0.280084	-0.03907	0.229703	0.384703	-0.28019	0.275626	0.215701	0.266253	0.033934	-0.17744	-0.63007	-0.39788	-0.30828	-0.33538	-0.2844	-1.03854	-1.62226	-0.5861	0.089723	-0.98147	-0.48642	-0.46033	-0.29561	-0.07636	-1.28299	-0.90871	-0.52514	-0.98674	-0.65272	-1.05158	-0.29636	-0.61213	-0.57683	0.888061	-0.63787	-1.06028	0.106144	1.563132	-0.16847	-0.84427	1.784074	0.868162	1.63949	2.084306	0.176218	1.771279	1.599308	1.744381	1.077678	0.471087	-0.82786	-0.16154	0.095596	0.017827	0.164131	0	0	0	0	0	0	0	0	0	0	0	0	0	0	0	0	0	0	0	0	0	0	0	0	0	0	0	0	0	0	0	0	0	0	0	0	0	0	0
305	Adipocyte plasma membrane-associated protein (Protein DD16)_305	APMAP_MOUSE		CN970694	0.1285	4496	31	-0.01503	-0.4019	-0.69748	-0.30569	-0.83079	-0.05318	0.337587	0.044206	0.015101	-0.3911	-0.3417	-0.15354	-0.39696	-0.53021	-0.30917	-0.04799	-0.21445	-0.1568	0.377346	-0.0372	-0.26198	-0.276	-0.21866	-0.17525	-0.08084	-0.01962	-0.27884	0.152225	0.152334	-0.01749	0.495382	0.318223	0.039746	-0.20952	-0.29878	-0.52834	-0.70491	-0.7065	0.095819	0.085753	0.48572	-0.77861	-1.74458	-0.46419	-2.18025	0.361022	1.638089	0.679303	0.584186	-0.7433	-0.58185	0.033052	-0.76247	-1.19793	-0.47554	0.378014	-0.166	0.022409	1.768025	0.413259	-0.32132	-0.36716	-0.17977	-0.03789	0.270632	0.47073	-0.37642	1.032314	1.032671	0.47768	2.153774	1.574807	0.664727	-0.14988	-0.44159	-1.19183	-1.76885	-1.77405	0.847978	0.815079	0	0	0	0	0	0	0	0	0	0	0	0	0	0	0	0	0	0	0	0	0	0	0	0	0	0	0	0	0	0	0	0	0	0	0	0	0	0	0
306	putative NFkB activating protein 373 isoform 1 [Homo sapiens]_306	31542745		CN981375	0.2157	3181	18	-0.20836	0.149235	-0.23751	-0.32955	-0.02084	-0.51368	0.27364	0.01512	-0.56833	-0.30546	0.024187	-0.17158	-0.03973	0.025032	0.041484	0.103691	0.140312	0.395737	0.015077	-0.33941	-0.3366	-0.09679	0.087901	-0.18664	-0.51771	-0.01675	0.247003	0.225096	-0.19024	-0.26671	0.230541	0.070107	0.069184	-0.24641	-0.15252	-0.31002	-0.72719	-0.51339	0.015934	-0.37504	-0.36477	1.010704	-0.47688	-0.8309	0.35652	-1.53913	1.489216	0.494841	-1.74935	-0.73825	0.529717	-0.2233	0.283881	0.532965	0.596248	0.835522	0.976382	1.958852	0.494676	-0.86883	-0.85804	0.064388	0.774787	-0.28123	-1.55463	0.372257	1.38676	1.302494	-0.29507	-0.5892	1.32344	0.706342	0.702794	-0.51113	-0.14998	-0.75578	-2.36039	-1.53802	0.497972	-1.0059	0	0	0	0	0	1	0	0	0	0	0	0	0	0	0	0	0	0	0	0	0	0	0	0	0	0	0	0	0	0	0	0	0	0	0	0	0	0	0
307	Serotransferrin precursor_307	TRFE_ONCKI		CN983337	0.0427	4308	29	-0.30452	-0.52201	-0.32731	-0.64432	-1.06046	-0.70689	-1.03873	-0.83156	-0.48915	-0.56547	-0.96788	-0.33286	-0.56102	-0.38115	-0.38917	0.087189	-0.00216	-0.06757	-0.05743	-0.49471	-0.26775	-0.21014	-0.07762	-0.2579	-0.45442	0.098878	-0.13905	0.244961	0.309775	0.04262	0.154374	0.118599	0.030482	-0.59066	-0.61928	-0.40267	-0.32533	-0.30583	0.120388	-0.15591	0.011728	-0.61448	-0.05389	-0.96662	-2.16475	-1.14677	-2.1022	-1.50571	-0.51987	-0.73961	-1.8982	-0.06988	-0.72679	-0.20891	-0.23199	1.13952	0.882268	0.693951	0.723132	-0.53587	0.117604	0.283448	0.665005	0.145956	-0.41985	1.173174	0.488129	1.593772	1.780382	1.011198	1.332955	1.229955	0.97625	-0.81212	-0.89453	-0.27086	-0.04818	0.007946	1.235104	0.439604	0	0	0	0	0	0	0	0	0	0	0	0	0	0	0	0	0	0	0	0	0	0	0	0	0	0	0	0	0	0	0	0	0	0	0	0	0	0	0
308	Eukaryotic translation initiation factor 3 subunit 3 (eIF-3 gamma) (eIF3 p40 subunit) (eIF3h)_308	IF33_HUMAN	TRANSLATION	CN970731	0.0016	2379	16	0.507383	0.023439	0.451871	0.505465	0.037823	-0.03572	-0.29624	-0.20766	0.195423	0.114863	-0.14073	0.095203	0.245667	0.678485	0.806286	1.43461	0.523002	0.666406	0.667232	0.589507	0.350849	0.864617	0.368087	0.747487	1.140576	0.325587	0.523504	0.831949	0.880353	0.647371	0.814441	0.805682	0.521594	-0.04719	0.100728	0.411558	0.156381	0.080267	0.594508	0.77065	0.166806	-1.10245	0.021212	0.161777	-1.06473	-1.2576	-1.9409	-1.70855	-0.65138	-0.86267	-1.53302	-0.91423	-0.51961	0.615564	0.950751	2.598684	0.20777	0.583882	0.586049	0.382196	-0.24374	1.103739	-0.19853	0.796536	1.827508	-0.31	0.209086	1.018059	1.145011	0.53396	0.972139	0.949168	0.204077	-1.2877	-0.89974	-0.08452	-0.75378	-0.95341	0.395314	0.857288	0	0	0	0	0	0	0	0	0	0	0	0	0	0	0	1	0	0	0	0	0	0	0	0	1	0	0	0	0	0	0	0	0	0	0	0	0	0	0
309	mannan-binding lectin serine protease 1 isoform 2 precursor [Homo sapiens]_309	21264359		CN981346	0.0902	4731	32	-0.64691	-0.9396	-0.77524	-1.05759	-0.75825	-1.06412	-0.51987	-0.56072	-0.90882	-1.09335	-0.89336	-1.04309	-0.72614	-1.05695	-1.14974	-1.23448	-1.33155	-1.13309	-1.11339	-0.75242	-0.93933	-0.99915	-0.94054	-1.01878	-0.95807	-0.52852	-0.95587	-0.74606	-0.37055	-0.74417	-0.06126	0.244813	-0.0914	-0.92705	-1.25731	-0.7796	-0.60048	-0.48689	-0.97068	-0.9541	0.522302	-0.35536	0.137477	-0.70914	0.188442	-0.72873	0.903219	0.78074	-0.26304	-0.81637	-0.21671	-0.66568	0.28471	-0.70724	-0.98545	-1.23954	-1.53062	-0.93554	-0.87647	0.205922	-0.35453	-0.5339	-0.35818	-0.59276	-0.41074	0.877271	-0.40414	0.224972	1.350968	0.230662	2.27837	3.196143	2.187998	-0.3177	-1.30802	0.124426	0.661516	1.002107	-0.44854	-0.39883	0	0	0	0	0	0	0	0	0	0	0	0	0	0	0	0	0	0	0	0	0	0	0	0	0	0	0	0	0	0	0	0	0	0	0	0	0	0	0
310	Vitellogenin II precursor (VTG II) [Contains: Lipovitellin 1 (LV1); Phosvitin (PV); Lipovitellin 2 (LV2)]_310	VIT2_FUNHE		CN981428	0.2364	4597	31	-0.02761	-0.35639	-0.1903	-0.56963	-0.6753	-0.52686	-0.51552	-0.30245	-0.44489	-0.47834	-0.39254	-0.28462	-0.6036	-0.28304	-0.76409	-0.56334	-0.92446	-0.63502	-0.55066	-0.50818	-0.4779	-0.11923	-0.52624	-0.56082	-0.38479	-0.28858	-0.00784	0.152959	-0.25746	-0.21927	0.239099	0.130709	0.040281	-0.3251	-0.32686	-0.56071	-0.57618	-0.94178	-0.52439	-0.06273	1.283133	0.085445	0.690492	-0.69139	-1.07632	-0.53557	-0.49426	0.281933	-0.23698	-0.35882	-0.04627	0.346875	-0.81512	0.352629	-1.39978	-0.66845	-1.984	-0.92958	-0.62227	-0.46751	-0.35722	0.949392	-0.5333	-0.65927	-0.01802	0.332441	1.355166	1.940939	0.445811	0.584939	2.254739	1.859884	1.530466	0.199424	0.193004	-0.65887	-0.71525	-2.0471	-0.52657	1.155199	0	0	0	0	0	0	0	0	0	0	0	0	0	0	0	0	0	0	0	0	0	0	0	0	0	0	0	0	0	0	0	0	0	0	0	0	0	0	0
311	Probable RNA-binding protein 25 (RNA binding motif protein 25) (RNA-binding region containing protein 7) (Protein S164)_311	RBM25_HUMAN	RNA	NA	0.2207	3521	22	0.1036	0.290386	-0.27491	0.196866	0.280354	0.15311	0.903572	0.312208	0.073292	0.204373	-0.16258	0.270554	0.553903	0.675009	0.632187	0.643986	0.554987	0.933413	0.387239	0.329822	-0.29849	1.129549	0.362335	0.638601	0.815925	0.090766	0.763998	0.522762	0.428218	0.360924	0.90713	0.400999	-0.00423	-0.19576	-0.30282	0.332711	0.259824	0.2146	-0.05479	0.237705	-0.67469	-0.14559	-1.74688	-0.4105	-0.17401	-0.53444	1.591351	-0.08377	-0.76054	-0.38923	-1.42869	-0.20177	0.600861	0.943914	0.822614	0.856035	0.603933	1.675881	0.128761	-0.03388	-1.81368	2.231466	0.058217	0.840781	1.343079	-0.71104	1.195988	0.51265	0.244841	0.054218	1.60143	0.167737	-0.98013	-1.52267	-1.82593	-0.0257	-0.23216	-0.36026	-1.12336	-0.29482	0	0	0	0	0	0	0	0	0	0	0	0	0	0	0	0	0	0	0	0	1	0	0	0	0	0	0	0	0	0	0	0	0	0	0	0	0	0	0
312	Muted protein homolog_312	MUTED_HUMAN		CN981358	0.2699	4794	33	-0.41882	-0.70455	-0.75891	-0.7555	-0.99392	-1.15396	-0.53202	-0.70209	-0.61377	-0.5941	-0.83091	-0.51661	-0.28407	-0.23954	-0.86802	-0.706	-0.77654	-0.58443	-0.69966	-0.94544	-0.66279	-0.32414	-0.4885	-0.52584	-0.58503	-0.52878	-0.38435	-0.17206	-0.07285	-0.40599	-0.186	-0.07944	0.029517	-0.67518	-0.40364	-0.98447	-0.67129	-0.72716	-0.4572	-0.87715	0.56298	-0.49039	-0.6908	-0.67826	-1.55721	-2.14725	0.145669	-0.48133	-0.15572	-0.08321	-0.95623	0.202467	1.059755	1.223949	-1.09308	-0.49573	-0.75581	-0.04756	-0.47236	-1.3785	-0.33645	0.912054	0.306117	0.168433	-0.04975	0.157615	0.690059	1.472724	1.838451	0.610298	1.421334	1.814186	2.21586	-0.38211	0.618959	-1.52236	-0.36778	-0.57377	0.421479	-1.12672	0	0	0	0	0	0	0	0	0	0	0	0	0	0	0	0	0	0	0	0	0	0	0	0	0	0	0	0	0	0	0	0	0	0	0	0	0	0	0
313	Polycomb protein SCMH1 (Sex comb on midleg homolog 1)_313	SCMH1_HUMAN		CN981349	0.0116	4546	31	-0.67072	-0.71753	-0.93316	-0.6799	-0.5513	-0.80157	-0.77581	-0.28297	-1.03085	-0.74874	-0.6317	-0.38842	-0.98463	-0.81586	-1.27638	-1.06414	-0.79944	-0.71289	-0.97342	-0.91948	-1.29885	-0.68331	-0.8535	-0.77417	-0.76664	-0.44403	-0.55452	-0.1917	-0.34331	-0.39325	0.207861	0.141516	-0.29763	-0.56324	-0.36067	-0.86452	-0.32762	-0.8658	-0.76147	-0.41241	-0.05074	-0.19413	-0.85465	-0.07888	0.315056	-0.45158	-0.37265	1.137017	-1.15388	-0.28975	0.068789	0.814009	-1.01232	-0.49532	-1.90601	-1.25585	-0.44504	-0.17991	-0.97796	-0.81273	-1.97484	-0.0893	-0.61062	-0.36764	-0.34458	0.643664	0.305187	1.416592	0.952169	0.799205	2.640523	2.437298	1.092091	0.278477	0.899008	-0.64441	1.000248	-0.64832	-0.32873	0.740504	0	0	0	0	0	0	0	1	0	0	0	0	0	0	0	0	0	0	0	0	0	0	0	0	0	0	0	0	0	0	0	0	0	0	0	0	0	0	0
314	Zona pellucida sperm-binding protein 3 precursor (Zona pellucida glycoprotein ZP3) (Sperm receptor) (Zona pellucida protein C)_314	ZP3_CANFA		CN981315	0.3227	926	6	-0.1925	-0.11725	-0.35647	0.191808	-0.4327	0.519279	0.236469	0.106774	-0.0718	0.094564	-0.12071	0.238704	0.148469	-0.01804	-0.08463	-0.66174	-0.64267	-0.3914	-0.45891	-0.20537	-0.81156	-0.15841	-0.12894	-0.00626	-0.09155	-0.49334	0.116043	-0.12771	-0.32707	-0.08562	-0.1403	-0.33889	-0.27388	-1.09753	-0.93614	-0.77778	-0.31468	0.123277	-0.66024	-0.05997	0.079711	0.296086	-0.39182	1.184802	-0.61101	2.126465	1.313227	0.940281	0.426778	0.905173	0.286149	1.319654	1.060178	0.581365	0.389877	-1.26961	-1.2148	-0.49226	-0.68636	0.042703	-1.70043	0.177717	0.262461	0.615258	0.369982	-0.78539	0.966934	0.266014	-0.30726	0.387031	0.229818	-0.34125	-0.15432	-2.52278	-2.05867	-1.60332	-0.27162	0.987738	-1.26531	0.460808	0	0	0	0	0	0	0	0	0	0	0	0	0	0	0	0	0	0	0	0	0	0	0	0	0	0	0	0	0	0	0	0	0	0	0	0	0	0	0
315	hypothetical protein LOC254013 [Homo sapiens]_315	28603834		CN981420	0.1718	4178	28	-0.93171	-1.16845	-1.08903	-0.54723	-0.69437	-1.2191	-0.95143	-0.53712	-1.00183	-0.8094	-1.42276	-0.61932	-0.55476	-0.82176	-1.54819	-1.74987	-1.8161	-1.02664	-1.15241	-0.85942	-1.10219	-0.64774	-1.3013	-0.78978	-0.57218	-1.07141	-0.4269	-0.24088	-0.80605	-0.61504	-0.35847	-0.4703	-0.53038	-0.75077	-0.98469	-1.16883	-0.79044	-0.87359	-0.87109	-0.94576	-0.10017	-0.7637	-0.54111	0.977432	0.565027	-0.90566	-0.15544	1.005764	-0.29672	0.242633	-1.47648	0.775373	0.95632	0.207981	-1.82801	-2.39327	-2.5789	-0.36625	-0.71874	0.102423	-0.57799	0.695714	-1.13604	0.297603	0.907489	-0.49172	1.31468	1.836036	0.252008	0.787357	1.506469	1.193029	1.024659	0.406951	-0.24866	-0.76476	0.295776	0.062719	0.069711	-0.13956	0	0	0	0	0	0	0	0	0	0	0	0	0	0	0	0	0	0	0	0	0	0	0	0	0	0	0	0	0	0	0	0	0	0	0	0	0	0	0
316	Probable RNA-binding protein 25 (RNA binding motif protein 25) (RNA-binding region containing protein 7) (Protein S164)_316	RBM25_HUMAN	RNA	NA	0.0576	4281	29	-0.91715	-0.99658	-0.93062	-0.91321	-0.75038	-1.86684	-1.23734	-0.66918	-1.13927	-1.10714	-1.06502	-1.36311	-1.28042	-1.24959	-2.0577	-1.95048	-2.01535	-1.22957	-1.78451	-1.84884	-1.5048	-1.52415	-1.74107	-1.37767	-1.35612	-1.40437	-1.19973	-1.0805	-0.46162	-1.28031	-0.62198	-0.8338	-0.74319	-0.91288	-1.31956	-0.58479	-1.0605	-0.60599	-0.69243	-1.14341	0.659993	0.471689	0.628074	0.669337	1.055384	-1.59159	-0.09912	1.247895	0.13338	0.209565	0.309415	-0.39732	-0.20126	-0.12817	-2.04409	-1.7899	-1.94369	-0.0807	-1.3964	-1.54891	-0.73324	-0.77911	-1.29339	-0.43182	-0.38075	-0.49514	-0.00995	0.272723	1.740011	-0.201	1.359818	0.857611	1.072434	0.670131	-0.29407	1.447971	0.320137	1.397709	1.192778	0.123576	0	0	0	0	1	0	0	0	0	0	0	0	0	0	0	0	0	0	0	0	0	0	0	0	0	0	0	0	0	0	0	0	0	0	0	0	0	0	0
317	Brain-specific polypeptide PEP-19 (Brain-specific antigen PCP-4) (Purkinje cell protein 4)_317	PEP19_HUMAN		CN981299	0.1936	953	7	-0.2492	-0.85138	-0.60573	-0.65655	-0.91538	-0.80067	0.214086	-0.3679	-1.02379	-0.6481	-1.128	-1.00351	-0.8047	-1.46194	-1.48456	-1.63874	-1.04268	-1.17795	-1.28575	-0.83704	-1.33858	-1.34609	-1.348	-1.32983	-1.22346	-0.97419	-0.75274	0.027557	-0.47003	-1.06908	-0.33832	-0.6548	-0.66845	-1.14754	-1.39722	-1.23916	-0.46513	-0.43509	-0.97364	-0.8504	1.52685	0.101121	0.682737	0.56241	-0.05041	0.221186	2.623749	1.245818	-0.30709	0.582422	-0.55381	-0.25906	0.211655	-1.34446	-1.39801	-1.76303	-0.35179	-0.67206	-0.92729	0.135067	-1.05238	-1.07016	-1.07467	-1.03167	-0.77982	-0.18965	0.334659	2.182118	1.004021	-0.41431	1.315866	0.566542	0.534237	-0.60007	-1.19121	-0.81699	1.015613	1.086755	-0.18833	0.10344	0	0	0	0	0	0	0	0	0	0	0	0	0	0	0	0	0	0	0	0	0	0	0	0	0	0	0	0	0	0	0	0	0	0	0	0	0	0	0
318	N-acetylmuramoyl-L-alanine amidase precursor (EC 3.5.1.28) (Peptidoglycan recognition protein long) (PGRP-L) (Peptidoglycan recognition protein 2)_318	PGRP2_HUMAN		CN981276	0.1639	4536	31	-1.00014	-0.81121	-0.68886	-1.02801	-0.80898	-1.27715	-1.48164	-0.60334	-0.91102	-0.74472	-1.49983	-1.3995	-0.89093	-1.44389	-1.65075	-1.16375	-1.46295	-1.19982	-1.35568	-1.511	-1.36134	-1.26294	-1.11883	-1.50297	-1.16656	-1.39016	-0.70294	-0.28415	-0.48775	-0.47909	0.176072	-0.76732	-0.60996	-0.81621	-1.56181	-1.31039	-1.10444	-1.13574	-1.02294	-1.42356	0.140422	0.609886	0.913882	0.071169	0.615416	-0.54787	-1.05598	1.126395	0.361875	0.775083	-1.10118	-0.8519	0.411782	-0.9622	-1.47619	-0.26611	-1.00956	-0.35573	-0.74302	-1.12893	-0.75706	-0.51256	-0.1545	-1.109	-0.27309	-0.82868	0.878903	1.919488	1.413609	1.435114	3.063045	0.718921	1.109946	0.59745	-1.2552	-0.63046	-0.11873	-0.19651	0.083782	-0.91168	0	0	0	0	0	0	0	0	0	0	0	0	0	0	0	0	0	0	0	0	0	0	0	0	0	0	0	0	0	0	0	0	0	0	0	0	0	0	0
319	Glutathione S-transferase theta 1 (EC 2.5.1.18) (GST class-theta 1)_319	GSTT1_MOUSE	GLUT	CN981473	0.3965	1204	8	-1.16957	-1.26314	-0.86256	-0.84171	-0.77277	-1.40657	-0.59451	-0.29262	-1.49357	-1.68844	-1.34828	-1.25576	-0.99422	-0.99371	-2.15102	-1.67846	-1.62594	-1.45775	-1.79403	-1.60953	-1.10879	-1.31898	-1.72047	-1.76238	-1.24639	-1.17227	-1.03619	-1.04372	-0.92936	-1.19972	-0.53991	-1.05364	-0.7895	-1.18935	-1.44085	-1.53326	-1.16688	-0.7494	-0.93646	-1.28202	0.112172	-0.13038	0.907972	0.962016	1.140715	-0.50216	1.60277	2.385304	-0.72768	-1.2328	-0.35107	-0.11125	0.566685	0.568021	-2.43185	-1.20691	-1.07079	-0.63482	-1.50649	-1.02825	0.269718	-0.27512	-1.31582	-1.42445	-0.08695	0.105179	0.457889	0.438368	0.734808	0.034022	1.744301	0.412669	1.097334	0.060905	-0.59101	-0.83056	0.119146	1.20128	0.716409	-0.17933	0	0	0	0	0	0	0	0	0	0	0	0	0	0	0	0	0	0	0	0	0	0	0	0	0	0	0	0	0	0	0	0	0	0	0	0	0	0	0
320	PREDICTED: hypothetical protein XP_358683 [Mus musculus]_320	38088201		NA	0.1643	4802	33	-0.78624	-1.3755	-1.21869	-0.45157	-0.80679	-1.2771	-0.84801	-0.66065	-1.42424	-1.09915	-1.56923	-1.23663	-1.06455	-1.67591	-1.54064	-2.23868	-1.77859	-1.43865	-1.40137	-1.29694	-1.58953	-1.50894	-1.56591	-1.78593	-1.17737	-0.87346	-0.73448	-0.58571	-0.85662	-1.25319	-0.82021	-0.59652	-0.25535	-1.86241	-1.77114	-1.50786	-1.21118	-1.28278	-1.12362	-1.20231	1.005234	-0.36404	0.000357	1.782905	0.95748	-0.13538	0.861687	1.297057	-0.47727	0.27812	-0.81419	-0.04134	0.358519	-1.06209	-0.74775	-2.36979	-1.30069	-0.51077	-0.42414	-0.18147	-0.86136	-0.6741	-0.80648	-1.31774	0.096373	0.802555	1.125496	1.471209	0.84168	-0.07982	0.926292	1.446078	2.238851	-1.49545	-1.28336	-0.67159	0.017806	-0.14857	0.221275	0.038406	0	0	0	0	0	0	0	0	0	0	0	0	0	0	0	0	0	0	0	0	0	0	0	0	0	0	0	0	0	0	0	0	1	0	0	0	0	0	0
321	Follistatin-related protein 5 precursor (Follistatin-like 5)_321	FSTL5_HUMAN		CN981108	0.048	4117	28	-0.49837	-0.95734	-0.4949	-0.14241	-0.71441	-1.22478	-0.557	-0.5186	-0.73716	-0.68974	-0.9238	-0.64292	-0.45349	-0.57799	-0.87418	-0.31351	-0.69164	-0.44502	-0.3958	-0.45583	-0.10533	-0.57465	-0.61919	-0.69073	-0.73881	-0.17539	-0.24488	0.249564	0.144656	-0.42137	-0.05752	-0.08788	-0.2309	-0.10431	-0.00112	-0.34386	-0.45591	-1.04009	-0.539	-0.33557	-0.09774	-1.52919	-0.08692	1.012417	-0.77154	-2.36329	-0.28062	-0.16083	-0.84249	-0.69458	-1.4246	-0.54858	0.042235	-0.34606	-1.26984	0.478806	-0.70053	0.068634	0.22215	0.034937	1.128077	-0.33566	-0.47455	-0.69768	-0.84763	0.909569	0.692849	2.234928	1.90774	0.142411	1.277179	1.182514	0.736447	1.131273	1.453095	0.384144	0.03467	-1.78729	-0.22447	0.410013	0	0	0	0	0	0	0	0	0	0	0	0	0	0	0	0	0	0	0	0	0	0	0	0	0	0	0	0	0	0	0	0	0	0	0	0	0	0	0
323	phytanoyl-CoA dioxygenase domain containing 1 [Mus musculus]_323	26986561		CN968341	0.3712	4393	29	-0.21628	-0.45038	-0.12088	-0.16746	-0.29089	-0.42732	-0.60321	-0.14613	-0.33958	-0.41304	-0.34442	-0.60828	-0.03976	-0.17897	-0.02749	0.043221	-0.33247	-0.15353	0.024805	0.039236	0.144543	-0.35585	-0.1311	-0.19896	-0.25234	0.039342	-0.25863	0.022377	0.228612	0.013645	-0.07067	-0.0566	0.110149	-0.4302	-0.37008	-0.5116	-0.06513	-0.21858	0.118578	0.066668	-0.20296	-1.30635	0.246672	0.027148	-0.55463	-1.19764	-2.02668	0.127671	-0.78411	-1.13034	-0.80694	-2.05059	0.629009	-0.0271	0.686851	1.020129	-0.7506	0.092774	0.93333	1.001349	1.497687	-0.86079	0.19849	-0.12135	-0.37293	1.001846	-0.40257	0.921888	1.893925	0.88073	0.483325	0.549637	1.335581	-1.21122	-0.92788	-1.5949	0.509436	-0.21382	1.375305	1.13064	0	0	0	0	0	0	0	0	0	0	0	0	0	0	0	0	0	0	0	0	0	0	0	0	0	0	0	0	0	0	0	0	0	0	0	0	0	0	0
324	P-selectin precursor (Granule membrane protein 140) (GMP-140) (PADGEM) (CD62P antigen) (Leukocyte-endothelial cell adhesion molecule 3) (LECAM3)_324	LYAM3_BOVIN		CN977261	0.0634	4133	28	-0.8872	-0.82449	-0.30718	-0.43367	-0.86646	-0.31018	-0.80594	-0.39303	-0.58541	-0.7633	-0.75438	-0.46691	-0.54314	-0.31474	-0.30778	-0.30425	-0.59197	-0.45317	0.028613	-0.1149	-0.01264	-0.796	0.037383	-0.37512	-0.37777	0.30953	0.011135	0.368219	0.153022	-0.32882	0.128996	0.012097	0.017657	-0.07645	-0.26738	-0.74496	-0.48844	-0.45834	-0.19237	0.158533	-1.65502	-1.47108	0.046495	-0.32456	-1.59419	0.037706	-1.41666	-0.20535	-0.76971	-1.29157	-1.2654	-0.42207	-0.6457	0.024322	0.04474	0.055104	-0.78897	-0.38177	1.031567	0.61057	0.910544	-1.38748	1.057296	-0.15281	-0.16059	1.855657	0.980293	2.027825	1.396528	-0.01698	1.326047	0.983116	0.999428	0.723372	0.16325	-1.23777	-0.48526	-0.39693	0.383288	1.412695	0	0	0	0	0	0	0	0	0	0	0	0	0	0	0	0	0	0	0	0	0	0	0	0	0	0	0	0	0	0	0	0	0	0	0	0	0	0	0
325	Plasma kallikrein precursor (EC 3.4.21.34) (Plasma prekallikrein) (Kininogenin) (Fletcher factor)_325	KLKB1_HUMAN		CN985433	0.0105	4279	29	-0.90786	-0.56835	-0.51413	-0.86185	-0.91204	-0.69968	-0.25019	-0.09419	-0.94226	-0.34141	-0.42508	-0.73022	-0.19634	-0.40977	-0.8555	-0.66201	-1.05395	-0.60001	-0.30195	-0.79764	-0.64585	-0.7335	-0.54019	-0.51636	-0.70337	-0.23737	-0.44122	-0.36936	0.254481	-0.36811	0.068359	-0.05413	-0.02084	-0.26796	0.203095	-0.26182	-0.43791	-0.17595	-0.46352	-0.41774	-1.42635	-0.35382	-0.18254	-1.281	-1.43955	-0.76869	0.651243	1.144046	-1.53499	0.363084	0.098742	-0.86518	0.821329	0.147114	-1.26093	-0.6497	-1.88784	-0.45385	0.487724	-1.07814	-0.59864	-0.87555	-0.26489	-0.18958	-0.78035	0.691725	0.047773	0.274776	2.24548	0.278729	1.657521	1.270569	1.375741	0.595107	2.083153	0.61448	0.058227	0.885761	-0.02268	0.121938	0	0	0	0	0	0	0	1	0	0	0	0	0	0	0	0	0	0	0	0	0	0	0	0	0	0	0	0	0	0	0	0	0	0	0	0	0	0	0
326	Sorcin_326	SORCN_MOUSE		CN981132	0.0031	1048	7	-0.04941	0.079544	0.221193	0.134777	0.167705	0.76205	1.712794	0.588036	0.175111	0.08043	0.454256	0.772421	0.470276	0.274082	0.449547	0.722516	0.416792	0.56654	0.962644	0.670653	0.395996	0.957348	0.495392	0.284941	0.864859	-0.09685	0.388411	0.249701	0.224639	0.771175	0.56341	0.438139	0.220357	-0.48122	-0.16998	0.056844	0.713639	0.476437	0.241102	0.082522	-1.19731	-0.85956	-0.48855	-0.7149	-0.62865	0.928062	3.41826	0.472284	-0.60925	-0.85724	0.121886	0.955226	0.163845	-0.35003	0.109553	0.824515	0.023759	0.415983	1.45346	0.688676	-0.03071	1.439591	0.229631	-0.32158	1.197341	-1.32158	-0.05057	-0.41389	-0.47953	0.951963	0.407784	0.079671	-0.49074	-2.32833	-1.51312	-0.91902	0.801264	0.179983	-0.43641	-0.85176	0	0	0	0	0	1	1	0	0	0	0	0	0	0	0	0	0	0	0	0	0	0	0	0	1	0	0	0	0	0	0	0	0	0	0	0	0	0	0
327	Hexokinase D (EC 2.7.1.1) (Hexokinase type IV) (HK IV) (HK4) (Glucokinase)_327	HXK4_HUMAN	GLY	CN985007	0.5665	5288	35	0.232138	0.189154	-0.25663	-0.11685	0.080457	0.202824	-0.15269	-0.01669	0.335245	0.016095	0.339915	-0.18022	-0.30634	0.705228	0.169502	0.197991	-0.30145	-0.32251	0.480551	0.212364	0.171654	0.416496	-0.20519	0.738644	0.044133	0.012629	0.151281	0.32814	0.914481	0.186892	0.438359	0.370866	0.124159	0.874544	1.118095	0.240676	-0.17791	0.069052	-0.10602	0.279758	0.130576	0.004922	-1.29823	-0.88962	-0.31283	0.044883	-0.99438	-0.59681	0.431989	-0.50098	0.445642	-1.07487	-1.44357	1.513559	-0.05253	0.030754	-1.42927	-1.49083	0.85676	0.07277	-0.04624	0.66951	-1.14787	1.611243	-0.41902	-0.51111	-0.10579	0.41122	2.125268	-0.00169	0.73342	0.53612	-0.18508	2.008518	2.720493	0.155536	-1.06811	-0.34617	-0.85796	0.269785	0	0	0	0	0	0	0	0	0	0	0	0	0	0	0	0	0	0	0	0	0	0	0	0	0	0	0	0	0	0	0	0	0	0	0	0	0	0	0
328	schwannomin interacting protein 1 [Mus musculus]_328	18250282		CN981167	0.2452	4184	28	0.393988	0.623664	0.798681	0.406581	0.464875	0.779862	0.516505	0.283195	0.495552	0.580432	0.392277	0.320806	0.354063	0.492595	0.44259	0.65665	0.224718	0.290798	0.992172	0.613456	0.622413	0.74618	0.660712	0.561567	0.628075	0.735197	1.003654	1.155364	1.101426	0.547587	0.871225	1.124898	1.045135	0.792173	1.056112	0.244925	0.32603	0.300162	0.668534	0.803991	-0.87788	-0.01616	0.640488	-0.83063	-0.61192	0.569881	-0.41821	-1.29356	-0.49682	-0.17836	-0.8843	-1.15244	-1.02767	-0.50791	-0.69553	0.107602	-1.51296	-1.26503	1.366441	-0.05446	-0.02085	0.443508	0.122842	-0.24914	0.000392	0.402303	1.409523	1.97872	1.776352	-0.30159	0.912665	1.864414	1.565154	0.616068	1.606338	-1.43714	-1.13285	-1.2299	0.15219	0.660411	0	0	0	0	0	0	0	0	0	0	0	0	0	0	0	0	0	0	0	0	0	0	0	0	0	0	0	0	0	0	0	0	0	0	1	0	0	0	0
329	source of immunodominant MHC-associated peptides [Homo sapiens]_329	30578410		CN981198	0.0025	931	6	0.433348	0.175595	-0.30092	0.284156	0.764657	0.907888	0.442833	0.274514	0.652455	0.385467	0.056313	0.303988	0.442009	0.498481	0.726153	0.849429	0.738519	0.738943	0.776783	0.433456	0.268059	0.233046	-0.02728	-0.29745	-0.07241	-0.36052	-0.33851	-0.39513	-0.20969	-0.19643	0.143938	0.253692	-0.21065	0.054991	0.228993	-0.09949	-0.26943	-0.34577	-0.89393	-0.16628	0.614529	0.008231	-1.11264	0.263594	1.393851	1.730766	0.636841	0.240912	1.129924	0.501902	-0.27235	0.310245	0.634902	0.76774	1.303279	1.593256	1.332369	1.333365	1.422375	0.614785	0.22573	0.143369	-0.46899	-1.10448	-0.57514	-1.25283	-1.20108	-1.33426	-0.89804	-0.86686	-0.06623	0.191935	-0.90031	-0.27546	0.133837	-0.63883	-1.03858	-1.21815	-2.50756	-0.79594	0	0	0	0	0	0	0	0	0	0	0	0	0	0	0	0	0	0	0	0	0	0	0	0	0	0	0	0	0	0	0	0	0	0	0	0	0	0	1
330	"Glucosidase II beta subunit precursor (Protein kinase C substrate, 60.1 kDa protein, heavy chain) (PKCSH) (80K-H protein)_330"	GLU2B_HUMAN		CN981204	0.707	4239	29	-0.29634	-0.137	-0.37673	-0.21962	-0.24979	-0.58621	-0.36777	-0.44392	-0.30286	-0.97448	-0.33187	-0.66896	-0.23131	-0.25739	-0.69872	-0.35996	-0.30364	-0.19248	-0.02359	-0.37825	-0.34185	-0.69049	-0.55084	-0.5022	-0.74675	-0.19995	-0.32378	-0.18993	0.521463	0.016554	-0.36055	-0.32954	-0.22307	-0.68188	-0.2809	-0.45747	-0.43519	-0.47358	-0.00219	-0.43816	0.221485	0.852409	-0.09679	0.525257	0.405793	-0.92625	-0.06132	-0.36285	0.195687	-2.46362	0.080819	-1.25391	0.478988	0.375707	-1.37172	-0.03041	0.192591	0.632712	1.301438	-0.10284	0.041289	-1.33914	-0.7862	-0.59361	-1.56192	0.60317	0.112844	0.642839	3.459603	1.460404	-0.03274	0.09005	0.511623	-1.30507	0.282632	-0.41651	-0.3283	-0.4803	1.386201	-0.34005	0	0	0	0	0	0	0	0	0	0	0	0	0	0	0	0	0	0	0	0	0	0	0	0	0	0	0	0	0	0	0	0	0	0	0	0	0	0	0
332	RNA-binding region containing protein 2 (Hepatocellular carcinoma protein 1) (Splicing factor HCC1)_332	RNPC2_HUMAN	RNA	CN981207	0.0204	3263	19	0.217795	0.356038	0.231648	0.370428	0.891627	0.794168	0.621711	0.623627	0.794585	0.539672	0.625017	0.953524	1.146532	0.998808	1.385796	1.367715	1.081405	1.079912	1.529751	1.463223	1.431751	0.76346	1.471247	0.842564	0.711957	0.732076	0.798306	0.474029	0.251822	0.819785	0.645746	0.306225	0.267055	0.307848	0.489189	0.158763	0.546645	0.783291	0.329154	0.507428	-1.33771	-0.98546	-1.30241	-0.94879	0.379267	0.130933	-0.3085	-0.30362	0.131995	-0.51754	-0.30008	0.536983	1.028784	0.652371	1.638449	1.592377	0.862835	0.859032	2.005256	1.835738	1.755544	0.052686	1.856185	0.254251	-0.07855	-0.02728	0.141477	-0.68481	-1.25101	0.196207	-0.24726	-1.11239	-1.21219	-1.10825	-0.64618	-1.48813	-0.49978	0.103219	-1.05396	-0.5997	0	0	0	0	0	0	0	0	0	0	0	0	0	0	0	0	0	0	0	0	0	0	0	0	0	0	0	0	0	0	0	0	0	0	0	0	0	0	0
333	Clathrin coat assembly protein AP50 (Clathrin coat associated protein AP50) (Plasma membrane adaptor AP-2 50 kDa protein) (HA2 50 kDa subunit) (Clathrin assembly protein complex 2 medium chain) (AP-2 mu 2 chain)_333	AP2M1_HUMAN		CN981240	0.1411	3952	26	-0.0413	-0.00097	-0.21391	0.300545	0.122476	-0.24761	-0.44355	-0.09355	0.150625	-0.20435	0.017663	0.163214	0.061218	-0.09704	0.078834	0.368207	0.070133	0.110745	0.40715	0.142606	0.292384	0.460797	0.349006	0.175116	0.209521	0.730535	0.158858	0.336214	0.443953	-0.13547	0.123083	0.275977	0.100582	0.21572	0.069431	-0.62835	-0.39827	-0.33894	0.320857	0.12919	-0.47794	-0.32946	-1.11333	0.780447	0.124949	-1.23739	-1.95868	-0.67028	0.22857	-1.07815	-0.26088	0.27491	-0.10055	-0.68312	-0.0357	1.029518	-0.06773	0.081767	1.172874	0.199051	0.750402	1.370355	0.958836	0.318724	0.445375	2.363297	0.258876	0.911746	1.30835	-0.82457	0.127184	0.690008	0.044355	0.468194	-0.07032	-2.63895	-1.792	-1.57359	0.855218	0.149665	0	0	0	0	0	0	0	0	0	0	0	0	0	0	0	0	0	0	0	0	0	0	0	0	0	0	0	0	0	0	0	0	0	0	0	0	0	0	0
334	Alcohol dehydrogenase [NADP+] (EC 1.1.1.2) (Aldehyde reductase) (Aldo-keto reductase family 1 member A1)_334	AK1A1_HUMAN	GLY	CN981258	0.101	3406	21	-0.50359	-0.41666	-0.58853	-0.44556	0.047339	0.168229	-0.04868	0.239668	0.039564	-0.04038	0.176347	0.251224	0.010277	-0.01933	-0.14737	-0.00401	-0.04724	-0.01778	0.341172	0.160277	0.40495	0.090122	0.331854	0.260365	0.143697	-0.03577	0.326656	0.052661	0.34506	-0.24895	0.119542	-0.52703	-0.31814	-0.33921	0.315092	-0.36064	0.136725	0.044103	-0.57098	-0.01375	-1.73584	-1.42558	-2.03899	-1.52875	0.230399	0.661849	-0.11229	0.916809	0.202649	-0.08265	0.690822	0.958053	0.098125	-0.00754	-0.46452	0.047145	-0.10717	-0.00202	1.279073	0.633468	1.506693	0.383086	1.245817	0.990677	0.574295	-0.06622	1.227265	0.249393	1.292949	-0.82704	0.488087	-1.81951	-1.07397	-1.14917	1.185995	-1.22567	0.549411	0.21885	-1.97637	0.01237	0	0	0	0	0	0	0	0	0	0	0	0	0	0	0	0	0	0	0	0	0	0	0	0	0	0	0	0	0	0	0	0	0	0	0	0	0	0	0
335	Protein transport protein Sec23B (SEC23-related protein B)_335	SC23B_HUMAN		CN981166	0.3015	5362	35	-0.75885	-0.62286	-1.04345	-1.14065	-1.07238	-0.40193	-0.46739	-0.37388	-0.58516	-0.72514	-0.99273	-0.80584	-0.72025	-0.55456	-0.90197	-0.76177	-0.82431	-0.50468	-0.52638	-0.45557	-0.64927	-0.95746	-0.28624	-0.28481	-0.5227	-0.20557	-0.35902	-0.38215	-0.39342	-0.61742	-0.40745	-0.32675	-0.07054	-0.37986	0.228112	-0.57576	-0.63824	-0.6154	-1.04214	-0.68034	-0.60286	-0.13087	-1.59062	-1.92796	-1.69103	0.635914	0.408732	0.73328	-3.20E-05	-0.48584	-1.41458	-0.76594	-0.46887	0.106173	-1.09959	-0.61299	-0.83003	0.279295	0.204005	0.449764	-0.22253	-1.29216	1.037462	1.042415	0.216772	1.317427	0.784837	0.704567	0.665461	-0.11199	0.61678	0.896837	1.786095	0.712508	2.822625	0.032603	-0.18424	-0.10499	-1.58606	-0.33038	0	0	0	0	0	0	0	0	0	0	0	0	0	0	0	0	0	0	0	0	0	0	0	0	0	0	0	0	0	0	0	0	0	0	0	0	0	0	0
336	Vitellogenin II precursor (VTG II) [Contains: Lipovitellin 1 (LV1); Phosvitin (PV); Lipovitellin 2 (LV2)]_336	VIT2_FUNHE		CN981150	0.1767	5840	36	0.200392	-0.24977	-0.16071	-0.0611	-0.45977	-0.34693	-0.74785	-0.38226	-0.15107	-0.32722	-0.64083	-0.58368	-0.2429	-0.24514	0.133436	0.067971	-0.0321	0.210011	0.446005	-0.08393	-0.2145	0.025127	0.011638	-0.06834	0.092491	0.308218	-0.06213	0.189911	-0.11737	-0.14813	0.226688	-0.25216	0.093704	0.248181	0.419686	0.505674	0.244323	0.03073	-0.0329	0.267933	0.846707	-0.69264	-0.3881	-0.04746	-1.41075	-1.02489	-2.39582	-1.14569	-0.35511	-0.95748	-2.02988	-1.83446	-0.66914	-0.67681	0.617747	0.393888	0.051699	0.879597	1.686586	-0.12555	-0.57202	0.247381	0.201256	-0.07225	0.477734	1.215419	-0.05101	0.810865	-0.23988	-0.34509	0.936624	-0.70079	0.481883	1.010122	1.596586	1.890627	0.99693	0.266542	0.048967	1.077665	0	0	0	0	0	0	0	0	0	0	0	0	0	0	0	0	0	0	0	0	0	0	0	0	0	0	0	0	0	0	0	0	0	0	0	0	0	0	0
337	"Acetyl-CoA acetyltransferase, cytosolic (EC 2.3.1.9) (Cytosolic acetoacetyl-CoA thiolase)_337"	THIC_MOUSE	TCA	CN970611	5.60E-07	3939	26	2.935354	2.981731	3.15542	3.339128	0.988861	3.01759	1.115054	1.469612	1.861948	2.371749	2.627921	2.544381	2.169795	2.670544	2.958265	3.030551	3.459343	3.066404	3.257056	3.145547	3.944336	3.237962	3.640063	2.923574	3.116068	4.452488	3.706773	3.592394	3.895603	3.8365	4.218927	4.048517	3.994339	4.120762	4.142819	2.903704	3.420548	2.65601	3.457744	4.040934	-0.24791	-0.19115	0.021434	0.246278	-2.63026	-0.14726	-2.47581	-2.04186	-1.56167	-0.93772	-0.62418	-0.72643	-1.18489	-0.57202	-0.21987	-0.1314	0.39341	-0.08751	0.145827	0.009349	0.987005	0.122458	0.614598	-0.26233	-0.02673	1.608942	0.696245	0.556255	0.927359	0.855021	1.323082	1.114514	1.048204	1.202936	1.229931	-0.28665	0.345929	-0.58981	0.391454	1.105233	0	0	0	1	1	1	0	0	0	0	0	0	0	0	0	0	0	0	0	0	0	0	0	0	1	0	0	0	0	0	0	0	0	0	1	0	0	0	0
338	hypothetical protein LOC55215 [Homo sapiens]_338	42734339		CN981339	0.1729	2892	16	0.146967	-0.13334	-0.48175	0.038132	0.305285	0.084974	0.040748	0.210157	0.150392	0.003797	0.161769	0.41347	0.25942	-0.12667	0.007828	0.60457	0.387014	0.191202	0.440961	0.40221	0.067277	0.015482	0.20185	-0.04224	-0.09161	0.22133	0.197458	0.030488	0.330027	-0.04527	0.200151	0.029885	-0.10368	-0.06017	0.036965	-0.35912	-0.16933	-0.55669	-0.1465	0.032894	0.312293	-0.8618	-2.32112	-0.14356	0.97541	0.052631	-0.13261	0.576966	0.326638	-0.28738	0.374293	1.428549	0.783305	-0.83386	-0.27049	2.228976	1.317733	0.497571	1.543695	1.381383	-0.02149	-0.23844	0.542172	-0.48021	-0.68701	0.623764	0.523773	-0.17558	1.079045	-0.49288	0.535055	-0.17811	-0.73754	-0.55531	-0.14845	-1.80748	-1.01254	-2.63497	-0.91689	-0.16551	0	0	0	0	0	0	0	0	0	0	0	0	0	0	0	0	0	0	0	0	0	0	0	0	0	0	0	0	0	0	0	0	0	0	0	0	0	0	0
339	Dimethylaniline monooxygenase [N-oxide-forming] 5 (EC 1.14.13.8) (Hepatic flavin-containing monooxygenase 5) (FMO 5) (Dimethylaniline oxidase 5)_339	FMO5_CAVPO		CN970643	0.3282	2353	16	-0.13975	-0.38646	-0.30149	-0.50788	-0.35531	-0.29753	-0.71758	-0.20051	-0.35398	-0.36106	-0.23239	-0.22668	-0.08841	-0.06625	0.092635	0.55436	0.19111	0.13119	0.249844	-0.18798	-0.29174	-0.06398	-0.25862	-0.45767	-0.40109	-0.098	0.076799	0.18504	0.301527	-0.07879	0.402661	-0.01862	-0.01361	0.05011	0.118901	2.63E-05	0.433626	-0.38222	-0.12189	-0.2845	-0.134	-1.02512	-0.7182	-1.46367	-0.9126	-0.70389	-2.22113	-0.35344	-0.90779	-0.93336	-0.4686	-0.44797	0.051459	0.131476	0.705387	2.373142	1.061081	0.844647	1.273228	-0.3082	-0.68296	0.139681	-0.56337	-1.28233	-1.07794	0.016803	0.648187	1.039154	1.459907	0.086196	1.825204	0.303523	0.321615	0.551788	0.80026	0.370884	1.93705	-1.00979	-0.06947	-0.65683	0	0	0	0	0	0	0	0	0	0	0	0	0	0	0	0	0	0	0	0	0	0	0	0	0	0	0	0	0	0	0	0	0	0	0	0	1	0	0
340	hypothetical protein LOC80820 [Homo sapiens]_340	71043966		CN970615	0.2021	4386	29	0.041887	0.148478	-0.2136	-0.28549	-0.13401	-0.38739	-0.65578	-0.25839	-0.10444	-0.21626	-0.4339	-0.05764	0.18851	-0.1863	-0.16602	-0.3863	-0.60569	-0.40855	0.053936	-0.00346	-0.04681	-0.07366	0.020366	-0.11932	-0.14239	0.273804	0.165349	0.338084	0.569302	0.146244	0.440913	0.483602	0.276494	-0.11638	-0.06845	-0.32787	-0.05935	-0.31175	0.114918	0.151134	0.358553	0.737734	-0.5503	-0.80604	-0.26718	-1.16853	-2.12331	-0.70965	-0.16198	-0.55976	-1.33401	0.00449	0.88014	-0.45319	-0.38106	-1.16468	-1.9451	-1.24383	0.401413	0.197226	0.043037	-0.05248	0.281992	-0.21492	-0.297	1.183563	0.79775	1.412228	2.234752	0.729787	1.778029	1.92989	1.193132	-0.20445	-0.03395	-0.95682	-0.00157	-0.89945	0.618347	0.747182	0	0	0	0	0	0	0	0	0	0	0	0	0	0	0	0	0	0	0	0	0	0	0	0	0	0	0	0	0	0	0	0	0	0	0	0	0	0	0
341	intraflagellar transport protein IFT20 [Mus musculus]_341	9506865		CN981369	0.2732	4602	31	-0.23434	0.029749	-0.22801	-0.04425	0.102092	0.061097	0.39221	0.342947	-0.09133	0.214512	0.483399	0.593943	0.090155	-0.01624	0.166173	0.094156	-0.05441	-0.03605	0.012814	-0.20818	-0.17584	0.41557	0.187975	-0.39358	-0.15447	0.151901	0.43557	0.361465	0.085493	0.287589	0.719123	0.504596	0.700695	-0.00268	0.273484	-0.15979	-0.22275	-0.52087	-0.29428	-0.06579	-1.11687	-0.22154	-1.0954	-0.47242	0.023718	-0.11526	1.007288	0.840276	-0.63204	0.404852	1.316442	1.691211	-0.01675	-0.37746	0.24097	-0.00319	-0.50687	-0.44461	-0.27895	-1.02819	-0.91855	1.086487	0.314883	-1.65671	-0.8461	0.192586	1.154291	0.903055	-0.03255	0.652601	2.115601	1.388305	2.053128	-0.3315	0.60478	-0.86413	-1.07756	-2.08827	-1.32009	-0.54546	0	0	0	0	0	0	0	0	0	0	0	0	0	0	0	0	0	0	0	0	0	0	0	0	0	0	0	0	0	0	0	0	0	0	0	0	0	0	0
342	Nanos homolog 1_342	NANO1_MOUSE		CN970613	0.0014	6392	40	0.352364	0.151519	0.00811	0.538582	-0.35925	0.079009	-0.37445	-0.00976	-0.24205	0.023624	0.305118	0.41177	0.50629	0.63693	0.38839	0.030821	0.339101	0.588091	0.736974	0.782428	1.182609	1.087167	1.493478	0.668353	0.91514	1.563771	1.477103	1.397905	1.387564	1.310527	1.572845	1.505349	1.696113	1.57575	1.386616	0.245579	0.295069	0.31117	1.221602	1.8715	-0.58526	-0.89947	-1.12382	-0.29394	-1.69853	-1.01291	-1.72231	-1.15178	-1.51519	-1.09956	-0.65918	-0.49233	-0.34446	-0.14008	-0.5289	-1.0883	-0.60601	-0.21648	0.016431	0.087541	0.713598	0.564284	1.19993	-0.09092	0.295161	1.309898	1.174312	1.050412	1.034235	0.913715	1.324094	1.218501	1.516938	1.328638	1.032752	-0.75232	-0.6749	-0.64971	0.774599	1.791319	0	0	0	0	0	0	0	0	0	0	0	0	0	0	0	0	0	0	0	0	0	0	0	0	0	0	0	0	0	0	0	0	0	0	1	0	0	1	0
343	Integrin alpha-8 precursor_343	ITA8_CHICK		CN981314	0.5385	1913	12	-0.8582	-0.82276	-0.76364	-0.59694	-0.86707	-0.79267	-0.54296	-0.51147	-0.31468	-1.00692	-0.42772	0.07507	-0.57786	-0.49886	-0.78936	-0.7176	-0.90982	-0.51862	-0.52757	-0.40867	-1.13617	-0.63532	-0.69385	-0.88723	-0.7586	-0.66711	-0.46185	-0.60354	-0.22629	-0.65519	-0.05228	-0.26755	-0.01329	-0.44047	-0.09664	-0.40229	-0.71674	-0.72429	-0.34169	-0.55501	-1.0647	-0.93476	-0.71796	-0.10669	-1.09724	-0.82441	0.09124	0.206728	0.928312	-1.61005	0.513807	2.357489	-0.03673	0.252965	-0.81228	-0.54913	-1.25399	0.180489	0.147685	0.583652	-2.08398	-0.24744	-0.46204	-1.17115	-0.69949	-0.36399	0.388679	-0.13091	1.25243	-0.32028	1.890497	1.101143	2.033471	0.46706	1.727849	0.607066	-0.54598	-0.57367	0.829274	0.047046	0	0	0	0	0	0	0	0	0	0	0	0	0	0	0	0	0	0	0	0	0	0	0	0	0	0	0	0	0	0	0	0	0	0	0	0	0	0	0
344	Cathepsin E1 precursor (EC 3.4.23.34)_344	CATE1_XENLA		CN983227	0.3171	1382	9	-0.49074	-0.21892	0.083975	-0.6932	-0.44801	0.159557	0.001934	-0.66255	1.205296	0.668908	0.45194	0.4892	0.523774	0.769333	0.987742	0.109058	-0.26908	0.537123	0.574743	0.111882	0.313686	0.163728	0.197104	-0.02694	0.292573	0.608449	0.278241	0.44554	0.66114	-0.27263	0.113462	0.117192	-0.07233	-0.59865	-0.39661	-0.26591	-0.09349	0.21634	-0.05412	0.130084	-1.42721	-0.81335	-0.12928	-1.88445	-1.33072	0.041412	-0.31456	-1.81522	2.4031	1.191725	0.701726	0.785874	0.863956	1.418525	1.911778	-0.07264	-0.92662	0.894102	0.979065	-0.06626	0.389494	0.05083	0.126206	-0.37978	0.341814	1.055185	0.309445	0.687271	1.174182	-0.93463	-0.06269	-0.05427	-0.48227	-1.67092	-1.21463	-0.91946	-0.53006	0.169649	-0.44115	-0.02515	0	0	0	0	0	0	0	1	0	0	0	0	0	0	0	0	0	0	0	0	0	0	0	0	0	0	0	0	0	0	0	0	0	0	0	0	0	0	0
345	Complement factor B precursor (EC 3.4.21.47) (C3/C5 convertase)_345	CFAB_GORGO		CN981340	0.116	965	7	0.131602	0.433345	0.160499	0.162128	0.197861	0.208998	1.149395	0.881909	0.513484	0.38307	0.372131	0.839159	0.360963	-0.1882	-0.41097	-0.80567	-0.41095	-0.3695	-0.13853	-0.35303	-0.47353	-0.30437	0.352439	-0.31117	-0.60464	-0.34101	-0.04359	-0.44957	-0.60232	-0.29997	-0.36154	0.070461	-0.08396	-0.38162	0.102874	0.182482	-0.03474	-0.30462	-0.34275	-0.58024	0.393773	1.076857	0.45919	0.462877	0.543769	0.568981	2.697845	2.092313	1.258275	0.963045	0.938281	1.995535	0.912998	-0.33019	-0.83449	-1.72801	-0.83445	-0.74062	-0.21774	-0.70332	-0.97612	-0.59317	0.893701	-0.60858	-1.27292	-0.67613	-0.00284	-0.92187	-1.26767	-0.58322	-0.72261	0.255362	-0.09422	-0.76806	0.328739	0.508955	0.017214	-0.59374	-0.68005	-1.21769	0	0	0	0	0	1	0	0	0	0	0	0	0	0	0	0	0	0	0	0	0	0	0	0	0	0	0	0	0	0	0	0	0	0	0	0	0	0	0
346	Ig kappa-b4 chain C region_346	KACB_RABIT		CN981335	0.178	4786	33	-0.41057	-0.5334	-0.7632	-0.68142	-0.94775	-0.77815	-1.05606	-0.55727	-0.76096	-0.73913	-0.50953	-0.47172	-0.49707	-0.61566	-1.02249	-1.12136	-1.46156	-0.84182	-0.86279	-1.41016	-1.0043	-0.56844	-0.75017	-0.91244	-0.88569	-0.58425	-0.2748	-0.28829	0.084334	0.172123	0.165169	0.080213	0.30092	-0.15295	-0.41067	-0.99231	-0.88814	-0.97076	-0.75843	-0.61272	0.539893	0.240859	-0.31856	-0.11948	-0.76785	-0.35497	-1.03152	0.182767	-0.31311	-0.25996	0.29898	0.391029	0.329305	0.040614	-0.94979	-1.1905	-2.01869	-0.50996	-0.561	-1.89356	-0.90553	0.155558	-0.28684	-0.68189	-0.61676	0.117089	0.870412	0.837573	1.744712	1.958431	1.941501	1.73468	2.27198	1.167063	0.539652	-0.87632	-0.62274	-0.82386	-0.30695	0.047761	0	0	0	0	0	0	0	0	0	0	0	0	0	0	0	0	0	0	0	0	0	0	0	0	0	0	0	0	0	0	0	0	0	0	0	0	0	0	0
347	"Dynamin-3 (EC 3.6.5.5) (Dynamin, testicular) (T-dynamin)_347"	DYN3_HUMAN		CN981328	0.3656	4227	29	-0.88512	-1.12676	-0.56295	-0.51032	-0.49552	-1.07905	-0.9269	-1.17105	-0.76975	-0.88	-1.34369	-0.90068	-0.62699	-0.76497	-1.23188	-1.6453	-1.33307	-1.32091	-1.32204	-0.94947	-1.26353	-1.03972	-0.91634	-0.96158	-1.06298	-1.06649	-1.0462	-0.9264	-0.26707	-1.09293	-1.04483	-0.63442	-0.70064	-0.93523	-0.76715	-0.52034	-0.45526	-0.93644	-1.88934	-1.20535	0.242537	-0.4961	1.227347	1.388204	1.43345	-0.35025	0.114818	-0.63147	0.595212	0.258201	-1.15919	0.194994	1.031578	0.609802	-0.81742	-2.08112	-1.12671	-1.08956	-1.093	0.045846	-0.91417	-0.23003	0.147102	0.008834	-0.30113	-0.31186	-0.24985	0.116353	2.131769	-0.39268	-0.24566	1.008856	0.806451	0.089368	0.603137	1.357592	1.556509	0.085668	-2.82709	-0.73633	0	0	0	0	0	0	0	0	0	0	0	0	0	0	0	0	0	0	0	0	0	0	0	0	0	0	0	0	0	0	0	0	0	0	0	0	0	0	0
348	Hypothetical protein F44E2.2 in chromosome III_348	YL52_CAEEL		CN981477	0.2031	1216	8	-0.66452	-0.92242	-0.73421	-1.17013	-0.85024	-1.06658	-1.15614	-0.32422	-1.18687	-0.93082	-1.48583	-1.34939	-1.54566	-1.41175	-2.07821	-2.07793	-1.78103	-1.14378	-1.63627	-1.21012	-1.31526	-1.60035	-1.58048	-1.1877	-1.38981	-1.42405	-1.46598	-0.79543	-0.7629	-0.87099	-1.04096	-0.73529	-0.90269	-1.35106	-0.84054	-0.67172	-0.96452	-1.09522	-2.15162	-1.11845	1.302856	0.675117	1.133209	0.072169	0.8508	0.324208	0.106213	2.131154	0.031429	0.654659	-0.69625	-0.36416	-0.8419	-0.51595	-2.13815	-2.13747	-1.4148	0.136301	-1.06244	-0.02518	-0.28109	-0.97501	-0.92665	0.029406	-0.46255	-0.54589	-0.64795	0.984206	1.063375	0.800292	0.386564	1.130584	0.723138	-0.36823	0.874394	1.28532	0.572644	0.25451	-2.31684	0.197951	0	0	0	0	0	0	0	0	0	0	0	0	0	0	0	0	0	0	0	0	0	0	0	0	0	0	0	0	0	0	0	0	0	0	0	0	0	0	0
349	Glycoprotein 25L precursor (GP25L)_349	G25L_CANFA		CN981246	0.1353	4243	29	-0.66215	-1.03352	-0.78076	-0.46872	-0.52947	-1.13005	-0.54644	-0.31775	-0.96067	-0.64491	-1.1156	-0.97767	-0.79586	-1.10201	-1.45999	-1.30526	-1.58271	-1.09593	-0.96326	-0.82455	-1.31669	-0.70614	-1.06024	-0.85841	-0.79662	-1.03995	-0.92805	-0.40684	-0.12446	-0.31945	-0.96867	-0.66304	-0.79982	-0.84106	-0.38289	-0.41404	-0.78846	-0.84537	-0.74597	-0.71774	0.511845	-0.65161	0.140266	1.117834	0.927519	-0.954	0.874358	1.590777	-0.42338	0.565863	-0.90876	-0.47665	0.092945	-0.86617	-1.98767	-1.50291	-2.37211	-0.84712	-0.4315	0.00306	-1.53872	0.374026	-0.73532	-0.10301	0.090579	-0.67175	-0.32117	1.311686	2.196346	1.585456	-0.44844	0.509056	0.080551	-0.04865	1.386719	1.289128	0.116144	-0.06216	0.249253	0.337691	0	0	0	0	0	0	0	0	0	0	0	0	0	0	0	0	0	0	0	0	0	0	0	0	0	0	0	0	0	0	0	0	0	0	0	0	0	0	0
350	"Activating signal cointegrator 1 complex subunit 3 (EC 3.6.1.-) (ASC-1 complex subunit p200) (Trip4 complex subunit p200) (Helicase, ATP binding 1)_350"	HELC1_HUMAN		CN981278	0.6997	4740	33	-0.92075	-1.31621	-1.00856	-0.68181	-0.43317	-0.71209	-0.70054	-0.42322	-0.70366	-0.97761	-1.01957	-1.01459	-0.66074	-1.51091	-1.7359	-1.71971	-1.53866	-1.2817	-1.27153	-1.15544	-1.02978	-0.7316	-1.47284	-1.0101	-0.77402	-1.37983	-1.21933	-0.83362	-0.72511	-0.95877	-0.97279	-1.05498	-0.32918	-0.64961	-0.72396	-1.19998	-0.78875	-1.2711	-1.14493	-1.03204	0.23973	-0.92398	-0.01866	0.942844	1.674532	0.853764	0.88774	1.703805	0.878548	0.07241	-0.05105	-0.03642	1.004856	-1.49693	-2.15899	-2.11135	-1.57858	-0.82244	-0.79252	-0.45088	-0.0811	0.796346	-1.3849	-0.0232	0.67151	-1.1112	-0.63888	0.496127	0.81545	0.12786	0.086585	-0.15526	1.980544	1.037621	0.818826	-0.58196	0.628158	-0.79124	-0.41996	-0.08776	0	0	0	0	0	0	0	0	0	0	0	0	0	0	0	0	0	0	0	0	0	0	0	0	0	0	0	0	0	0	0	0	0	0	0	0	0	0	0
351	Cop-coated vesicle membrane protein p24 precursor (Fragment)_351	P24_CRIGR		CN981409	0.7681	4757	33	-0.68735	-1.14691	-1.12897	-1.01551	-0.9147	-0.57649	-0.63484	-0.48552	-0.70561	-1.22441	-1.09955	-1.0358	-1.16029	-1.27509	-1.42215	-1.74593	-1.97344	-1.1086	-1.33065	-1.49391	-1.32297	-1.22616	-1.38115	-1.22705	-0.90352	-1.35462	-1.05044	-1.03457	-0.92467	-0.88627	-0.66992	-0.40253	-0.05468	-0.7949	-1.46307	-1.21977	-1.25598	-1.1149	-0.66733	-1.49847	1.010716	-0.21769	-0.16974	0.133535	0.403	1.307051	1.151099	1.550233	0.961914	-0.42487	-0.0911	0.079292	-0.25346	-0.56032	-0.95343	-1.81891	-2.42706	-0.11531	-0.70885	-1.14525	-0.68831	-0.42955	-0.84382	-0.43192	0.43288	-0.77291	0.040171	0.082581	0.376364	0.479008	1.057314	1.772055	2.701892	0.723252	-1.0628	-0.41247	-0.50925	-0.13214	1.064243	-1.15744	0	0	0	0	0	0	0	0	0	0	0	0	0	0	0	0	0	0	0	0	0	0	0	0	0	0	0	0	0	0	0	0	0	0	0	0	0	0	0
352	Cathepsin F precursor (EC 3.4.22.41)_352	CATF_MOUSE		CN981320	0.8622	505	5	-0.71824	-0.9777	-1.08831	-0.63656	-0.38115	-0.45283	-1.00567	-1.04723	-1.26541	-1.47824	-1.64852	-1.05867	-0.64955	-1.45889	-1.62993	-2.06935	-1.62907	-1.31768	-1.23872	-1.60742	-1.11015	-1.26711	-1.20309	-1.241	-1.00832	-0.96216	-0.98917	-0.66707	-0.99575	-1.48774	-1.02883	-0.84906	-0.63099	-1.01156	-1.47965	-0.88931	-1.47435	-1.26414	-0.8664	-1.0837	1.117254	0.398788	0.092501	1.343419	2.050672	1.852175	0.321344	0.206264	-0.39788	-0.98723	-1.45874	0.174593	1.307447	-0.93365	-1.40727	-2.62403	-1.4049	-0.54264	-0.32399	-1.34492	0.032042	-0.40261	-0.22533	-0.3303	0.313992	0.441826	0.36703	1.258941	0.348819	-1.01354	0.257206	0.754998	1.358839	0.305025	-0.99113	0.643545	-0.97644	-0.39437	0.706983	0.105267	0	0	0	0	0	0	0	0	0	0	0	0	0	0	0	0	0	0	0	0	0	0	0	0	0	0	0	0	0	0	0	0	0	0	0	0	0	0	0
353	"Electron transfer flavoprotein-ubiquinone oxidoreductase, mitochondrial precursor (EC 1.5.5.1) (ETF-QO) (ETF-ubiquinone oxidoreductase) (ETF dehydrogenase) (Electron-transferring-flavoprotein dehydrogenase)_353"	ETFD_HUMAN		CN981103	0.7859	2362	16	-0.10961	-0.18551	-0.19421	-0.13296	-0.12268	-0.27977	-0.16998	0.295644	-0.10393	-0.33114	-0.50027	-0.20754	-0.14862	-0.21676	0.262793	0.297565	-0.17876	-0.5908	0.184709	0.096957	0.144125	-0.15049	-0.01339	-0.04751	-0.24285	0.035482	-0.11913	0.064628	0.135267	0.253487	-0.34905	-0.15358	0.026073	-0.1384	0.081384	0.104619	-0.07894	0.262628	0.155791	0.051024	-0.24549	-0.6054	-0.64661	-0.35618	-0.30743	-1.05234	-0.53171	1.676157	-0.21853	-1.2959	-2.0979	-0.70985	-0.43045	-0.75354	1.520384	1.685266	-0.57336	-2.52719	1.150124	0.734022	0.957685	-0.4393	0.210787	0.049011	-0.87726	0.442521	-0.2906	0.580724	0.915681	1.476256	-1.38087	-0.45398	0.397905	-0.38197	0.660181	0.770356	-0.10003	1.519599	1.013003	0.516221	0	0	0	0	0	0	0	0	0	0	0	0	0	0	0	0	0	1	0	0	0	0	0	0	0	0	0	0	0	0	0	0	0	0	0	0	0	0	0
354	Deoxyribonuclease II alpha precursor (EC 3.1.22.1) (DNase II alpha) (Acid DNase) (Lysosomal DNase II) (R31240_2)_354	DNS2A_HUMAN		CN981111	0.3556	3219	19	-0.28238	-0.36548	-0.07789	-0.15469	-0.50509	-0.10422	-0.4272	-0.43545	-0.66436	-0.54062	-0.83883	-0.43381	-0.20359	-0.30943	0.169505	0.495174	0.100988	0.250067	0.664801	0.325139	0.26074	-0.44208	-0.33223	-0.07004	-0.25233	-0.20366	-0.0524	0.392247	0.520118	0.293296	0.194862	0.166605	0.042983	0.19685	0.161706	0.303879	-0.10322	-0.03456	0.327564	0.210877	-0.67647	-0.91221	-0.0964	-0.31427	-1.30824	-0.17109	-1.08728	-1.11068	-1.76002	-1.40902	-2.25493	-1.10602	-0.45296	-0.75322	0.60537	1.529183	0.411011	0.833897	2.010356	1.04685	0.864172	-1.12949	-0.81789	-0.07415	-0.59124	-0.45316	-0.02411	1.237214	1.59994	0.956522	0.677298	0.597142	0.246469	0.682939	0.583246	0.986543	-0.16827	0.0265	1.05373	0.722728	0	0	0	0	0	0	0	0	0	0	0	0	0	0	0	0	0	0	0	0	0	0	0	0	0	0	0	0	0	0	0	0	0	0	0	0	0	0	0
355	mitochondrial ribosomal protein S24 [Mus musculus]_355	13385578	TRANSLATION	CN982814	0.0413	4181	28	-0.32647	-0.72786	-0.78955	-0.77988	0.066613	-0.04811	-0.15961	-0.00993	-0.7646	-0.71768	-0.40656	-0.48926	-0.10768	-0.09077	-0.13669	-0.1807	-0.22348	-0.93088	-0.67727	-0.01431	-0.62116	-0.71011	-0.64667	-0.46692	-0.6061	-0.10789	-0.6174	0.117097	-0.00556	-0.57988	-0.09273	-0.3418	-0.41423	-0.39744	-0.44248	-0.32477	-0.49439	-0.6948	-0.49776	-0.78402	0.276365	-1.11687	-1.33097	-1.29742	1.640762	1.242552	0.855557	1.375076	-1.24439	-1.08152	-0.00161	-0.28866	1.035788	1.094497	0.935097	0.782342	0.633863	-1.82153	-0.94125	1.359867	-0.74651	-1.05526	-0.83506	-0.21114	-0.69424	1.03505	-0.73345	1.815993	1.390264	-0.60323	1.087667	0.223172	-0.02824	0.030031	-0.1263	0.282268	-0.30648	-1.00212	-0.31818	-1.31178	0	0	0	1	0	0	0	1	0	0	0	0	0	0	0	0	0	0	0	0	0	0	0	0	0	0	1	0	0	0	0	0	0	0	0	0	0	0	0
356	"Arginase, hepatic (EC 3.5.3.1)_356"	ARGIL_XENLA		CN970717	0.2058	4501	31	-0.88092	-0.91007	-0.77562	-0.49171	-0.4357	-0.28434	-0.49653	-0.21634	-0.44382	-0.83144	-0.866	-0.64841	-0.71488	-0.6722	-0.77164	-0.97222	-0.59425	-0.43012	-0.90372	-0.50992	-0.86039	-0.48656	-0.57427	-0.72803	-0.91344	-0.40969	-0.06275	-0.11251	-0.24917	-0.32356	0.342843	0.005448	-0.04907	-0.28825	-0.15542	-0.4754	-0.4875	-1.06607	-0.14151	-0.97102	-1.10518	-1.19479	-0.7815	0.091269	0.263455	0.728756	0.076477	0.937809	0.238517	-0.95308	-1.05932	-0.39043	-0.59477	-0.46356	-0.76924	-1.38586	-0.22393	0.280626	-1.17529	0.035314	-1.04209	0.107102	-0.1625	-0.63519	-1.20516	0.343422	1.409946	1.25698	0.836868	0.608192	2.656791	1.619601	1.452012	0.716734	1.125062	0.141435	0.104226	-1.67437	1.167831	-1.38216	0	0	0	0	0	0	0	0	0	0	0	0	0	0	0	0	0	0	0	0	0	0	0	0	0	0	0	0	0	0	0	0	0	0	0	0	0	1	1
357	"Phytanoyl-CoA dioxygenase, peroxisomal precursor (EC 1.14.11.18) (Phytanoyl-CoA alpha-hydroxylase) (PhyH) (Phytanic acid oxidase) (Lupus nephritis-associated peptide 1)_357"	PAHX_MOUSE		CN981076	0.0494	4635	32	0.198275	-0.04494	-0.08157	0.138634	0.12127	0.033964	0.084998	0.209532	0.159475	-0.00632	0.076996	-0.03896	0.429416	0.31048	0.295815	0.039762	0.364297	0.508786	0.529103	0.51596	0.389109	0.171706	0.343588	0.026318	0.144941	0.966513	0.703757	1.020865	1.050979	0.840275	1.104228	1.328256	1.221859	0.758223	1.208155	0.496902	0.579527	0.212971	0.754518	0.098662	-0.57872	-1.18182	-1.27264	-0.72661	-0.76966	-0.98616	-0.85961	-0.5508	-0.67493	-1.08604	-0.87945	-1.16699	-0.00556	-0.30048	-0.33685	-0.97178	-0.16703	0.191253	0.241634	0.209042	-0.10551	-0.6446	-0.21839	-1.00512	-0.71097	1.326274	0.67472	1.461048	1.535723	1.013243	1.667762	2.223282	1.959451	0.809779	1.925469	0.161785	0.36667	-0.54227	0.800592	-0.82573	0	0	0	0	0	0	0	0	0	0	0	0	0	0	0	0	0	0	0	0	0	0	0	0	0	0	0	0	0	0	0	0	0	0	0	0	0	0	0
358	"Splicing factor, arginine/serine-rich 6 (Pre-mRNA splicing factor SRP55)_358"	SFRS6_HUMAN	RNA	CN981105	0.1288	4311	29	-0.32069	-0.33926	-0.25266	-0.24555	-0.04381	-0.6606	-0.11545	-0.19313	-0.50394	-1.11691	-0.72249	-0.53587	0.145558	0.203801	0.061	-0.02425	-0.02464	0.331274	0.062235	0.035558	-0.07153	-0.28557	-0.0073	-0.51817	-0.17152	0.296935	0.34083	0.390355	0.715062	-0.20056	0.091839	0.195836	0.3118	0.259776	0.197509	-0.46148	0.306023	-0.32408	0.248406	-0.44051	-0.64343	-0.69405	-0.45798	-0.4386	0.111344	-1.57003	-0.08396	-0.29571	-1.14296	-2.81392	-1.73872	-1.23001	0.627558	0.786329	0.397053	0.164653	0.163588	1.13382	0.40042	0.327698	0.035767	-0.5477	0.21088	-1.18177	-0.23678	1.040212	1.159869	1.294875	2.180025	-0.31595	0.481122	0.764615	1.080733	0.938915	0.769175	-1.02723	1.064985	-0.65268	0.907921	-0.97007	0	0	0	0	0	0	0	0	0	0	0	0	0	0	0	0	0	0	0	0	0	0	0	0	0	0	0	0	0	0	0	0	0	0	0	0	0	0	0
359	Complement C3 precursor [Contains: Complement C3 beta chain; Complement C3 alpha chain; C3a anaphylatoxin; Complement C3b alpha&apos; chain; Complement C3d fragment]_359	CO3_CAVPO		CN981148	0.0438	4214	29	-0.41064	-0.75015	-0.98145	-0.25469	-0.24514	-0.56916	-0.75094	-0.7641	-0.49264	-0.94168	-0.75895	-1.1596	-0.46739	-0.1483	-0.66061	-0.41646	-0.56485	-0.53511	-0.1334	-0.09401	-0.50113	-0.83108	-0.70817	0.183649	-0.64903	-0.63715	-0.69261	0.193851	1.061194	0.257502	-0.24244	-0.04264	0.217504	0.076843	0.608025	0.181819	-0.57543	-0.09429	-0.08315	-0.53267	-0.13766	-0.8804	-1.38643	0.203516	0.224404	-0.48445	-0.88214	-0.91093	-0.31706	-1.29941	-0.89967	-1.77616	-0.26182	0.436275	-0.68452	-0.15039	-0.47502	-0.40997	0.468871	0.555037	-0.33562	-1.05747	-0.78857	1.162473	-0.65918	-0.63319	-0.75453	1.184793	3.082286	1.324041	0.230311	0.667424	1.236539	0.928812	2.090883	1.158471	-0.49816	0.554426	0.578805	-0.40463	0	0	0	0	0	0	0	0	0	0	0	0	0	0	0	0	0	0	0	0	0	0	0	0	0	0	0	0	0	0	0	0	0	0	0	0	0	0	0
360	PREDICTED: similar to OTTHUMP00000065631 [Mus musculus]_360	63478521		CN981086	0.0346	4274	29	-0.27908	-0.47494	-0.61992	-0.06053	-0.60598	-0.42027	-0.27838	-0.00177	-0.10579	-0.55381	-0.47866	-0.52917	0.113883	-0.16926	0.202491	-0.15951	-0.20228	-0.03003	0.287117	0.047595	0.210433	-0.13149	-0.29477	-0.22202	-0.10982	0.442346	0.485575	0.994294	1.122112	0.151759	0.051277	0.613231	0.661897	0.265606	0.483078	0.061354	-0.00153	-0.22009	0.459599	-0.12322	-0.70959	-1.18294	-1.53332	-0.1814	-1.49963	-1.05081	-0.70789	-0.0394	-0.2908	-1.37355	-1.19192	-1.314	0.240105	-0.44417	0.454247	-0.42061	-0.52398	-0.1077	0.658768	0.079903	0.473441	-0.3529	-0.74751	-0.57168	-0.30054	1.033915	1.13839	2.367835	2.676738	0.331641	0.088801	1.446901	1.564515	0.606781	1.132354	0.113154	-0.03881	-0.56702	1.075613	-0.33291	0	0	0	0	0	0	0	0	0	0	0	0	0	0	0	0	0	0	0	0	0	0	0	0	0	0	0	0	1	0	0	0	0	0	0	0	0	0	0
361	"interleukin 10 receptor, beta [Mus musculus]_361"	6680391		CN981190	0.2494	4180	28	-0.37761	-0.82507	-0.68897	-0.76607	-0.25872	-0.66697	-0.34082	-0.05124	-0.67291	-0.85425	-0.80897	-0.57436	-0.10744	-0.82871	-0.65524	-1.07176	-0.88779	-0.53554	-0.34882	-0.98843	-0.93112	-0.67364	-0.85894	-1.00114	-0.8599	-0.7946	-0.22049	0.087065	-0.0132	-0.47733	-0.73627	-0.34346	-0.25574	-0.40846	-0.33058	-0.45162	-0.33296	-0.47036	-1.01228	-1.02897	0.6705	-0.77205	-0.33326	-0.58183	1.053784	-0.26236	0.789103	1.722651	-0.28151	-0.86609	-0.72012	0.03622	1.541484	-0.78376	-0.22452	-1.56732	-0.97424	0.161357	0.763308	-1.29866	-1.11391	-0.28385	-0.88122	-1.33966	-0.88433	-0.67381	1.177027	2.168518	1.845274	0.349029	-0.48575	0.780575	1.063383	0.571045	0.822096	0.431893	0.814421	0.371484	-1.37555	-1.42935	0	0	0	0	0	0	0	0	0	0	0	0	0	0	0	0	0	0	0	0	0	0	0	0	0	0	0	0	0	0	0	0	0	0	0	0	0	0	0
362	"3-ketoacyl-CoA thiolase, peroxisomal precursor (EC 2.3.1.16) (Beta-ketothiolase) (Acetyl-CoA acyltransferase) (Peroxisomal 3-oxoacyl-CoA thiolase)_362"	THIK_HUMAN	FA	CN981172	0.4889	4188	29	0.101432	0.040639	-0.09201	-0.02767	0.482138	-0.19204	0.089654	-0.06862	-0.55735	-0.46407	-0.13123	-0.10404	0.288842	0.153188	-0.04161	-0.23668	-0.33958	-0.08188	-0.57016	-0.8263	-0.6584	-0.56352	-0.43189	0.198551	-0.90275	-0.72087	-0.61452	0.427377	1.11097	0.184297	-0.27968	-0.49286	-0.15846	-0.52636	0.11248	0.250813	-0.28595	-0.16445	-0.05816	-0.56042	0.670291	0.518928	0.188646	0.348855	1.618185	-0.06041	0.640967	0.246887	-0.96997	-0.73772	0.091	0.158701	1.136911	0.799155	0.31413	-0.17156	-0.42776	0.213884	-1.00187	-1.6396	-1.22156	-0.98532	-0.6576	0.912102	-1.82996	-1.37711	-1.11231	1.481839	3.183871	0.876612	-0.27861	-0.8094	0.023197	-0.89281	0.697799	1.042225	-0.29423	0.008279	0.272926	-0.9776	0	0	0	0	0	0	0	0	0	0	0	0	0	0	0	0	0	0	0	0	0	0	0	0	0	0	0	0	0	0	0	0	0	0	0	0	0	0	0
363	Mediator of RNA polymerase II transcription subunit 8 homolog (Activator-recruited cofactor 32 kDa component) (ARC32)_363	MED8_HUMAN	TF	CN981221	0.1505	589	5	-0.27317	-0.37086	-0.9634	-0.28642	0.473817	-0.20001	0.022078	-0.20022	-0.05335	-0.27093	-0.36706	-0.01929	0.416646	-0.29474	-0.11652	-0.22666	0.118131	0.088287	0.150044	-0.33815	-0.55216	-0.5775	-0.32687	-0.9226	-0.90334	-0.09903	-0.36157	0.230569	0.280004	-0.41327	-0.45644	-0.41139	-0.13897	-0.61738	-0.16452	-0.25297	-0.67238	-0.78742	-0.65225	-0.85743	0.031012	-0.24323	-1.90664	-0.00619	2.127997	0.236385	0.859851	0.235797	0.648107	0.037292	-0.23257	0.743713	1.967505	-0.02953	0.470771	0.161589	1.129496	1.045717	1.219084	-0.1514	-0.75218	-0.82331	-0.11973	-1.79211	-1.73803	0.519855	-0.21715	1.445137	1.583914	-0.36228	-0.48348	-0.357	0.40775	-0.93528	0.33603	0.087706	-1.08967	-1.41261	-1.03315	-1.60917	0	0	0	0	0	0	0	0	0	0	0	0	0	0	0	0	0	0	0	0	0	0	0	0	0	0	0	0	0	0	0	0	0	0	0	0	0	0	0
364	"Tricarboxylate transport protein, mitochondrial precursor (Citrate transport protein) (CTP) (Tricarboxylate carrier protein)_364"	TXTP_BOVIN	TCA	CN981151	0.0484	2609	16	0.884822	1.311972	1.089697	0.644661	0.030071	0.875311	1.06013	0.393754	0.494932	0.402451	0.118002	0.598767	0.777573	0.563585	1.36806	1.901309	1.308549	1.195142	1.536354	0.989744	1.157839	1.269864	1.403923	1.396329	1.455061	0.556269	0.75164	0.858925	0.743684	0.844631	0.674467	0.452787	-0.04884	0.174	0.635759	0.934099	0.8577	0.942747	0.481817	0.283738	0.113323	1.071102	0.572704	-0.42518	-1.80325	0.091995	0.506409	-0.98778	-0.76091	-0.96828	-1.60609	-0.52809	-0.12716	-0.60698	1.196867	2.392549	1.063426	0.80914	1.574225	0.348584	0.725496	0.976686	1.27728	1.260252	1.391945	-0.62338	-0.18531	0.055254	-0.20315	0.023203	-0.35835	-0.85541	-1.9802	-1.48053	-0.44514	0.223813	0.052506	0.243204	-0.79032	-1.23447	0	0	0	0	0	0	0	0	0	0	0	0	0	0	0	0	0	0	0	0	0	0	0	0	0	0	0	0	0	0	0	0	0	0	0	0	0	0	0
365	"Fatty acid-binding protein, retina (R-FABP)_365"	FABPR_CHICK	FA	CN985237	0.4001	4516	31	-0.07884	0.039399	-0.14555	0.498684	0.265735	0.049632	-0.05682	0.040603	-0.33243	-0.78032	-0.22426	0.29711	0.317035	-0.15732	0.386557	0.518131	0.235481	0.189026	0.466377	0.080488	0.183697	-0.12624	-0.06402	-0.24718	-0.35697	0.128732	0.072657	0.434158	0.509292	0.439634	0.631609	0.395636	0.388323	0.107917	0.291342	0.292478	0.192615	0.075317	0.179412	-0.25831	-0.6789	-0.27916	-0.90444	1.273597	0.486042	-0.24456	-0.60446	-0.27509	-1.53624	-3.05045	-1.17055	0.592111	0.659474	-0.94422	0.894517	1.339342	0.383758	0.226702	1.16437	-0.14025	0.208685	-0.83915	-0.6288	-1.24803	-1.61921	0.022859	-0.16672	1.055444	1.309458	1.073958	1.722988	0.92521	0.900487	-0.04751	0.572613	0.576453	0.238834	-0.15773	0.194197	-1.28564	0	0	0	0	0	0	0	0	0	0	0	0	0	0	0	0	0	0	0	0	0	0	0	0	0	0	0	0	0	0	0	0	0	0	0	0	0	0	0
366	"Yip1 domain family, member 1 [Rattus norvegicus]_366"	40786465		CN981231	0.019	2885	16	-0.52276	-0.44475	-0.29063	-0.45809	-0.54096	-0.56039	-0.16096	0.097823	-0.38897	-0.40363	-0.65049	-0.2611	0.078104	0.295784	0.689477	1.046319	0.514088	0.746709	0.386388	0.29771	0.200892	0.122626	0.333524	-0.07631	0.024604	0.417284	0.348001	-0.29535	-0.33874	-0.10075	0.335084	0.401078	0.328692	-0.31451	0.068618	-0.20236	-0.06004	-0.28018	0.069809	-0.31283	-1.30649	-1.11282	-0.73016	-1.14592	-1.35166	-1.39992	-0.40823	0.234251	-0.97433	-1.01073	-1.62359	-0.65685	0.185294	0.725733	1.703166	2.589105	1.267723	1.845256	0.950679	0.730516	0.490143	0.29583	0.819432	-0.19808	0.052469	1.027384	0.855374	-0.74188	-0.8496	-0.25874	0.823306	0.98715	0.807436	-0.78946	0.161744	-0.51101	-0.15769	-0.70422	0.1647	-0.7853	0	0	0	0	0	0	0	0	0	0	0	0	0	0	0	0	0	0	0	0	0	0	0	0	0	0	0	0	0	0	0	0	0	0	0	0	0	0	0
367	Lipocalin precursor_367	LIPO_BUFMA		CN985076	0.1744	4256	29	-0.74261	-0.62574	-0.63605	-0.31205	-0.13619	-0.58883	-0.73521	-0.03045	-0.27569	-0.82658	-0.79155	-0.45984	-0.40215	-0.54722	-0.36134	-0.45634	-0.46726	-0.43177	-0.39046	0.111304	-0.34091	-0.16003	-0.31767	-0.71191	-0.56169	0.156802	0.412901	0.345328	0.648063	0.245107	0.046676	0.287859	0.108014	-0.18033	-0.05437	-0.13855	-0.23138	-0.1967	-0.13239	-0.17748	-1.37984	-1.05149	-1.08046	-0.17019	0.323868	-0.9478	-1.35905	0.620924	-0.06805	-1.61573	-1.51732	-0.58541	-0.42333	-0.83089	-0.30867	-0.57559	-0.60625	-0.50654	-0.39049	1.019177	-0.25127	0.25688	-0.186	-1.29359	-0.87154	1.147002	1.866491	1.676651	2.527162	1.395087	0.837609	1.515195	1.009935	0.199859	0.553717	0.31723	0.056439	0.153868	0.334544	0.207854	0	0	0	0	0	0	0	0	0	0	0	0	0	0	0	0	0	0	0	0	0	0	0	0	0	0	0	0	0	0	0	0	0	0	0	0	0	0	0
368	L-xylulose reductase (EC 1.1.1.10) (XR) (Dicarbonyl/L-xylulose reductase) (Sperm antigen P26h)_368	DCXR_MESAU	PP	CN981145	0.149	4627	32	-0.54368	-0.65182	-0.39002	-0.3206	-0.55061	-0.64196	-0.51584	-0.51675	-0.31519	-0.80925	-0.89687	-0.68619	-0.2332	-0.87927	-0.75478	-1.13367	-0.59995	-0.66017	-0.23683	-0.23159	-0.54968	-0.51163	-0.33718	-0.64383	-0.78494	-0.2859	-0.3897	-0.8514	-0.63093	-0.36861	-0.08334	0.056022	-0.57924	-0.29815	-0.27619	-0.21787	-0.13909	-0.4728	-0.41651	-0.36197	-0.20374	-0.63661	0.411333	0.689182	-0.23148	-0.59711	-0.09231	-0.09595	0.710838	-1.26673	-1.61748	-0.77417	1.039032	-1.54703	-1.04873	-2.56533	-0.42897	-0.67003	1.024489	1.045476	-0.22777	-0.07543	0.62282	-0.6046	-1.16943	0.828071	0.4126	-1.43548	-0.55296	0.497002	1.638873	2.196706	-0.34609	0.779034	0.866964	1.100382	1.415743	0.079964	0.3053	0.523611	0	0	0	0	0	0	0	0	0	0	0	0	0	0	0	0	0	0	0	0	0	0	0	0	0	0	0	0	0	0	0	0	0	0	0	0	0	0	0
369	"Nuclear factor erythroid 2 related factor 2 (NF-E2 related factor 2) (NFE2-related factor 2) (Nuclear factor, erythroid derived 2, like 2) (HEBP1)_369"	NF2L2_HUMAN	TF	CN985057	0.3168	3357	20	-0.16684	-0.28402	-0.19562	-0.61538	-0.29753	-0.01485	-0.49454	-0.09251	-0.33428	-0.34295	-0.59859	-0.22504	-0.11252	-0.64053	-0.32976	-0.20655	-0.06539	0.070832	0.576882	0.791266	0.504777	-0.27118	0.044764	-0.23049	-0.4282	0.361869	0.045332	-0.22201	-0.09978	0.200625	0.38834	0.583855	0.266097	0.434314	0.15926	-0.00998	-0.00165	-0.34439	0.395468	0.067186	-0.35099	-0.68401	-0.43278	-1.62574	-0.72242	0.080964	-1.28231	-0.13974	-0.82685	-0.85149	-1.57803	-0.51638	-0.1966	-1.69721	-0.814	-0.46383	-0.06266	0.324487	1.762695	2.371979	1.55777	-0.64752	0.2504	-0.53188	-1.09377	1.151622	0.252014	-0.50777	-0.16039	0.693361	1.226853	1.782511	0.879435	1.357513	0.575801	0.094823	0.118503	-0.85558	1.247112	0.314125	0	0	0	0	0	0	0	0	0	0	0	0	0	0	0	0	0	0	0	0	0	0	0	0	0	0	0	0	0	0	0	0	0	0	0	0	0	0	0
370	hypothetical protein LOC29086 [Homo sapiens]_370	75709192		CN981330	0.1805	1344	8	-0.11706	-0.14902	0.144996	-0.02656	0.360628	0.44789	0.236829	0.500904	0.053175	-0.15429	-0.15216	0.301216	0.096729	0.049359	0.314596	0.382782	0.364736	0.208872	0.469045	0.286674	0.040818	0.124875	0.396886	-0.06884	-0.19074	0.351284	-0.00568	-0.06908	-0.11026	-0.38422	0.036248	-0.03884	-0.04705	0.278143	0.348871	-0.42964	-0.25795	-0.59141	-0.54891	0.069981	-0.64659	-0.76127	0.293939	-0.32178	1.067835	1.381016	0.623525	1.571281	-0.0356	-0.7802	-0.77255	0.854608	0.120708	-0.0493	0.902629	1.147347	1.082581	0.523189	1.456939	0.802417	-0.07995	0.221726	1.197963	-0.47352	-0.911	1.0343	-0.24683	-0.47437	-0.62218	-1.6054	-0.09635	-0.36584	-0.39532	0.771801	1.025641	-1.76841	-1.15223	-2.34899	-2.19647	0.024712	0	0	0	0	0	0	0	0	0	0	0	0	0	0	0	0	0	0	0	0	0	0	0	0	0	0	0	0	0	0	0	0	0	0	1	0	0	0	0
371	TFIIH basal transcription factor complex p62 subunit (Basic transcription factor 62 kDa subunit) (BTF2-p62) (General transcription factor IIH polypeptide 1)_371	TF2H1_HUMAN	TF	CN984985	0.3484	3986	26	0.099181	-0.2002	-0.24708	0.020148	0.293895	0.301311	-0.03336	0.120316	0.302689	0.037725	0.144222	0.383632	0.246294	-0.15409	0.144237	0.273866	0.214211	0.169508	-0.02585	-0.02202	0.338336	-0.01817	0.320652	-0.06199	0.209938	0.614376	0.017184	-0.02206	0.018302	-0.03306	0.078701	0.267567	0.073349	0.090329	0.065556	-0.26551	-0.37347	-0.48049	0.076761	0.0839	0.105125	-1.29612	-1.51554	-0.26478	1.016471	1.051183	-0.51524	0.204044	1.057633	-0.18252	0.315936	1.436478	0.793679	-1.08029	0.316008	0.922728	0.643514	0.434284	-0.48009	-0.46214	1.224477	-0.44413	1.141708	-0.64923	0.623517	2.516464	-0.27866	-0.46236	-0.27342	-0.51381	0.009269	0.893245	-0.01578	0.063696	-0.05225	-1.60177	-2.10711	-2.60801	0.00019	0.033605	0	0	0	0	0	0	0	0	0	0	0	0	0	0	0	0	0	0	0	0	0	0	0	0	0	0	0	0	0	0	0	0	0	0	0	0	0	0	0
372	intersex-like [Mus musculus]_372	27754101		CN970733	0.0895	1138	7	0.140405	0.114109	-0.10946	0.147969	0.610519	0.734185	0.967216	0.660249	0.521216	0.317775	0.479823	0.59317	0.442946	0.151641	0.228509	0.407763	0.051847	0.304264	0.0395	-0.14306	-0.056	0.227016	-0.13335	0.21109	0.182471	0.092491	0.194548	-0.05533	0.23858	0.22654	0.185117	0.318631	0.096055	-0.07986	0.102011	-0.48492	-0.64623	-0.26111	0.125514	0.022464	-0.12443	-0.20887	-0.92673	-0.10015	1.385085	1.782172	2.530427	1.544765	1.098337	0.445094	0.965425	1.329379	0.847015	-0.08835	0.158466	0.734041	-0.40879	0.401711	-0.44844	-1.03463	-0.75507	0.15367	-1.00346	0.102534	0.010639	-0.27828	0.049418	-0.75292	0.190802	0.152141	0.019133	0.447842	-0.26684	-0.83169	-0.24772	-2.13232	-2.65031	-1.4137	-0.17225	-0.50314	0	0	0	0	0	0	0	0	0	0	0	0	0	0	0	0	0	0	0	0	0	0	0	0	0	0	0	0	0	0	0	0	0	0	0	0	0	0	0
373	hypothetical protein LOC55004 [Homo sapiens]_373	8923579		CN981348	0.1845	2018	13	-0.59862	-0.45547	-0.07556	-0.1177	0.252056	-0.27368	-0.00194	0.02152	-0.04015	-0.03516	-0.12159	0.087288	0.431822	-0.3222	-0.01991	0.261936	0.123499	0.228129	-0.25026	-0.03635	-0.13675	0.219382	-0.18746	-0.05232	-0.42853	0.296858	-0.14875	0.004972	-0.02284	-0.25572	-0.99228	-0.16225	0.029752	-0.10964	0.311954	-0.14192	-0.60728	-0.42166	-0.36342	0.031574	-1.75883	-1.25188	0.093512	-0.05572	1.253738	-0.60812	0.354243	0.437317	0.21892	0.2366	-0.06948	0.67023	1.890363	-0.77994	0.290601	1.288727	0.798466	1.169004	-0.52517	0.232388	-0.12319	1.138028	-0.30277	0.175803	-1.15651	1.412402	-0.16569	0.378714	0.280224	-0.54451	-3.15296	-0.21349	0.466469	-0.02716	1.46586	-0.14149	-1.78953	-1.13217	-0.9259	0.472924	0	0	0	0	0	0	0	0	0	0	0	0	0	0	0	0	0	0	0	0	0	0	0	0	0	0	0	0	0	0	1	0	0	0	0	0	0	0	0
374	Nuclear receptor coactivator 6 (Amplified in breast cancer-3 protein) (Cancer-amplified transcriptional coactivator ASC-2) (Activating signal cointegrator-2) (ASC-2) (Peroxisome proliferator-activated receptor-interacting protein) (P_374	NCOA6_HUMAN	NR	CN970630	0.0308	4979	34	-0.17416	-0.03519	0.04758	-0.14417	0.55941	0.161214	0.572348	0.144389	0.030437	-0.07572	0.086375	0.361794	0.177726	0.016256	0.247772	0.019251	0.0342	0.229816	0.125446	-0.05912	0.269324	0.519776	0.21699	-0.12421	0.215049	0.683206	0.630593	0.291021	0.314939	0.514728	0.429758	0.794133	0.745368	0.828944	0.492453	0.049429	0.011231	-0.305	0.338402	0.75454	-1.43618	-0.96551	-0.68521	-1.33461	1.048172	-0.30038	1.091985	-0.35735	-0.74327	-1.10279	-0.55383	0.378917	-0.24445	-0.79129	-0.00724	-0.78115	-0.73052	-0.06804	-0.42151	-1.04657	0.065756	0.913943	-0.11148	-1.267	-0.11805	1.467422	1.289243	0.139233	0.220236	0.896848	0.609085	1.843092	1.677942	1.960984	0.821412	-0.67895	-0.80831	-1.87928	0.299697	1.709006	0	0	0	1	0	0	0	0	0	0	0	0	0	0	0	0	0	0	0	0	0	0	0	0	0	0	0	0	0	0	0	0	0	0	0	0	0	0	0
375	Phospholipase A2 inhibitor subunit B precursor (PLI-B)_375	PLIB_AGKBL	FA	CN981355	0.0555	4807	33	-0.34655	-0.68225	-1.08754	-0.36908	-0.11657	-0.72111	-0.5433	-0.45573	-0.46793	-0.61366	-0.62635	-0.72494	-1.07863	-0.80132	-0.638	-0.88639	-0.80083	-0.40729	-0.59754	-0.72885	-0.75495	-0.34406	-0.82224	-0.69662	-0.75052	-0.20992	-0.12204	-0.03941	-0.44556	-0.73764	-0.86695	0.054183	0.299098	-0.0494	-0.38258	-0.54891	-0.41586	-0.36891	-0.3789	-0.2436	0.544361	-0.55374	-1.87946	0.470671	1.296622	-0.68085	-0.09922	0.187225	0.147312	-0.32937	-0.3709	-0.69338	-1.85032	-0.94321	-0.40899	-1.22148	-0.94161	0.345675	-0.27665	-0.70617	-0.79154	0.552497	-1.01166	-0.60074	-0.77705	0.991268	1.278741	1.549029	0.220489	-0.73491	-1.15789	1.855179	2.65631	1.516352	0.426495	-0.11758	0.317638	0.471211	0.438548	0.881108	0	0	0	0	0	0	0	0	0	0	0	0	0	0	0	0	0	0	0	0	0	0	0	0	0	0	0	0	0	0	1	0	0	0	0	0	0	0	0
376	26S protease regulatory subunit 8 (Proteasome subunit p45) (p45/SUG) (Proteasome 26S subunit ATPase 5)_376	PRS8_BOVIN	PROTEASE	CN981324	0.2323	1	1	-0.33114	-1.21265	-0.81215	-1.09464	-1.11481	-0.97833	-0.83333	-0.48765	-0.68345	-1.32849	-1.62124	-1.51653	-1.30131	-1.42335	-1.38111	-1.70039	-1.82342	-1.33263	-1.82069	-1.30297	-1.24118	-1.56515	-0.70246	-1.78039	-1.51076	-0.89621	-1.33367	-0.7185	-1.5399	-1.18855	-1.58655	-1.35196	-0.97796	-1.39229	-1.57751	-1.55078	-2.02305	-1.59506	-1.80808	-0.81339	2.381736	0.172173	1.176053	0.467973	0.417427	0.759526	1.122977	1.989433	1.498662	-0.11819	-0.85197	-0.58951	-0.05005	-0.35594	-0.25007	-1.05038	-1.35875	-0.12855	-1.35192	-0.05421	0.100673	-0.71139	1.451012	-1.2509	-0.57505	0.965345	-0.13115	1.410788	-0.6481	0.232601	-0.76503	-0.177	0.760441	-0.2781	-0.74236	-0.67537	-1.85914	-0.78636	-1.3203	1.172956	0	0	0	0	0	0	0	0	0	0	0	0	0	0	0	0	0	0	0	0	0	0	1	0	0	0	0	0	0	0	0	0	0	0	0	0	0	0	0
377	Mitochondrial chaperone Bcs1l (BCS1-like protein)_377	BCS1_BRARE		CN970747	0.2191	5317	35	-0.33622	-0.56032	-0.60619	-0.23272	0.122703	-0.43207	0.400588	0.112235	-0.1825	-0.25286	-0.33314	0.033775	-0.02308	-0.39164	-0.07377	-0.27835	-0.79242	-0.56612	-0.4713	-0.24294	-0.40789	-0.28704	-0.69984	-0.02072	-0.69776	-0.24331	-0.72068	-0.35966	0.055159	0.152949	-0.22277	-0.33277	0.026985	0.02563	0.506903	-0.05101	-0.4619	-0.20879	0.023377	0.095815	-0.37401	-1.11659	-1.26858	-0.03106	1.146624	-0.69163	2.067395	1.111937	0.135316	-0.09779	-0.36383	0.851958	0.663557	-0.55766	0.495622	-0.18228	-1.88563	-1.13579	-0.82162	-0.06495	-0.61152	-0.21106	-1.57889	0.671377	-1.572	-0.06615	-1.64793	-0.45167	0.922815	1.246841	0.001879	-0.3626	0.82946	0.82497	2.41967	0.571017	-0.79046	0.048217	0.817506	1.057528	0	0	0	0	0	0	0	0	0	0	0	0	0	0	0	0	0	0	0	0	0	0	0	0	0	0	0	0	0	0	0	0	0	0	0	0	0	0	0
378	retrotransposon-like 1 [Mus musculus]_378	46309585	TRANSPOSASE	CN981333	0.284	6035	37	-0.10204	-0.9108	-0.05157	-0.09472	0.422954	-0.13129	-0.23642	-0.03601	-0.55534	-0.57467	-0.88787	-0.34185	0.053543	-0.05804	-0.20444	-0.39592	-0.48443	-0.18293	-0.74386	-0.11013	-0.42803	-0.45071	-0.31455	-0.55386	-0.58393	-0.67729	-0.4354	-0.65188	-0.55673	-0.5467	-0.09074	-0.25301	0.064989	-0.66123	-0.16695	0.352087	0.480181	-0.05026	-0.22061	0.049296	0.548404	-1.9022	0.701331	0.570584	2.139182	0.459793	0.141236	0.748492	-0.82514	-0.8837	-1.83272	-0.17824	1.019839	0.681728	0.238134	-0.34206	-0.61025	0.30331	-1.39636	0.523903	-0.43936	-0.50807	-0.09551	-0.82064	-0.91177	-1.19464	-0.4617	-1.11765	-0.82934	-0.79894	0.58264	0.090957	1.054522	-1.14597	0.35174	1.92445	2.312586	0.705314	0.189121	1.006972	0	0	0	0	0	0	0	0	0	0	0	0	0	0	0	0	0	0	0	0	0	0	0	0	0	0	0	0	0	0	0	0	0	0	0	0	0	0	0
379	App1 protein_379	APP1_SCHPO		CN981233	0.0445	485	5	-0.73622	-0.45885	-0.30405	-0.04084	0.14543	-0.62543	-0.12215	-0.06907	-0.62608	-0.5914	-1.27141	-0.54452	-0.15887	-0.83726	-0.93505	-1.36136	-1.49768	-1.13038	-1.4458	-0.42217	-0.94282	-0.55447	-0.85247	-1.09856	-1.04916	-0.94442	-0.72122	-0.35268	-1.34916	-0.68218	-0.94883	-0.8464	-0.29807	-0.80889	-0.45205	-0.34082	0.136776	-0.23142	-0.71737	-0.56629	-0.16428	0.487781	0.851697	1.470484	1.908373	0.096175	1.27933	1.404111	0.094643	0.17617	-1.42243	0.28639	1.193001	-0.40181	-0.6317	-1.63391	-1.95436	-1.09091	-1.83241	0.574028	-0.64997	0.262993	-0.43756	-1.01608	-0.89996	-0.65373	-0.12901	0.737379	-1.60522	-0.03724	-0.6641	-0.42329	0.865764	-0.3351	0.503772	0.765254	1.888026	1.02244	-0.11996	0.235211	0	0	0	0	0	0	0	0	0	0	0	0	0	0	0	0	0	0	1	0	0	0	0	0	0	0	0	0	0	0	0	0	0	0	0	0	0	0	0
380	Carboxypeptidase N subunit 2 precursor (Carboxypeptidase N polypeptide 2) (Carboxypeptidase N 83 kDa chain) (Carboxypeptidase N regulatory subunit) (Carboxypeptidase N large subunit)_380	CPN2_HUMAN		CN981418	0.0876	504	5	-0.22788	-0.65263	-0.20607	-0.2143	0.407112	-0.31367	-0.45477	-0.11701	-0.76737	-1.19259	-1.2725	-0.92216	-0.25373	-0.72392	-1.2838	-1.5829	-1.83605	-1.13726	-1.49762	-0.98968	-1.01805	-0.75889	-1.29454	-0.94137	-0.84642	-1.10056	-0.89438	-0.48898	-0.69191	-0.64121	-0.46358	-0.54683	-0.53392	-1.40029	-1.15248	-0.37542	0.274048	-0.85526	-0.13484	-0.35498	1.021059	0.168316	1.064846	1.048323	2.295902	0.848827	0.565543	1.243643	-0.06204	-0.91573	-1.07617	-0.3728	0.969156	0.025182	-1.09885	-1.69933	-2.20758	-0.80464	-1.52812	-0.50836	-0.56533	-0.04503	-1.12042	-0.41137	-0.22075	-0.73097	-0.31703	0.496867	0.089463	0.19124	0.547853	0.380715	0.406644	-1.33273	-0.8352	0.724861	2.028756	-0.2385	1.207853	0.765883	0	0	0	0	0	0	0	0	0	0	0	0	0	0	0	0	0	0	0	0	0	0	0	0	0	0	0	0	0	0	0	0	0	0	0	0	0	0	0
381	"Keratin, type I cytoskeletal 19 (Cytokeratin 19) (K19) (CK 19)_381"	K1C19_BOVIN		CN981267	0.3775	5755	36	0.181025	-0.2664	0.050637	0.37945	-0.11761	-0.39184	-0.44062	0.594632	-0.17021	-0.25537	-0.90685	-0.43942	-0.03694	-0.15271	-0.36494	-0.36176	-0.56593	-0.28921	-0.80193	-0.19997	-0.64158	-0.22212	-0.64695	-0.72809	-0.54826	-0.62032	-0.41135	-0.2957	-0.46703	-0.46403	-0.54822	-0.29035	-0.0797	-0.35525	-0.18269	0.900964	0.861343	0.001778	-0.40095	-0.22919	1.085778	-0.04633	0.755863	1.587848	0.330149	-0.36373	-0.48713	2.132314	0.197053	-0.01842	-1.66683	-0.48411	0.534272	0.24134	-0.29565	-0.28762	-0.80422	-0.10404	-1.40136	0.121762	-0.99564	0.065726	-1.00922	-1.21453	-0.75951	-0.94183	-0.41309	-0.12047	-0.55396	-0.54637	-0.75941	-0.10692	0.426075	-0.27114	0.165474	2.907415	2.807165	0.632236	-0.38677	0.04783	0	0	0	0	0	0	0	0	0	0	0	0	0	0	0	0	0	0	0	0	0	0	0	0	0	0	0	0	0	0	0	0	0	0	1	0	0	0	0
382	6-phosphogluconolactonase (EC 3.1.1.31) (6PGL)_382	6PGL_ACTAC	PP	CN985058	0.29	5854	37	0.315985	-0.04192	0.394378	0.156292	0.617472	-0.2604	-0.14082	0.613898	-0.26309	0.122909	-0.75938	-0.32059	0.136107	-0.43193	-0.85203	-1.17269	-0.85299	-0.76913	-0.61084	-0.02747	-0.09733	-0.74217	-0.54777	-0.68814	-0.56313	-0.40895	-0.6185	-0.31956	-0.30118	-0.16212	-0.41816	-0.43007	-0.02687	-0.45122	-0.22437	0.256814	0.689185	0.059063	-0.03043	0.192471	1.233099	0.416503	1.411963	0.868742	1.920975	-0.08198	0.19085	1.91282	-0.08812	0.792577	-1.22045	-0.21932	0.822688	-0.47334	-1.43185	-2.16348	-1.43405	-1.24271	-0.88156	0.449468	0.290085	-1.18119	-0.73765	-1.05792	-0.7727	-0.42093	-0.89902	-0.21696	-0.17504	0.142248	-0.44192	-0.46911	0.450845	-0.51736	0.000216	1.098095	2.084596	0.646905	0.442712	0.951289	0	0	0	0	0	0	0	0	0	0	0	0	0	0	0	0	0	0	0	0	0	0	0	0	0	0	0	0	0	0	0	0	0	0	0	0	0	0	0
383	"Acyl-CoA dehydrogenase, long-chain specific, mitochondrial precursor (EC 1.3.99.13) (LCAD)_383"	ACADL_HUMAN	FA	CN985298	0.178	1156	8	0.579271	0.172301	0.556558	0.472477	0.54623	0.426504	0.544731	1.031326	-0.28255	-0.13272	-0.22259	0.274584	0.565864	-0.63974	-0.60468	-1.61765	-0.9806	-0.85222	-1.40831	-0.31418	-0.7705	-0.32177	-0.62292	-0.89402	-0.80293	-0.25371	-0.41647	0.166578	-0.6216	-0.04795	-0.19446	0.190918	0.088942	-0.37606	-0.59538	0.115631	0.492968	0.089531	-0.32286	0.045252	1.285388	0.590381	1.246599	1.103009	1.228962	1.024498	1.226401	2.057388	-0.18639	0.069473	-0.08399	0.765055	1.26249	-0.79638	-0.73651	-2.46641	-1.37849	-1.15925	-2.10892	-0.24041	-1.01969	-0.25337	-0.76766	-1.23064	-1.07508	-0.13715	-0.41509	0.580607	-0.7654	0.214248	-0.03595	0.622174	0.448025	-0.34609	-0.72064	0.493603	1.138002	0.449029	-0.25523	0.373412	0	0	0	0	0	0	0	0	0	0	0	0	0	0	0	0	0	0	0	0	0	0	0	0	0	0	0	0	0	0	0	0	0	0	0	0	0	0	0
384	Histamine N-methyltransferase (EC 2.1.1.8) (HMT)_384	HNMT_CAVPO		CN981323	0.1595	1212	8	0.588326	0.049441	0.508127	0.500541	0.644309	0.438362	0.639539	0.75635	-0.16224	0.420155	-0.48	-0.15137	0.108522	-0.87691	-0.78461	-1.16101	-1.32842	-1.30901	-1.56837	-0.21205	-0.36688	-0.77589	-0.11978	-0.59188	-0.57585	-0.31233	-1.00188	-0.38507	-0.8888	-0.59012	-0.44158	-0.25783	0.21819	-0.19451	-0.9014	0.04498	0.106694	-0.20959	0.004834	-0.10218	1.439438	0.533633	1.304633	1.291883	1.53354	1.187366	1.525522	1.721868	0.177816	1.156761	-0.35629	0.196096	0.632941	-1.02346	-0.86831	-1.501	-1.7824	-1.74977	-2.18574	0.094095	-0.16615	-0.85366	0.249188	-0.54436	-0.51741	-0.07446	-1.23352	-0.19673	-1.04345	-0.54139	-0.29172	0.017147	0.817281	0.123574	-1.06462	0.526134	0.629868	0.098229	0.458653	0.27878	0	0	0	0	0	0	0	0	0	0	0	0	0	0	0	0	0	0	1	0	0	0	0	0	0	0	0	0	0	0	0	0	0	0	0	0	0	0	0
385	disulfide isomerase [Mus musculus]_385	52693935		CN981538	0.5687	5844	36	0.082079	-0.27283	-0.15357	0.02226	0.282233	-0.07087	-0.16409	-0.23325	-0.19305	-0.18065	-0.27862	-0.1294	0.529226	-0.20585	-0.52301	-0.74872	-0.30779	-0.69855	-0.50896	0.268649	-0.27877	-0.70878	-1.08773	-1.05331	-0.82142	-0.04304	-0.75091	-0.04431	-0.01659	-0.66756	-0.09403	0.545031	0.362495	-0.41895	0.060105	0.593368	0.317648	0.24083	-0.14151	-0.22148	0.659556	-0.1919	0.094217	0.516045	1.139741	0.292631	0.068985	-0.09693	-0.00051	0.029241	-0.20578	0.152209	1.732296	-0.0312	-0.7921	-1.3336	-0.27576	-1.21324	-0.7584	1.107152	-0.20616	-1.23779	-2.14691	-2.06432	-1.508	0.359393	-1.33884	0.356342	0.422832	-1.13889	0.237064	1.770214	1.332296	-0.54246	0.60684	1.886177	1.224705	1.040412	0.123151	-0.06871	0	0	0	0	0	0	0	0	0	0	0	0	0	0	0	0	0	0	0	0	0	0	0	0	0	0	0	0	0	0	0	0	0	0	0	0	0	0	0
386	Vitellogenin I precursor (VTG I) [Contains: Lipovitellin 1 (LV1); Phosvitin (PV); Lipovitellin 2 (LV2)]_386	VIT1_FUNHE		CN982702	0.2268	3394	20	0.388337	0.219429	0.580725	0.285284	0.106103	0.889434	0.201934	-0.19782	0.624223	0.370026	0.606881	0.41089	0.597977	0.744336	0.192754	-0.34765	-0.10881	-0.03842	1.270111	1.285702	0.767123	0.644256	0.617803	1.096991	0.962346	0.642941	0.755747	0.599491	1.227997	0.541331	0.67088	0.394535	0.330064	0.019	0.503304	1.013872	0.516644	0.777725	0.499098	0.241226	-0.34744	-0.78455	0.15043	-0.61413	-1.07783	0.949327	-0.82983	-1.86435	0.262999	-0.39483	0.218119	-0.28908	0.195076	0.573834	-0.85358	-2.25206	-1.634	-1.45182	1.934467	1.974814	0.632802	0.314841	0.246384	1.486456	1.138015	0.311436	0.603363	0.198994	1.825483	0.048485	0.383739	-0.3314	-0.49824	-1.30324	-0.04992	1.271355	-0.0154	0.66024	-0.06081	-0.72815	0	0	0	0	0	0	0	0	0	0	0	0	0	0	0	0	0	1	0	0	0	0	0	0	0	0	0	0	0	0	0	0	0	0	0	0	0	0	0
387	Zinc finger and BTB domain containing protein 39_387	ZBT39_HUMAN	TF	CN981689	0.0074	1129	7	0.546169	0.312528	-0.08299	-0.08424	0.339826	0.310598	1.880018	1.068316	0.291981	0.356309	0.801442	0.548504	0.756224	-0.1204	-0.06549	-0.18859	-0.09579	-0.17636	0.244371	-0.40278	-0.33504	0.017246	-0.64509	-0.40667	-0.19466	0.180784	-0.23725	-0.44057	0.50372	-0.04599	0.363985	0.003444	0.544185	0.068702	-0.30472	0.353423	0.219545	-0.29031	-0.0067	-0.12634	0.868985	0.373348	-0.46568	-0.46834	0.431258	0.369254	3.698556	1.976647	0.329761	0.466223	1.410511	0.873937	1.314588	-0.54505	-0.42856	-0.68971	-0.49283	-0.66376	0.228762	-1.14408	-1.00038	-0.25305	-1.65809	-1.15234	-0.70259	0.093872	-0.79294	-1.22425	0.778935	-0.38719	0.482507	-0.28233	0.864777	-0.14389	-0.93606	0.460101	0.176099	-0.90549	-0.30386	-0.55765	0	0	0	0	0	1	0	0	0	0	0	0	0	0	0	0	0	0	0	0	0	0	0	0	0	0	0	0	0	0	0	0	0	0	0	0	0	0	0
388	Orphan nuclear receptor NR4A2 (Orphan nuclear receptor NURR1) (Nerve growth factor induced protein I-B homolog)_388	NR4A2_XENLA		CN981674	0.4018	6131	38	-0.14443	-0.24055	-0.71837	-0.44825	-0.03495	-0.66251	-0.06759	-0.13809	-0.20352	-0.3521	0.058991	-0.54041	-0.18876	-0.12297	-1.11166	-1.07201	-1.02104	-0.71695	-0.66723	-0.41827	-0.54847	-0.83506	-0.70118	-0.50628	-1.0067	0.052624	-0.4168	-0.44058	0.081973	-0.26187	-0.01277	-0.36759	0.081632	-0.18192	0.069708	0.519486	0.403843	0.562247	-0.24643	-0.79635	0.457473	0.22555	-0.92735	-0.27559	0.721617	-0.79255	0.642869	0.472758	0.314895	-0.0436	0.94828	-0.49797	0.350512	0.509246	-1.87628	-1.7806	-1.65762	-0.92392	-0.80396	-0.20325	-0.51741	-1.20888	-0.88586	-0.41561	-1.62301	0.932919	-0.19971	-0.2571	1.00373	0.17411	0.775141	-0.08098	1.002909	0.367011	0.974137	2.059363	1.780338	2.162537	0.211349	-1.1155	0	0	0	0	0	0	0	0	0	0	0	0	0	0	0	0	0	0	0	0	0	0	0	0	0	0	0	0	0	0	0	0	0	0	0	0	0	0	0
389	Selenoprotein Pb precursor (zSelPb)_389	SELPB_BRARE		CN981462	0.0001	4822	33	-0.07014	0.123045	0.744988	0.367106	0.018965	-0.08952	-0.18102	-0.22618	0.060864	-0.24149	0.000477	-0.35421	0.233338	0.322846	-0.01794	-0.54902	-0.14458	-0.3671	0.503337	0.238444	0.307944	0.54787	0.359954	0.199392	0.366615	0.8838	1.113534	0.949274	1.545302	1.487206	1.850341	1.652965	1.957937	1.560602	1.425181	0.863872	1.113926	0.767456	1.547207	1.57873	-0.89403	-0.6205	0.260109	-0.27494	-0.76787	-0.92147	-1.05103	-1.11497	-0.70854	-1.13665	-0.79405	-1.29626	-0.46434	-0.3376	-0.82013	-1.57208	-0.99943	-1.3145	-0.08205	-0.45711	-0.3587	-0.01899	-0.28506	-0.5124	-0.27563	0.456653	0.781934	0.549357	1.393274	1.311015	1.82518	1.545714	1.977525	1.414937	1.223195	0.428436	0.782488	0.291921	1.395971	1.440604	0	0	0	0	0	0	0	0	0	0	0	0	0	0	0	0	0	0	0	0	0	0	0	0	0	0	0	0	0	0	0	0	0	0	0	0	0	0	0
391	"N-acetyllactosaminide beta-1,6-N-acetylglucosaminyl-transferase (EC 2.4.1.150) (N-acetylglucosaminyltransferase) (I-branching enzyme) (IGNT)_391"	GCNT2_HUMAN		CN985281	1.80E-06	4269	29	-0.12786	-0.06585	0.280874	-0.03935	-0.16454	-0.21718	-0.24769	-0.24669	0.107745	-0.14891	0.009915	-0.38272	-0.25884	0.212728	-0.723	-0.63201	-0.87645	-0.38251	-0.30195	-0.73514	0.061654	0.101496	-0.12769	0.486144	-0.04337	0.920129	0.141281	0.41814	1.756981	1.186892	0.823359	1.400866	1.569159	1.627044	1.523095	0.745676	0.77959	0.754052	0.873979	0.609758	-0.56597	-0.47702	0.020301	-0.43901	-0.61858	-0.69408	-0.73784	-0.7364	-0.22803	-0.59615	-0.36835	-0.93153	-0.75384	-0.07744	-1.4196	-1.28909	-1.63971	-0.93123	-0.81567	-1.43701	-0.29414	-0.23699	-0.56573	0.31473	-0.44477	0.937217	-0.17992	0.217189	2.137556	1.319848	0.798414	1.626763	1.868154	1.95118	1.802082	0.68699	0.735635	0.699005	0.871022	0.492036	0	0	0	0	0	0	0	0	0	0	0	0	0	0	0	0	0	0	0	0	0	0	0	0	0	0	0	1	0	0	0	0	0	0	0	0	0	0	0
392	Nucleolin (Protein C23)_392	NUCL_CHICK		CN981532	0.1889	2480	16	0.601122	0.593921	0.366875	0.226999	0.866968	1.034028	1.27063	0.70756	0.808035	0.782617	0.707013	0.427332	0.960667	1.221561	1.389448	1.762819	1.533596	1.473828	1.034074	0.769042	0.745658	1.213076	0.670878	0.940797	0.976173	0.789768	1.151804	1.163075	1.371274	1.221858	1.094199	1.069652	1.060752	0.799322	0.563136	0.764563	0.921008	0.620419	0.897926	0.977847	-1.03331	-1.05535	-1.75015	-2.1782	-0.21977	0.29147	1.015517	-0.70759	-0.40011	-0.4779	-0.70926	-1.56514	0.066969	0.865356	1.379126	2.521716	1.820247	1.637345	0.29161	-0.51944	-0.591	0.83939	-0.81984	0.006163	0.114421	-0.45601	0.651887	0.686379	1.323509	0.866266	0.475605	0.400486	0.373251	-0.42678	-1.14955	-0.53315	-0.05439	-0.97426	-0.12503	0.119545	0	0	0	0	0	0	0	0	0	0	0	0	0	0	0	0	0	0	0	0	0	0	0	0	0	0	0	0	0	0	0	0	0	0	0	0	0	0	0
394	Monocarboxylate transporter 1 (MCT 1)_394	MOT1_CRILO		CN981494	0.7128	4533	31	-0.50639	-0.58584	0.095255	-0.05743	0.074776	-0.00535	0.338665	0.297185	0.60127	0.176436	0.004389	-0.35146	0.034488	-0.45409	-0.29143	-0.00141	0.158822	-0.02751	0.201229	0.298455	0.35431	-0.42425	0.427603	-0.14073	-0.28637	0.685531	-0.1945	-0.03775	0.534284	0.514386	0.892459	0.768958	0.881145	0.662674	0.432757	0.63147	0.320352	0.14297	0.488122	0.095339	-1.74233	-1.94739	-0.1896	-0.58366	-0.24245	-0.44925	0.438596	0.331545	1.116335	0.019912	-0.42411	-1.3425	-0.34643	-1.60737	-1.18757	-0.43906	-0.02555	-0.50643	0.083897	0.334821	0.478975	-1.53036	0.668132	-0.79864	-1.17451	1.333796	-0.93741	-0.53286	0.943456	0.892102	1.867842	1.549108	1.838643	1.274808	0.681432	1.194274	0.391335	-0.06646	0.82432	-0.18939	0	0	0	0	0	0	0	0	0	0	0	0	0	0	0	0	0	0	0	0	0	0	0	0	0	0	0	0	0	0	0	0	0	0	0	0	0	0	0
395	UnAn_20880_395	UnAn_20880		CN981498	0.0159	2629	16	0.690346	0.996466	1.514289	0.231176	0.9052	1.15659	1.731966	1.349895	0.928795	1.04148	0.961981	0.747594	0.887458	1.654626	1.939837	2.563825	1.811394	1.356189	1.449333	1.338309	1.127906	1.773831	1.554535	1.331826	1.429515	1.196322	1.072632	1.216271	1.840348	1.73207	1.510923	1.191984	1.093619	1.008885	1.082062	1.473401	2.009344	1.779557	1.592254	1.727287	-1.52692	-0.81837	0.38019	-2.58972	-1.02962	-0.44774	0.884028	-0.00032	-0.975	-0.71418	-0.89819	-1.39441	-1.07068	0.705015	1.365169	2.80946	1.067872	0.014249	0.22984	-0.02714	-0.51414	0.980929	0.473342	-0.04214	0.18397	-0.35578	-0.64208	-0.30961	1.13489	0.884269	0.372398	-0.36582	-0.5935	-0.78963	-0.62025	0.28555	1.526051	0.994182	0.560647	0.873199	0	0	1	0	0	0	0	0	0	0	0	0	0	0	0	0	0	0	0	0	0	0	0	0	0	0	0	0	0	0	0	0	0	0	0	0	0	0	0
396	"Trans-2-enoyl-CoA reductase, mitochondrial precursor (EC 1.3.1.38)_396"	MECR_BRARE		CN985299	0.2276	3270	19	-0.45804	-0.1394	-0.23454	-0.60084	0.0666	-0.03299	0.322624	0.306937	0.220203	-0.18324	0.002205	-0.7401	-0.24808	-0.15671	-0.32726	0.206228	0.246509	0.362392	0.874941	0.401598	0.507567	0.182396	0.566005	0.472485	0.248131	0.373824	0.463654	0.280534	0.406509	-0.33375	0.33961	0.16519	0.526849	0.256729	-0.05902	-0.02657	-0.12609	-0.33539	0.077849	0.055771	-1.60577	-0.68606	-0.96066	-2.01797	-0.09145	-0.37892	0.647539	0.602259	0.351912	-0.81259	-0.27732	-2.41993	-0.99974	-0.73601	-1.22829	0.311574	0.427842	0.762326	2.241752	0.87549	1.181362	0.242784	1.350037	1.080098	0.432523	0.795324	1.054609	0.526052	0.889667	-1.24702	0.696567	0.193121	1.237016	0.45734	-0.45403	-0.36039	-0.64762	-1.25175	-0.05898	-0.12271	0	0	0	0	0	0	0	0	0	0	0	0	0	0	0	0	0	0	0	0	0	0	0	0	0	0	0	0	0	0	0	0	0	0	0	0	0	0	0
397	Nascent polypeptide-associated complex alpha subunit (NAC-alpha) (Alpha-NAC)_397	NACA_BOVIN		CN981590	0.0335	2472	16	2.753795	2.550894	2.53202	1.365471	2.213292	3.312139	3.27253	2.437536	2.645374	2.884095	2.258972	2.10574	2.254709	3.218075	3.525245	3.871039	3.390829	2.421872	3.272853	3.145623	3.268288	3.248257	3.228055	2.670414	3.217606	2.684355	3.012692	3.065765	2.926648	3.610922	2.897448	2.177914	1.54143	1.48458	1.405942	2.9343	2.902938	3.86228	2.710571	2.818813	-0.03785	-0.3614	-0.39149	-2.25165	-0.89973	0.852474	0.789314	-0.54215	-0.21074	0.169921	-0.82689	-1.07123	-0.83369	0.702482	1.192289	1.743686	0.977952	-0.56713	0.789829	0.586951	0.78255	0.750608	0.718395	-0.17081	0.701733	-0.14858	0.374981	0.45961	0.237776	1.328908	0.191215	-0.95614	-1.97107	-2.06172	-2.18712	0.249978	0.199968	1.729719	-0.10678	0.065825	0	0	0	0	0	0	0	0	0	0	0	0	0	0	0	0	0	0	0	0	0	0	0	0	0	0	0	0	0	0	0	0	0	0	1	0	0	0	0
398	Alanine aminotransferase (EC 2.6.1.2) (Glutamic--pyruvic transaminase) (GPT) (Glutamic--alanine transaminase)_398	ALAT_HUMAN	AA	CN981595	1.10E-06	1378	9	4.158539	3.769345	3.749499	2.242105	4.640643	4.379109	4.288996	3.561654	4.662277	4.620388	3.942269	4.308567	4.11436	3.687762	4.625483	3.597805	4.632896	3.901337	4.199887	4.152349	3.570827	3.648862	4.55011	3.886539	3.995197	4.110102	2.815738	2.529986	2.797486	2.929144	3.627697	3.0203	2.309227	2.016528	1.99774	2.288079	3.081059	3.141473	2.861306	2.62865	0.723062	0.239957	0.215322	-1.6558	1.321496	0.996854	0.884997	-0.01785	1.348349	1.296353	0.454607	0.909291	0.668223	0.138689	1.302677	0.027026	1.311879	0.403798	0.774387	0.715378	-0.00646	0.090402	1.209117	0.385429	0.520306	0.662937	-0.94375	-1.29845	-0.96641	-0.80298	0.06413	-0.68983	-1.57248	-1.93581	-1.95913	-1.59873	-0.61441	-0.53942	-0.88719	-1.17598	0	0	1	1	0	0	0	0	0	0	0	0	0	0	0	0	0	0	0	0	0	0	0	0	0	0	0	0	0	0	0	0	0	0	0	0	0	0	0
400	UnAn_20873_400	UnAn_20873		CN981509	0.0317	2628	16	0.079783	0.188231	0.320316	0.13169	0.850837	0.85639	1.136788	0.471698	0.630774	0.085589	0.431798	0.040798	0.286119	0.906954	0.906488	1.460303	1.17377	0.959532	0.905902	0.996097	0.914264	0.835449	0.717951	0.956805	0.82214	0.696701	0.183231	-0.01298	0.583865	0.33017	0.626412	0.297818	0.425071	-0.209	0.030565	0.04594	0.496466	0.649621	0.501198	0.262276	-1.20394	-0.92588	-0.58722	-1.07085	0.773009	0.787247	1.506174	-0.19908	0.208779	-1.18905	-0.30139	-1.30389	-0.6749	0.916889	0.915695	2.335649	1.600993	1.051699	0.914193	1.145449	0.935633	0.733556	0.432295	1.044706	0.699431	0.377812	-0.9387	-1.44177	0.088506	-0.56196	0.197596	-0.6449	-0.31863	-1.94437	-1.33013	-1.29071	-0.13558	0.2571	-0.12345	-0.73603	0	0	0	0	0	0	0	0	0	0	0	0	0	0	0	0	0	0	0	0	0	0	0	0	0	0	0	0	0	0	0	0	0	0	0	0	0	0	0
401	"Paf1, RNA polymerase II associated factor, homolog [Mus musculus]_401"	31980912	RNA	CN981768	0.0696	2493	16	1.170497	1.466613	1.599985	1.337015	1.516282	1.794114	1.999864	1.706721	1.536279	1.385533	1.815751	1.831005	1.550751	1.461674	1.39004	2.05093	1.594369	1.467185	1.253525	0.987659	1.076891	1.376691	1.478079	1.673114	1.738221	0.745598	0.918239	0.747822	0.985366	0.805809	0.88629	0.929927	0.300368	0.499392	0.893358	0.877295	1.415377	1.4788	0.749207	0.532187	-0.243	0.441662	0.750038	0.142011	0.556503	1.198894	1.674621	0.996828	0.60274	0.254192	1.248923	1.284193	0.636201	0.430242	0.264614	1.792693	0.737053	0.442985	-0.05103	-0.66575	-0.45944	0.233749	0.468172	0.919123	1.069662	-1.22544	-0.82626	-1.22029	-0.67106	-1.08622	-0.90013	-0.79924	-2.25488	-1.7947	-0.88379	-0.92093	0.323196	0.46984	-1.21709	-1.71888	0	0	0	0	0	0	0	0	0	0	0	0	0	0	0	0	0	0	0	0	0	0	0	0	0	0	0	0	0	0	0	0	0	0	0	0	0	0	0
402	Serine/threonine-protein kinase 19 (EC 2.7.1.37) (RP1 protein) (G11 protein)_402	STK19_HUMAN	P-T	CN968977	0.2784	1046	7	0.061022	-0.34483	-0.39265	-0.0005	0.829495	0.427448	0.864872	0.446715	0.520321	-0.06524	0.467217	0.096481	0.057632	0.41173	-0.47866	-0.58142	-0.23421	-0.45604	-0.5039	-0.52028	-0.75504	-0.31406	-0.64726	0.118224	-0.36847	-0.85008	-0.31524	-0.00456	0.056573	0.089439	-0.08371	-0.26729	-0.44385	0.173177	0.110787	0.001727	-0.89174	0.579436	-0.73197	-0.66501	0.386617	-0.50433	-0.60933	0.251556	2.073623	1.191022	2.151285	1.233317	1.394904	0.109438	1.278326	0.464461	0.379176	1.156516	-0.79812	-1.02372	-0.2615	-0.74847	-0.85353	-0.88949	-1.40485	-0.43679	-1.16826	0.512192	-0.55623	-1.61349	-0.43937	0.24265	0.376851	0.449001	0.0689	-0.33411	-0.72171	0.632827	0.495864	0.256448	-1.70495	1.524676	-1.35421	-1.20721	0	0	0	0	0	0	0	0	0	0	0	0	0	0	0	0	0	0	0	0	0	0	0	0	0	0	0	0	0	0	0	0	0	0	0	0	1	0	0
403	"Methylmalonate-semialdehyde dehydrogenase [acylating], mitochondrial precursor (EC 1.2.1.27) (MMSDH) (Malonate-semialdehyde dehydrogenase [acylating]) (EC 1.2.1.18)_403"	MMSA_BOVIN		CN971649	0.1452	3353	20	-0.23441	-0.87466	-0.10198	-0.32671	0.033919	-0.2384	-0.30196	-0.09852	0.006661	-0.27146	-0.4439	-0.33985	-0.11362	-0.28274	-0.56965	-0.66886	-0.48838	-0.14672	0.313926	0.357632	-0.479	-0.25249	-0.01518	-0.25314	-0.36162	0.222275	-0.25081	-0.20209	0.065869	-0.27178	-0.14319	0.002044	0.199795	0.075282	-0.36802	-0.91739	-0.56235	-0.73018	-0.11736	-0.40714	0.01534	-2.17173	0.467731	-0.29995	0.931964	0.001724	-0.21539	0.479538	0.83885	-0.1112	-0.70025	-0.34483	0.427964	-0.14975	-1.12984	-1.46874	-0.85222	0.314886	1.888467	2.037764	-0.82016	-0.0464	0.764252	-0.04862	-0.4192	1.575385	-0.04067	0.125746	1.041104	-0.11232	0.326957	0.823077	1.498595	1.073258	-0.44104	-2.31769	-1.1049	-1.6782	0.415198	-0.57469	0	0	0	0	0	0	0	0	0	0	0	0	0	0	0	0	0	0	0	1	0	0	0	0	0	0	0	0	0	0	0	0	0	0	0	0	0	0	0
404	DEAD (Asp-Glu-Ala-Asp) box polypeptide 49 [Homo sapiens]_404	31542656	DEAD	CN981656	0.0955	972	7	0.072165	-0.33783	-0.21094	0.007978	0.381712	0.493731	0.565345	0.075961	0.165249	0.170403	-0.11815	0.208101	-0.10108	0.088204	0.223137	0.025039	-0.29759	-0.03433	-0.38813	-0.20065	-0.16592	0.032357	-0.10139	-0.06331	-0.10447	-0.02976	-0.46294	-0.64311	-0.09384	-0.2011	0.484274	0.06871	0.023584	-0.14403	-0.64108	-0.26042	-0.53754	-0.69269	-0.22366	-0.45067	0.523041	-0.83738	-0.41634	0.310061	1.550149	1.92184	2.159463	0.535636	0.831902	0.849004	-0.10845	0.974089	-0.05181	0.57626	1.023979	0.36667	-0.70386	0.169666	-1.00427	-0.38218	-0.26695	0.390953	-0.05285	0.073531	-0.06305	0.184835	-1.25249	-1.85033	-0.02778	-0.38367	1.890459	0.511576	0.361841	-0.19432	-1.84357	-0.58051	-1.50002	-2.01483	-0.45852	-1.21177	0	0	0	0	0	0	0	0	0	0	0	0	0	0	0	0	0	0	0	0	0	0	0	0	0	0	0	0	0	0	0	0	0	0	0	0	0	0	0
406	Zinc finger DHHC domain-containing protein 8 precursor (Zinc finger protein 378)_406	ZDHC8_HUMAN	TF	CN981688	0.0585	4374	29	-0.32801	-0.62306	-0.81392	-0.64913	-0.05368	-1.06455	-0.96643	-0.26915	-0.41339	-0.47975	-1.00627	-0.61662	-0.96063	-0.73238	-1.18325	-1.12786	-1.12193	-0.74022	-0.83452	-0.74533	-1.09245	-1.06369	-1.01927	-0.61464	-0.44062	-0.57937	-0.63669	-0.57823	-0.05093	-0.48228	-0.41481	-0.05574	-0.15763	-0.55967	-0.53572	-0.73943	-0.7479	-0.67935	-0.85071	-1.00946	1.11682	0.16982	-0.44277	0.08615	1.997359	-1.24722	-0.93228	1.305741	0.842782	0.629789	-1.06017	0.190476	-0.91367	-0.18108	-1.62823	-1.45044	-1.43139	-0.20625	-0.5089	-0.22264	-1.33678	-1.24448	-1.1019	0.196849	0.75539	0.310037	0.126061	0.31371	2.006168	0.621678	0.838246	1.99074	1.663685	0.373286	0.450142	-0.20369	-0.23089	-0.01086	-0.56088	-1.07041	0	0	0	0	1	0	0	0	0	0	0	0	0	0	0	0	0	0	0	0	0	0	0	0	0	0	0	0	0	0	0	0	0	0	0	0	0	0	0
407	UnAn_20957_407	UnAn_20957		CN981708	0.2944	4325	29	-0.55852	-0.65768	-0.73978	-0.61556	-0.03527	-0.38014	-0.21963	-0.49159	-0.65878	-0.27302	-0.41633	-0.48524	-0.24328	-0.06782	-0.82589	-0.97715	-0.76682	-0.49599	-0.59014	-1.06541	-1.10704	-0.74453	-0.57717	-0.08636	-0.70658	-0.45679	-0.77797	-0.35214	0.005499	-0.5611	-0.33358	-0.53293	-0.19164	-0.27349	-0.16807	-0.8487	-1.37877	-0.56653	-0.62401	-0.50523	-0.081	-0.40558	-0.67436	-0.26773	1.63191	0.502945	1.028398	0.1381	-0.40919	0.853614	0.384491	0.158888	0.950957	1.525336	-0.95625	-1.4514	-0.76289	0.123691	-0.18449	-1.74031	-1.87662	-0.68991	-0.14205	1.464667	-0.56569	0.252044	-0.79936	0.594621	1.765363	-0.08944	0.655369	0.002768	1.120029	0.852064	1.19719	-1.03091	-2.76612	-0.10722	-0.29537	0.093442	0	0	0	0	0	0	0	0	0	0	0	0	0	0	0	0	0	0	0	0	0	0	0	0	0	0	0	0	0	0	0	0	0	0	0	0	0	0	0
408	Selenoprotein T precursor_408	SELT_HUMAN		CN981858	0.2215	1045	7	-0.18879	-0.24158	-0.236	-0.49846	0.282533	-0.00112	0.476313	0.260556	0.101188	0.321442	-0.19534	0.230608	0.183721	0.067278	0.129744	0.317994	0.047411	-0.12811	-0.03773	0.053105	-0.39128	-0.26404	-0.18565	-0.10831	-0.22559	-0.13069	-0.12245	0.143026	-0.02753	-0.45291	0.158057	-0.27042	-0.52003	-0.19095	-0.58619	-0.51606	-0.41483	-0.21035	-0.42131	-0.29092	-0.32292	-0.51953	-0.49873	-1.47622	1.432491	0.376046	2.154204	1.35064	0.757092	1.577406	-0.34731	1.239104	1.064477	0.630801	0.863446	1.564562	0.556806	-0.09691	0.239723	0.578015	-1.07703	-0.60316	-0.31121	-0.02314	-0.45996	-0.10652	-0.07581	0.912916	0.27768	-1.30658	0.968897	-0.62691	-1.55656	-0.33094	-1.80298	-1.54178	-1.16475	-0.40321	-1.18889	-0.70326	0	0	0	1	0	0	0	0	0	0	0	0	0	0	0	0	0	0	0	0	0	0	0	0	0	0	0	0	0	0	0	0	0	0	0	0	0	0	0
409	Myelin transcription factor 1 (MYT1) (MYTI) (Proteolipid protein binding protein) (PLPB1)_409	MYT1_HUMAN	TF	CN981856	0.0004	4266	29	-0.38566	-0.76167	-0.46499	-0.4802	-0.75915	-0.57424	-0.65326	-0.92164	-0.68714	-0.67217	-0.82225	-0.91301	-0.83855	-0.65376	-0.86122	-1.14813	-1.14938	-0.99689	-0.55222	-0.49857	-0.80574	-0.33405	-0.36044	-0.44417	-0.72051	-0.44551	0.012508	0.137851	0.46045	-0.18329	0.069015	-0.13234	0.145953	-0.19035	-0.17242	0.10284	0.320073	0.112109	0.27866	0.042259	0.086444	-0.79516	-0.09957	-0.13522	-0.78928	-0.3557	-0.54099	-1.17024	-0.62044	-0.58534	-0.93722	-1.15001	-0.97544	-0.54216	-1.02858	-1.7013	-1.70423	-1.3467	-0.30407	-0.17828	-0.8985	0.207459	0.14559	-0.05073	-0.69866	-0.05389	1.020023	1.313913	2.070304	0.560942	1.152515	0.680402	1.33291	0.544376	0.58643	1.231824	1.741165	1.253556	1.644065	1.08978	0	0	0	0	0	0	0	0	0	0	0	0	0	0	0	0	0	0	0	0	0	0	0	0	0	0	0	0	0	0	0	0	0	0	0	0	0	0	0
410	Suppressor of fused homolog_410	SUFU_MOUSE		CN971765	0.0565	877	6	-0.45002	-0.53596	-0.44982	-0.75586	0.15175	0.156779	-0.27681	-0.04521	-0.28357	-0.02095	-0.23741	-0.16169	-0.05334	-0.27666	-0.65338	-0.94611	-1.28155	-0.73494	-1.26328	-0.73892	-1.18074	-0.51345	-1.22777	-0.60696	-0.80101	-0.81316	-0.5805	-0.19279	0.145594	-0.89197	-0.66059	-0.57978	-0.77713	-1.29534	-0.81163	-0.78934	-1.34016	-1.1203	-1.1824	-1.05229	0.408747	0.211616	0.409207	-0.29278	1.789046	1.800581	0.806045	1.337259	0.790524	1.392909	0.896422	1.070096	1.318629	0.806373	-0.05773	-0.72917	-1.49859	-0.24479	-1.45668	-0.25392	-1.26734	0.263236	-1.37523	0.04875	-0.39634	-0.42421	0.109454	0.99875	1.774924	-0.60498	-0.07426	0.111094	-0.34157	-1.53021	-0.42071	-0.36958	-1.63301	-1.12871	-1.27115	-0.97271	0	0	0	0	0	0	0	0	0	0	0	0	0	0	0	0	0	0	0	0	0	0	0	0	0	0	0	0	0	0	0	0	0	0	0	0	0	0	0
411	RIKEN cDNA 4832428D23 [Mus musculus]_411	46402315		CN981918	0.5997	4547	31	-0.9129	-0.91329	-0.90228	-0.72344	-0.96722	-0.94752	-1.4428	-0.85492	-1.04225	-1.17406	-1.34292	-0.99947	-0.72823	-0.94498	-1.58173	-1.73473	-1.47855	-1.12143	-1.76584	-1.43626	-1.39605	-1.13673	-1.00812	-1.37434	-1.43063	-0.77444	-1.02414	-1.16913	-1.21139	-1.38181	-0.41758	-0.97625	-1.4608	-1.0595	-1.17032	-0.90742	-0.79869	-0.89371	-1.12133	-1.25398	0.724993	0.723657	0.761383	1.374043	0.538886	0.606379	-1.09031	0.923605	0.281878	-0.16969	-0.74817	0.42843	1.357625	0.615106	-1.56625	-2.09041	-1.21279	0.010616	-2.19696	-1.06791	-0.93016	-0.04181	0.398792	-0.8558	-1.04861	1.199309	0.3439	-0.15279	-0.29755	-0.88136	2.42182	0.507969	-1.15198	0.222782	-0.15686	0.743757	1.116256	0.790733	0.010956	-0.44347	0	0	0	0	0	0	0	0	0	0	0	0	0	0	0	0	0	0	0	0	0	0	0	0	0	0	0	0	0	0	0	0	0	0	0	0	0	0	0
412	Polyadenylate-binding protein 1 (Poly(A)-binding protein 1) (PABP 1)_412	PABP1_BOVIN	RNA	CN981901	0.0129	2052	14	0.651177	0.494868	0.533625	0.365087	0.965054	1.216267	1.077534	0.833792	0.843382	0.939624	0.603498	0.889686	0.895243	1.310227	1.072865	1.165821	0.961774	0.830349	0.176277	-0.00181	0.079394	0.658355	1.244558	0.840783	0.533571	0.023543	-0.25402	0.091183	0.096616	0.087804	0.311792	0.015828	-0.34974	-0.35556	-0.49469	-0.36416	-0.2331	-0.24278	-0.49607	-0.00633	0.412481	0.127062	0.197831	-0.10992	0.985619	1.444333	1.191007	0.745935	0.763448	0.939184	0.325419	0.847997	0.858146	1.615903	1.182481	1.352219	0.97963	0.739649	-0.45468	-0.77986	-0.63159	0.425589	1.495992	0.758701	0.197734	-0.73358	-1.24041	-0.61006	-0.60014	-0.61624	-0.20723	-0.74766	-1.41519	-1.42582	-1.67986	-1.44151	-1.20221	-1.21988	-1.68239	-0.78812	0	0	0	0	0	0	0	0	0	0	0	0	0	0	0	0	0	0	0	0	0	0	0	0	0	0	0	0	0	0	0	0	0	0	0	0	0	0	0
413	NADH-ubiquinone oxidoreductase chain 4 (EC 1.6.5.3) (NADH dehydrogenase subunit 4)_413	NU4M_BALMU	OXP	CN981583	0.0169	600	5	2.568119	1.954208	2.721172	1.887186	3.563743	3.362887	2.061149	1.643757	2.426751	3.105793	2.376894	2.788965	2.591888	2.24484	2.63422	0.615737	1.015907	1.499154	1.083645	1.271898	1.650287	2.416741	2.919332	1.969356	2.29507	2.482847	1.951308	1.427738	1.560365	2.06278	1.666886	0.720711	0.773597	0.844399	0.223569	0.875201	0.921226	1.484114	0.663607	0.919273	0.885404	0.147835	1.069285	0.067313	2.081573	1.840259	0.276317	-0.22515	0.715561	1.53138	0.655662	1.150734	0.913961	0.497008	0.96482	-1.46024	-0.97946	-0.39888	-0.89808	-0.67191	-0.2173	0.703535	1.307361	0.166034	0.557356	0.782956	0.144351	-0.48468	-0.32534	0.278277	-0.19736	-1.33412	-1.27058	-1.18552	-1.9314	-1.14851	-1.09322	-0.41695	-1.40273	-1.09556	0	0	0	1	0	0	0	0	0	0	0	0	0	0	1	0	0	0	0	0	0	0	0	0	0	0	0	0	0	0	0	0	0	0	0	0	0	0	0
414	Poly(rC)-binding protein 2 (Alpha-CP2) (hnRNP-E2)_414	PCBP2_HUMAN		CN981599	0.4829	1237	8	-0.59821	-1.19077	-1.03779	-0.85859	-0.74878	-0.89875	-0.99381	-0.52441	-0.68001	-1.16681	-1.2524	-0.76257	-0.77582	-1.40221	-1.31079	-1.44283	-1.53365	-1.20023	-1.41531	-1.0148	-1.08341	-1.1549	-1.28815	-1.20255	-0.92001	-0.94891	-1.11108	-0.53674	-0.98197	-1.06112	-0.52922	-0.65284	-0.77412	-0.98937	-2.06456	-1.52007	-0.82316	-1.00234	-1.139	-0.80664	1.363329	-0.48633	-0.00882	0.550557	0.893321	0.425212	0.128472	1.593699	1.108001	-0.41154	-0.6787	0.850292	0.808921	-1.14633	-0.86098	-1.27315	-1.55665	-0.51586	-1.18725	0.06296	-0.1512	-0.37435	-0.79031	-0.5231	0.358848	0.26863	-0.23759	1.555221	0.165439	-0.08162	1.578675	1.192794	0.814231	0.142333	-3.21386	-1.51424	0.661146	0.101843	-0.32475	0.712731	0	0	0	0	0	0	0	0	0	0	0	0	0	0	0	0	0	0	0	0	0	0	0	0	0	0	0	0	0	0	0	0	0	1	0	0	0	0	0
415	Vacuolar ATP synthase subunit d (EC 3.6.3.14) (V-ATPase d subunit) (Vacuolar proton pump d subunit) (V-ATPase AC39 subunit) (V-ATPase 40 kDa accessory protein) (P39) (32 kDa accessory protein)_415	VA0D_BOVIN		CN981915	0.3653	1327	8	-0.9217	-1.14822	-0.71533	-0.93511	-1.1186	-1.43748	-1.1352	-0.31497	-1.1704	-1.05888	-0.95273	-1.11254	-0.90327	-1.53397	-1.67238	-1.42424	-1.67318	-1.43718	-1.56557	-1.25964	-1.2291	-1.39839	-1.77733	-1.78911	-1.43497	-0.96718	-1.33938	-0.96552	-0.85592	-1.25362	-0.82898	-1.16587	-0.88887	-1.59017	-1.88891	-0.52374	-0.48166	-1.05755	-0.91527	-0.95905	0.680028	0.059734	1.245179	0.643326	0.140833	-0.73241	0.095372	2.341547	-0.00102	0.304388	0.595055	0.157436	0.730521	-0.99664	-1.37567	-0.69615	-1.37785	-0.73157	-1.08316	-0.24538	-0.16175	-0.62535	-1.66306	-1.69533	-0.72552	0.55549	-0.46377	0.560043	0.860167	-0.22892	0.933948	0.011397	0.769933	-1.15054	-1.96863	1.769843	1.885062	0.308029	0.697652	0.577761	0	0	0	0	0	0	0	0	0	0	0	0	0	0	0	0	0	0	0	0	0	0	0	0	0	0	0	0	0	0	0	0	0	0	1	0	0	0	0
416	cardiomyopathy associated 5 [Homo sapiens]_416	62241003		CN981897	0.4465	4481	30	-1.45028	-1.79318	-0.92112	-1.08332	-0.7798	-1.19852	-0.62497	-0.64177	-1.03189	-1.25182	-1.73248	-1.20281	-1.53988	-1.55931	-1.42021	-1.95224	-1.59478	-1.1889	-1.79955	-1.76866	-1.35093	-1.0509	-1.67125	-1.58165	-1.12202	-1.1157	-0.87016	-0.90812	-0.81811	0.041407	-0.03073	-0.38975	-0.42859	-0.81825	-1.7407	-1.04548	-0.8611	-1.00729	-1.15022	-1.35365	-0.64286	-1.36543	0.472233	0.13043	0.770036	-0.11233	1.096297	1.060894	0.238808	-0.22465	-1.23752	-0.12135	-0.83167	-0.8726	-0.57947	-1.70062	-0.94735	-0.09204	-1.37885	-1.31377	-0.43349	0.198756	-1.1085	-0.91968	0.048891	0.062209	0.579615	0.499616	0.689306	2.50053	2.348527	1.591971	1.510125	0.689002	-1.25484	0.210181	0.598718	0.29064	-0.01054	-0.43922	0	0	0	0	0	0	0	0	0	0	0	0	0	0	0	0	0	0	0	0	0	0	0	0	0	0	0	0	0	0	0	0	0	0	0	0	0	0	0
417	hypothetical protein LOC55839 [Homo sapiens]_417	8922097		CN981483	0.3934	4384	29	-0.33409	-0.58091	-0.80236	-0.32498	-0.14124	-0.38671	-0.09566	-0.28537	-0.21894	-0.37041	-0.46211	-0.46413	0.028464	-0.35215	-0.45341	-0.31896	-0.62424	-0.20407	0.255886	-0.09188	-0.07108	-0.16606	-0.21536	-0.45449	-0.45788	0.015034	0.075233	0.222425	0.367547	-0.23715	0.258292	-0.30205	-0.31826	0.083809	-0.11751	-0.1758	0.27795	-0.02208	-0.115	-0.449	-0.50283	-1.43334	-2.26821	-0.46846	0.224242	-0.70118	0.396073	-0.31913	-0.06871	-0.63973	-0.98544	-0.99307	0.864013	-0.57089	-0.95266	-0.44578	-1.59668	-0.01263	1.721395	0.410309	0.488724	0.130639	-0.0552	-0.95672	-0.96949	0.81338	1.040331	1.595248	2.142358	-0.13733	1.730465	-0.38203	-0.44315	1.072662	0.313701	0.093923	1.804576	0.673465	0.32317	-0.93602	0	0	0	0	0	0	0	0	0	0	0	0	0	0	0	0	0	0	0	0	0	0	0	0	0	0	0	0	0	0	0	0	0	0	0	0	0	0	0
418	Six-transmembrane epithelial antigen of prostate 2_418	STEA2_MOUSE		CN991752	0.069	4555	31	-0.88649	-0.50536	-0.45303	-0.40793	-0.31462	-0.7239	-0.82622	-0.57815	-0.75218	-0.73148	-0.85273	-0.68439	-0.78048	-0.63594	-0.69724	-0.84104	-1.14386	-0.42695	-0.36676	-0.69664	-0.35483	-0.85061	-0.58541	-0.59384	-0.81349	-0.37981	-0.23534	0.171794	-0.0856	-0.02849	0.17454	-0.15319	-0.24006	-0.91191	-0.36578	-0.56414	-0.41737	-0.69609	-0.6843	-0.01935	-1.183	0.059001	0.229536	0.376522	0.680575	-0.65315	-0.9866	-0.1782	-0.74533	-0.67787	-1.07298	-0.52439	-0.83754	-0.36653	-0.56629	-1.0349	-2.0217	0.314523	0.510673	-0.56434	0.549532	-1.06608	-0.20187	-0.22934	-0.94511	0.468133	0.93892	2.265682	1.426909	1.613018	2.274631	1.206635	0.92356	-1.26584	0.513862	-0.13253	0.345736	-0.56254	-0.52413	1.642806	0	0	0	0	0	0	0	0	0	0	0	0	0	0	0	0	0	0	0	0	0	0	0	0	0	0	0	0	0	0	0	0	0	0	0	0	0	0	0
419	"ras homolog gene family, member T1 isoform 3 [Homo sapiens]_419"	75750470	TF	CN971531	0.4947	832	5	-0.09396	0.233447	0.224526	0.056584	0.767054	0.243442	0.144282	0.237369	0.367524	0.758338	0.229845	-0.07093	0.256688	0.066513	-0.10027	0.194594	-0.30196	-0.24225	0.194224	0.375689	0.408594	-0.07528	0.076886	0.036165	-0.26558	-0.11455	-0.14656	0.095159	0.233126	0.116738	0.120348	-0.19251	-0.06217	0.272954	0.164988	-0.14005	0.1622	-0.05477	-0.06855	-0.11406	-0.80799	0.557005	0.519815	-0.18037	2.781698	0.598679	0.185264	0.573359	1.115993	2.745361	0.541989	-0.71197	0.653902	-0.13897	-0.83433	0.395023	-1.67518	-1.42626	0.39348	1.150036	1.287221	-0.73011	-0.09572	-0.26549	-1.52352	-0.89386	-1.02732	-0.01954	0.555668	0.070426	0.085477	-1.2189	-0.67547	0.721715	0.271591	-1.00017	0.259967	-0.64463	-0.70206	-0.89182	0	0	0	0	0	0	0	0	0	0	0	0	0	0	0	0	0	0	0	0	0	0	0	0	0	0	0	0	0	0	0	0	0	0	0	0	0	0	0
420	Smoothelin_420	SMOO_HUMAN		CN981694	0.7213	4142	28	-0.79648	-1.42008	-1.09539	-1.15512	-0.81605	-0.73534	-0.99048	-0.7582	-1.0264	-1.09524	-1.28977	-0.98657	-0.80189	-0.72419	-0.91588	-0.96654	-1.41445	-0.7257	-0.64012	-0.9048	-0.96389	-1.16888	-0.82166	-1.11504	-1.6117	-0.71458	-0.64831	-0.4055	-0.96647	-1.51871	-1.11001	-0.63465	-0.77179	-0.8814	-0.64952	-0.87028	-1.05826	-1.03869	-0.98524	-1.0054	0.617408	-1.81195	-0.54705	-0.77974	0.541197	0.855614	-0.13836	0.76656	-0.27829	-0.54647	-1.30431	-0.12313	0.59636	0.899053	0.152253	-0.04509	-1.79001	0.893179	1.226567	0.19542	-0.03474	-0.83336	0.519342	-0.6236	-2.55844	0.936478	1.194646	2.140566	-0.04483	-2.19621	-0.60402	1.247867	0.713618	0.286613	1.189944	0.329931	-0.40242	-0.32617	-0.11795	-0.19649	0	0	0	0	0	0	0	0	0	0	0	0	0	0	0	0	0	0	0	0	0	0	0	0	0	0	0	0	0	0	0	0	0	0	0	0	0	0	0
421	"Histone-lysine N-methyltransferase, H3 lysine-79 specific (EC 2.1.1.43) (Histone H3-K79 methyltransferase) (H3-K79-HMTase) (DOT1-like protein)_421"	DOT1L_HUMAN	STRUC	CN981447	0.037	4248	29	-0.22192	0.070985	-0.80094	0.188613	-0.03232	0.046484	-0.26813	0.131708	0.223171	0.024367	0.187378	-0.65161	-0.55865	0.320884	-0.00519	0.043482	-0.33396	0.107984	0.7118	0.309867	0.450546	0.619612	0.477059	0.603248	0.479749	0.853425	0.544762	0.593904	0.96223	0.583222	0.837033	0.948033	0.740663	0.465228	0.649535	0.537028	0.151939	0.179657	0.691489	0.468963	-1.18011	-0.49591	-2.53266	-0.22114	-0.73723	-0.55315	-1.28806	-0.35407	-0.14042	-0.60481	-0.22403	-2.18385	-1.9667	0.087833	-0.67386	-0.56016	-1.44184	-0.40949	1.000985	0.062099	0.390714	0.785639	0.452647	0.747415	0.45893	1.331811	0.610797	0.725588	1.585971	0.700636	1.293521	1.552807	1.068405	0.425011	0.855537	0.59273	-0.30681	-0.24206	0.95354	0.433736	0	0	0	0	0	0	0	0	0	0	0	0	0	0	0	0	0	0	0	0	0	0	0	0	0	0	0	0	0	0	0	0	0	0	0	0	0	0	0
422	UnAn_21133_422	UnAn_21133		CN981471	0.732	4842	33	-0.54365	-0.42426	-0.06506	-0.05517	-0.49218	-0.48591	-0.38075	-0.29781	-0.53948	-0.43955	-0.33442	-0.44062	-0.58123	-0.09464	-0.10901	-0.35323	-0.45979	-0.07066	0.218641	0.030008	-0.36525	-0.34663	-0.70917	-0.24836	-0.76221	-0.13923	0.132545	0.202676	0.255209	-0.01733	0.042265	0.046599	0.415043	0.072616	-0.02619	-0.47179	-0.4115	0.065993	-0.41007	-0.14512	-1.14699	-0.72586	0.541102	0.575988	-0.96545	-0.94331	-0.57241	-0.27987	-1.13227	-0.77982	-0.409	-0.78357	-1.27954	0.436749	0.386072	-0.47534	-0.8512	0.521341	1.541768	0.876421	-0.51774	-0.45207	-1.7308	-0.10543	-1.9179	0.279479	1.238089	1.485457	1.670751	0.709463	0.919654	0.934941	2.234519	1.026709	0.678194	-0.89352	-0.68085	1.00335	-0.67581	0.258713	0	0	0	0	0	0	0	0	0	0	0	0	0	0	0	0	0	0	0	0	0	0	0	0	0	0	0	0	0	0	0	0	0	0	0	0	0	0	0
423	Protein C21orf51_423	CU051_HUMAN		CN981482	0.0606	631	5	0.749323	0.785555	1.567248	1.06332	1.760752	1.595852	1.548786	1.298853	1.179193	1.493088	1.462518	1.085831	1.003012	1.023564	0.92303	1.235697	0.582456	0.46883	0.811	0.682715	0.814588	0.984046	0.151195	0.458301	0.571451	0.000363	0.573962	0.186519	0.73266	0.555359	0.768097	0.866048	0.509616	0.152859	0.446929	0.323648	0.846352	0.487836	0.584069	0.7768	-0.18049	-0.09714	1.70107	0.54183	2.146207	1.766869	1.658598	1.083652	0.808385	1.530472	1.460148	0.593615	0.403097	0.450376	0.219107	0.938368	-0.56435	-0.82574	-0.03861	-0.33371	-0.03035	0.359469	-1.55643	-0.84996	-0.58967	-1.9034	-0.58389	-1.47517	-0.21882	-0.62669	-0.1373	0.088025	-0.73191	-1.5526	-0.87612	-1.15972	0.042717	-0.78202	-0.56064	-0.11728	0	0	0	0	0	0	0	0	0	0	0	0	0	0	0	0	0	0	0	0	0	0	0	0	0	0	0	0	0	0	0	0	0	0	0	0	0	0	0
424	Cathepsin B precursor (EC 3.4.22.1) (Cathepsin B1) (APP secretase) (APPS)_424	CATB_HUMAN		CN981537	0.03	2313	16	0.256815	0.36795	0.45975	0.462391	0.272853	0.561819	0.900675	0.770386	0.638017	0.58531	0.843952	1.044361	0.843299	1.03807	1.341048	1.79768	0.807959	0.992946	1.088514	0.703305	0.363845	0.794466	0.62481	0.394039	0.363935	0.543617	0.955613	0.995086	0.830166	0.386169	0.642149	0.735419	0.395992	0.69044	0.968511	0.448609	0.676523	0.03713	0.28431	0.340889	-1.26218	-0.93166	-0.65865	-0.6508	-1.21448	-0.3551	0.652656	0.265178	-0.12849	-0.28524	0.483963	1.079976	0.482021	1.061267	1.962321	3.320341	0.376919	0.927067	1.211287	0.065678	-0.94387	0.336792	-0.16776	-0.85408	-0.9436	-0.40923	0.81604	0.933433	0.442961	-0.87748	-0.1162	0.161186	-0.84827	0.027419	0.854399	-0.69178	-0.01397	-1.91552	-1.18041	-1.01214	0	0	0	0	0	0	0	0	0	0	0	0	0	0	0	1	0	0	0	0	0	0	0	0	0	0	0	0	0	0	0	0	0	0	0	0	1	0	0
425	"Dihydrolipoyllysine-residue acetyltransferase component of pyruvate dehydrogenase complex, mitochondrial precursor (EC 2.3.1.12) (Pyruvate dehydrogenase complex E2 subunit) (PDCE2) (E2) (Dihydrolipoamide S-acetyltransferase component_425"	ODP2_HUMAN	TCA	CN981539	0.5992	3220	19	0.164336	0.168323	0.253951	0.182511	0.252754	0.176083	0.105195	0.107598	0.282697	0.475718	0.247523	0.166053	0.297862	0.444438	0.232734	0.370564	0.219071	0.456508	0.668256	0.411191	0.341505	0.210574	0.159659	0.319784	0.145234	0.269151	0.185753	0.25751	0.496478	-0.26452	-0.25625	0.230753	0.205521	0.021101	0.431632	-0.1802	-0.22015	-0.06159	0.132482	0.171027	-0.21175	-0.19195	0.233338	-0.12148	0.227391	-0.15341	-0.50549	-0.49355	0.376108	1.334785	0.201411	-0.20323	0.451427	1.179426	0.127957	0.81252	0.060102	1.239373	2.291061	1.014299	0.66819	0.017898	-0.23498	0.560307	-0.30662	0.308829	-0.10538	0.251014	1.437893	-2.34172	-2.30067	0.11812	-0.0072	-0.92315	1.115823	-1.92293	-2.1214	-1.33387	-0.36996	-0.17852	0	0	0	0	0	0	0	0	0	0	0	0	0	0	0	0	0	0	0	0	0	0	0	0	0	0	0	0	1	0	0	0	0	0	0	0	0	0	0
426	Transcription factor MafB (V-maf musculoaponeurotic fibrosarcoma oncogene homolog B) (Transcription factor MAF1)_426	MAFB_RAT	TF	CN983932	0.0014	86	1	1.064938	1.026811	0.294345	-0.10116	0.509955	0.65113	0.129282	0.954016	0.502527	0.505185	1.034724	0.813024	0.30016	-0.12733	-0.33625	0.097373	-0.23218	-0.19006	-0.07535	-0.06882	0.072812	-0.06687	-0.29086	0.122992	-0.58683	0.156063	-0.02406	0.250552	0.839408	0.312995	0.21914	0.169674	0.005508	0.367403	0.505775	-0.03012	0.108313	-0.09615	-0.27512	-0.41413	2.049567	1.958961	0.218329	-0.72156	0.730705	1.066193	-0.17393	1.785972	0.713054	0.719372	1.977767	1.450918	0.23215	-0.78373	-1.28021	-0.24975	-1.0329	-0.9328	-0.66021	-0.6447	-0.30812	-0.64006	-1.17235	-0.18887	-1.8757	-0.11028	-0.53834	0.114262	1.513617	0.262651	0.039613	-0.07794	-0.46806	0.391945	0.720772	-0.55272	-0.22376	-0.70964	-1.13494	-1.46529	0	0	0	0	0	0	0	0	0	0	0	0	0	0	0	0	0	0	0	0	0	0	0	0	0	0	0	0	0	0	0	0	0	0	0	0	0	0	0
427	F-box only protein 7_427	FBX7_HUMAN	P-T	CN981496	0.7735	4232	29	0.768911	0.903451	0.817607	0.601555	0.677909	0.397634	0.631023	0.592752	0.486295	0.34147	0.637774	0.830128	1.068097	0.945701	0.961242	1.349369	0.97834	1.158816	1.443215	1.086989	0.994119	0.948654	0.673168	0.755915	1.079305	0.362907	0.710477	0.843848	1.575275	1.121265	0.564451	0.675735	0.683665	0.785166	0.621827	0.571797	0.553415	0.682014	0.625119	0.714919	-0.13087	0.349912	0.043148	-0.72892	-0.45607	-1.45764	-0.62362	-0.76038	-1.14081	-1.65835	-0.59949	0.087893	0.938281	0.500896	0.556432	1.943416	0.61753	1.262469	2.278778	1.00579	0.673917	0.511448	-0.47301	-0.17731	0.978333	-1.58174	-0.33968	0.136919	2.750697	1.128279	-0.86151	-0.46384	-0.4355	-0.07278	-0.65648	-0.83526	-0.90095	-0.4414	-0.64471	-0.32381	0	0	0	0	0	0	0	0	0	0	0	0	0	0	0	0	0	0	0	0	0	0	0	0	0	0	0	0	0	0	0	0	0	0	0	0	0	0	0
428	Protein C6orf166_428	CF166_HUMAN		CN981512	0.1598	2533	16	0.281461	0.453332	0.647968	0.225236	0.642606	0.58839	0.768007	0.485059	0.296385	0.099738	0.425696	0.763642	0.586977	0.455223	0.789085	1.563559	1.005697	0.887865	0.95019	0.81131	0.93533	0.675876	0.538445	0.453182	0.831398	0.651246	0.389333	0.368633	0.301756	0.459323	0.417341	0.446688	0.289381	0.037947	0.14052	-0.10788	0.069698	0.400105	0.388963	0.621613	-0.7787	-0.23119	0.388828	-0.9578	0.371748	0.19904	0.771218	-0.13013	-0.73116	-1.35758	-0.31923	0.757313	0.194539	-0.22517	0.838363	3.305484	1.52839	1.153032	1.351569	0.909161	1.304231	0.477729	0.039938	-0.23167	0.973151	0.399269	-0.43506	-0.50101	-0.71405	-0.21211	-0.34585	-0.25236	-0.75347	-1.55442	-1.22767	-2.01897	-1.45328	-0.40075	-0.43625	0.304874	0	0	0	0	0	0	0	0	0	0	0	0	0	0	0	0	0	0	0	0	0	0	0	0	0	0	0	0	0	0	0	0	0	0	0	0	0	0	0
429	Mucin-2 precursor (Intestinal mucin 2)_429	MUC2_HUMAN		CN981632	0.0007	4265	29	0.549626	0.365812	0.585466	0.473703	-0.05144	0.195296	0.218595	0.369745	0.383259	0.183956	0.21346	0.54837	0.664833	0.811496	0.834813	1.200919	1.013497	0.840092	1.237043	0.679707	0.879444	0.859014	1.178881	0.989143	0.936965	1.204758	0.981402	1.279545	1.589243	0.575744	0.672362	0.920928	0.969566	1.217433	1.424262	0.527611	0.706588	0.695512	1.220868	1.348798	-0.61092	-1.08318	-0.51884	-0.80598	-2.15519	-1.52128	-1.46142	-1.07308	-1.03836	-1.55041	-1.47461	-0.61415	-0.31492	0.061887	0.121796	1.062408	0.580876	0.135359	1.155219	-0.27671	0.236462	0.183973	1.005787	0.518304	0.384248	1.072272	0.498418	1.264417	2.060106	-0.54381	-0.29558	0.343046	0.468008	1.104837	1.636229	-0.66748	-0.20764	-0.2361	1.113661	1.442346	0	0	0	0	0	0	0	0	0	0	0	0	0	0	0	0	0	0	0	0	0	0	0	0	0	0	0	0	1	0	0	0	0	0	1	0	0	0	0
430	FK506-binding protein 1A (EC 5.2.1.8) (Peptidyl-prolyl cis-trans isomerase) (PPIase) (Rotamase) (12 kDa FKBP) (FKBP-12) (Immunophilin FKBP12)_430	FKB1A_BOVIN		CN981582	0.0804	2385	16	0.387616	0.302029	0.101244	0.027345	0.238361	0.784297	0.80963	0.700095	0.294813	0.567168	0.565521	0.962291	0.896536	1.051732	1.386652	2.363208	1.802483	1.397095	1.380503	0.691114	1.112994	1.250025	0.5087	1.039956	1.146223	0.332162	0.623123	0.587683	0.699071	0.386704	0.495349	0.880984	0.716112	0.854552	0.87505	0.607768	0.788809	1.010908	0.794948	0.747968	-0.91822	-1.10686	-1.5494	-1.71228	-1.24719	-0.04391	0.011923	-0.2295	-1.12276	-0.52248	-0.52611	0.348396	0.203469	0.545529	1.283711	3.436094	2.200227	1.306729	1.270158	-0.24929	0.680553	0.982579	-0.65134	0.519574	0.753793	-1.04044	-0.39915	-0.47726	-0.23176	-0.92023	-0.68077	0.169191	-0.1942	0.110933	0.156112	-0.43299	-0.03397	0.455551	-0.02044	-0.12398	0	0	0	0	0	0	0	0	0	0	0	0	0	0	1	0	0	0	0	0	0	0	0	0	0	0	0	0	0	0	0	0	0	0	0	0	0	0	0
431	Synaptogyrin-1 (p29)_431	SNG1_RAT		CN981562	0.0347	2588	16	0.9621	1.148555	1.173465	0.885805	0.792969	1.1645	1.301827	0.978375	0.745266	0.622594	0.580918	0.69567	0.756166	0.907066	1.087277	1.868846	1.257015	0.783351	1.135402	1.150653	1.303822	1.437342	1.194839	1.442011	1.421169	0.971183	0.782707	0.496261	1.170212	0.704561	0.639114	0.39625	0.2356	0.116505	0.919638	0.790332	1.199846	1.008163	0.804386	0.787061	0.047824	0.58405	0.65569	-0.17159	-0.43858	0.629905	1.024845	0.09463	-0.57577	-0.92856	-1.04842	-0.7184	-0.54442	-0.11045	0.40782	2.655535	0.895971	-0.46624	0.546223	0.590084	1.030581	1.414571	0.717157	1.428001	1.368061	0.073945	-0.46809	-1.29188	0.646332	-0.69283	-0.88105	-1.5795	-2.04152	-2.38402	-0.07429	-0.44616	0.731558	0.180296	-0.40574	-0.45557	0	0	0	0	0	0	0	0	0	0	0	0	0	0	0	0	0	0	0	0	0	0	0	0	0	0	0	0	0	0	0	0	0	1	0	0	0	0	0
432	Eukaryotic translation initiation factor 3 subunit 12 (eIF-3 p25) (eIF3k)_432	IF3C_ARATH	TRANSLATION	CN981553	0.0108	2377	16	0.935393	1.42429	1.230671	0.802559	0.601274	1.476944	1.776695	1.587704	1.145748	1.086049	1.289133	1.325351	1.352732	1.584257	2.01384	2.940047	1.970588	1.813565	2.102084	1.812992	2.115916	2.341593	2.081362	2.144066	2.303527	1.751591	1.181148	0.910008	1.206345	0.863243	0.50892	0.42146	0.249499	0.784441	0.989927	1.113796	1.324959	1.265877	0.673979	0.907751	-0.75067	0.065086	-0.25798	-0.97231	-1.30817	0.152941	0.653094	0.337752	-0.39968	-0.49929	-0.16043	-0.1	-0.05431	0.332001	1.048785	2.594219	0.976616	0.714615	1.196026	0.713659	1.219105	1.595662	1.161451	1.266075	1.532145	0.611208	-0.34061	-0.79303	-0.29857	-0.87106	-1.46227	-1.6082	-1.89512	-1.00254	-0.65968	-0.45299	-0.10065	-0.19924	-1.18685	-0.79679	0	0	0	0	0	0	0	0	0	0	0	0	0	0	0	0	0	0	0	0	0	0	0	0	0	0	0	0	0	0	0	0	0	0	0	0	0	0	0
433	Methionine-R-sulfoxide reductase (EC 1.8.4.-) (Selenoprotein X 1) (Selenoprotein R)_433	MSRX_MOUSE		CN981736	0.0796	4262	29	-0.28764	-0.67129	-0.70468	-0.377	-0.34824	-0.09678	-0.10812	-0.24537	-0.28935	-0.85699	-0.06151	0.030085	0.036473	-0.05662	-0.11728	0.377906	0.037304	0.093303	0.265095	-0.15327	-0.31804	-0.08388	0.056809	0.10496	0.029671	0.007732	-0.54868	0.104506	0.589635	-0.28733	-0.08406	-0.26351	-0.22505	0.159909	0.215289	-0.18446	0.067806	-0.55728	-0.5267	-0.13953	-0.51261	-1.80445	-1.91688	-0.81351	-0.71667	0.13004	0.091884	-0.37029	-0.51837	-2.42971	0.248833	0.557234	0.578746	0.26527	0.061033	1.72842	0.581542	0.770104	1.348562	-0.06016	-0.61498	0.173494	0.647221	0.809357	0.555843	0.481971	-1.39157	0.807828	2.441351	-0.51156	0.172891	-0.43134	-0.30186	0.994379	1.180855	-0.16518	0.684251	-1.42055	-1.31756	-0.01388	0	0	0	0	0	0	0	0	0	0	0	0	0	0	0	0	0	0	0	0	0	0	0	0	0	0	0	0	0	0	0	0	0	0	0	0	0	0	0
434	Stress-induced-phosphoprotein 1 (STI1) (Hsc70/Hsp90-organizing protein) (Hop) (Transformation-sensitive protein IEF SSP 3521)_434	STIP1_HUMAN		CN971662	0.6064	3269	19	0.208681	0.456812	0.18016	-0.13317	0.789263	0.430522	0.201659	-0.07145	0.647557	0.64375	0.269535	0.133943	0.60011	0.613551	0.477007	-0.2422	0.293082	0.726576	1.279911	0.360064	-0.30827	0.674116	0.203085	0.612422	0.280402	0.175878	0.545966	0.149289	0.416161	-0.12583	0.400528	0.260037	0.360197	0.39745	0.367788	0.719017	0.073853	0.766842	0.109561	-0.12754	-0.42234	0.344117	-0.51044	-1.47829	1.371033	0.262912	-0.44403	-1.28765	0.933316	0.921555	-0.23436	-0.6532	0.786754	0.828274	0.406498	-1.81506	-0.16163	1.1774	2.88661	0.045271	-2.01916	1.015354	-0.43963	0.824787	-0.2008	-0.52367	0.619508	-0.6058	0.21855	-1.45561	0.170261	-0.2637	0.045682	0.160753	0.069131	1.154051	-0.83881	1.301778	-0.72851	-1.46091	0	0	0	0	0	0	0	0	0	0	0	0	0	0	0	0	0	0	0	0	0	0	0	0	0	0	0	0	0	0	0	0	0	0	0	0	0	0	0
435	Epithelial membrane protein-3 (EMP-3) (YMP protein) (Hematopoietic neural membrane protein) (HNMP-1)_435	EMP3_HUMAN		CN981716	0.3617	4514	31	-0.41171	-0.76958	-1.01594	-0.45463	-0.90821	-0.57912	-0.73163	-0.33921	-0.69212	-0.79557	-0.90656	-0.66631	-0.93928	-0.92186	-0.8008	-0.88018	-0.6667	-0.57425	-0.22345	-0.55002	-0.88255	-0.67088	-0.44804	-0.54948	-0.46609	-0.38793	-0.51455	-0.29126	-0.38514	-0.5787	0.170117	-0.15379	-0.33336	-0.5107	-0.73617	-0.65128	-0.63603	-0.83262	-0.57056	-0.27756	0.706013	-0.72441	-1.70917	0.534458	-1.27853	0.036875	-0.57272	0.995799	-0.4148	-0.8283	-1.27194	-0.31165	-1.40276	-1.33309	-0.84921	-1.16652	-0.31319	0.056339	1.458502	0.153186	-1.17599	-0.32991	0.560803	0.155342	0.488667	0.801067	0.294974	1.187481	0.812224	0.038527	3.031646	1.736953	1.019179	0.310326	-0.59087	-0.25157	-0.19063	-0.9764	0.071062	1.242226	0	0	0	0	0	0	0	0	0	0	0	0	0	0	0	0	0	0	0	0	0	0	0	0	0	0	0	0	0	1	0	0	0	0	0	0	0	0	0
436	trinucleotide repeat containing 4 [Homo sapiens]_436	71164894		CN981692	0.0012	190	2	0.56899	1.38267	0.801748	0.801108	1.314051	1.205649	1.154003	1.0788	0.588089	1.322924	0.682213	0.836335	0.687064	0.245586	-0.14224	-0.25854	-0.66747	-0.62519	-0.35161	-0.63766	-0.15877	0.314544	-0.05882	0.183635	-0.45568	0.21466	-0.0387	0.253591	0.644703	0.424616	0.289667	0.411409	0.385054	0.613789	0.77928	-0.02125	-0.11328	-0.00956	0.07546	0.435459	0.386079	1.84666	0.803887	0.802737	1.723487	1.528901	1.436196	1.301204	0.420362	1.739415	0.589318	0.865971	0.598026	-0.19444	-0.89061	-1.09936	-1.83341	-1.75751	-1.26643	-1.77989	-0.92028	-0.07066	-0.74087	-0.30565	-1.45323	-0.24995	-0.70474	-0.18007	0.521986	0.126924	-0.11531	0.103216	0.055908	0.466495	0.763557	-0.67342	-0.83862	-0.65243	-0.49982	0.146386	0	0	0	0	0	0	0	0	0	0	0	0	0	0	0	0	0	0	0	0	0	0	0	0	0	0	0	0	0	0	0	0	0	0	0	0	0	0	0
437	Nuclear polyadenylated RNA-binding protein 3_437	NAB3_YEAST	RNA	CN974576	0.3917	609	5	0.228363	0.075844	-0.01965	0.313417	0.807985	0.663596	0.429836	-0.2377	-0.4357	0.281946	0.458741	0.512096	-0.0166	0.28814	-0.65207	-0.86451	-0.762	-0.47567	-0.39455	-0.80908	-0.17736	-0.54488	-0.57612	0.134062	-0.7492	-0.53154	0.025167	0.198921	-0.12439	-0.6581	-0.36096	0.109603	-0.11932	-0.1151	0.396623	0.162422	-0.48752	-0.27798	-0.27254	-0.3079	0.806827	0.455694	0.235852	1.00264	2.141248	1.808831	1.270662	-0.26616	-0.722	0.930188	1.337209	1.460045	0.242863	0.944447	-1.22014	-1.70921	-1.47322	-0.81402	-0.62725	-1.5816	-0.12723	-0.97336	-1.04529	0.589725	-1.44373	-0.94264	0.339023	0.739043	-0.00529	-1.23402	-0.54992	0.533415	0.006384	0.016091	1.194199	0.655015	-0.8413	-0.35888	-0.34636	-0.42777	0	0	0	0	0	0	0	0	0	0	0	0	0	0	0	0	0	0	0	0	0	0	0	0	0	0	0	0	0	0	0	0	0	0	0	0	0	0	0
439	Nucleotide binding protein 2 (NBP 2)_439	NUBP2_HUMAN		CN982807	0.8393	3616	23	-0.24714	-0.41018	-0.32759	-0.4488	-0.12729	-0.21742	0.07136	0.191186	-0.20064	-0.12003	-0.3549	-0.1861	-0.28532	-0.06148	-0.5347	-0.28516	-0.14953	-0.14232	0.140096	0.169697	0.161858	0.147624	0.805432	0.461788	-0.00538	0.400432	-0.19202	-0.24546	0.241188	-0.32327	-0.39052	-0.12908	0.22914	-0.4293	0.136845	-0.07872	-0.37094	-0.34279	-0.40623	-0.13054	-0.51467	-1.08358	-0.7954	-1.21835	-0.09642	-0.41094	0.596758	1.014896	-0.35239	-0.07111	-0.89068	-0.30166	-0.64787	0.133208	-1.51809	-0.64731	-0.17404	-0.14889	0.836617	0.939908	0.912555	0.862884	3.158322	1.959168	0.328985	1.745064	-0.32229	-0.50878	1.189379	-0.78032	-1.01497	-0.10268	1.147337	-1.1503	0.825269	0.073062	-0.94666	-0.84844	-1.06981	-0.10777	0	0	0	0	0	0	0	0	0	0	0	0	0	0	0	0	0	0	0	0	0	0	0	0	0	0	0	0	0	0	0	0	0	0	0	0	0	0	0
440	Annexin A7 (Annexin VII) (Synexin)_440	ANXA7_DICDI	ANNEXIN	CN981827	0.0079	13	1	5.20127	4.34186	4.197014	2.583203	5.186194	4.927922	4.493763	3.586325	4.911519	5.072929	4.33751	4.656354	4.438004	3.900653	5.063402	4.254479	4.520647	3.887988	4.988708	4.773913	3.935478	4.351641	4.859226	3.9748	3.987494	4.596632	3.651802	3.256361	3.450379	3.373476	3.821646	3.561946	3.468889	3.625111	3.110646	3.50793	3.586739	3.482546	2.950907	2.874016	1.624137	0.391628	0.1839	-2.13052	1.602515	1.232119	0.609478	-0.69191	1.208595	1.440079	0.385391	0.842655	0.529512	-0.24112	1.426415	0.266312	0.648033	-0.25928	1.319294	1.01125	-0.19118	0.405655	1.133601	-0.13478	-0.11658	0.757006	-0.59801	-1.16512	-0.88687	-0.99716	-0.35443	-0.72687	-0.86033	-0.63628	-1.3741	-0.80434	-0.69132	-0.84074	-1.60318	-1.71346	0	0	1	1	0	0	0	0	0	0	0	0	0	0	0	0	0	0	0	0	0	0	0	0	0	0	0	0	0	0	0	0	0	0	0	0	0	0	0
441	Cystatin B (Stefin B)_441	CYTB_BOVIN		CN981866	0.0001	516	5	2.063123	1.92676	1.791023	0.869471	2.714807	2.453006	2.480511	1.725719	2.28435	2.645026	1.835548	2.503327	1.911064	1.81051	2.557209	1.476324	2.44217	1.905466	2.151499	1.870185	1.430736	1.11345	1.801365	1.74113	1.348327	1.849175	1.018437	0.483026	0.835622	0.937288	1.450665	1.178027	1.120147	1.11783	1.117933	1.00415	1.359433	0.744578	0.557267	0.435636	0.723356	0.509662	0.296949	-1.14721	1.744607	1.33434	1.377443	0.194611	1.07004	1.635253	0.366723	1.413198	0.485065	0.327487	1.497635	-0.19621	1.317359	0.476292	0.861849	0.421004	-0.26766	-0.76487	0.313156	0.218761	-0.3968	0.388079	-0.91377	-1.75281	-1.20026	-1.04094	-0.23642	-0.66367	-0.75438	-0.75801	-0.75785	-0.93616	-0.37939	-1.34293	-1.63646	-1.82707	0	0	0	1	0	0	0	0	0	0	0	0	0	0	1	0	0	0	0	0	0	0	0	0	0	0	0	0	0	0	0	0	0	0	0	0	0	0	0
442	Coatomer gamma-2 subunit (Gamma-2 coat protein) (Gamma-2 COP)_442	COPG2_HUMAN		CN981783	0.2578	3688	24	-0.47733	-0.88032	-1.19871	-0.33863	-0.36398	-0.26055	-0.54981	-0.61906	-0.32238	-0.91839	-0.6941	-0.32546	-0.35567	-0.40095	-0.62629	-0.86118	-0.40467	-0.34355	-0.34605	-0.64007	-0.81205	-0.00303	-0.79972	0.043648	-0.19758	-0.82681	-0.39714	-0.49465	-0.13629	-0.48547	-0.53745	-0.37869	-0.82201	-0.65815	-0.6296	-0.99767	-0.928	-1.19759	-0.67993	-0.73334	0.29906	-1.07619	-2.16272	0.772418	0.685911	1.03887	0.051724	-0.1846	0.827853	-1.20609	-0.44069	0.817341	0.714251	0.559716	-0.20928	-1.01088	0.547045	0.755626	0.747096	-0.2563	-0.84321	1.917681	-0.80113	2.076984	1.253759	-0.89357	0.57272	0.239974	1.462921	0.271286	0.093896	0.635683	-0.87719	-0.318	-0.22056	-1.47667	-1.23891	-2.15891	-0.39233	-0.57458	0	0	1	0	0	0	0	0	0	0	0	0	0	0	0	0	0	0	0	0	0	0	1	0	0	0	0	0	0	0	0	0	0	0	0	0	0	0	0
443	Notch-regulated ankyrin repeat protein [Mus musculus]_443	16751909	TF	CN981909	0.3334	1229	8	-0.81949	-0.90766	-0.99975	-0.92784	-0.46355	-0.62407	-0.71479	-0.23769	-0.48595	-0.61958	-1.22517	-0.74527	-0.45379	-0.86694	-1.49917	-1.80456	-1.47223	-1.08121	-1.07936	-1.11228	-1.20514	-0.94455	-1.28579	-0.97649	-0.96345	-0.6277	-1.09078	-0.88618	-0.67319	-0.82294	-0.60824	-0.72539	-0.86229	-0.83186	-1.38475	-0.58396	-0.87563	-0.85166	-1.40626	-1.15458	0.316501	0.045683	-0.23719	-0.01631	1.409795	0.916735	0.638102	2.10354	1.340973	0.930516	-0.92958	0.54445	1.439774	0.170743	-1.7712	-2.70921	-1.68845	-0.48739	-0.48173	-0.58284	-0.86806	-0.06762	-1.11578	-0.16574	-0.1257	0.905601	-0.5168	0.111645	0.765853	0.305881	0.965369	0.605521	0.185041	0.278491	-1.41973	1.039939	0.14407	0.217674	-1.48582	-0.71276	0	0	0	0	0	0	0	0	0	0	0	0	0	0	0	0	0	0	0	0	0	0	0	0	0	0	0	0	0	0	0	0	0	0	0	0	0	0	0
444	"Ubiquinol-cytochrome-c reductase complex core protein 2, mitochondrial precursor (EC 1.10.2.2) (Complex III subunit II)_444"	UQCR2_BOVIN	OXP	CN981930	0.0442	1278	8	-0.82016	-1.07508	-0.84503	-0.78238	-0.57772	-0.62881	-0.50113	-0.14785	-1.18527	-0.78565	-1.04291	-0.75716	-0.71807	-0.76763	-1.15862	-1.69697	-1.57911	-0.8868	-1.60015	-0.62982	-0.79862	-1.12358	-1.12546	-1.12862	-0.93697	-0.88031	-1.28562	-1.117	-0.75561	-1.43881	-0.62428	-0.93675	-0.36908	-1.38965	-1.67064	-0.91713	-0.90186	-1.39419	-1.18495	-1.45013	0.473758	-0.23571	0.404542	0.578917	1.148479	1.006301	1.361658	2.344845	-0.54235	0.5698	-0.14617	0.6491	0.757893	0.619952	-0.46819	-1.96647	-1.63846	0.288309	-1.697	1.003503	0.533723	-0.37068	-0.37592	-0.38472	0.148674	0.306359	-0.82165	-0.35236	0.653406	-1.248	1.018903	0.149289	1.729162	-1.11118	-1.8932	0.203895	0.246371	-1.12381	-0.54148	-1.27949	0	0	0	0	0	0	0	1	0	0	0	0	0	0	0	0	0	0	1	0	0	0	0	0	0	0	0	0	0	0	0	0	1	0	0	0	0	0	0
445	Vitronectin precursor (Serum spreading factor) (S-protein) (Glycoprotein 66)_445	VTNC_RABIT		CN981609	0.4752	4371	29	-0.98147	-0.65703	-0.64361	-0.54981	-0.88585	-0.79185	-0.62595	-0.45335	-0.76178	-0.62801	-0.83746	-0.58206	-0.40507	-0.34802	-0.86292	-0.65122	-0.62017	-0.44333	-0.86293	-0.84329	-0.95341	-1.00915	-0.84979	-0.74402	-0.98385	-0.87996	-0.98151	-0.69806	0.043903	-0.62956	-1.45399	-0.46756	-0.46623	-0.84753	-0.52137	-0.34271	-0.36266	-0.62211	-1.05514	-0.51628	-1.09329	0.142344	0.193442	0.550693	-0.72913	-0.37111	0.26071	0.91807	-0.25661	0.252854	-0.54481	0.427855	1.101931	1.319228	-0.64178	0.164475	0.282732	0.956225	-0.64183	-0.56702	-0.98644	-1.19873	-0.59179	-0.18897	-1.10235	-0.7067	-1.09346	-0.01394	2.811855	0.246968	-2.89289	0.863932	0.869012	-0.58318	0.658994	1.339437	1.263456	0.275326	-1.37388	0.678372	0	0	0	0	0	0	0	0	0	0	0	0	0	0	0	0	0	0	0	0	0	0	0	0	0	0	0	0	0	0	1	0	0	0	0	0	0	0	0
446	FK506-binding protein 4 (EC 5.2.1.8) (Peptidyl-prolyl cis-trans isomerase) (PPIase) (Rotamase) (p59 protein) (HSP binding immunophilin) (HBI) (FKBP52 protein) (52 kDa FK506 binding protein) (FKBP59)_446	FKBP4_HUMAN		CN981644	0.3167	1195	8	-0.77949	-1.02508	-0.38067	-0.92669	-0.38056	-0.73213	-0.45771	0.027211	-0.37871	-0.54795	-0.89567	-0.64612	-0.67451	-0.87355	-1.18411	-1.49886	-1.09485	-0.72843	-0.60977	-0.59114	-1.03453	-0.06854	-0.41032	-0.77701	-0.45585	-0.37562	-0.22075	-0.5719	-0.5284	-0.53778	-0.96423	-0.87403	-0.66665	-0.84989	-0.60785	-0.168	-0.4787	-0.69017	-0.91543	-0.96923	-0.37124	-1.15794	0.906287	-0.84277	0.906618	-0.21954	0.659486	2.212828	0.912543	0.370417	-0.74341	0.055971	-0.03496	-0.67257	-1.66734	-2.67558	-1.38144	-0.20769	0.172409	0.232069	-1.18823	1.906099	0.811305	-0.3633	0.665465	0.922435	1.418532	0.293716	0.43306	0.403009	-0.96303	-0.67408	-0.00981	-0.59677	0.178545	1.587519	0.592254	-0.08514	-0.8067	-0.97903	0	0	0	0	0	0	0	0	0	0	0	0	0	0	0	0	0	0	0	0	0	0	0	0	0	0	0	0	0	0	0	0	0	0	0	0	0	0	0
447	Cyclin-dependent kinase inhibitor 1C (Cyclin-dependent kinase inhibitor p57) (p57KIP2)_447	CDN1C_HUMAN		CN981941	0.0483	1978	13	-0.94953	-0.66238	-0.93079	-0.55571	-0.43408	-0.7727	-0.70777	-0.65044	-0.92881	-1.03712	-1.63558	-1.66577	0.268798	-1.05995	-1.88667	-1.77841	-2.02286	-1.47619	-1.34642	-1.05716	-1.253	-1.05316	-0.98005	-1.36764	-0.9592	-0.82854	-0.73012	-0.45577	-0.73117	-1.06335	-1.7206	-0.5581	-0.68959	-0.98891	-1.09626	-0.77609	-1.35887	-1.41912	-1.17119	-1.2859	0.208972	0.841405	0.250246	1.076349	1.344245	0.598423	0.741439	0.867716	0.254587	0.016049	-1.30207	-1.36856	2.892334	-0.03424	-1.8551	-1.61665	-2.15506	-0.95101	-0.66519	-0.0281	-0.45943	-0.01928	0.141739	-0.71194	0.187669	0.475445	0.692217	1.296475	0.689891	-0.04172	-1.48932	1.071078	0.781478	0.122224	-0.11421	0.590973	-0.69261	-0.82532	-0.27924	-0.53191	0	0	0	0	0	0	0	0	0	0	0	1	1	0	0	0	0	0	0	0	0	0	0	0	0	0	0	0	0	0	1	0	0	0	0	0	0	0	0
448	hypothetical protein LOC60684 isoform a [Homo sapiens]_448	39995076		CN981910	0.267	815	5	-0.76672	-1.35023	-0.68327	-0.86833	-0.4507	-0.67079	-0.62842	-0.67565	-1.48194	-1.63079	-1.37458	-1.29205	-1.42233	-1.32929	-1.8294	-1.77022	-1.65362	-1.65852	-1.17621	-1.49767	-1.48159	-0.90061	-1.42307	-0.7616	-0.75359	-1.46051	-1.20632	-0.63832	-1.10646	-0.7886	-0.93092	-1.32994	-0.63394	-1.5196	-1.58226	-0.73465	-1.22732	-1.83298	-1.21861	-0.70956	0.985175	-0.47179	1.193533	0.731458	1.77425	1.224698	1.330488	1.212558	-0.80066	-1.17233	-0.5326	-0.32653	-0.65182	-0.41949	-1.66822	-1.52045	-1.22933	-1.24155	-0.03727	-0.83992	-0.79979	0.650854	-0.65367	0.997962	1.017962	-0.74715	-0.11246	1.305773	0.136886	0.930551	0.575188	-0.42114	1.316721	-0.8947	-1.05116	1.065245	-0.16488	-1.67716	-0.14314	1.127899	0	0	0	0	0	0	0	0	0	0	0	0	0	0	0	0	0	0	0	0	0	0	0	0	0	0	0	0	0	0	0	0	0	0	0	0	0	0	0
449	UnAn_20866_449	UnAn_20866		CN981436	0.307	2002	13	-0.07863	-0.07862	-0.56223	0.327225	0.527458	-0.08524	0.267418	0.49581	0.145707	0.230878	-0.13691	0.169543	0.616558	0.293991	0.390391	0.428256	0.153322	-0.08333	0.314133	-0.05276	0.057197	-0.20729	0.135554	-0.11378	-0.30538	0.29072	0.063448	0.090607	0.189375	-0.20262	-0.30618	-0.56056	-0.1705	-0.39351	0.155135	0.059588	-0.4902	-0.29563	-0.10444	-0.2807	-0.33918	-0.33916	-1.96373	1.024161	1.696787	-0.36141	0.823253	1.590477	0.414399	0.700509	-0.53497	0.494469	1.996095	0.91252	1.236349	1.363544	0.439979	-0.35498	0.980181	-0.2523	0.117075	-0.7714	0.380293	-0.45727	-1.1009	0.901532	0.138072	0.229307	0.561091	-0.75569	-1.10358	-1.9581	-0.64781	-1.39695	0.44607	0.125106	-1.72175	-1.06815	-0.42591	-1.01802	0	0	1	0	0	0	0	0	0	0	0	0	0	0	0	0	0	0	0	0	0	0	0	0	0	0	0	0	0	0	0	0	0	0	0	0	0	0	0
450	Tristetraproline (TTP) (Zinc finger protein 36 homolog) (Zfp-36)_450	TTP_SHEEP	TF	CN981442	0.5834	88	1	1.001333	-0.01042	-0.14684	0.202996	0.010421	-0.17694	-0.32545	0.021072	-0.23627	-0.96054	-0.56933	-0.3418	-0.12264	-0.04024	0.074492	0.085782	-0.03485	0.159521	0.387776	-0.16331	-0.15595	-0.45127	0.148444	-0.05901	-0.28946	-0.03448	-0.20579	0.13073	0.403297	0.212531	-0.08999	0.010768	0.050585	-0.53233	-0.20314	0.090562	-0.17096	-0.21959	0.358057	0.098553	3.327271	0.132368	-0.29841	0.806299	0.198192	-0.39345	-0.86241	0.231826	-0.5808	-2.86788	-1.63255	-0.91405	-0.222	0.038218	0.400512	0.436164	0.055247	0.669017	1.389793	-0.3504	-0.32717	-1.25972	0.634039	-0.02107	-0.74877	0.056392	-0.48456	0.578101	1.438807	0.83641	-0.11887	0.199288	0.325022	-1.51568	-0.47618	0.45126	-0.37457	-0.52813	1.295949	0.476493	1	0	0	0	0	0	0	0	0	0	0	0	0	0	0	0	0	0	0	0	0	0	0	0	0	0	0	0	0	0	0	0	0	0	0	0	0	0	0
451	3-hydroxy-3-methylglutaryl-coenzyme A reductase (EC 1.1.1.34) (HMG-CoA reductase)_451	HMDH_AERPE	FA	CN981627	0.5312	1148	8	-0.42784	-0.53636	-0.60455	-0.66889	-0.58977	-0.9845	-0.94838	0.072005	-0.97933	-1.19744	-1.24983	-1.10953	-0.74123	-0.85641	-0.77629	-1.07748	-1.03211	-0.95814	-0.8557	-0.55848	-0.6898	-1.22899	-0.54971	-0.4953	-0.96933	-0.59523	-0.89813	-0.69738	-0.75839	-0.84151	-0.82964	-0.42999	-0.4258	-0.73682	-0.63484	-0.7175	-0.84791	-0.59492	-0.2452	-0.58956	1.172268	0.772914	0.522011	0.285249	0.576393	-0.87614	-0.74323	3.011586	-0.85713	-1.65973	-1.8525	-1.33624	0.019029	-0.40481	-0.10996	-1.2183	-1.05133	-0.77913	-0.40217	0.691518	0.208293	-1.77581	0.723799	0.924033	-0.82033	0.556308	-0.55832	0.180403	-0.0441	-0.34998	-0.30628	1.164359	1.179776	0.035286	0.410543	0.10636	-0.37354	0.557417	1.844318	0.577163	0	0	0	0	0	0	1	1	0	0	0	0	0	0	0	0	0	0	0	0	0	0	0	0	0	0	0	0	0	0	0	0	0	0	0	0	0	0	0
452	CD81 antigen (26 kDa cell surface protein TAPA-1) (Target of the antiproliferative antibody 1)_452	CD81_MOUSE		CN981733	0.1984	17	1	2.061323	1.469511	1.303781	0.733287	1.37747	1.182304	0.427064	0.35766	1.335507	1.184235	1.01465	1.450988	1.538353	1.243179	1.861116	0.849408	1.181996	1.05038	1.771875	1.90743	1.371106	1.5227	1.580121	0.835226	0.721388	1.559899	1.510474	0.914637	0.984431	1.167174	1.708859	1.005488	0.681531	1.172316	0.706896	1.182713	1.202056	0.672491	1.011241	0.77906	2.165695	0.695099	0.283275	-1.13435	0.466384	-0.01859	-1.89529	-2.06775	0.362111	-0.01379	-0.43519	0.64907	0.866165	0.132684	1.6682	-0.8458	-0.01935	-0.3464	1.446444	1.783286	0.45057	0.827267	0.969952	-0.88104	-1.16392	0.919704	0.796887	-0.68371	-0.51028	-0.05618	1.289854	-0.45796	-1.26296	-0.0434	-1.19993	-0.01757	0.030497	-1.28542	-0.44366	-1.02061	0	0	0	0	0	0	0	0	0	0	0	0	0	0	0	0	0	0	0	0	0	0	0	0	0	0	0	0	0	0	0	0	0	0	0	0	0	0	0
453	COMM domain containing protein 2_453	COMD2_HUMAN		CN981433	0.1232	3133	18	-0.26819	-0.19951	-0.61821	-0.35973	0.000512	-0.67123	-0.67241	-0.11614	-0.52579	-1.24476	-1.09049	-0.7444	-0.06593	-0.72618	-0.61608	-0.38261	-0.08394	0.308857	-0.01295	0.033529	-0.29311	-0.12619	-0.8922	-0.5635	-0.61151	-0.21933	-0.1295	-0.10013	-0.29827	-0.14497	-0.66446	-0.43741	-0.46979	-0.34625	-0.3685	-0.38367	-0.34318	-0.30325	-0.22228	-0.81803	0.395521	0.610104	-0.69812	0.109517	1.235077	-0.86376	-0.86744	0.870602	-0.40933	-2.65574	-2.17372	-1.09239	1.027466	-1.03544	-0.69143	0.038024	0.971224	2.198492	1.19303	1.338238	0.317671	0.839196	-1.55419	-0.52717	-0.67716	0.548178	0.828849	0.920631	0.301536	0.780525	-0.8426	-0.1332	-0.23436	0.151625	0.082106	0.034696	0.16123	0.285975	0.538972	-1.32244	0	0	0	0	0	0	0	0	0	0	0	0	0	0	0	0	0	0	0	0	0	0	0	0	0	0	0	0	0	0	0	0	0	0	0	0	0	0	0
454	UnAn_22969f_454	UnAn_22969f		CN981405	0.0069	3995	26	1.664168	1.562258	1.328756	1.258545	-0.0476	0.441145	0.0418	0.24079	0.36653	0.082537	0.439349	0.911944	1.008076	1.487658	1.593833	1.399721	1.820748	1.531755	1.658599	1.345499	1.884025	1.401756	1.225087	0.383412	0.990289	3.196168	1.929794	1.144793	1.85892	1.553283	2.107831	1.970906	1.692283	2.118494	2.473952	0.975034	1.603003	1.118963	1.696799	1.897924	0.472214	0.326473	-0.00746	-0.10787	-1.97578	-1.27683	-1.84793	-1.56335	-1.38353	-1.78967	-1.2794	-0.60354	-0.46606	0.219788	0.371629	0.094029	0.696138	0.282851	0.464249	0.016487	0.786631	0.09694	-0.15571	-1.35939	-0.4915	2.663121	0.852084	-0.27054	0.750728	0.313638	1.106695	0.910879	0.512421	1.121944	1.630283	-0.51331	0.384742	-0.30748	0.51888	0.806507	0	0	0	1	0	0	0	0	0	0	0	0	0	0	0	0	0	0	0	0	0	0	0	0	1	0	0	0	0	0	0	0	0	0	1	0	0	0	0
455	Forkhead box protein K1 (Myocyte nuclear factor) (MNF)_455	FOXK1_MOUSE	TF	CN983764	0.0214	1983	13	0.08662	-0.12837	0.313688	0.110973	0.378607	0.186711	0.003081	-0.13507	-0.23504	-0.34487	-0.53393	-0.21296	0.657395	0.0575	0.3375	0.446108	0.510889	0.609814	0.288457	-0.38607	-0.15831	-0.09987	-0.10736	-0.50653	-0.14584	0.291367	0.240249	-0.58069	-0.32389	-0.65446	-0.09348	0.103737	-0.06871	-0.4097	-0.33598	-0.38112	0.004082	-0.70741	-0.37428	-0.68901	0.444701	-0.14811	1.070825	0.511853	1.249835	0.720696	0.21435	-0.16658	-0.44226	-0.74509	-1.26643	-0.38136	2.01857	0.364406	1.136486	1.435964	1.614592	1.88737	1.001253	-0.85871	-0.23067	-0.06954	-0.09019	-1.19087	-0.19629	1.009276	0.868323	-1.39534	-0.68726	-1.59876	-0.05191	0.4919	0.016393	-0.92386	-0.72059	-0.84506	0.217109	-1.74478	-0.82618	-1.69405	0	0	0	0	0	0	0	0	0	0	0	1	0	0	0	0	0	0	0	0	0	0	0	0	0	0	1	0	0	0	0	0	0	0	0	0	0	0	0
457	Epoxide hydrolase 1 (EC 3.3.2.3) (Microsomal epoxide hydrolase) (Epoxide hydratase)_457	HYEP_HUMAN		CN985067	0.2322	1188	8	-0.41084	-0.36716	-0.50759	-0.17719	-0.23388	-0.69676	-0.15661	0.281646	-0.11726	-0.47809	-0.42271	-0.32318	0.179435	-0.52403	-0.37555	-0.50039	0.055506	0.0706	0.071042	-0.18538	-0.5579	-0.68984	-0.76287	-0.76955	-0.51887	-0.52075	-0.58264	-0.05521	0.023118	-0.35169	-0.19249	-0.09552	0.213397	-0.15775	-0.47109	-0.30518	-0.73585	-1.03912	-0.6626	-0.72038	-0.21477	-0.07381	-0.52693	0.539142	0.356214	-1.13731	0.605541	2.019613	0.732501	-0.43175	-0.25308	0.068091	1.689821	-0.57998	-0.1009	-0.50372	1.289949	1.338651	1.340077	0.512711	-0.68928	-1.11498	-1.35064	-1.37218	-0.56333	-0.56942	-0.7691	0.932719	1.185445	-0.02392	0.489764	0.802641	1.799401	0.601854	-0.40917	0.126166	-1.26344	-2.24199	-1.02708	-1.21352	0	0	0	0	0	0	0	0	0	0	0	0	0	0	0	0	0	0	0	0	0	0	0	0	0	0	0	0	0	0	0	0	0	0	0	0	0	0	0
458	Phosphoglucomutase 1 (EC 5.4.2.2) (Glucose phosphomutase 1) (PGM 1)_458	PGM1_HUMAN	PP	CN983673	0.0991	1992	13	-0.38089	-0.00518	0.04196	0.147926	0.293468	-0.80413	-0.14342	0.131758	0.021447	-0.41081	-0.35127	-0.17311	0.315539	-0.30624	-0.38965	-0.45417	-0.57763	-0.12642	-0.17788	-0.16665	-0.05748	-0.36334	-0.54244	-0.90154	-0.72106	-0.15376	-0.26657	-0.09857	-0.18678	-1.02444	-0.51409	-0.12888	-0.10042	-0.42709	-0.25442	-0.2451	0.118364	-0.38581	-0.16553	-0.09685	-0.4371	0.825073	0.983424	1.339403	1.828333	-1.85891	0.360654	1.285087	0.914513	-0.53761	-0.33757	0.260923	1.90248	-0.18632	-0.46653	-0.68325	-1.09801	0.417765	0.244885	0.282619	0.649375	-0.37814	-0.97981	-2.18615	-1.57985	0.325916	-0.05303	0.511338	0.214992	-2.59903	-0.88457	0.409501	0.505105	-0.5923	-0.01223	0.019063	1.240092	-0.45362	0.28639	0.517106	0	0	0	0	1	0	0	0	0	0	0	0	0	0	0	0	0	0	0	0	0	0	0	0	0	0	0	0	1	0	0	0	0	0	0	0	0	0	0
460	Mitochondrial import receptor subunit TOM20 homolog (Mitochondrial 20 kDa outer membrane protein) (Outer mitochondrial membrane receptor TOM20)_460	TOM20_CAEEL		CN981487	0.1651	2144	15	0.171528	0.074716	0.047467	-0.01319	0.321996	0.12731	0.422046	0.537457	0.065577	-0.4534	0.021317	0.476446	0.687237	0.606912	0.858109	0.821168	0.23303	0.681247	0.740613	0.489171	0.290044	-0.00625	0.12974	-0.1427	0.24055	0.304079	0.453021	-0.25714	-0.53118	-0.17123	0.262208	0.008792	0.119697	-0.28116	-0.17479	0.530365	0.509297	-0.01272	0.261233	-0.0098	-0.11618	-0.40133	-0.4816	-0.66026	0.327023	-0.24642	0.621718	0.961659	-0.42826	-1.95688	-0.55862	0.781955	1.402834	1.16624	1.906135	1.797328	0.064976	1.385191	1.560052	0.819436	0.232908	-0.63981	-0.23926	-1.04173	0.087125	0.274249	0.712956	-1.3788	-2.186	-1.12577	0.15092	-0.59551	-0.26885	-1.44957	-1.13624	0.94077	0.878715	-0.65886	0.148048	-0.65028	0	0	0	0	0	0	0	0	0	0	0	0	0	0	0	0	0	0	0	0	0	0	0	0	0	0	0	0	0	0	0	0	0	0	0	0	0	0	0
461	"Troponin C, slow skeletal and cardiac muscles (TN-C)_461"	TNNC1_BOVIN	STRUC	CN985290	0.1427	2001	13	-0.36191	-0.46393	-0.53879	-0.17656	0.147384	-0.13238	0.373466	0.340564	-0.39561	-0.70399	-0.20277	0.046727	0.535218	-0.34248	-0.01487	-0.25285	-0.73506	-0.32459	0.237861	-0.02518	-0.97913	-0.63896	-0.25098	-0.4638	-0.41197	-0.44952	-0.40647	-0.16881	-0.04254	-0.37588	-0.42045	-0.46678	-0.3262	-0.35701	-0.02507	-0.03718	0.02172	-0.17199	0.024895	-0.34533	-0.41558	-0.74202	-0.98155	0.177481	1.214029	0.318849	1.937436	1.832158	-0.5234	-1.51015	0.093608	0.891951	2.455003	-0.35342	0.694867	-0.06661	-1.60957	-0.29617	1.503532	0.66186	-2.39054	-1.30207	-0.06064	-0.7416	-0.57576	-0.69592	-0.55817	0.202296	0.606334	-0.46029	-0.60291	-0.75114	-0.30131	-0.39992	0.662226	0.623473	0.811935	0.192122	0.822096	-0.36252	0	0	0	0	0	0	0	0	0	0	0	0	1	0	0	0	0	0	0	1	0	0	0	0	0	0	0	0	0	0	0	0	0	0	0	0	0	0	0
462	"protein phosphatase 1, regulatory (inhibitor) subunit 3B [Rattus norvegicus]_462"	48675870	KIN	CN981647	0.1215	4395	29	-0.89126	-0.80243	-0.56629	-0.28623	-0.35612	-0.83172	-0.32066	-0.35082	-0.81925	-1.27716	-0.79012	-0.86597	-0.08395	-0.35523	-0.45512	-0.34501	-0.09746	0.202503	0.087002	0.277125	0.191548	-0.319	-0.22308	-0.4814	-0.40021	0.113522	0.223766	-0.25408	0.331666	-0.76101	-0.59443	-0.26567	-0.09448	-0.40458	-0.4646	-0.20245	-0.47317	-0.69443	-0.27506	-0.26336	-1.46754	-1.224	-0.5766	0.19119	-0.00041	-1.30429	0.0968	0.014098	-1.27011	-2.52548	-1.19024	-1.3982	0.745747	0.002019	-0.27184	0.030026	0.708717	1.531065	1.214416	1.735645	1.501032	0.101357	0.364311	-0.34387	-0.12129	1.287122	1.589359	0.279321	1.88517	-1.11045	-0.65375	0.247549	0.716879	-0.13328	-0.29782	0.420868	-0.32131	-0.92792	0.221814	0.253887	0	0	0	0	0	0	0	0	0	0	0	0	0	0	0	0	0	0	0	0	0	0	0	0	0	0	0	0	1	0	0	0	0	0	0	0	0	0	0
463	Latent transforming growth factor-beta-binding protein 2 precursor (LTBP-2)_463	LTBP2_BOVIN		CN981503	0.0041	2442	16	0.525666	0.814446	0.609107	0.897699	1.057466	1.432124	1.521843	1.305282	1.179771	1.199872	1.163438	1.309196	1.313672	1.299449	2.093223	2.670958	1.946076	1.874957	1.807469	1.789345	1.429159	1.640068	1.62243	1.3413	1.401302	0.99788	1.112397	0.756219	0.782745	0.635322	0.712554	0.922645	0.754691	0.888546	0.842809	0.557257	0.014297	0.223148	0.313623	0.284371	-1.078	-0.55953	-0.92819	-0.41006	-0.12322	0.549436	0.710514	0.321706	0.096368	0.132457	0.067044	0.328733	0.33677	0.311234	1.736355	2.773607	1.472172	1.344486	1.22332	1.190781	0.544112	0.922773	0.891107	0.386372	0.494099	-0.23019	-0.02459	-0.66407	-0.61644	-0.88112	-0.74246	-0.36527	-0.66681	-0.42649	-0.50861	-1.02128	-1.9961	-1.62113	-1.45869	-1.51121	0	0	0	0	0	0	0	0	0	0	0	0	0	0	0	0	0	0	0	0	0	0	0	0	0	0	0	0	0	0	0	0	0	0	0	0	0	0	0
464	Chromatin accessibility complex protein 1 (CHRAC-1) (DNA polymerase epsilon subunit p15) (YC-like protein 1) (YCL1) (NF-YC-like protein)_464	CHRC1_MOUSE		CN981530	0.0441	1977	13	-0.39549	0.113363	-0.45575	-0.51032	0.373355	0.205443	0.517555	-0.07942	0.106969	0.067735	-0.26502	0.215622	0.619006	0.161218	0.469696	0.329668	-0.222	-0.18098	0.162037	0.274602	-0.26231	-0.28837	0.169586	-0.62592	0.127735	-0.13536	-0.66116	-0.30414	-0.35029	-0.41274	-0.41154	-0.45086	-0.24486	-0.17665	-0.0175	-0.63874	0.012602	-0.61505	-0.1064	-0.32652	-0.85406	0.643449	-1.03141	-1.192	1.408591	0.914434	1.832959	0.076092	0.624634	0.509171	-0.47011	0.944391	2.131524	0.784285	1.692113	1.280022	-0.34349	-0.22279	0.786695	1.117967	-0.46212	-0.53883	0.80891	-1.5322	0.685745	-0.08852	-1.63591	-0.58523	-0.72106	-0.90484	-0.90131	-1.01701	-0.41076	-0.21005	0.258333	-1.56995	0.346918	-1.50021	-0.00331	-0.65108	0	0	0	1	0	0	0	0	0	0	0	0	0	0	0	0	0	0	0	0	0	0	0	0	0	0	0	0	0	0	0	0	0	0	0	0	0	0	0
[truncated: 5,353,481 more chars]
