# Supplementary material for: Gene expression throughout a vertebrate's embryogenesis
Source: BMC Genomics. 2011 Feb 28;12:132. doi: 10.1186/1471-2164-12-132 (PMC3062618; doi:10.1186/1471-2164-12-132)
Supplement: Additional file 5 — Ribosomal correlations. [file 1471-2164-12-132-S5.TXT]

Additional File 5.  Ribosomal correlations.																																																																																																																								
Gene	40S ribosomal protein S19_4494	"28S ribosomal protein S18b, mitochondrial precursor (MRP-S18-b) (Mrps18b) (MRP-S18-2)_1409"	"39S ribosomal protein L19, mitochondrial precursor (L19mt) (MRP-L19)_1069"	"39S ribosomal protein L13, mitochondrial (L13mt) (MRP-L13)_1727"	40S ribosomal protein S18_6331	40S ribosomal protein S27-like protein_1243	60S acidic ribosomal protein P0 (L10E)_1504	ribosomal protein L15 [Rattus norvegicus]_65	"39S ribosomal protein L34, mitochondrial precursor (L34mt) (MRP-L34)_4800"	Ribosomal protein L7-like 1_6837	60S ribosomal protein L6_2689	"28S ribosomal protein S16, mitochondrial precursor (S16mt) (MRP-S16)_1634"	"39S ribosomal protein L11, mitochondrial precursor (L11mt) (MRP-L11)_3242"	"39S ribosomal protein L43, mitochondrial precursor (L43mt) (MRP-L43) (Mitochondrial ribosomal protein bMRP36a)_2802"	ribosomal protein S12 [Mus musculus]_1397	ribosomal protein L5 [Rattus norvegicus]_1937	"40S ribosomal protein S4, Y isoform 1_6829"	40S ribosomal protein S27a_1464	60S ribosomal protein L9_1924	60S ribosomal protein L10a_1403	60S ribosomal protein L35a (L32)_4701	50S ribosomal protein L3_1629	"28S ribosomal protein S18c, mitochondrial precursor (MRP-S18-c) (Mrps18c) (MRP-S18-1)_5727"	60S ribosomal protein L10 (Jun-binding protein JIF-1) (Fragment)_2311	60S ribosomal protein L17 (L23) (Amino acid starvation-induced protein) (ASI)_6325	60S ribosomal protein L14_4885	60S ribosomal protein L10 (QM protein homolog)_6401	ribosomal protein L21 [Rattus norvegicus]_6708	40S ribosomal protein S21_4672	"28S ribosomal protein S17, mitochondrial precursor (S17mt) (MRP-S17)_468"	"39S ribosomal protein L43, mitochondrial precursor (L43mt) (MRP-L43)_4489"	60S ribosomal protein L41_1252	60S ribosomal protein L8_1399	ribosomal protein S14 [Mus musculus]_1189	"28S ribosomal protein S11, mitochondrial precursor (S11mt) (MRP-S11)_6359"	30S ribosomal protein S12_3205	60S ribosomal protein L22_3964	40S ribosomal protein S8_1283	"39S ribosomal protein L9, mitochondrial precursor (L9mt) (MRP-L9)_1624"	60S ribosomal protein L22 (Heparin binding protein HBp15)_3923	60S ribosomal protein L7a (Surfeit locus protein 3)_1992	40S ribosomal protein S15a_5516	40S ribosomal protein S7_12	40S ribosomal protein SA (p40) (34/67 kDa laminin receptor)_3175	40S ribosomal protein S6_3972	60S ribosomal protein L23a_3439	40S ribosomal protein S26_4324	40S ribosomal protein S28_3094	40S ribosomal protein S4_3479	ribosomal protein S14 [Rattus norvegicus]_5996	60S ribosomal protein L38_5258	40S ribosomal protein S14_3338	40S ribosomal protein S16_3675	60S acidic ribosomal protein P2_2875	40S ribosomal protein S20_5289	60S ribosomal protein L10 (QM protein) (Tumor suppressor QM) (Laminin receptor homolog)_6879	40S ribosomal protein S12_2285	40S ribosomal protein S24_2033	60S ribosomal protein L36_5288	60S ribosomal protein L18_2117	60S ribosomal protein L24_2114	60S ribosomal protein L37 (Fragment)_4421	60S ribosomal protein L13a (Transplantation antigen P198 homolog) (Fragment)_1430	40S ribosomal protein S15 (RIG protein)_4139	40S ribosomal protein S13_3002	40S ribosomal protein S23_3107	60S ribosomal protein L18a_4811	60S ribosomal protein L29 (Cell surface heparin binding protein HIP)_2597	60S ribosomal protein L31_3614	40S ribosomal protein S17_2103	40S ribosomal protein S9_2189	40S ribosomal protein S2 (S4) (LLRep3 protein)_4490	40S ribosomal protein S2_2274	60S ribosomal protein L17 (L23)_5562	40S ribosomal protein S25_4529	40S ribosomal protein S3a_4349	40S ribosomal protein S5_2999	60S ribosomal protein L26_2252	40S ribosomal protein S3a (V-fos transformation effector protein)_2651	60S acidic ribosomal protein P1_3095	60S ribosomal protein L23_2277	60S ribosomal protein L27_2273	60S ribosomal protein L36a-like_4841	60S ribosomal protein L36a_3020	60S ribosomal protein L13a (23 kDa highly basic protein)_4941	60S ribosomal protein L37a_5420	60S ribosomal protein L34_3316	PREDICTED: similar to 60S ribosomal protein L32 [Canis familiaris]_4944	60S ribosomal protein L7_3075	40S ribosomal protein S10_1432	40S ribosomal protein S3_2508	60S ribosomal protein L3 (HIV-1 TAR RNA binding protein B) (TARBP-B)_4510	40S ribosomal protein S29_6844	60S ribosomal protein L22 (Epstein-Barr virus small RNA associated protein) (EBER associated protein) (EAP) (Heparin binding protein HBp15)_2299	60S ribosomal protein L5A_2423	40S ribosomal protein S27_4281	60S ribosomal protein L30_2468	60S ribosomal protein L21_3170	60S ribosomal protein L4A (L1A)_5115	60S ribosomal protein L28_5667	40S ribosomal protein S11_6223	60S ribosomal protein L10_5487	60S ribosomal protein L12_5789	60S ribosomal protein L19_3670	60S ribosomal protein L35a_3031	ribosomal protein S27 [Rattus norvegicus]_4366	60S ribosomal protein L6 (Neoplasm-related protein C140)_2640	60S ribosomal protein L6 (TAX-responsive enhancer element binding protein 107) (TAXREB107) (Neoplasm-related protein C140)_3335	ribosomal protein L11 [Mus musculus]_1509	60S ribosomal protein L13_3365	60S ribosomal protein L32_5382	60S ribosomal protein L4 (L1)_4610	60S ribosomal protein L11_1278	60S ribosomal protein L27a (L22)_4160	60S ribosomal protein L37_2143	"39S ribosomal protein L12, mitochondrial precursor (L12mt) (MRP-L12)_5655"	60S ribosomal protein L29 (L43)_2630	60S ribosomal protein L35_1521	60S ribosomal protein L5_2895	PREDICTED: similar to 60S ribosomal protein L12 [Rattus norvegicus]_4808
40S ribosomal protein S19_4494	1	0.0068	0.003	0.1749	-0.0631	-0.0233	-0.1694	0.0378	0.3349	0.1741	0.1882	0.0685	-0.066	0.0159	0.0601	0.1016	-0.2093	-0.1184	-0.2593	-0.0586	-0.053	0.1051	-0.1409	0.0471	0.0287	0.048	-0.013	0.0218	0.1233	-0.0182	0.0504	-0.2154	-0.1477	0.0477	0.2786	0.0498	0.1875	-0.1004	0.128	0.2845	0.2004	-0.1112	-0.1052	0.0385	-0.0861	-0.0236	-0.0575	-0.1558	-0.0174	-0.2342	-0.1055	-0.1139	-0.0272	0.0364	-0.0263	-0.1341	-0.1833	-0.1322	-0.2113	-0.0874	-0.019	-0.0211	-0.0008	-0.1109	-0.0742	-0.1189	0.0227	-0.045	0.0138	-0.043	-0.0694	-0.0719	-0.106	-0.1087	-0.0532	-0.0866	-0.0543	-0.1278	-0.078	-0.1473	-0.0991	-0.0472	0.0345	0.0335	-0.1113	-0.1239	-0.1094	-0.0593	-0.0475	0.0658	-0.1235	0.0344	-0.1916	-0.1102	-0.0323	-0.0963	-0.1378	-0.1701	-0.0124	-0.1572	-0.09	-0.1738	-0.043	-0.0467	-0.0537	-0.1199	0.029	-0.1096	-0.0283	-0.0015	-0.0635	0.0631	-0.2659	-0.0529	-0.1379	-0.1025	-0.0041	-0.0949	-0.0053	-0.2284
"28S ribosomal protein S18b, mitochondrial precursor (MRP-S18-b) (Mrps18b) (MRP-S18-2)_1409"	0.0068	1	0.1192	0.1924	0.1814	0.1477	0.0654	0.2115	0.0469	0.1535	0.1066	-0.023	0.3156	0.2677	0.1087	0.0931	-0.0067	-0.0252	0.2571	0.1119	0.0635	0.0733	0.0758	0.035	-0.0299	0.0121	0.1035	0.0335	0.0381	0.2139	-0.0305	0.1692	0.1538	0.0303	-0.2788	-0.3121	-0.1488	0.151	0.1663	-0.1446	-0.1372	-0.3225	-0.3274	-0.5089	-0.3507	-0.3006	-0.3405	-0.2693	-0.3424	-0.1621	-0.2468	-0.1181	-0.0378	-0.0418	-0.1685	-0.2571	-0.0999	-0.2886	-0.2235	-0.1986	-0.2286	-0.1361	-0.1239	-0.277	-0.415	-0.3089	-0.2777	-0.2429	-0.3719	-0.1758	-0.2612	-0.3237	-0.314	-0.3356	-0.2381	-0.3715	-0.3799	-0.3352	-0.3353	-0.3005	-0.3096	-0.4035	-0.362	-0.3883	-0.3292	-0.3562	-0.4161	-0.337	-0.2621	-0.2132	-0.2197	-0.2604	-0.2497	-0.1719	-0.2707	-0.2356	-0.2629	-0.2439	-0.1553	-0.2369	-0.3363	-0.3663	-0.3398	-0.3832	-0.2839	-0.2914	-0.3353	-0.4729	-0.348	-0.3049	-0.2545	-0.2848	-0.2109	-0.1328	-0.1795	-0.0257	-0.0681	0.1103	0.0713	0.0154
"39S ribosomal protein L19, mitochondrial precursor (L19mt) (MRP-L19)_1069"	0.003	0.1192	1	0.1768	-0.0982	0.2021	-0.1156	-0.0192	0.1408	0.0714	0.2393	0.3062	0.1523	0.0187	0.0602	0.2162	0.012	0.0586	0.0976	-0.0238	0.089	0.1131	0.3205	0.2798	0.0555	-0.0052	0.2359	0.0655	-0.0681	0.4123	0.296	0.2751	0.3667	0.21	-0.2269	-0.3014	-0.08	-0.0055	0.0902	-0.1262	-0.2583	-0.4159	-0.2765	-0.264	-0.3187	-0.3086	-0.3534	-0.3237	-0.3406	-0.3266	-0.2315	-0.1108	-0.1553	0.045	-0.1092	-0.0273	-0.1551	-0.0236	-0.0022	-0.136	-0.0825	0.0395	-0.0176	-0.2259	-0.1858	-0.1916	-0.0216	-0.0012	-0.2636	-0.1501	-0.2053	-0.2605	-0.2349	-0.2419	-0.171	-0.1035	-0.2325	-0.2224	-0.154	-0.2395	-0.2866	-0.2463	-0.2851	-0.2076	-0.3628	-0.299	-0.2937	-0.2342	-0.1648	0.0133	-0.1629	-0.1153	-0.1316	-0.1753	-0.0313	-0.1057	-0.0572	-0.0927	-0.0423	-0.0109	-0.1645	-0.2362	-0.2404	-0.2417	-0.2359	-0.2093	-0.054	-0.1537	-0.1174	0.0104	-0.0773	-0.1964	0.0105	-0.1794	-0.1658	0.1205	0.3417	0.2302	0.1943	0.1593
"39S ribosomal protein L13, mitochondrial (L13mt) (MRP-L13)_1727"	0.1749	0.1924	0.1768	1	0.6952	0.5344	0.3284	0.4905	0.4063	0.2751	0.3205	0.0118	-0.035	-0.0869	-0.3111	-0.0294	0.3732	0.0492	0.1807	0.3052	0.383	0.4657	0.3717	0.6104	0.4368	0.3801	0.2181	0.4598	0.2906	0.3395	0.0988	-0.0651	-0.0521	-0.0367	-0.0403	0.0185	0.1945	-0.2759	0.1228	0.2231	-0.1146	-0.5028	-0.3637	-0.4598	-0.6114	-0.4829	-0.5655	-0.5581	-0.6696	-0.6658	-0.4243	-0.5053	-0.5714	-0.1881	-0.1544	-0.1165	-0.3135	-0.3025	-0.4288	-0.347	-0.2897	-0.324	-0.2422	-0.4947	-0.526	-0.5667	-0.5636	-0.3465	-0.3703	-0.4932	-0.5521	-0.4612	-0.6021	-0.5095	-0.5376	-0.563	-0.5307	-0.6181	-0.5473	-0.5971	-0.543	-0.5256	-0.4569	-0.4815	-0.5373	-0.5421	-0.4723	-0.5443	-0.4366	-0.463	-0.5162	-0.5689	-0.5594	-0.581	-0.6096	-0.479	-0.4781	-0.4758	-0.5253	-0.3784	-0.4311	-0.4271	-0.5191	-0.4985	-0.5071	-0.5435	-0.3898	-0.4108	-0.4084	-0.3745	-0.3695	-0.3961	-0.246	0.0364	0.0593	-0.2723	-0.1466	-0.4081	-0.4651	-0.1417
40S ribosomal protein S18_6331	-0.0631	0.1814	-0.0982	0.6952	1	0.5025	0.5114	0.3977	0.2654	0.2367	0.2016	0.0104	0.0257	-0.1035	-0.1897	-0.0079	0.3195	0.1076	0.2079	0.268	0.4101	0.4318	0.2365	0.3255	0.4412	0.2333	0.2234	0.277	0.1923	0.1207	-0.0003	-0.1802	-0.2059	-0.0633	0.013	0.146	0.1103	-0.2247	0.2139	0.1938	0.0802	-0.2784	-0.276	-0.443	-0.5366	-0.4369	-0.5084	-0.495	-0.6276	-0.5018	-0.3965	-0.3901	-0.5288	-0.1529	-0.2109	-0.1897	-0.3444	-0.4792	-0.4072	-0.4562	-0.3817	-0.4102	-0.2943	-0.5451	-0.4812	-0.521	-0.6139	-0.4081	-0.4241	-0.4519	-0.4317	-0.4541	-0.5784	-0.5006	-0.563	-0.6216	-0.5227	-0.6575	-0.5051	-0.5635	-0.5077	-0.5075	-0.4894	-0.5527	-0.5109	-0.5458	-0.4753	-0.5288	-0.3135	-0.459	-0.5545	-0.5989	-0.5399	-0.5717	-0.6787	-0.5552	-0.4711	-0.4982	-0.5305	-0.4161	-0.4585	-0.4481	-0.5296	-0.5458	-0.5357	-0.5315	-0.5567	-0.4867	-0.5212	-0.441	-0.4285	-0.427	-0.2111	-0.1114	0.0812	-0.314	-0.2965	-0.5234	-0.466	0.002
40S ribosomal protein S27-like protein_1243	-0.0233	0.1477	0.2021	0.5344	0.5025	1	0.3854	0.388	0.1958	0.3189	0.3675	0.0584	-0.0039	-0.1478	-0.1603	0.0576	0.3122	0.2495	0.1614	0.2105	0.2516	0.2396	0.1843	0.0713	0.3388	0.1745	0.366	0.0941	-0.0274	0.1103	-0.0737	-0.0045	-0.1582	0.0514	0.0804	0.0973	0.0611	0.0511	-0.0766	0.0781	0.0918	-0.1256	-0.2147	-0.2986	-0.3802	-0.2662	-0.4051	-0.286	-0.3858	-0.3805	-0.2193	-0.0761	-0.3675	0.0168	-0.1475	-0.224	-0.2921	-0.3268	-0.255	-0.3419	-0.2676	-0.3269	-0.0708	-0.344	-0.3534	-0.3183	-0.3574	-0.3668	-0.3662	-0.1852	-0.3143	-0.1588	-0.4037	-0.3793	-0.3639	-0.341	-0.3795	-0.4702	-0.2921	-0.2538	-0.3774	-0.3284	-0.3343	-0.3153	-0.4367	-0.4028	-0.3517	-0.3375	-0.2042	-0.2427	-0.3731	-0.4393	-0.3168	-0.3044	-0.322	-0.3545	-0.3657	-0.3088	-0.4619	-0.2193	-0.3645	-0.4516	-0.3584	-0.4218	-0.4178	-0.3811	-0.3523	-0.3052	-0.4073	-0.3067	-0.323	-0.2624	-0.1697	0.1036	0.0278	-0.4368	-0.1192	-0.2738	-0.3361	0.0767
60S acidic ribosomal protein P0 (L10E)_1504	-0.1694	0.0654	-0.1156	0.3284	0.5114	0.3854	1	0.3228	0.2868	0.3885	0.2988	-0.0106	0.2172	0.2207	0.1295	-0.054	0.1016	0.2451	0.1237	0.4167	0.1167	0.0294	0.0821	0.0993	0.3246	0.2832	0.2936	0.1448	0.0312	0.0967	0.0141	0.1306	-0.0916	0.1761	-0.0985	-0.1222	-0.1716	-0.2207	-0.0671	-0.2344	0.0929	-0.319	-0.3511	-0.4981	-0.4251	-0.5143	-0.45	-0.4329	-0.4416	-0.3709	-0.1622	-0.0134	-0.0955	-0.1352	-0.2854	-0.192	-0.312	-0.4694	-0.2802	-0.402	-0.3116	-0.3326	-0.1871	-0.3143	-0.3285	-0.4076	-0.4457	-0.5308	-0.3687	-0.405	-0.249	-0.335	-0.3596	-0.4472	-0.4553	-0.5097	-0.3969	-0.4727	-0.4505	-0.4599	-0.344	-0.4654	-0.4519	-0.504	-0.4101	-0.4974	-0.4681	-0.4386	-0.3452	-0.2437	-0.3677	-0.4731	-0.3594	-0.38	-0.4502	-0.4007	-0.3629	-0.5151	-0.3425	-0.3187	-0.4264	-0.3669	-0.4143	-0.4169	-0.405	-0.5185	-0.5331	-0.4971	-0.4655	-0.4981	-0.359	-0.3005	-0.0506	-0.0529	-0.0254	-0.2712	-0.1402	-0.3201	-0.3511	-0.131
ribosomal protein L15 [Rattus norvegicus]_65	0.0378	0.2115	-0.0192	0.4905	0.3977	0.388	0.3228	1	0.2112	0.0586	0.2368	0.0972	0.1806	0.0437	-0.3466	-0.0216	-0.0384	-0.1724	-0.002	0.1159	-0.1215	0.3629	0.0532	0.1018	0.1093	0.0944	0.1405	0.1824	-0.0607	0.2223	-0.0148	-0.1989	-0.1572	0.1913	0.1433	0.0697	-0.0937	0.0592	0.0609	-0.0351	0.0121	-0.2269	0.0832	-0.2217	-0.1898	-0.1299	-0.3194	-0.1655	-0.1993	-0.4233	0.0602	0.007	-0.3255	0.1232	-0.0318	-0.1356	-0.0387	-0.1056	-0.1458	-0.127	-0.1116	-0.118	-0.0535	-0.1154	-0.1998	-0.2182	-0.273	-0.2795	-0.127	-0.0949	-0.045	-0.2012	-0.1874	-0.2221	-0.2424	-0.2385	-0.1324	-0.2683	-0.1442	-0.1696	-0.0184	-0.1613	-0.2386	-0.1483	-0.1568	-0.3135	-0.2376	-0.2704	-0.1888	-0.0264	-0.2508	-0.2555	-0.2385	-0.0739	-0.1796	-0.1469	-0.1316	-0.1756	-0.1968	-0.0192	-0.246	-0.1521	-0.2919	-0.2129	-0.1835	-0.2834	-0.1507	-0.2121	-0.1429	-0.2634	-0.1988	-0.1154	-0.0975	0.0207	0.1338	-0.2485	-0.1307	-0.0217	-0.3334	-0.3367
"39S ribosomal protein L34, mitochondrial precursor (L34mt) (MRP-L34)_4800"	0.3349	0.0469	0.1408	0.4063	0.2654	0.1958	0.2868	0.2112	1	0.609	0.3747	-0.0191	0.1169	-0.0146	0.1019	-0.1025	-0.0286	-0.015	-0.3448	0.2364	0.2675	-0.0223	0.3047	0.2943	0.4325	0.4201	0.3824	0.214	0.1687	0.2495	0.2427	0.2125	-0.0102	0.2002	0.0203	-0.2432	0.0367	-0.3631	-0.0144	-0.1033	-0.125	-0.2131	-0.0735	-0.2304	-0.2872	-0.2998	-0.3531	-0.4425	-0.4338	-0.3437	-0.3392	-0.1487	-0.0206	-0.2465	0.0669	0.0965	-0.155	-0.1676	-0.0773	-0.0565	-0.0035	-0.0596	-0.0726	-0.2174	-0.2009	-0.1422	-0.1277	-0.0335	-0.0005	-0.2412	-0.2708	-0.2247	-0.2799	-0.3003	-0.2183	-0.3161	-0.2481	-0.2446	-0.3479	-0.3357	-0.2705	-0.2193	-0.1805	-0.2218	-0.3144	-0.2879	-0.2753	-0.2379	-0.0994	-0.1506	-0.2321	-0.215	-0.2544	-0.3695	-0.2739	-0.2003	-0.2375	-0.3442	-0.3057	-0.2491	-0.2591	-0.2038	-0.2547	-0.1826	-0.1635	-0.2417	-0.1461	-0.2504	-0.1883	-0.0826	-0.1215	-0.1001	-0.2375	-0.1073	0.1839	-0.0314	-0.0543	-0.2249	-0.3701	-0.171
Ribosomal protein L7-like 1_6837	0.1741	0.1535	0.0714	0.2751	0.2367	0.3189	0.3885	0.0586	0.609	1	0.4021	0.114	0.4656	0.1795	0.2269	0.1358	-0.0476	0.1511	-0.1142	0.2532	0.0865	-0.295	0.1359	0.1429	0.3033	0.2534	0.3599	0.1765	0.0163	-0.0031	0.2927	0.2838	-0.0262	0.1775	-0.0239	-0.2266	-0.2414	-0.2726	-0.0173	-0.1627	0.0949	-0.1799	-0.1994	-0.3672	-0.3093	-0.3606	-0.4531	-0.5944	-0.4497	-0.3267	-0.4982	-0.0212	0.0387	-0.406	-0.2206	-0.1061	-0.3304	-0.3694	-0.2385	-0.1347	-0.1657	-0.2692	-0.0805	-0.2611	-0.3997	-0.2744	-0.2861	-0.3298	-0.233	-0.1908	-0.3589	-0.2407	-0.3995	-0.4298	-0.3857	-0.4203	-0.3995	-0.332	-0.4652	-0.4233	-0.3774	-0.3141	-0.3735	-0.3692	-0.4459	-0.4153	-0.3938	-0.3687	-0.2338	-0.2598	-0.3963	-0.3599	-0.3625	-0.3555	-0.3192	-0.331	-0.4003	-0.4338	-0.4022	-0.4947	-0.4909	-0.3721	-0.4128	-0.3821	-0.3443	-0.3832	-0.2952	-0.3532	-0.4853	-0.2993	-0.3464	-0.2301	-0.3774	-0.1752	-0.184	-0.1653	0.0628	-0.309	-0.1267	-0.0631
60S ribosomal protein L6_2689	0.1882	0.1066	0.2393	0.3205	0.2016	0.3675	0.2988	0.2368	0.3747	0.4021	1	0.206	0.1146	-0.1257	-0.1431	0.0369	-0.0081	-0.0896	-0.0993	0.0847	-0.3191	0.0673	0.0398	0.2874	0.3596	0.1959	0.5218	0.3708	-0.0962	0.2648	0.3854	0.2259	0.0441	0.2611	0.0014	-0.1498	0.064	-0.2209	0.0288	-0.0732	-0.1069	-0.2787	-0.2366	-0.1836	-0.3617	-0.2597	-0.2753	-0.3939	-0.3094	-0.4446	-0.3607	0.2267	-0.0111	0.1986	-0.0512	0.0294	-0.1203	-0.0481	-0.037	0.1097	0.149	0.0576	0.0514	-0.0249	-0.206	-0.1524	-0.1368	-0.0297	-0.1541	-0.0863	-0.2026	-0.0464	-0.2116	-0.1934	-0.269	-0.0945	-0.1817	-0.2798	-0.2367	-0.2466	-0.2301	-0.224	-0.2254	-0.1666	-0.3044	-0.224	-0.2895	-0.212	-0.0909	0.0996	-0.1629	-0.2808	-0.1264	-0.1053	-0.0843	0.0312	0.0091	-0.0621	-0.0046	0.0487	-0.2185	-0.112	-0.2011	-0.1233	-0.1225	-0.1823	-0.0056	-0.0496	-0.1643	0.0039	-0.0877	0.1526	-0.3807	0.2777	-0.0039	-0.0918	0.3188	-0.1481	-0.1944	0.0131
"28S ribosomal protein S16, mitochondrial precursor (S16mt) (MRP-S16)_1634"	0.0685	-0.023	0.3062	0.0118	0.0104	0.0584	-0.0106	0.0972	-0.0191	0.114	0.206	1	0.43	0.2814	0.3697	0.1861	0.1141	0.3599	0.2377	0.0196	0.1048	-0.1493	-0.0728	-0.0595	-0.1432	-0.1878	-0.1022	-0.1464	-0.2993	-0.0672	-0.0877	0.2033	-0.0228	0.2264	0.1217	0.0849	0.0228	0.421	0.2866	0.2221	0.3045	-0.101	-0.1094	-0.1102	-0.3007	-0.2164	-0.268	-0.1652	-0.1933	-0.3559	-0.0624	-0.0166	-0.186	-0.1495	-0.3442	-0.3837	-0.4741	-0.3233	-0.2252	-0.4016	-0.2304	-0.3577	-0.1038	-0.3103	-0.3816	-0.3158	-0.0947	-0.219	-0.2875	-0.1541	-0.3138	-0.4352	-0.3772	-0.4053	-0.28	-0.1798	-0.2512	-0.1817	-0.3289	-0.3266	-0.2178	-0.2333	-0.3146	-0.2702	-0.3875	-0.3302	-0.3888	-0.3201	-0.2872	-0.0228	-0.3804	-0.1748	-0.2592	-0.2182	-0.2075	-0.3413	-0.351	-0.289	-0.325	-0.2036	-0.3511	-0.3831	-0.3323	-0.4358	-0.4241	-0.4177	-0.2438	-0.2703	-0.2849	-0.3165	-0.3654	-0.2953	-0.1103	-0.1568	-0.4038	-0.4275	0.0116	-0.0853	-0.0279	-0.1635
"39S ribosomal protein L11, mitochondrial precursor (L11mt) (MRP-L11)_3242"	-0.066	0.3156	0.1523	-0.035	0.0257	-0.0039	0.2172	0.1806	0.1169	0.4656	0.1146	0.43	1	0.5741	0.4563	0.2165	-0.0998	0.1989	0.1982	0.153	0.0067	-0.2961	0.0119	0.0244	-0.1977	-0.3261	0.0535	-0.2202	-0.1416	-0.0637	0.0691	0.1488	0.0168	0.1741	-0.1051	-0.0926	-0.3359	0.1947	0.31	-0.1148	0.1979	-0.2656	-0.2413	-0.3482	-0.2563	-0.2418	-0.4219	-0.4165	-0.3612	-0.3119	-0.3496	0.1568	-0.0252	-0.2947	-0.3129	-0.2642	-0.3141	-0.3779	-0.27	-0.2243	-0.2608	-0.2729	-0.1327	-0.2546	-0.4169	-0.2981	-0.1995	-0.4106	-0.3807	-0.1523	-0.2333	-0.4032	-0.3605	-0.4222	-0.3554	-0.3565	-0.3093	-0.2421	-0.3611	-0.3705	-0.2708	-0.2973	-0.4403	-0.3949	-0.384	-0.4333	-0.4236	-0.4119	-0.2478	-0.2293	-0.4494	-0.3425	-0.3642	-0.2253	-0.2822	-0.3225	-0.3709	-0.414	-0.316	-0.3281	-0.4752	-0.3473	-0.4515	-0.4539	-0.3766	-0.4513	-0.3393	-0.4252	-0.4721	-0.4814	-0.4317	-0.3857	-0.1998	-0.2656	-0.3181	-0.3178	-0.0346	0.124	0.1946	-0.2287
"39S ribosomal protein L43, mitochondrial precursor (L43mt) (MRP-L43) (Mitochondrial ribosomal protein bMRP36a)_2802"	0.0159	0.2677	0.0187	-0.0869	-0.1035	-0.1478	0.2207	0.0437	-0.0146	0.1795	-0.1257	0.2814	0.5741	1	0.6368	0.3354	0.0331	0.2994	0.5149	0.1282	-0.008	-0.3925	-0.1426	0.035	-0.2106	-0.3332	-0.2242	-0.2323	-0.2112	-0.2587	-0.1826	-0.0216	-0.1875	0.0721	-0.2134	-0.0257	-0.1842	0.3144	0.254	0.0328	0.3699	-0.2737	-0.2857	-0.3148	-0.2544	-0.3658	-0.3741	-0.3759	-0.1535	-0.1866	-0.1487	-0.1286	0.1043	-0.5085	-0.4917	-0.5005	-0.4935	-0.4616	-0.4068	-0.3921	-0.3963	-0.4831	-0.355	-0.3835	-0.5182	-0.5114	-0.3668	-0.5694	-0.4103	-0.3377	-0.2833	-0.5002	-0.3716	-0.4042	-0.4217	-0.492	-0.4256	-0.3034	-0.4368	-0.4422	-0.4147	-0.3854	-0.5238	-0.4603	-0.455	-0.4708	-0.5216	-0.4883	-0.3907	-0.4742	-0.3305	-0.31	-0.5671	-0.375	-0.3981	-0.4215	-0.4801	-0.4615	-0.4352	-0.4965	-0.5397	-0.4707	-0.428	-0.5318	-0.4039	-0.5156	-0.4834	-0.5585	-0.5407	-0.6657	-0.5118	-0.5725	-0.3164	-0.5359	-0.5462	-0.3421	-0.2074	-0.0527	0.1922	-0.0981
ribosomal protein S12 [Mus musculus]_1397	0.0601	0.1087	0.0602	-0.3111	-0.1897	-0.1603	0.1295	-0.3466	0.1019	0.2269	-0.1431	0.3697	0.4563	0.6368	1	0.2377	0.0904	0.5117	0.3078	0.3578	0.2479	-0.4494	-0.1512	-0.1583	-0.0199	-0.3368	-0.1946	-0.3801	-0.1139	-0.3034	-0.354	0.1451	-0.0231	0.1235	-0.0035	-0.007	-0.0951	0.4594	0.3575	0.033	0.352	0.0468	-0.265	-0.1532	-0.0514	-0.2047	-0.2086	-0.2359	-0.1125	0.0453	-0.1031	-0.1134	0.0993	-0.5417	-0.2904	-0.3375	-0.4948	-0.4357	-0.2801	-0.3585	-0.1792	-0.3463	-0.3542	-0.2597	-0.2515	-0.2205	-0.0529	-0.197	-0.2072	-0.1566	-0.2025	-0.3942	-0.2315	-0.3333	-0.1565	-0.2608	-0.2078	-0.0947	-0.2257	-0.2875	-0.3187	-0.1628	-0.2663	-0.2767	-0.2958	-0.2256	-0.3611	-0.2674	-0.1381	-0.3028	-0.2984	-0.2347	-0.3518	-0.2991	-0.2819	-0.462	-0.469	-0.4414	-0.4023	-0.3886	-0.3773	-0.3746	-0.2751	-0.4145	-0.3423	-0.421	-0.3797	-0.447	-0.4998	-0.4233	-0.3976	-0.4422	-0.0548	-0.3055	-0.2766	-0.4323	-0.2821	-0.0496	0.2527	-0.128
ribosomal protein L5 [Rattus norvegicus]_1937	0.1016	0.0931	0.2162	-0.0294	-0.0079	0.0576	-0.054	-0.0216	-0.1025	0.1358	0.0369	0.1861	0.2165	0.3354	0.2377	1	-0.3639	0.0753	0.1228	0.0359	-0.1239	-0.0952	-0.1028	0.0551	-0.1932	-0.1908	-0.0274	-0.2044	-0.4074	-0.0892	0.1266	-0.1875	0.1495	-0.0607	-0.1535	-0.0742	-0.3418	-0.0064	0.2317	0.0109	0.3415	-0.1175	-0.3027	-0.1648	-0.1196	-0.1977	-0.2485	-0.3276	0.0019	-0.1938	-0.2621	-0.0535	-0.0522	-0.3376	-0.437	-0.4063	-0.3183	-0.2982	-0.1381	-0.2057	-0.1549	-0.1634	-0.2334	-0.2955	-0.3288	-0.3465	-0.2966	-0.1886	-0.417	-0.2142	-0.3624	-0.2167	-0.2931	-0.2261	-0.2825	-0.2252	-0.2377	-0.1936	-0.0675	-0.3103	-0.196	-0.2365	-0.3836	-0.1683	-0.2679	-0.304	-0.2793	-0.2752	-0.1171	-0.3254	-0.3113	-0.2897	-0.2609	-0.1886	-0.0607	-0.2941	-0.2872	-0.2524	-0.1472	-0.5077	-0.3753	-0.3257	-0.2423	-0.1832	-0.3496	-0.3627	-0.2166	-0.2537	-0.4919	-0.1392	-0.213	-0.2832	-0.3454	-0.1091	-0.4217	-0.1	0.1159	0.2484	0.3156	-0.0186
"40S ribosomal protein S4, Y isoform 1_6829"	-0.2093	-0.0067	0.012	0.3732	0.3195	0.3122	0.1016	-0.0384	-0.0286	-0.0476	-0.0081	0.1141	-0.0998	0.0331	0.0904	-0.3639	1	0.5153	0.589	0.0308	0.3675	0.137	0.0473	0.2592	0.2276	0.01	-0.1011	0.1589	0.0567	-0.1018	-0.3506	-0.055	-0.3595	-0.0681	0.1743	0.4533	0.4871	0.325	0.1436	0.5805	0.1004	-0.0017	-0.2295	-0.1232	-0.3796	-0.2644	-0.2067	-0.1602	-0.4168	-0.2581	-0.2459	-0.4062	-0.4961	-0.18	-0.1062	-0.2339	-0.4487	-0.2555	-0.4523	-0.4273	-0.3511	-0.5127	-0.3497	-0.3905	-0.3793	-0.3862	-0.3386	-0.2181	-0.2151	-0.3569	-0.3061	-0.3842	-0.3427	-0.382	-0.2945	-0.2974	-0.3993	-0.3775	-0.4076	-0.2889	-0.4024	-0.3254	-0.2367	-0.3758	-0.3565	-0.2447	-0.3036	-0.338	-0.3898	-0.4501	-0.312	-0.4229	-0.4145	-0.4694	-0.5489	-0.4078	-0.3872	-0.3416	-0.4916	-0.089	-0.2757	-0.3245	-0.3115	-0.4286	-0.3781	-0.3418	-0.4269	-0.2777	-0.2918	-0.4023	-0.4238	-0.4473	-0.0097	-0.0587	0.0109	-0.4906	-0.4298	-0.4858	-0.3643	0.1079
40S ribosomal protein S27a_1464	-0.1184	-0.0252	0.0586	0.0492	0.1076	0.2495	0.2451	-0.1724	-0.015	0.1511	-0.0896	0.3599	0.1989	0.2994	0.5117	0.0753	0.5153	1	0.4956	0.1238	0.3262	-0.3248	-0.1622	-0.0679	-0.0785	-0.2652	-0.4039	-0.4812	-0.4138	-0.3464	-0.4418	-0.0972	-0.3367	-0.1481	0.0642	0.3181	0.0422	0.438	0.3429	0.441	0.5065	0.128	-0.189	-0.2394	-0.3678	-0.3027	-0.2393	-0.1951	-0.3108	-0.2313	-0.1115	-0.4553	-0.4853	-0.4855	-0.4486	-0.5501	-0.5867	-0.5813	-0.4872	-0.6649	-0.5678	-0.5264	-0.5419	-0.4438	-0.4278	-0.4305	-0.3155	-0.3373	-0.2624	-0.431	-0.4463	-0.4858	-0.4329	-0.5469	-0.2216	-0.3669	-0.439	-0.3777	-0.4136	-0.3772	-0.4092	-0.3741	-0.3131	-0.3138	-0.4609	-0.3844	-0.3879	-0.4572	-0.3985	-0.3812	-0.5631	-0.5237	-0.4299	-0.5235	-0.5216	-0.5463	-0.6033	-0.5731	-0.5313	-0.365	-0.4894	-0.522	-0.4911	-0.5009	-0.5064	-0.5283	-0.5685	-0.4746	-0.496	-0.4734	-0.5883	-0.5542	0.0625	-0.285	-0.2768	-0.5872	-0.5029	-0.3482	-0.3012	0.1491
60S ribosomal protein L9_1924	-0.2593	0.2571	0.0976	0.1807	0.2079	0.1614	0.1237	-0.002	-0.3448	-0.1142	-0.0993	0.2377	0.1982	0.5149	0.3078	0.1228	0.589	0.4956	1	0.116	0.0783	0.0217	-0.0827	0.1502	-0.0149	-0.3894	-0.1775	-0.0829	-0.2445	-0.1713	-0.2701	-0.1105	-0.2181	-0.0036	-0.1551	0.1649	0.1383	0.4279	0.2804	0.4101	0.1881	-0.2661	-0.3741	-0.3033	-0.4926	-0.4132	-0.3842	-0.2892	-0.3459	-0.209	-0.2672	-0.3239	-0.4027	-0.2604	-0.46	-0.5144	-0.5085	-0.4367	-0.4591	-0.5124	-0.5439	-0.5578	-0.4137	-0.5361	-0.5607	-0.5837	-0.4642	-0.4506	-0.4461	-0.3689	-0.3917	-0.5545	-0.4285	-0.4625	-0.4	-0.5017	-0.5663	-0.5136	-0.4918	-0.4478	-0.5343	-0.5456	-0.5474	-0.5325	-0.5212	-0.4886	-0.5585	-0.5321	-0.4947	-0.4977	-0.452	-0.4469	-0.5579	-0.4114	-0.6013	-0.5024	-0.4797	-0.3628	-0.4796	-0.2643	-0.5279	-0.4805	-0.4664	-0.575	-0.4774	-0.5176	-0.5742	-0.5511	-0.5376	-0.6234	-0.6015	-0.7039	-0.1943	-0.4173	-0.4794	-0.4242	-0.3159	-0.1717	-0.0182	0.2209
60S ribosomal protein L10a_1403	-0.0586	0.1119	-0.0238	0.3052	0.268	0.2105	0.4167	0.1159	0.2364	0.2532	0.0847	0.0196	0.153	0.1282	0.3578	0.0359	0.0308	0.1238	0.116	1	0.3747	0.1721	0.3404	0.2676	0.5012	0.0391	0.1309	0.0865	0.3054	0.3314	-0.102	0.1505	0.3599	0.0681	-0.097	-0.2598	0.1549	0.032	0.1257	-0.1905	-0.2391	-0.2216	-0.3463	-0.3694	-0.2163	-0.2487	-0.467	-0.3098	-0.3352	-0.1527	-0.0938	-0.136	-0.1313	-0.2748	-0.1126	0.0436	-0.1771	-0.2272	-0.1821	-0.1489	-0.0425	-0.0278	-0.2562	-0.2017	-0.1494	-0.1714	-0.1568	-0.1585	-0.2081	-0.1439	-0.285	-0.2929	-0.2881	-0.3035	-0.1758	-0.2981	-0.0899	-0.1801	-0.2277	-0.3465	-0.3207	-0.2643	-0.2734	-0.2323	-0.2552	-0.217	-0.3134	-0.2612	-0.1358	-0.2277	-0.2821	-0.3789	-0.2763	-0.2761	-0.2701	-0.4395	-0.3029	-0.3446	-0.3281	-0.2871	-0.2444	-0.1718	-0.213	-0.3299	-0.3337	-0.4076	-0.255	-0.3635	-0.3746	-0.3238	-0.24	-0.2839	0.1902	0.2213	0.1336	-0.2415	-0.1867	-0.0185	0.0309	-0.3461
60S ribosomal protein L35a (L32)_4701	-0.053	0.0635	0.089	0.383	0.4101	0.2516	0.1167	-0.1215	0.2675	0.0865	-0.3191	0.1048	0.0067	-0.008	0.2479	-0.1239	0.3675	0.3262	0.0783	0.3747	1	0.1434	0.3416	0.1601	0.2582	0.2196	-0.1595	-0.0797	0.4148	0.0621	-0.2902	0.0883	0.0462	-0.1923	-0.0057	0.0558	0.1382	0.0652	0.1984	0.1244	-0.0281	-0.0556	-0.208	-0.2753	-0.2734	-0.2231	-0.3202	-0.2048	-0.4525	-0.178	-0.099	-0.495	-0.3378	-0.4756	-0.0991	-0.101	-0.3331	-0.3487	-0.3617	-0.4768	-0.2959	-0.3696	-0.2775	-0.4506	-0.2875	-0.3001	-0.2607	-0.1353	-0.2657	-0.3958	-0.392	-0.3649	-0.4454	-0.3611	-0.2747	-0.3807	-0.3089	-0.2685	-0.3564	-0.3665	-0.3884	-0.2554	-0.1941	-0.3	-0.3082	-0.2612	-0.24	-0.2471	-0.1697	-0.3863	-0.3444	-0.2986	-0.3284	-0.5259	-0.4543	-0.5751	-0.5199	-0.4915	-0.5631	-0.4717	-0.1829	-0.3858	-0.2989	-0.4704	-0.4673	-0.3718	-0.4363	-0.3546	-0.3088	-0.2971	-0.2289	-0.501	0.1954	-0.0874	0.0969	-0.2458	-0.4222	-0.275	-0.1929	-0.2223
50S ribosomal protein L3_1629	0.1051	0.0733	0.1131	0.4657	0.4318	0.2396	0.0294	0.3629	-0.0223	-0.295	0.0673	-0.1493	-0.2961	-0.3925	-0.4494	-0.0952	0.137	-0.3248	0.0217	0.1721	0.1434	1	0.1499	0.2849	0.3034	0.2015	0.236	0.3677	0.1837	0.4921	0.0818	-0.156	0.1194	-0.1533	0.0397	-0.0201	0.3176	-0.1915	0.0141	0.1543	-0.3064	-0.3416	-0.2918	-0.1784	-0.1707	-0.1733	-0.1205	-0.076	-0.1825	-0.3474	-0.0692	-0.104	-0.308	0.3747	0.0073	0.0199	0.0102	0.0371	-0.1971	-0.0891	-0.0251	0.1118	-0.0331	-0.2118	-0.0359	-0.0947	-0.1685	-0.0479	-0.1889	-0.0887	-0.0962	-0.1618	-0.0609	-0.0779	-0.193	-0.0646	-0.0428	-0.19	-0.0108	-0.1641	-0.1297	-0.1941	-0.1231	-0.1242	-0.0883	-0.1384	-0.0628	-0.1372	-0.1163	-0.0786	-0.033	-0.0858	-0.1223	-0.078	-0.0689	-0.1057	0.0727	0.0552	0.0922	0.1035	-0.0163	-0.0591	-0.0361	-0.0639	-0.1454	-0.0728	-0.0219	-0.0554	0.0421	-0.0583	-0.0367	-0.0001	0.1888	0.1806	0.1828	0.106	0.0012	-0.0066	-0.0432	0.0292
"28S ribosomal protein S18c, mitochondrial precursor (MRP-S18-c) (Mrps18c) (MRP-S18-1)_5727"	-0.1409	0.0758	0.3205	0.3717	0.2365	0.1843	0.0821	0.0532	0.3047	0.1359	0.0398	-0.0728	0.0119	-0.1426	-0.1512	-0.1028	0.0473	-0.1622	-0.0827	0.3404	0.3416	0.1499	1	0.4859	0.4279	0.3595	0.3758	0.2139	0.4082	0.504	0.3168	0.2752	0.3889	0.1617	-0.2776	-0.4421	0.0359	-0.2543	-0.2488	-0.3323	-0.563	-0.3864	-0.2303	-0.4019	-0.3278	-0.3488	-0.4713	-0.3045	-0.4278	-0.1054	-0.2582	-0.1527	-0.0876	-0.1135	0.152	0.3777	-0.0064	-0.0033	0.0794	0.0112	-0.0186	0.0781	0.0552	-0.1999	-0.1099	-0.1333	-0.1688	-0.022	-0.1625	-0.2576	-0.1951	-0.2259	-0.275	-0.1874	-0.134	-0.1694	-0.133	-0.1439	-0.1939	-0.2379	-0.2818	-0.213	-0.2511	-0.2806	-0.2277	-0.2163	-0.1688	-0.1457	-0.2632	-0.097	-0.0613	-0.1713	-0.0351	-0.1776	-0.1836	-0.129	-0.0984	-0.1241	-0.1272	-0.0604	-0.0544	-0.0518	-0.1218	-0.1409	-0.1984	-0.1527	-0.137	-0.1624	-0.0723	-0.0453	-0.03	-0.154	0.226	0.0483	0.2127	0.1892	0.0987	0.0361	-0.1263	-0.1661
60S ribosomal protein L10 (Jun-binding protein JIF-1) (Fragment)_2311	0.0471	0.035	0.2798	0.6104	0.3255	0.0713	0.0993	0.1018	0.2943	0.1429	0.2874	-0.0595	0.0244	0.035	-0.1583	0.0551	0.2592	-0.0679	0.1502	0.2676	0.1601	0.2849	0.4859	1	0.262	0.1837	0.188	0.4259	0.4063	0.575	0.4224	0.1935	0.3657	0.0711	-0.4919	-0.2977	0.0444	-0.4079	0.0431	0.0018	-0.4053	-0.6104	-0.4525	-0.5255	-0.5837	-0.488	-0.4601	-0.5628	-0.5643	-0.5857	-0.5359	-0.4311	-0.3995	-0.2617	-0.0077	0.0484	-0.1811	-0.0204	-0.2045	-0.0887	-0.0562	0.0113	-0.2822	-0.3337	-0.3792	-0.3978	-0.343	-0.2271	-0.3282	-0.4712	-0.4804	-0.4447	-0.5379	-0.422	-0.4002	-0.3875	-0.3581	-0.4384	-0.4494	-0.4974	-0.4616	-0.5039	-0.4432	-0.4414	-0.4412	-0.3762	-0.3991	-0.5077	-0.4036	-0.3982	-0.3021	-0.4358	-0.3709	-0.4511	-0.378	-0.2349	-0.2762	-0.2348	-0.2839	-0.2056	-0.3269	-0.2281	-0.273	-0.2778	-0.2963	-0.3466	-0.1768	-0.2444	-0.2357	-0.2088	-0.3251	-0.3141	0.0321	0.0759	-0.0131	0.0351	0.14	-0.0522	-0.1168	-0.0013
60S ribosomal protein L17 (L23) (Amino acid starvation-induced protein) (ASI)_6325	0.0287	-0.0299	0.0555	0.4368	0.4412	0.3388	0.3246	0.1093	0.4325	0.3033	0.3596	-0.1432	-0.1977	-0.2106	-0.0199	-0.1932	0.2276	-0.0785	-0.0149	0.5012	0.2582	0.3034	0.4279	0.262	1	0.3016	0.4035	0.3353	0.3252	0.207	0.1534	0.1146	0.0699	0.0266	0.142	-0.1466	0.2638	-0.184	-0.1181	-0.0785	-0.3042	-0.1902	-0.232	-0.1466	-0.1862	-0.3181	-0.4259	-0.3363	-0.4144	-0.147	-0.3232	-0.027	-0.1591	-0.0458	0.0754	0.1646	-0.2018	-0.083	-0.1804	0.0164	0.0754	-0.0147	-0.1115	-0.1678	-0.068	-0.1343	-0.2221	-0.0133	-0.0532	-0.1937	-0.1719	-0.1119	-0.1762	-0.1824	-0.1311	-0.2392	-0.1852	-0.2492	-0.1807	-0.2768	-0.3843	-0.2048	-0.187	-0.2723	-0.2525	-0.1616	-0.244	-0.1245	-0.0455	-0.1544	-0.0953	-0.328	-0.2523	-0.2602	-0.317	-0.3005	-0.1329	-0.192	-0.2645	-0.1674	-0.157	-0.1489	-0.211	-0.2115	-0.2184	-0.2524	-0.1788	-0.1859	-0.2245	-0.095	-0.056	-0.0798	-0.0744	0.1608	0.2793	-0.0682	-0.0329	-0.3316	-0.2115	-0.1129
60S ribosomal protein L14_4885	0.048	0.0121	-0.0052	0.3801	0.2333	0.1745	0.2832	0.0944	0.4201	0.2534	0.1959	-0.1878	-0.3261	-0.3332	-0.3368	-0.1908	0.01	-0.2652	-0.3894	0.0391	0.2196	0.2015	0.3595	0.1837	0.3016	1	0.3702	0.5062	0.3314	0.3248	0.2996	0.3814	0.1132	0.0761	-0.0781	-0.2982	0.0251	-0.5312	-0.4118	-0.2913	-0.3564	-0.2462	-0.14	-0.2501	-0.1779	-0.3279	-0.1293	-0.2527	-0.2742	-0.2	0.0052	-0.0658	0.1404	-0.0249	0.0594	0.238	0.0185	0.0238	-0.04	0.0002	0.0739	-0.0697	0.2191	-0.072	-0.0855	-0.0693	-0.1572	0.0209	-0.0069	-0.2073	-0.0473	-0.0036	-0.1195	-0.0138	-0.2235	-0.1092	-0.1544	-0.0796	-0.2283	-0.1614	-0.1313	-0.0959	-0.0687	-0.1609	-0.1038	-0.1185	-0.0395	0.0052	-0.2176	0.023	0.1059	0.0222	0.0146	-0.1734	-0.0734	-0.0002	-0.0175	-0.0701	-0.08	-0.1495	0.0096	-0.0763	-0.076	-0.0057	-0.0536	-0.0135	-0.0331	0.0424	0.0793	0.1115	0.0893	0.0987	0.0319	0.1339	0.2197	0.3085	0.2449	-0.3031	-0.3626	-0.0596
60S ribosomal protein L10 (QM protein homolog)_6401	-0.013	0.1035	0.2359	0.2181	0.2234	0.366	0.2936	0.1405	0.3824	0.3599	0.5218	-0.1022	0.0535	-0.2242	-0.1946	-0.0274	-0.1011	-0.4039	-0.1775	0.1309	-0.1595	0.236	0.3758	0.188	0.4035	0.3702	1	0.5221	0.2309	0.2955	0.5798	0.2868	0.2038	0.3782	-0.1167	-0.3874	-0.018	-0.3982	-0.4619	-0.3668	-0.4252	-0.3236	-0.2432	-0.2575	-0.1814	-0.236	-0.2846	-0.3243	-0.2895	-0.1888	-0.3412	0.3992	0.1659	0.3424	0.1263	0.2876	0.0753	0.1119	0.2151	0.2199	0.1794	0.1264	0.2743	-0.012	-0.0481	-0.0147	-0.0812	-0.0687	-0.1036	0.0584	-0.0389	0.0589	-0.0478	-0.0646	-0.2068	-0.0834	-0.0961	-0.1721	-0.1297	-0.1203	-0.1526	-0.1366	-0.1821	-0.2136	-0.1518	-0.1292	-0.125	-0.0425	-0.07	-0.0472	0.0112	-0.1133	0.0097	0.0329	0.0216	0.0781	0.1137	0.065	0.0447	0.102	-0.0543	0.0077	-0.0603	-0.0547	-0.0193	-0.0163	0.0257	-0.0107	-0.1293	0.0191	-0.0002	0.1345	-0.2064	0.1625	0.1452	0.1852	0.4453	-0.0048	-0.1188	0.0596
ribosomal protein L21 [Rattus norvegicus]_6708	0.0218	0.0335	0.0655	0.4598	0.277	0.0941	0.1448	0.1824	0.214	0.1765	0.3708	-0.1464	-0.2202	-0.2323	-0.3801	-0.2044	0.1589	-0.4812	-0.0829	0.0865	-0.0797	0.3677	0.2139	0.4259	0.3353	0.5062	0.5221	1	0.472	0.3756	0.4646	0.2075	0.2194	0.3378	-0.0498	-0.2404	0.1405	-0.4558	-0.3639	-0.1834	-0.4402	-0.2931	-0.0835	-0.1178	-0.1343	-0.1543	-0.1155	-0.2496	-0.1904	-0.1958	-0.265	0.0443	0.1059	0.2157	0.2646	0.448	0.1648	0.339	0.1021	0.2959	0.2662	0.0657	0.2758	0.1085	-0.0167	-0.021	-0.0287	0.0159	0.0509	0.1052	0.0612	0.0247	-0.0358	0.0672	-0.1829	0.0021	-0.0196	-0.0586	-0.1194	-0.0913	-0.0386	-0.0554	-0.0719	-0.1126	-0.0081	0.0151	-0.0129	-0.0152	-0.0718	-0.0458	0.0858	0.0156	0.0126	-0.0153	0.0286	0.1479	0.2133	0.1866	0.088	0.1578	0.1356	0.1591	0.0901	0.0038	0.1137	0.0804	0.1716	0.1553	0.0382	0.0964	0.1094	0.1364	-0.1354	0.2129	0.1971	0.3318	0.3841	-0.1727	-0.1357	-0.0952
40S ribosomal protein S21_4672	0.1233	0.0381	-0.0681	0.2906	0.1923	-0.0274	0.0312	-0.0607	0.1687	0.0163	-0.0962	-0.2993	-0.1416	-0.2112	-0.1139	-0.4074	0.0567	-0.4138	-0.2445	0.3054	0.4148	0.1837	0.4082	0.4063	0.3252	0.3314	0.2309	0.472	1	0.3114	0.1988	0.2417	0.3927	0.2258	-0.1504	-0.2788	0.08	-0.2703	-0.2186	-0.3193	-0.5227	-0.2047	-0.0807	-0.1599	-0.0102	0.0103	-0.074	-0.0874	-0.2153	0.019	-0.0845	-0.1075	-0.0162	-0.0038	0.4231	0.4761	0.2137	0.2808	0.0908	0.2123	0.3026	0.1686	0.1405	0.1146	0.1473	0.1095	0.1157	0.0827	0.0786	0.042	0.1137	0.0773	-0.0731	0.0804	0.0052	-0.0465	0.1118	0.0167	-0.0338	0.0079	-0.0452	0.06	0.1152	-0.0602	0.1074	0.1282	0.0719	0.1017	0.0851	-0.0119	0.1166	0.0571	0.0629	-0.0312	-0.018	-0.0009	0.0213	0.0498	-0.0863	0.0354	0.2514	0.1422	0.1591	-0.0066	0.1046	0.0985	0.1269	0.0861	0.1276	0.0963	0.1378	0.0514	0.2314	0.2478	0.364	0.2028	0.1188	-0.0612	0.0347	-0.3121
"28S ribosomal protein S17, mitochondrial precursor (S17mt) (MRP-S17)_468"	-0.0182	0.2139	0.4123	0.3395	0.1207	0.1103	0.0967	0.2223	0.2495	-0.0031	0.2648	-0.0672	-0.0637	-0.2587	-0.3034	-0.0892	-0.1018	-0.3464	-0.1713	0.3314	0.0621	0.4921	0.504	0.575	0.207	0.3248	0.2955	0.3756	0.3114	1	0.3971	0.4031	0.6719	0.1335	-0.4101	-0.559	0.021	-0.3494	-0.1482	-0.3185	-0.6808	-0.5435	-0.2639	-0.3956	-0.3336	-0.2778	-0.2006	-0.1935	-0.2752	-0.3276	-0.1719	-0.0589	-0.05	0.2402	0.185	0.2548	0.1896	0.2059	0.1456	0.1077	0.1908	0.3954	0.1341	-0.0565	-0.0132	0.0039	0.0458	0.0165	-0.1453	-0.0388	-0.085	-0.1732	-0.1848	-0.1244	-0.105	-0.0556	0.0072	-0.0964	-0.082	-0.1231	-0.0873	-0.2509	-0.1586	-0.14	-0.1482	-0.1453	-0.1404	-0.1612	-0.1216	0.112	0.0423	0.0038	0.0929	0.0305	0.1077	0.1006	0.1654	0.1483	0.1566	0.1609	0.0211	-0.0032	0.05	0.0193	-0.0285	-0.0104	0.134	-0.0477	0.1367	0.1086	0.0657	0.0784	0.3452	0.2024	0.204	0.3486	0.3492	0.3365	0.0147	-0.0048
"39S ribosomal protein L43, mitochondrial precursor (L43mt) (MRP-L43)_4489"	0.0504	-0.0305	0.296	0.0988	-0.0003	-0.0737	0.0141	-0.0148	0.2427	0.2927	0.3854	-0.0877	0.0691	-0.1826	-0.354	0.1266	-0.3506	-0.4418	-0.2701	-0.102	-0.2902	0.0818	0.3168	0.4224	0.1534	0.2996	0.5798	0.4646	0.1988	0.3971	1	0.4294	0.4503	0.2333	-0.419	-0.5817	-0.3126	-0.6288	-0.4943	-0.4324	-0.5489	-0.4385	-0.1705	-0.2508	-0.225	-0.2126	-0.2302	-0.3595	-0.2576	-0.2885	-0.3495	0.2198	0.1012	0.1589	0.1115	0.2839	0.2091	0.3087	0.2456	0.3295	0.2217	0.3295	0.2449	0.103	-0.0002	0.0331	0.0217	-0.0045	0.0014	0.0107	-0.0223	0.0665	-0.1047	-0.0291	-0.076	-0.0081	-0.0503	-0.0593	-0.1386	-0.1041	-0.0721	-0.15	-0.1394	-0.0976	-0.0966	-0.0853	-0.0588	0.0183	-0.1146	0.1405	0.0628	-0.0188	0.1239	0.059	0.1649	0.2443	0.2681	0.1912	0.2486	0.0581	0.0016	0.0777	-0.0292	0.1213	0.1218	0.0929	0.216	0.1573	0.0806	0.2656	0.1086	0.1808	0.0046	0.0124	-0.0857	0.5991	0.7075	0.1739	0.0057	0.1682
60S ribosomal protein L41_1252	-0.2154	0.1692	0.2751	-0.0651	-0.1802	-0.0045	0.1306	-0.1989	0.2125	0.2838	0.2259	0.2033	0.1488	-0.0216	0.1451	-0.1875	-0.055	-0.0972	-0.1105	0.1505	0.0883	-0.156	0.2752	0.1935	0.1146	0.3814	0.2868	0.2075	0.2417	0.4031	0.4294	1	0.5384	0.2649	-0.4181	-0.6336	-0.2764	-0.1644	-0.3284	-0.5884	-0.5717	-0.3059	-0.1968	-0.258	-0.1957	-0.2274	-0.1123	-0.1653	-0.253	-0.0583	-0.0229	0.1659	0.2416	-0.0428	0.2211	0.195	0.1195	0.1718	0.2254	0.1391	0.3076	0.2047	0.3205	0.1191	0.0093	0.1629	0.2445	0.0899	0.0235	0.0478	0.0063	-0.031	-0.095	-0.0974	0.033	0.0334	-0.0299	0.1254	-0.1772	-0.0169	-0.0875	-0.12	-0.0605	-0.1772	-0.1112	-0.0262	-0.1659	0.0281	-0.0751	0.1882	0.2307	0.1012	0.1984	0.0576	0.1082	0.1353	0.0576	0.1157	0.0305	0.0424	-0.0275	-0.0425	0.0566	0.0016	0.0618	0.0442	0.0967	0.0121	0.1152	0.1493	0.094	0.0842	0.2985	0.1155	-0.0002	0.282	0.5385	0.0562	0.1565	0.1612
60S ribosomal protein L8_1399	-0.1477	0.1538	0.3667	-0.0521	-0.2059	-0.1582	-0.0916	-0.1572	-0.0102	-0.0262	0.0441	-0.0228	0.0168	-0.1875	-0.0231	0.1495	-0.3595	-0.3367	-0.2181	0.3599	0.0462	0.1194	0.3889	0.3657	0.0699	0.1132	0.2038	0.2194	0.3927	0.6719	0.4503	0.5384	1	0.2907	-0.4242	-0.7178	-0.2639	-0.2183	-0.1992	-0.6001	-0.6822	-0.244	-0.1613	-0.2188	-0.0295	-0.0357	-0.0311	-0.0384	-0.0455	0.0655	-0.0569	0.0863	0.1153	0.0901	0.2796	0.3688	0.3491	0.3846	0.3998	0.3105	0.421	0.5556	0.1976	0.223	0.2286	0.2477	0.3198	0.2566	0.0357	0.1639	-0.0162	0.0752	0.0157	0.0925	0.2037	0.1943	0.2282	0.2089	0.1481	0.084	0.145	0.0058	0.0426	0.0874	0.132	0.1592	0.0756	0.113	0.1565	0.2112	0.1898	0.1303	0.3713	0.2492	0.367	0.1952	0.2409	0.2712	0.2982	0.1849	0.2128	0.202	0.2531	0.2137	0.1673	0.1421	0.2938	0.1376	0.1865	0.332	0.2642	0.1555	0.4225	0.3246	0.1508	0.4702	0.5124	0.5727	0.4022	-0.0781
ribosomal protein S14 [Mus musculus]_1189	0.0477	0.0303	0.21	-0.0367	-0.0633	0.0514	0.1761	0.1913	0.2002	0.1775	0.2611	0.2264	0.1741	0.0721	0.1235	-0.0607	-0.0681	-0.1481	-0.0036	0.0681	-0.1923	-0.1533	0.1617	0.0711	0.0266	0.0761	0.3782	0.3378	0.2258	0.1335	0.2333	0.2649	0.2907	1	0.0144	-0.2979	-0.0698	0.1637	-0.0478	-0.3413	-0.2394	-0.0308	0.0564	-0.0755	-0.0881	-0.0359	-0.1083	-0.0789	-0.0386	0.0336	-0.0431	0.1308	0.0821	0.1242	0.2061	0.2928	0.0683	0.1879	0.3321	0.11	0.2049	0.0239	0.1068	0.1521	0.073	0.0868	0.2195	0.0764	0.0965	0.1813	0.1402	0.0024	0.0042	0.0137	-0.0247	0.016	0.0914	0.0064	-0.0164	0.0335	0.1236	0.0704	-0.0367	-0.0414	0.027	-0.0151	-0.0591	-0.0034	0.0406	0.1417	-0.0566	0.0244	0.1145	0.0706	0.1038	0.0734	0.0558	0.0345	-0.0059	0.2596	0.0792	0.1145	0.0477	0.0048	0.1201	-0.0251	0.0983	0.014	-0.0297	0.0394	-0.0472	0.0349	-0.0592	0.0115	0.0623	0.0531	0.166	0.0977	0.1336	-0.2252
"28S ribosomal protein S11, mitochondrial precursor (S11mt) (MRP-S11)_6359"	0.2786	-0.2788	-0.2269	-0.0403	0.013	0.0804	-0.0985	0.1433	0.0203	-0.0239	0.0014	0.1217	-0.1051	-0.2134	-0.0035	-0.1535	0.1743	0.0642	-0.1551	-0.097	-0.0057	0.0397	-0.2776	-0.4919	0.142	-0.0781	-0.1167	-0.0498	-0.1504	-0.4101	-0.419	-0.4181	-0.4242	0.0144	1	0.6571	0.4625	0.3569	0.1498	0.4061	0.35	0.6007	0.4316	0.6077	0.4082	0.4399	0.2909	0.3454	0.2495	0.2354	0.2428	0.1644	-0.0748	0.2556	0.2234	0.0661	0.022	0.0679	0.0023	0.0918	0.1798	-0.0171	0.1696	0.2321	0.3086	0.2341	0.2373	0.3478	0.4165	0.3381	0.2987	0.3008	0.3522	0.2773	0.3096	0.3382	0.3188	0.2947	0.3573	0.292	0.3501	0.4605	0.4506	0.4208	0.3159	0.3132	0.3256	0.3752	0.352	0.1262	0.1001	0.0697	0.122	0.2027	0.1278	0.0313	0.1019	0.0324	0.0644	0.1935	0.2421	0.2284	0.1791	0.1876	0.1554	0.1162	0.1578	0.2424	0.1557	0.1904	0.2517	0.2543	-0.131	0.2267	0.3456	-0.3663	-0.2289	-0.2966	-0.1269	-0.3246
30S ribosomal protein S12_3205	0.0498	-0.3121	-0.3014	0.0185	0.146	0.0973	-0.1222	0.0697	-0.2432	-0.2266	-0.1498	0.0849	-0.0926	-0.0257	-0.007	-0.0742	0.4533	0.3181	0.1649	-0.2598	0.0558	-0.0201	-0.4421	-0.2977	-0.1466	-0.2982	-0.3874	-0.2404	-0.2788	-0.559	-0.5817	-0.6336	-0.7178	-0.2979	0.6571	1	0.4502	0.4108	0.3931	0.7608	0.6292	0.528	0.2623	0.4776	0.2375	0.3864	0.2658	0.2666	0.1811	0.0281	0.1584	-0.1456	-0.2973	-0.0064	-0.0776	-0.2564	-0.1712	-0.1367	-0.2461	-0.1947	-0.1631	-0.3163	-0.1651	-0.0412	0.0116	-0.0506	-0.1033	0.0505	0.1138	0.0681	0.0863	0.1163	0.1053	0.1048	0.0079	0.0742	0.0747	0.037	0.1509	0.1488	0.134	0.2742	0.2397	0.2241	0.1198	0.1338	0.209	0.1168	0.1172	-0.1891	-0.1557	-0.1515	-0.1796	-0.0633	-0.1527	-0.1218	-0.0915	-0.1344	-0.1961	0.0079	0.0384	0.0032	-0.0638	-0.0217	-0.0488	-0.0327	-0.0373	0.1499	-0.039	-0.0887	-0.0518	-0.0217	-0.235	0.0434	0.1293	-0.5646	-0.4958	-0.3784	-0.2607	-0.019
60S ribosomal protein L22_3964	0.1875	-0.1488	-0.08	0.1945	0.1103	0.0611	-0.1716	-0.0937	0.0367	-0.2414	0.064	0.0228	-0.3359	-0.1842	-0.0951	-0.3418	0.4871	0.0422	0.1383	0.1549	0.1382	0.3176	0.0359	0.0444	0.2638	0.0251	-0.018	0.1405	0.08	0.021	-0.3126	-0.2764	-0.2639	-0.0698	0.4625	0.4502	1	0.2216	0.1474	0.5739	-0.0236	0.1948	-0.0024	0.2937	-0.0239	0.1636	0.0902	0.202	0.0137	0.0036	0.1097	-0.1531	-0.1428	0.2704	0.0489	0.0668	-0.0516	0.0443	-0.1002	-0.0085	-0.0135	-0.0549	-0.0839	-0.0642	0.0493	0.0097	0.0643	0.2038	0.1197	0.0687	0.0128	0.0299	0.0606	0.0877	0.0589	0.0874	0.1166	0.0285	0.0237	0.0276	-0.0468	0.0862	0.2142	0.1312	0.0278	0.1389	0.1187	0.1374	0.0478	-0.1138	0.0194	-0.0567	-0.0909	-0.1287	-0.1087	-0.0324	0.0834	0.01	-0.056	0.189	0.1561	0.1283	0.1024	0.0069	-0.0002	0.0514	0.0761	0.1058	0.1428	0.0245	0.0593	0.105	-0.0989	0.1969	0.224	-0.2199	-0.2628	-0.3602	-0.1413	-0.0289
40S ribosomal protein S8_1283	-0.1004	0.151	-0.0055	-0.2759	-0.2247	0.0511	-0.2207	0.0592	-0.3631	-0.2726	-0.2209	0.421	0.1947	0.3144	0.4594	-0.0064	0.325	0.438	0.4279	0.032	0.0652	-0.1915	-0.2543	-0.4079	-0.184	-0.5312	-0.3982	-0.4558	-0.2703	-0.3494	-0.6288	-0.1644	-0.2183	0.1637	0.3569	0.4108	0.2216	1	0.4284	0.3328	0.3245	0.3622	0.0802	0.1915	0.1209	0.2059	0.0951	0.2708	0.168	0.1842	0.2835	-0.052	-0.1974	-0.0597	-0.1098	-0.3202	-0.252	-0.1505	-0.1312	-0.2703	-0.0686	-0.232	-0.2491	-0.0324	-0.0458	-0.0174	0.094	0.0329	-0.008	0.1234	0.0464	-0.1254	0.015	-0.0776	0.0821	0.0418	0.0829	0.0945	0.1068	0.1137	0.036	0.1366	0.0663	0.0692	0.0131	0.0431	-0.044	-0.0135	-0.0005	-0.0721	-0.1227	-0.1081	-0.0963	0.0335	-0.0502	-0.205	-0.1838	-0.0989	-0.2032	0.0693	-0.0521	-0.1309	-0.0881	-0.1897	-0.1473	-0.1491	-0.1343	-0.1422	-0.1442	-0.2166	-0.2253	-0.1788	0.0612	-0.0769	-0.0612	-0.523	-0.4174	-0.0065	0.1737	-0.0925
"39S ribosomal protein L9, mitochondrial precursor (L9mt) (MRP-L9)_1624"	0.128	0.1663	0.0902	0.1228	0.2139	-0.0766	-0.0671	0.0609	-0.0144	-0.0173	0.0288	0.2866	0.31	0.254	0.3575	0.2317	0.1436	0.3429	0.2804	0.1257	0.1984	0.0141	-0.2488	0.0431	-0.1181	-0.4118	-0.4619	-0.3639	-0.2186	-0.1482	-0.4943	-0.3284	-0.1992	-0.0478	0.1498	0.3931	0.1474	0.4284	1	0.4438	0.4089	0.0358	-0.1574	-0.0261	-0.1509	-0.0323	-0.103	-0.1661	-0.1527	-0.1793	-0.1481	-0.3922	-0.3715	-0.3238	-0.3077	-0.318	-0.3458	-0.4023	-0.3519	-0.3645	-0.2172	-0.2646	-0.4687	-0.327	-0.2962	-0.2684	-0.2175	0.011	-0.2493	-0.2291	-0.295	-0.3437	-0.2441	-0.2342	-0.2772	-0.2891	-0.1912	-0.2458	-0.1285	-0.3	-0.2286	-0.1224	-0.1952	-0.1415	-0.2386	-0.2382	-0.2523	-0.3612	0.0028	-0.2767	-0.4471	-0.3339	-0.4269	-0.3846	-0.3625	-0.4093	-0.3831	-0.3806	-0.3138	-0.2762	-0.2848	-0.2479	-0.3244	-0.3079	-0.3482	-0.3656	-0.2681	-0.3105	-0.3496	-0.2885	-0.3314	-0.3256	-0.2639	-0.1504	-0.1127	-0.4754	-0.4958	-0.1032	0.2046	-0.0392
60S ribosomal protein L22 (Heparin binding protein HBp15)_3923	0.2845	-0.1446	-0.1262	0.2231	0.1938	0.0781	-0.2344	-0.0351	-0.1033	-0.1627	-0.0732	0.2221	-0.1148	0.0328	0.033	0.0109	0.5805	0.441	0.4101	-0.1905	0.1244	0.1543	-0.3323	0.0018	-0.0785	-0.2913	-0.3668	-0.1834	-0.3193	-0.3185	-0.4324	-0.5884	-0.6001	-0.3413	0.4061	0.7608	0.5739	0.3328	0.4438	1	0.5511	0.1714	-0.0755	0.1792	-0.1822	0.0097	0.0096	-0.0045	-0.0819	-0.2624	-0.17	-0.4054	-0.475	-0.1095	-0.3585	-0.4816	-0.4557	-0.3467	-0.4942	-0.435	-0.4453	-0.457	-0.4099	-0.422	-0.343	-0.378	-0.3327	-0.1527	-0.1639	-0.2399	-0.3212	-0.2702	-0.2287	-0.2389	-0.2343	-0.2225	-0.2812	-0.3066	-0.2208	-0.2205	-0.2346	-0.1567	-0.0888	-0.0827	-0.2414	-0.1819	-0.1249	-0.2271	-0.2399	-0.3399	-0.4239	-0.2805	-0.4363	-0.349	-0.3989	-0.3531	-0.3079	-0.3017	-0.3305	-0.1652	-0.2519	-0.2957	-0.2876	-0.2659	-0.3272	-0.2666	-0.2559	-0.1649	-0.2254	-0.2959	-0.3587	-0.2995	-0.3267	-0.1936	-0.2139	-0.5342	-0.5384	-0.3294	-0.3293	0.1088
60S ribosomal protein L7a (Surfeit locus protein 3)_1992	0.2004	-0.1372	-0.2583	-0.1146	0.0802	0.0918	0.0929	0.0121	-0.125	0.0949	-0.1069	0.3045	0.1979	0.3699	0.352	0.3415	0.1004	0.5065	0.1881	-0.2391	-0.0281	-0.3064	-0.563	-0.4053	-0.3042	-0.3564	-0.4252	-0.4402	-0.5227	-0.6808	-0.5489	-0.5717	-0.6822	-0.2394	0.35	0.6292	-0.0236	0.3245	0.4089	0.5511	1	0.2989	0.0409	0.1469	0.0605	0.0043	0.0408	-0.0162	0.1664	-0.0894	-0.0388	-0.1453	-0.0878	-0.3273	-0.5238	-0.6128	-0.5127	-0.5656	-0.4529	-0.4709	-0.4733	-0.5819	-0.3699	-0.3131	-0.3151	-0.3405	-0.3275	-0.3532	-0.2669	-0.2049	-0.2152	-0.1908	-0.1496	-0.209	-0.257	-0.2168	-0.2566	-0.2184	-0.1222	-0.1854	-0.1155	-0.0614	-0.1663	-0.099	-0.1931	-0.2307	-0.159	-0.2366	-0.1236	-0.2177	-0.3897	-0.164	-0.3694	-0.2376	-0.2748	-0.362	-0.4084	-0.4162	-0.3298	-0.3831	-0.3556	-0.3582	-0.2889	-0.2767	-0.3364	-0.3233	-0.3562	-0.2634	-0.3892	-0.404	-0.3495	-0.2744	-0.4588	-0.3145	-0.4021	-0.6113	-0.5257	-0.2673	-0.1483	-0.0679
40S ribosomal protein S15a_5516	-0.1112	-0.3225	-0.4159	-0.5028	-0.2784	-0.1256	-0.319	-0.2269	-0.2131	-0.1799	-0.2787	-0.101	-0.2656	-0.2737	0.0468	-0.1175	-0.0017	0.128	-0.2661	-0.2216	-0.0556	-0.3416	-0.3864	-0.6104	-0.1902	-0.2462	-0.3236	-0.2931	-0.2047	-0.5435	-0.4385	-0.3059	-0.244	-0.0308	0.6007	0.528	0.1948	0.3622	0.0358	0.1714	0.2989	1	0.6852	0.7266	0.6864	0.7855	0.657	0.6934	0.6327	0.6639	0.5106	0.1352	0.1573	0.1055	0.3807	0.2113	0.3688	0.325	0.4165	0.3181	0.3176	0.2064	0.1538	0.5566	0.5893	0.5924	0.5157	0.5286	0.6293	0.5604	0.4462	0.6117	0.5593	0.5456	0.6374	0.6147	0.6141	0.6093	0.6241	0.6808	0.6725	0.733	0.7245	0.7226	0.6741	0.6998	0.7018	0.6465	0.6523	0.217	0.32	0.2907	0.5114	0.427	0.4523	0.3634	0.3403	0.3421	0.2627	0.3686	0.5356	0.5143	0.4947	0.4994	0.5024	0.5131	0.4098	0.5599	0.3732	0.4695	0.4534	0.4369	0.1069	0.275	0.41	-0.0879	-0.2297	-0.055	0.047	-0.0302
40S ribosomal protein S7_12	-0.1052	-0.3274	-0.2765	-0.3637	-0.276	-0.2147	-0.3511	0.0832	-0.0735	-0.1994	-0.2366	-0.1094	-0.2413	-0.2857	-0.265	-0.3027	-0.2295	-0.189	-0.3741	-0.3463	-0.208	-0.2918	-0.2303	-0.4525	-0.232	-0.14	-0.2432	-0.0835	-0.0807	-0.2639	-0.1705	-0.1968	-0.1613	0.0564	0.4316	0.2623	-0.0024	0.0802	-0.1574	-0.0755	0.0409	0.6852	1	0.7149	0.6911	0.7403	0.6222	0.7155	0.6283	0.6153	0.4931	0.2476	0.2407	0.3078	0.5711	0.4404	0.6226	0.5772	0.5872	0.557	0.414	0.4018	0.4344	0.6761	0.6579	0.6621	0.605	0.5416	0.8054	0.6587	0.6248	0.6692	0.6605	0.6865	0.6998	0.6323	0.6288	0.6318	0.6357	0.7456	0.7499	0.7535	0.7207	0.7522	0.6895	0.6958	0.7061	0.6489	0.6754	0.454	0.5007	0.5742	0.5985	0.5966	0.5492	0.5764	0.4925	0.5816	0.3625	0.5173	0.6262	0.6521	0.5777	0.5947	0.7068	0.6771	0.6111	0.6535	0.6342	0.5712	0.5834	0.5155	0.119	0.1393	0.3899	0.1644	0.0341	0.0668	-0.0835	-0.067
40S ribosomal protein SA (p40) (34/67 kDa laminin receptor)_3175	0.0385	-0.5089	-0.264	-0.4598	-0.443	-0.2986	-0.4981	-0.2217	-0.2304	-0.3672	-0.1836	-0.1102	-0.3482	-0.3148	-0.1532	-0.1648	-0.1232	-0.2394	-0.3033	-0.3694	-0.2753	-0.1784	-0.4019	-0.5255	-0.1466	-0.2501	-0.2575	-0.1178	-0.1599	-0.3956	-0.2508	-0.258	-0.2188	-0.0755	0.6077	0.4776	0.2937	0.1915	-0.0261	0.1792	0.1469	0.7266	0.7149	1	0.7904	0.8367	0.7593	0.7645	0.7462	0.6712	0.45	0.3731	0.3371	0.4015	0.5081	0.3846	0.5202	0.5922	0.535	0.5823	0.5456	0.3991	0.4451	0.6841	0.731	0.7059	0.6756	0.6926	0.7384	0.6956	0.6323	0.768	0.7781	0.7933	0.7067	0.7528	0.7206	0.7429	0.7774	0.787	0.7323	0.8228	0.8222	0.807	0.7623	0.803	0.7643	0.7953	0.7802	0.4381	0.6141	0.6143	0.5975	0.6299	0.6179	0.6006	0.6107	0.6228	0.4897	0.5483	0.72	0.6977	0.6905	0.7259	0.7107	0.7011	0.6983	0.7561	0.6514	0.6666	0.722	0.6513	-0.0346	0.3149	0.3614	0.103	0.0631	0.0908	0.202	-0.0137
40S ribosomal protein S6_3972	-0.0861	-0.3507	-0.3187	-0.6114	-0.5366	-0.3802	-0.4251	-0.1898	-0.2872	-0.3093	-0.3617	-0.3007	-0.2563	-0.2544	-0.0514	-0.1196	-0.3796	-0.3678	-0.4926	-0.2163	-0.2734	-0.1707	-0.3278	-0.5837	-0.1862	-0.1779	-0.1814	-0.1343	-0.0102	-0.3336	-0.225	-0.1957	-0.0295	-0.0881	0.4082	0.2375	-0.0239	0.1209	-0.1509	-0.1822	0.0605	0.6864	0.6911	0.7904	1	0.8132	0.763	0.7596	0.8478	0.7812	0.5112	0.4471	0.5154	0.3036	0.5033	0.4705	0.6143	0.622	0.5443	0.6727	0.5947	0.5073	0.418	0.7694	0.8105	0.806	0.668	0.6197	0.7115	0.7567	0.7269	0.8081	0.8841	0.8631	0.7221	0.7961	0.8172	0.8515	0.8817	0.838	0.7895	0.9177	0.7985	0.8186	0.8616	0.8626	0.8484	0.8197	0.7786	0.4443	0.6973	0.6785	0.6636	0.7316	0.7611	0.6077	0.6258	0.6573	0.5622	0.4965	0.7361	0.7343	0.7223	0.7432	0.7365	0.7567	0.7329	0.7624	0.622	0.6141	0.7047	0.6716	0.1696	0.3215	0.4045	0.2398	0.0837	0.2595	0.3459	-0.089
60S ribosomal protein L23a_3439	-0.0236	-0.3006	-0.3086	-0.4829	-0.4369	-0.2662	-0.5143	-0.1299	-0.2998	-0.3606	-0.2597	-0.2164	-0.2418	-0.3658	-0.2047	-0.1977	-0.2644	-0.3027	-0.4132	-0.2487	-0.2231	-0.1733	-0.3488	-0.488	-0.3181	-0.3279	-0.236	-0.1543	0.0103	-0.2778	-0.2126	-0.2274	-0.0357	-0.0359	0.4399	0.3864	0.1636	0.2059	-0.0323	0.0097	0.0043	0.7855	0.7403	0.8367	0.8132	1	0.7806	0.819	0.7577	0.6817	0.5743	0.3316	0.2814	0.3973	0.6131	0.4617	0.7293	0.6727	0.6538	0.6488	0.5914	0.5518	0.4575	0.7887	0.8002	0.815	0.7532	0.6835	0.7475	0.8291	0.6901	0.8245	0.7519	0.7939	0.7758	0.7938	0.8598	0.8062	0.8328	0.8875	0.8586	0.8919	0.9013	0.9077	0.8737	0.8705	0.8703	0.8399	0.828	0.4498	0.5588	0.5576	0.7039	0.7174	0.7227	0.6793	0.6641	0.663	0.5454	0.6129	0.7963	0.774	0.7302	0.7378	0.7753	0.7738	0.7764	0.8076	0.6718	0.6962	0.7256	0.6946	0.1635	0.4223	0.4923	0.1778	0.0683	0.2409	0.2519	-0.0531
40S ribosomal protein S26_4324	-0.0575	-0.3405	-0.3534	-0.5655	-0.5084	-0.4051	-0.45	-0.3194	-0.3531	-0.4531	-0.2753	-0.268	-0.4219	-0.3741	-0.2086	-0.2485	-0.2067	-0.2393	-0.3842	-0.467	-0.3202	-0.1205	-0.4713	-0.4601	-0.4259	-0.1293	-0.2846	-0.1155	-0.074	-0.2006	-0.2302	-0.1123	-0.0311	-0.1083	0.2909	0.2658	0.0902	0.0951	-0.103	0.0096	0.0408	0.657	0.6222	0.7593	0.763	0.7806	1	0.8122	0.8257	0.6702	0.5474	0.2539	0.3727	0.4248	0.5229	0.3762	0.6606	0.6358	0.5895	0.5694	0.5994	0.5493	0.4397	0.7332	0.7678	0.7837	0.7167	0.6432	0.7106	0.7112	0.6648	0.7327	0.778	0.7958	0.6873	0.7914	0.7752	0.7818	0.7866	0.8451	0.8014	0.7997	0.859	0.8011	0.8302	0.8339	0.851	0.7402	0.6987	0.434	0.6725	0.6838	0.7369	0.7138	0.7323	0.7531	0.6732	0.7535	0.6433	0.6504	0.7627	0.714	0.7826	0.8057	0.7911	0.8315	0.7504	0.7792	0.7476	0.6877	0.6644	0.7445	0.2371	0.2852	0.409	0.3028	0.1407	0.151	0.2198	0.2225
40S ribosomal protein S28_3094	-0.1558	-0.2693	-0.3237	-0.5581	-0.495	-0.286	-0.4329	-0.1655	-0.4425	-0.5944	-0.3939	-0.1652	-0.4165	-0.3759	-0.2359	-0.3276	-0.1602	-0.1951	-0.2892	-0.3098	-0.2048	-0.076	-0.3045	-0.5628	-0.3363	-0.2527	-0.3243	-0.2496	-0.0874	-0.1935	-0.3595	-0.1653	-0.0384	-0.0789	0.3454	0.2666	0.202	0.2708	-0.1661	-0.0045	-0.0162	0.6934	0.7155	0.7645	0.7596	0.819	0.8122	1	0.8357	0.7497	0.6592	0.3281	0.3234	0.526	0.5234	0.3582	0.65	0.601	0.6127	0.5073	0.4333	0.4911	0.3896	0.7045	0.7762	0.7549	0.7099	0.5948	0.6697	0.6755	0.6511	0.7423	0.8015	0.7626	0.8028	0.7942	0.7879	0.7615	0.8063	0.8692	0.8332	0.7654	0.843	0.8039	0.8471	0.8427	0.8174	0.7948	0.6958	0.522	0.6828	0.6978	0.773	0.7296	0.7128	0.6439	0.6218	0.686	0.5942	0.6687	0.795	0.726	0.7916	0.7359	0.7185	0.7803	0.6607	0.7039	0.7624	0.6132	0.6981	0.6476	0.3381	0.3782	0.3466	0.1818	-0.0329	0.267	0.1913	-0.021
40S ribosomal protein S4_3479	-0.0174	-0.3424	-0.3406	-0.6696	-0.6276	-0.3858	-0.4416	-0.1993	-0.4338	-0.4497	-0.3094	-0.1933	-0.3612	-0.1535	-0.1125	0.0019	-0.4168	-0.3108	-0.3459	-0.3352	-0.4525	-0.1825	-0.4278	-0.5643	-0.4144	-0.2742	-0.2895	-0.1904	-0.2153	-0.2752	-0.2576	-0.253	-0.0455	-0.0386	0.2495	0.1811	0.0137	0.168	-0.1527	-0.0819	0.1664	0.6327	0.6283	0.7462	0.8478	0.7577	0.8257	0.8357	1	0.7419	0.5844	0.3849	0.5548	0.3617	0.3451	0.3054	0.5624	0.5548	0.5769	0.5715	0.4723	0.4511	0.3537	0.6991	0.7174	0.7059	0.633	0.4917	0.5782	0.6981	0.6454	0.7312	0.8098	0.8038	0.6597	0.7767	0.7801	0.7778	0.8284	0.8114	0.7991	0.7909	0.7231	0.7957	0.8184	0.7886	0.7873	0.7331	0.6697	0.4843	0.6672	0.7423	0.6928	0.7424	0.8041	0.6731	0.6451	0.7091	0.6465	0.5459	0.6985	0.6964	0.788	0.7554	0.7122	0.7623	0.701	0.703	0.6379	0.5588	0.64	0.6645	0.1216	0.2316	0.1565	0.2537	0.0653	0.3356	0.3722	0.0045
ribosomal protein S14 [Rattus norvegicus]_5996	-0.2342	-0.1621	-0.3266	-0.6658	-0.5018	-0.3805	-0.3709	-0.4233	-0.3437	-0.3267	-0.4446	-0.3559	-0.3119	-0.1866	0.0453	-0.1938	-0.2581	-0.2313	-0.209	-0.1527	-0.178	-0.3474	-0.1054	-0.5857	-0.147	-0.2	-0.1888	-0.1958	0.019	-0.3276	-0.2885	-0.0583	0.0655	0.0336	0.2354	0.0281	0.0036	0.1842	-0.1793	-0.2624	-0.0894	0.6639	0.6153	0.6712	0.7812	0.6817	0.6702	0.7497	0.7419	1	0.4741	0.3608	0.5486	0.2527	0.5205	0.5266	0.6099	0.5222	0.6458	0.5917	0.4775	0.4332	0.4375	0.6745	0.7406	0.7368	0.6488	0.6195	0.6581	0.6594	0.6538	0.7125	0.7942	0.7859	0.7602	0.6792	0.6826	0.7529	0.7497	0.7856	0.6794	0.7451	0.7056	0.6672	0.7852	0.7927	0.719	0.7581	0.7112	0.4128	0.687	0.6678	0.7092	0.6722	0.6176	0.5737	0.5602	0.6301	0.5294	0.5091	0.7225	0.7067	0.7463	0.676	0.7135	0.7385	0.5417	0.5719	0.5589	0.565	0.6699	0.5141	0.1846	0.1871	0.328	0.3101	0.0213	0.2663	0.3788	0.0328
60S ribosomal protein L38_5258	-0.1055	-0.2468	-0.2315	-0.4243	-0.3965	-0.2193	-0.1622	0.0602	-0.3392	-0.4982	-0.3607	-0.0624	-0.3496	-0.1487	-0.1031	-0.2621	-0.2459	-0.1115	-0.2672	-0.0938	-0.099	-0.0692	-0.2582	-0.5359	-0.3232	0.0052	-0.3412	-0.265	-0.0845	-0.1719	-0.3495	-0.0229	-0.0569	-0.0431	0.2428	0.1584	0.1097	0.2835	-0.1481	-0.17	-0.0388	0.5106	0.4931	0.45	0.5112	0.5743	0.5474	0.6592	0.5844	0.4741	1	0.1674	0.2582	0.2831	0.2942	0.1654	0.4708	0.3477	0.413	0.2199	0.321	0.3124	0.3074	0.534	0.5858	0.5373	0.5318	0.3691	0.5192	0.4589	0.571	0.4509	0.5164	0.4883	0.5536	0.5399	0.6193	0.5981	0.527	0.6077	0.6126	0.5733	0.6188	0.6181	0.6068	0.5217	0.5542	0.5778	0.3873	0.4535	0.49	0.4639	0.5246	0.4937	0.5009	0.4668	0.4425	0.4147	0.383	0.4337	0.5311	0.463	0.4693	0.446	0.4949	0.4882	0.4024	0.4494	0.5895	0.3984	0.4732	0.4567	0.4529	0.1774	0.3372	0.1741	0.0481	0.0679	0.0956	-0.0385
40S ribosomal protein S14_3338	-0.1139	-0.1181	-0.1108	-0.5053	-0.3901	-0.0761	-0.0134	0.007	-0.1487	-0.0212	0.2267	-0.0166	0.1568	-0.1286	-0.1134	-0.0535	-0.4062	-0.4553	-0.3239	-0.136	-0.495	-0.104	-0.1527	-0.4311	-0.027	-0.0658	0.3992	0.0443	-0.1075	-0.0589	0.2198	0.1659	0.0863	0.1308	0.1644	-0.1456	-0.1531	-0.052	-0.3922	-0.4054	-0.1453	0.1352	0.2476	0.3731	0.4471	0.3316	0.2539	0.3281	0.3849	0.3608	0.1674	1	0.5923	0.5825	0.2798	0.3294	0.3842	0.4159	0.412	0.5546	0.4514	0.3918	0.6471	0.5033	0.4264	0.482	0.4294	0.2386	0.2577	0.5099	0.5215	0.5424	0.5597	0.4727	0.348	0.4712	0.4194	0.4679	0.4527	0.4803	0.461	0.3817	0.3006	0.3245	0.4097	0.4042	0.3176	0.459	0.406	0.5132	0.5289	0.4751	0.4979	0.6455	0.583	0.5215	0.5512	0.5155	0.5079	0.4133	0.3927	0.4195	0.4626	0.4284	0.4575	0.4551	0.4189	0.4077	0.3656	0.3386	0.4399	0.5221	-0.0365	0.373	0.0951	0.2531	0.5015	0.4315	0.2682	-0.1063
40S ribosomal protein S16_3675	-0.0272	-0.0378	-0.1553	-0.5714	-0.5288	-0.3675	-0.0955	-0.3255	-0.0206	0.0387	-0.0111	-0.186	-0.0252	0.1043	0.0993	-0.0522	-0.4961	-0.4853	-0.4027	-0.1313	-0.3378	-0.308	-0.0876	-0.3995	-0.1591	0.1404	0.1659	0.1059	-0.0162	-0.05	0.1012	0.2416	0.1153	0.0821	-0.0748	-0.2973	-0.1428	-0.1974	-0.3715	-0.475	-0.0878	0.1573	0.2407	0.3371	0.5154	0.2814	0.3727	0.3234	0.5548	0.5486	0.2582	0.5923	1	0.2335	0.1827	0.3712	0.377	0.3267	0.4401	0.5029	0.3713	0.2905	0.4857	0.4718	0.3972	0.4578	0.4052	0.2166	0.2674	0.4344	0.4386	0.4943	0.5531	0.544	0.2891	0.4334	0.4039	0.5326	0.3833	0.4344	0.406	0.4244	0.3177	0.3375	0.4291	0.4317	0.3946	0.4853	0.3791	0.42	0.6286	0.6834	0.4817	0.5333	0.5794	0.5305	0.5072	0.4613	0.51	0.2599	0.4248	0.4227	0.5095	0.445	0.4944	0.5289	0.4201	0.3762	0.3986	0.3127	0.5207	0.493	-0.1092	0.0731	-0.0305	0.4506	0.3302	0.3005	0.3533	-0.0324
60S acidic ribosomal protein P2_2875	0.0364	-0.0418	0.045	-0.1881	-0.1529	0.0168	-0.1352	0.1232	-0.2465	-0.406	0.1986	-0.1495	-0.2947	-0.5085	-0.5417	-0.3376	-0.18	-0.4855	-0.2604	-0.2748	-0.4756	0.3747	-0.1135	-0.2617	-0.0458	-0.0249	0.3424	0.2157	-0.0038	0.2402	0.1589	-0.0428	0.0901	0.1242	0.2556	-0.0064	0.2704	-0.0597	-0.3238	-0.1095	-0.3273	0.1055	0.3078	0.4015	0.3036	0.3973	0.4248	0.526	0.3617	0.2527	0.2831	0.5825	0.2335	1	0.4506	0.3852	0.572	0.5458	0.5042	0.4772	0.4185	0.5672	0.5692	0.5091	0.5417	0.5011	0.4944	0.3624	0.3845	0.5436	0.5364	0.5334	0.5746	0.4996	0.4515	0.536	0.4942	0.3535	0.5221	0.5435	0.5147	0.3575	0.4832	0.4317	0.4643	0.4545	0.4425	0.4771	0.4172	0.5303	0.544	0.4759	0.5648	0.6346	0.5611	0.6259	0.6828	0.6449	0.6704	0.73	0.5739	0.5195	0.5278	0.52	0.548	0.5631	0.5327	0.4813	0.6106	0.499	0.531	0.6691	0.1398	0.4103	0.3195	0.3318	0.423	0.2488	0.0781	0.1264
40S ribosomal protein S20_5289	-0.0263	-0.1685	-0.1092	-0.1544	-0.2109	-0.1475	-0.2854	-0.0318	0.0669	-0.2206	-0.0512	-0.3442	-0.3129	-0.4917	-0.2904	-0.437	-0.1062	-0.4486	-0.46	-0.1126	-0.0991	0.0073	0.152	-0.0077	0.0754	0.0594	0.1263	0.2646	0.4231	0.185	0.1115	0.2211	0.2796	0.2061	0.2234	-0.0776	0.0489	-0.1098	-0.3077	-0.3585	-0.5238	0.3807	0.5711	0.5081	0.5033	0.6131	0.5229	0.5234	0.3451	0.5205	0.2942	0.2798	0.1827	0.4506	1	0.7748	0.7684	0.8007	0.7364	0.7277	0.7904	0.7064	0.6308	0.7682	0.7736	0.7734	0.7662	0.6813	0.7691	0.6582	0.6735	0.6226	0.579	0.6082	0.7352	0.6715	0.7162	0.656	0.6598	0.7207	0.6558	0.6334	0.7287	0.5894	0.6949	0.722	0.6217	0.6431	0.6861	0.3777	0.6595	0.4518	0.6913	0.5883	0.5685	0.6757	0.6025	0.6624	0.4951	0.6674	0.7437	0.7197	0.7302	0.667	0.7684	0.6832	0.6886	0.6481	0.6599	0.7225	0.7006	0.6472	0.3994	0.5259	0.7688	0.3552	0.3553	0.1472	0.1473	-0.0749
60S ribosomal protein L10 (QM protein) (Tumor suppressor QM) (Laminin receptor homolog)_6879	-0.1341	-0.2571	-0.0273	-0.1165	-0.1897	-0.224	-0.192	-0.1356	0.0965	-0.1061	0.0294	-0.3837	-0.2642	-0.5005	-0.3375	-0.4063	-0.2339	-0.5501	-0.5144	0.0436	-0.101	0.0199	0.3777	0.0484	0.1646	0.238	0.2876	0.448	0.4761	0.2548	0.2839	0.195	0.3688	0.2928	0.0661	-0.2564	0.0668	-0.3202	-0.318	-0.4816	-0.6128	0.2113	0.4404	0.3846	0.4705	0.4617	0.3762	0.3582	0.3054	0.5266	0.1654	0.3294	0.3712	0.3852	0.7748	1	0.7447	0.7706	0.706	0.789	0.6946	0.6344	0.6034	0.6974	0.6942	0.705	0.6184	0.6449	0.6451	0.583	0.6053	0.6045	0.5805	0.676	0.5367	0.6095	0.6606	0.6118	0.5716	0.5785	0.5364	0.6177	0.5763	0.5272	0.6387	0.6628	0.6315	0.6075	0.5833	0.4235	0.5756	0.4821	0.6564	0.4853	0.5723	0.6534	0.6775	0.6483	0.5495	0.627	0.7715	0.7901	0.6659	0.6305	0.696	0.6853	0.6832	0.6689	0.6028	0.6697	0.6757	0.6246	0.2932	0.4413	0.6495	0.5647	0.3769	0.1949	0.1775	-0.106
40S ribosomal protein S12_2285	-0.1833	-0.0999	-0.1551	-0.3135	-0.3444	-0.2921	-0.312	-0.0387	-0.155	-0.3304	-0.1203	-0.4741	-0.3141	-0.4935	-0.4948	-0.3183	-0.4487	-0.5867	-0.5085	-0.1771	-0.3331	0.0102	-0.0064	-0.1811	-0.2018	0.0185	0.0753	0.1648	0.2137	0.1896	0.2091	0.1195	0.3491	0.0683	0.022	-0.1712	-0.0516	-0.252	-0.3458	-0.4557	-0.5127	0.3688	0.6226	0.5202	0.6143	0.7293	0.6606	0.65	0.5624	0.6099	0.4708	0.3842	0.377	0.572	0.7684	0.7447	1	0.8518	0.8375	0.8366	0.7088	0.8333	0.6731	0.8477	0.8329	0.855	0.7568	0.6855	0.7566	0.7702	0.7131	0.7982	0.7464	0.8081	0.7718	0.7525	0.7976	0.7506	0.7448	0.8246	0.8066	0.7127	0.7815	0.7655	0.8248	0.7926	0.797	0.77	0.7308	0.5538	0.717	0.6195	0.8396	0.7727	0.7695	0.8756	0.8378	0.827	0.7476	0.7497	0.832	0.8634	0.7769	0.8348	0.9032	0.8634	0.8409	0.791	0.8122	0.8101	0.8287	0.7825	0.335	0.4473	0.595	0.6275	0.4398	0.3813	0.2112	0.1037
40S ribosomal protein S24_2033	-0.1322	-0.2886	-0.0236	-0.3025	-0.4792	-0.3268	-0.4694	-0.1056	-0.1676	-0.3694	-0.0481	-0.3233	-0.3779	-0.4616	-0.4357	-0.2982	-0.2555	-0.5813	-0.4367	-0.2272	-0.3487	0.0371	-0.0033	-0.0204	-0.083	0.0238	0.1119	0.339	0.2808	0.2059	0.3087	0.1718	0.3846	0.1879	0.0679	-0.1367	0.0443	-0.1505	-0.4023	-0.3467	-0.5656	0.325	0.5772	0.5922	0.622	0.6727	0.6358	0.601	0.5548	0.5222	0.3477	0.4159	0.3267	0.5458	0.8007	0.7706	0.8518	1	0.7749	0.8762	0.8122	0.7936	0.6364	0.8509	0.803	0.8148	0.7842	0.7058	0.7715	0.7525	0.7009	0.756	0.7199	0.7978	0.7221	0.7927	0.7918	0.7687	0.7377	0.7999	0.7392	0.7222	0.7467	0.7312	0.7781	0.8299	0.7701	0.7388	0.6728	0.4782	0.7441	0.6063	0.7684	0.7229	0.798	0.8427	0.8302	0.8832	0.6777	0.76	0.8493	0.8318	0.7883	0.7981	0.8785	0.8368	0.9077	0.8739	0.795	0.8142	0.7583	0.7483	0.3364	0.5013	0.5491	0.6071	0.5465	0.3702	0.264	0.0605
60S ribosomal protein L36_5288	-0.2113	-0.2235	-0.0022	-0.4288	-0.4072	-0.255	-0.2802	-0.1458	-0.0773	-0.2385	-0.037	-0.2252	-0.27	-0.4068	-0.2801	-0.1381	-0.4523	-0.4872	-0.4591	-0.1821	-0.3617	-0.1971	0.0794	-0.2045	-0.1804	-0.04	0.2151	0.1021	0.0908	0.1456	0.2456	0.2254	0.3998	0.3321	0.0023	-0.2461	-0.1002	-0.1312	-0.3519	-0.4942	-0.4529	0.4165	0.5872	0.535	0.5443	0.6538	0.5895	0.6127	0.5769	0.6458	0.413	0.412	0.4401	0.5042	0.7364	0.706	0.8375	0.7749	1	0.7532	0.7193	0.7387	0.5997	0.8056	0.7857	0.7973	0.775	0.6612	0.6904	0.7193	0.6149	0.7234	0.6561	0.6965	0.7193	0.7175	0.7678	0.6973	0.7151	0.7701	0.7677	0.6641	0.6949	0.6792	0.7531	0.74	0.6983	0.7153	0.7296	0.4963	0.6587	0.5851	0.8425	0.7177	0.7598	0.8013	0.7387	0.7618	0.6662	0.7029	0.7715	0.8084	0.7621	0.7765	0.8054	0.7703	0.7577	0.7056	0.6725	0.7866	0.7698	0.73	0.2586	0.3802	0.4971	0.5155	0.4672	0.3882	0.2853	0.0832
60S ribosomal protein L18_2117	-0.0874	-0.1986	-0.136	-0.347	-0.4562	-0.3419	-0.402	-0.127	-0.0565	-0.1347	0.1097	-0.4016	-0.2243	-0.3921	-0.3585	-0.2057	-0.4273	-0.6649	-0.5124	-0.1489	-0.4768	-0.0891	0.0112	-0.0887	0.0164	0.0002	0.2199	0.2959	0.2123	0.1077	0.3295	0.1391	0.3105	0.11	0.0918	-0.1947	-0.0085	-0.2703	-0.3645	-0.435	-0.4709	0.3181	0.557	0.5823	0.6727	0.6488	0.5694	0.5073	0.5715	0.5917	0.2199	0.5546	0.5029	0.4772	0.7277	0.789	0.8366	0.8762	0.7532	1	0.8222	0.7854	0.6406	0.8528	0.7632	0.8152	0.713	0.7029	0.7257	0.7625	0.6824	0.8026	0.7503	0.8189	0.7002	0.7694	0.7617	0.7573	0.7292	0.7471	0.6855	0.7286	0.6943	0.711	0.7604	0.8028	0.726	0.7539	0.725	0.5045	0.7325	0.5944	0.7429	0.7348	0.7719	0.8382	0.811	0.8383	0.6956	0.6655	0.7492	0.8658	0.7766	0.8059	0.8548	0.8327	0.8756	0.8144	0.702	0.7863	0.7845	0.791	0.1029	0.4842	0.4826	0.5604	0.5315	0.3437	0.3196	-0.0014
60S ribosomal protein L24_2114	-0.019	-0.2286	-0.0825	-0.2897	-0.3817	-0.2676	-0.3116	-0.1116	-0.0035	-0.1657	0.149	-0.2304	-0.2608	-0.3963	-0.1792	-0.1549	-0.3511	-0.5678	-0.5439	-0.0425	-0.2959	-0.0251	-0.0186	-0.0562	0.0754	0.0739	0.1794	0.2662	0.3026	0.1908	0.2217	0.3076	0.421	0.2049	0.1798	-0.1631	-0.0135	-0.0686	-0.2172	-0.4453	-0.4733	0.3176	0.414	0.5456	0.5947	0.5914	0.5994	0.4333	0.4723	0.4775	0.321	0.4514	0.3713	0.4185	0.7904	0.6946	0.7088	0.8122	0.7193	0.8222	1	0.7942	0.6071	0.8093	0.753	0.7881	0.7532	0.7458	0.6902	0.7104	0.6271	0.673	0.612	0.6774	0.6239	0.7107	0.7776	0.7524	0.7182	0.6831	0.6337	0.6983	0.6985	0.6469	0.6905	0.7416	0.625	0.6684	0.7073	0.4246	0.6923	0.4683	0.6908	0.6691	0.721	0.7147	0.6811	0.7405	0.58	0.5918	0.698	0.7191	0.7236	0.7212	0.7361	0.682	0.8019	0.7137	0.6216	0.7772	0.7186	0.7814	0.2514	0.584	0.6376	0.413	0.5658	0.2288	0.3469	-0.0199
60S ribosomal protein L37 (Fragment)_4421	-0.0211	-0.1361	0.0395	-0.324	-0.4102	-0.3269	-0.3326	-0.118	-0.0596	-0.2692	0.0576	-0.3577	-0.2729	-0.4831	-0.3463	-0.1634	-0.5127	-0.5264	-0.5578	-0.0278	-0.3696	0.1118	0.0781	0.0113	-0.0147	-0.0697	0.1264	0.0657	0.1686	0.3954	0.3295	0.2047	0.5556	0.0239	-0.0171	-0.3163	-0.0549	-0.232	-0.2646	-0.457	-0.5819	0.2064	0.4018	0.3991	0.5073	0.5518	0.5493	0.4911	0.4511	0.4332	0.3124	0.3918	0.2905	0.5672	0.7064	0.6344	0.8333	0.7936	0.7387	0.7854	0.7942	1	0.5379	0.7564	0.7937	0.7903	0.7413	0.6839	0.6591	0.6464	0.5453	0.6444	0.6402	0.6364	0.7385	0.7148	0.7636	0.6877	0.722	0.6753	0.6571	0.572	0.6737	0.6806	0.6642	0.6935	0.6508	0.6186	0.6491	0.5217	0.6754	0.4908	0.756	0.7315	0.7646	0.7742	0.7627	0.7653	0.7678	0.6757	0.6875	0.7295	0.7014	0.7851	0.7698	0.7173	0.8086	0.673	0.7333	0.7912	0.7232	0.7815	0.4385	0.5222	0.5589	0.5979	0.5635	0.4641	0.3124	0.1272
60S ribosomal protein L13a (Transplantation antigen P198 homolog) (Fragment)_1430	-0.0008	-0.1239	-0.0176	-0.2422	-0.2943	-0.0708	-0.1871	-0.0535	-0.0726	-0.0805	0.0514	-0.1038	-0.1327	-0.355	-0.3542	-0.2334	-0.3497	-0.5419	-0.4137	-0.2562	-0.2775	-0.0331	0.0552	-0.2822	-0.1115	0.2191	0.2743	0.2758	0.1405	0.1341	0.2449	0.3205	0.1976	0.1068	0.1696	-0.1651	-0.0839	-0.2491	-0.4687	-0.4099	-0.3699	0.1538	0.4344	0.4451	0.418	0.4575	0.4397	0.3896	0.3537	0.4375	0.3074	0.6471	0.4857	0.5692	0.6308	0.6034	0.6731	0.6364	0.5997	0.6406	0.6071	0.5379	1	0.5914	0.5692	0.6276	0.6281	0.4666	0.5321	0.6838	0.6721	0.6014	0.5601	0.6149	0.5075	0.5747	0.5168	0.625	0.5147	0.6273	0.5722	0.5198	0.5243	0.4627	0.512	0.5058	0.4898	0.589	0.4859	0.5289	0.6367	0.6141	0.6404	0.6938	0.6161	0.7162	0.6619	0.6911	0.545	0.5328	0.6051	0.5262	0.6227	0.5612	0.6703	0.6384	0.6328	0.5941	0.6095	0.6	0.6535	0.6173	0.1191	0.3407	0.3773	0.4838	0.6748	0.2568	0.1512	0.0718
40S ribosomal protein S15 (RIG protein)_4139	-0.1109	-0.277	-0.2259	-0.4947	-0.5451	-0.344	-0.3143	-0.1154	-0.2174	-0.2611	-0.0249	-0.3103	-0.2546	-0.3835	-0.2597	-0.2955	-0.3905	-0.4438	-0.5361	-0.2017	-0.4506	-0.2118	-0.1999	-0.3337	-0.1678	-0.072	-0.012	0.1085	0.1146	-0.0565	0.103	0.1191	0.223	0.1521	0.2321	-0.0412	-0.0642	-0.0324	-0.327	-0.422	-0.3131	0.5566	0.6761	0.6841	0.7694	0.7887	0.7332	0.7045	0.6991	0.6745	0.534	0.5033	0.4718	0.5091	0.7682	0.6974	0.8477	0.8509	0.8056	0.8528	0.8093	0.7564	0.5914	1	0.8982	0.904	0.8514	0.6929	0.8403	0.8157	0.7865	0.8536	0.8209	0.8221	0.8309	0.8787	0.8965	0.8486	0.8305	0.8829	0.8569	0.8345	0.8553	0.8344	0.8929	0.8981	0.8279	0.828	0.7893	0.5923	0.773	0.6211	0.8491	0.799	0.8416	0.8581	0.7995	0.8046	0.7385	0.7417	0.8496	0.8846	0.8068	0.8436	0.9077	0.8382	0.8559	0.845	0.7697	0.8045	0.8117	0.8594	0.3285	0.5339	0.5633	0.4425	0.4129	0.2712	0.3064	-0.0481
40S ribosomal protein S13_3002	-0.0742	-0.415	-0.1858	-0.526	-0.4812	-0.3534	-0.3285	-0.1998	-0.2009	-0.3997	-0.206	-0.3816	-0.4169	-0.5182	-0.2515	-0.3288	-0.3793	-0.4278	-0.5607	-0.1494	-0.2875	-0.0359	-0.1099	-0.3792	-0.068	-0.0855	-0.0481	-0.0167	0.1473	-0.0132	-0.0002	0.0093	0.2286	0.073	0.3086	0.0116	0.0493	-0.0458	-0.2962	-0.343	-0.3151	0.5893	0.6579	0.731	0.8105	0.8002	0.7678	0.7762	0.7174	0.7406	0.5858	0.4264	0.3972	0.5417	0.7736	0.6942	0.8329	0.803	0.7857	0.7632	0.753	0.7937	0.5692	0.8982	1	0.9428	0.8738	0.7728	0.8447	0.7949	0.817	0.8363	0.8768	0.8541	0.8886	0.8919	0.9378	0.8681	0.9105	0.9032	0.8648	0.8576	0.9093	0.8634	0.9174	0.9024	0.8762	0.8802	0.8254	0.6296	0.791	0.6844	0.8712	0.8117	0.8245	0.7979	0.8163	0.787	0.7604	0.7646	0.8981	0.8833	0.8553	0.8906	0.8956	0.8533	0.8356	0.8303	0.8286	0.8348	0.8556	0.832	0.4652	0.4775	0.6461	0.4714	0.2961	0.2959	0.2967	-0.0234
40S ribosomal protein S23_3107	-0.1189	-0.3089	-0.1916	-0.5667	-0.521	-0.3183	-0.4076	-0.2182	-0.1422	-0.2744	-0.1524	-0.3158	-0.2981	-0.5114	-0.2205	-0.3465	-0.3862	-0.4305	-0.5837	-0.1714	-0.3001	-0.0947	-0.1333	-0.3978	-0.1343	-0.0693	-0.0147	-0.021	0.1095	0.0039	0.0331	0.1629	0.2477	0.0868	0.2341	-0.0506	0.0097	-0.0174	-0.2684	-0.378	-0.3405	0.5924	0.6621	0.7059	0.806	0.815	0.7837	0.7549	0.7059	0.7368	0.5373	0.482	0.4578	0.5011	0.7734	0.705	0.855	0.8148	0.7973	0.8152	0.7881	0.7903	0.6276	0.904	0.9428	1	0.9125	0.7878	0.8348	0.8624	0.8004	0.8421	0.8605	0.8478	0.8636	0.8963	0.919	0.9061	0.871	0.9238	0.8497	0.8693	0.8912	0.8489	0.8904	0.9069	0.8625	0.8679	0.8338	0.6433	0.7899	0.7153	0.8848	0.8124	0.8577	0.8399	0.8218	0.836	0.7336	0.7642	0.8579	0.8642	0.8571	0.8796	0.9067	0.9007	0.8797	0.8497	0.8279	0.8396	0.8176	0.8495	0.4184	0.4631	0.6033	0.4763	0.339	0.3163	0.3447	0.0788
60S ribosomal protein L18a_4811	0.0227	-0.2777	-0.0216	-0.5636	-0.6139	-0.3574	-0.4457	-0.273	-0.1277	-0.2861	-0.1368	-0.0947	-0.1995	-0.3668	-0.0529	-0.2966	-0.3386	-0.3155	-0.4642	-0.1568	-0.2607	-0.1685	-0.1688	-0.343	-0.2221	-0.1572	-0.0812	-0.0287	0.1157	0.0458	0.0217	0.2445	0.3198	0.2195	0.2373	-0.1033	0.0643	0.094	-0.2175	-0.3327	-0.3275	0.5157	0.605	0.6756	0.668	0.7532	0.7167	0.7099	0.633	0.6488	0.5318	0.4294	0.4052	0.4944	0.7662	0.6184	0.7568	0.7842	0.775	0.713	0.7532	0.7413	0.6281	0.8514	0.8738	0.9125	1	0.7478	0.7947	0.8358	0.7606	0.6952	0.7382	0.7182	0.8601	0.8489	0.8626	0.8549	0.7816	0.8392	0.7882	0.756	0.8393	0.7765	0.7831	0.8174	0.7257	0.7752	0.7721	0.6172	0.7154	0.6909	0.825	0.7464	0.8071	0.7786	0.7293	0.762	0.6658	0.7315	0.8051	0.766	0.8223	0.767	0.849	0.787	0.8281	0.7405	0.7753	0.7923	0.7452	0.7483	0.4313	0.4126	0.4995	0.4201	0.4109	0.3347	0.4227	-0.0024
60S ribosomal protein L29 (Cell surface heparin binding protein HIP)_2597	-0.045	-0.2429	-0.0012	-0.3465	-0.4081	-0.3668	-0.5308	-0.2795	-0.0335	-0.3298	-0.0297	-0.219	-0.4106	-0.5694	-0.197	-0.1886	-0.2181	-0.3373	-0.4506	-0.1585	-0.1353	-0.0479	-0.022	-0.2271	-0.0133	0.0209	-0.0687	0.0159	0.0827	0.0165	-0.0045	0.0899	0.2566	0.0764	0.3478	0.0505	0.2038	0.0329	0.011	-0.1527	-0.3532	0.5286	0.5416	0.6926	0.6197	0.6835	0.6432	0.5948	0.4917	0.6195	0.3691	0.2386	0.2166	0.3624	0.6813	0.6449	0.6855	0.7058	0.6612	0.7029	0.7458	0.6839	0.4666	0.6929	0.7728	0.7878	0.7478	1	0.7612	0.6304	0.5673	0.6859	0.7086	0.7536	0.7591	0.7819	0.7438	0.7658	0.7427	0.7028	0.6718	0.7581	0.8016	0.781	0.7345	0.7909	0.7147	0.7778	0.727	0.5245	0.6326	0.5287	0.7321	0.5964	0.6387	0.6385	0.6525	0.6507	0.5982	0.6187	0.7584	0.7731	0.6973	0.7821	0.7233	0.722	0.7519	0.746	0.7023	0.8762	0.7812	0.6812	0.2314	0.4866	0.5866	0.4013	0.2578	0.2246	0.2459	-0.0016
60S ribosomal protein L31_3614	0.0138	-0.3719	-0.2636	-0.3703	-0.4241	-0.3662	-0.3687	-0.127	-0.0005	-0.233	-0.1541	-0.2875	-0.3807	-0.4103	-0.2072	-0.417	-0.2151	-0.2624	-0.4461	-0.2081	-0.2657	-0.1889	-0.1625	-0.3282	-0.0532	-0.0069	-0.1036	0.0509	0.0786	-0.1453	0.0014	0.0235	0.0357	0.0965	0.4165	0.1138	0.1197	-0.008	-0.2493	-0.1639	-0.2669	0.6293	0.8054	0.7384	0.7115	0.7475	0.7106	0.6697	0.5782	0.6581	0.5192	0.2577	0.2674	0.3845	0.7691	0.6451	0.7566	0.7715	0.6904	0.7257	0.6902	0.6591	0.5321	0.8403	0.8447	0.8348	0.7947	0.7612	1	0.7459	0.7186	0.7427	0.7745	0.7691	0.8512	0.7673	0.7797	0.787	0.7201	0.8077	0.7605	0.8208	0.875	0.8289	0.795	0.8361	0.8004	0.7829	0.7185	0.4662	0.6507	0.5487	0.6989	0.6472	0.6345	0.7168	0.6549	0.6916	0.54	0.6712	0.759	0.7882	0.6851	0.7687	0.8704	0.7666	0.7774	0.7764	0.7508	0.7628	0.7039	0.7038	0.2994	0.3242	0.6183	0.3534	0.241	0.0455	0.0265	0.0489
40S ribosomal protein S17_2103	-0.043	-0.1758	-0.1501	-0.4932	-0.4519	-0.1852	-0.405	-0.0949	-0.2412	-0.1908	-0.0863	-0.1541	-0.1523	-0.3377	-0.1566	-0.2142	-0.3569	-0.431	-0.3689	-0.1439	-0.3958	-0.0887	-0.2576	-0.4712	-0.1937	-0.2073	0.0584	0.1052	0.042	-0.0388	0.0107	0.0478	0.1639	0.1813	0.3381	0.0681	0.0687	0.1234	-0.2291	-0.2399	-0.2049	0.5604	0.6587	0.6956	0.7567	0.8291	0.7112	0.6755	0.6981	0.6594	0.4589	0.5099	0.4344	0.5436	0.6582	0.583	0.7702	0.7525	0.7193	0.7625	0.7104	0.6464	0.6838	0.8157	0.7949	0.8624	0.8358	0.6304	0.7459	1	0.8082	0.768	0.7617	0.7893	0.7272	0.7884	0.8314	0.8125	0.7991	0.8648	0.7795	0.8273	0.7818	0.7893	0.7709	0.7881	0.7588	0.7819	0.7688	0.5241	0.6111	0.6252	0.7252	0.8195	0.7953	0.7568	0.7644	0.8114	0.6118	0.7055	0.7402	0.7368	0.7391	0.6966	0.8154	0.7838	0.8442	0.7683	0.6366	0.6833	0.6794	0.7358	0.1865	0.3395	0.4658	0.337	0.3761	0.2797	0.3386	0.08
40S ribosomal protein S9_2189	-0.0694	-0.2612	-0.2053	-0.5521	-0.4317	-0.3143	-0.249	-0.045	-0.2708	-0.3589	-0.2026	-0.3138	-0.2333	-0.2833	-0.2025	-0.3624	-0.3061	-0.4463	-0.3917	-0.285	-0.392	-0.0962	-0.1951	-0.4804	-0.1719	-0.0473	-0.0389	0.0612	0.1137	-0.085	-0.0223	0.0063	-0.0162	0.1402	0.2987	0.0863	0.0128	0.0464	-0.295	-0.3212	-0.2152	0.4462	0.6248	0.6323	0.7269	0.6901	0.6648	0.6511	0.6454	0.6538	0.571	0.5215	0.4386	0.5364	0.6735	0.6053	0.7131	0.7009	0.6149	0.6824	0.6271	0.5453	0.6721	0.7865	0.817	0.8004	0.7606	0.5673	0.7186	0.8082	1	0.704	0.7826	0.7896	0.6915	0.7286	0.7863	0.7645	0.7755	0.834	0.7388	0.7789	0.7394	0.6734	0.7724	0.7158	0.6958	0.7703	0.6495	0.5941	0.7072	0.6563	0.6891	0.7343	0.6989	0.754	0.7772	0.7441	0.6306	0.6866	0.7685	0.7272	0.7232	0.6922	0.8111	0.7682	0.7133	0.7077	0.6945	0.6457	0.679	0.6946	0.3309	0.2223	0.5103	0.428	0.3247	0.1932	0.2738	-0.0013
40S ribosomal protein S2 (S4) (LLRep3 protein)_4490	-0.0719	-0.3237	-0.2605	-0.4612	-0.4541	-0.1588	-0.335	-0.2012	-0.2247	-0.2407	-0.0464	-0.4352	-0.4032	-0.5002	-0.3942	-0.2167	-0.3842	-0.4858	-0.5545	-0.2929	-0.3649	-0.1618	-0.2259	-0.4447	-0.1119	-0.0036	0.0589	0.0247	0.0773	-0.1732	0.0665	-0.031	0.0752	0.0024	0.3008	0.1163	0.0299	-0.1254	-0.3437	-0.2702	-0.1908	0.6117	0.6692	0.768	0.8081	0.8245	0.7327	0.7423	0.7312	0.7125	0.4509	0.5424	0.4943	0.5334	0.6226	0.6045	0.7982	0.756	0.7234	0.8026	0.673	0.6444	0.6014	0.8536	0.8363	0.8421	0.6952	0.6859	0.7427	0.768	0.704	1	0.8531	0.9057	0.752	0.8123	0.7907	0.7697	0.8233	0.8899	0.8059	0.8537	0.8542	0.8564	0.8572	0.8833	0.8695	0.9011	0.8266	0.5746	0.7546	0.6534	0.8028	0.7754	0.8116	0.7844	0.7634	0.7628	0.6637	0.6268	0.8289	0.8109	0.7849	0.8508	0.8476	0.8645	0.822	0.8804	0.7481	0.8071	0.8513	0.8261	0.0924	0.5183	0.4477	0.3933	0.3206	0.2534	0.2184	0.0556
40S ribosomal protein S2_2274	-0.106	-0.314	-0.2349	-0.6021	-0.5784	-0.4037	-0.3596	-0.1874	-0.2799	-0.3995	-0.2116	-0.3772	-0.3605	-0.3716	-0.2315	-0.2931	-0.3427	-0.4329	-0.4285	-0.2881	-0.4454	-0.0609	-0.275	-0.5379	-0.1762	-0.1195	-0.0478	-0.0358	-0.0731	-0.1848	-0.1047	-0.095	0.0157	0.0042	0.3522	0.1053	0.0606	0.015	-0.2441	-0.2287	-0.1496	0.5593	0.6605	0.7781	0.8841	0.7519	0.778	0.8015	0.8098	0.7942	0.5164	0.5597	0.5531	0.5746	0.579	0.5805	0.7464	0.7199	0.6561	0.7503	0.612	0.6402	0.5601	0.8209	0.8768	0.8605	0.7382	0.7086	0.7745	0.7617	0.7826	0.8531	1	0.9173	0.798	0.863	0.8212	0.8457	0.8747	0.8775	0.8355	0.8514	0.8235	0.8255	0.883	0.8763	0.8429	0.8485	0.7484	0.6127	0.8298	0.7765	0.7877	0.8251	0.8112	0.777	0.7967	0.7838	0.7763	0.733	0.8198	0.8503	0.8169	0.8658	0.8655	0.8622	0.7834	0.7947	0.7902	0.7051	0.7954	0.7736	0.2108	0.3677	0.4083	0.4085	0.2114	0.3297	0.31	0.0388
60S ribosomal protein L17 (L23)_5562	-0.1087	-0.3356	-0.2419	-0.5095	-0.5006	-0.3793	-0.4472	-0.2221	-0.3003	-0.4298	-0.1934	-0.4053	-0.4222	-0.4042	-0.3333	-0.2261	-0.382	-0.5469	-0.4625	-0.3035	-0.3611	-0.0779	-0.1874	-0.422	-0.1824	-0.0138	-0.0646	0.0672	0.0804	-0.1244	-0.0291	-0.0974	0.0925	0.0137	0.2773	0.1048	0.0877	-0.0776	-0.2342	-0.2389	-0.209	0.5456	0.6865	0.7933	0.8631	0.7939	0.7958	0.7626	0.8038	0.7859	0.4883	0.4727	0.544	0.4996	0.6082	0.676	0.8081	0.7978	0.6965	0.8189	0.6774	0.6364	0.6149	0.8221	0.8541	0.8478	0.7182	0.7536	0.7691	0.7893	0.7896	0.9057	0.9173	1	0.7362	0.844	0.825	0.8449	0.8662	0.8849	0.8103	0.8994	0.8319	0.8519	0.8854	0.8962	0.8916	0.8862	0.8005	0.5729	0.8011	0.7685	0.7838	0.7891	0.8128	0.8061	0.8178	0.8395	0.709	0.6862	0.8786	0.8666	0.8296	0.8706	0.8865	0.9013	0.8589	0.8927	0.801	0.7819	0.8458	0.7755	0.1345	0.3825	0.4503	0.4825	0.2785	0.3059	0.3024	0.0458
40S ribosomal protein S25_4529	-0.0532	-0.2381	-0.171	-0.5376	-0.563	-0.3639	-0.4553	-0.2424	-0.2183	-0.3857	-0.269	-0.28	-0.3554	-0.4217	-0.1565	-0.2825	-0.2945	-0.2216	-0.4	-0.1758	-0.2747	-0.193	-0.134	-0.4002	-0.1311	-0.2235	-0.2068	-0.1829	0.0052	-0.105	-0.076	0.033	0.2037	-0.0247	0.3096	0.0079	0.0589	0.0821	-0.2772	-0.2343	-0.257	0.6374	0.6998	0.7067	0.7221	0.7758	0.6873	0.8028	0.6597	0.7602	0.5536	0.348	0.2891	0.4515	0.7352	0.5367	0.7718	0.7221	0.7193	0.7002	0.6239	0.7385	0.5075	0.8309	0.8886	0.8636	0.8601	0.7591	0.8512	0.7272	0.6915	0.752	0.798	0.7362	1	0.8497	0.8172	0.8252	0.8194	0.8616	0.8101	0.754	0.8714	0.8344	0.8372	0.8612	0.7765	0.8322	0.7507	0.5874	0.716	0.6114	0.8345	0.7589	0.7332	0.7252	0.6858	0.7053	0.6713	0.6951	0.7773	0.7867	0.7891	0.814	0.8396	0.7811	0.741	0.7137	0.7758	0.7972	0.7859	0.6969	0.4272	0.4289	0.5023	0.3651	0.2387	0.33	0.241	-0.005
40S ribosomal protein S3a_4349	-0.0866	-0.3715	-0.1035	-0.563	-0.6216	-0.341	-0.5097	-0.2385	-0.3161	-0.4203	-0.0945	-0.1798	-0.3565	-0.492	-0.2608	-0.2252	-0.2974	-0.3669	-0.5017	-0.2981	-0.3807	-0.0646	-0.1694	-0.3875	-0.2392	-0.1092	-0.0834	0.0021	-0.0465	-0.0556	-0.0081	0.0334	0.1943	0.016	0.3382	0.0742	0.0874	0.0418	-0.2891	-0.2225	-0.2168	0.6147	0.6323	0.7528	0.7961	0.7938	0.7914	0.7942	0.7767	0.6792	0.5399	0.4712	0.4334	0.536	0.6715	0.6095	0.7525	0.7927	0.7175	0.7694	0.7107	0.7148	0.5747	0.8787	0.8919	0.8963	0.8489	0.7819	0.7673	0.7884	0.7286	0.8123	0.863	0.844	0.8497	1	0.9028	0.9028	0.8838	0.891	0.8648	0.8593	0.8676	0.8881	0.8846	0.9098	0.8704	0.8741	0.7355	0.6549	0.7873	0.7071	0.8925	0.8248	0.8908	0.8305	0.8131	0.8214	0.8055	0.7914	0.8521	0.8638	0.8603	0.8752	0.8393	0.8622	0.8558	0.8858	0.8262	0.8301	0.8273	0.829	0.3858	0.5292	0.4767	0.4066	0.3414	0.3391	0.3221	-0.0217
40S ribosomal protein S5_2999	-0.0543	-0.3799	-0.2325	-0.5307	-0.5227	-0.3795	-0.3969	-0.1324	-0.2481	-0.3995	-0.1817	-0.2512	-0.3093	-0.4256	-0.2078	-0.2377	-0.3993	-0.439	-0.5663	-0.0899	-0.3089	-0.0428	-0.133	-0.3581	-0.1852	-0.1544	-0.0961	-0.0196	0.1118	0.0072	-0.0503	-0.0299	0.2282	0.0914	0.3188	0.0747	0.1166	0.0829	-0.1912	-0.2812	-0.2566	0.6141	0.6288	0.7206	0.8172	0.8598	0.7752	0.7879	0.7801	0.6826	0.6193	0.4194	0.4039	0.4942	0.7162	0.6606	0.7976	0.7918	0.7678	0.7617	0.7776	0.7636	0.5168	0.8965	0.9378	0.919	0.8626	0.7438	0.7797	0.8314	0.7863	0.7907	0.8212	0.825	0.8172	0.9028	1	0.9117	0.9149	0.885	0.8868	0.8878	0.8953	0.8902	0.9243	0.9053	0.8814	0.8533	0.7939	0.5674	0.7294	0.6365	0.8385	0.7944	0.8627	0.7828	0.7995	0.7756	0.7415	0.732	0.8843	0.8912	0.8589	0.8526	0.8351	0.8236	0.8617	0.8373	0.7761	0.779	0.7993	0.8421	0.4414	0.5337	0.6144	0.3861	0.254	0.3151	0.3659	-0.1254
60S ribosomal protein L26_2252	-0.1278	-0.3352	-0.2224	-0.6181	-0.6575	-0.4702	-0.4727	-0.2683	-0.2446	-0.332	-0.2798	-0.1817	-0.2421	-0.3034	-0.0947	-0.1936	-0.3775	-0.3777	-0.5136	-0.1801	-0.2685	-0.19	-0.1439	-0.4384	-0.2492	-0.0796	-0.1721	-0.0586	0.0167	-0.0964	-0.0593	0.1254	0.2089	0.0064	0.2947	0.037	0.0285	0.0945	-0.2458	-0.3066	-0.2184	0.6093	0.6318	0.7429	0.8515	0.8062	0.7818	0.7615	0.7778	0.7529	0.5981	0.4679	0.5326	0.3535	0.656	0.6118	0.7506	0.7687	0.6973	0.7573	0.7524	0.6877	0.625	0.8486	0.8681	0.9061	0.8549	0.7658	0.787	0.8125	0.7645	0.7697	0.8457	0.8449	0.8252	0.9028	0.9117	1	0.8619	0.8763	0.8544	0.8908	0.8606	0.8532	0.8812	0.8926	0.8553	0.8702	0.7262	0.552	0.7886	0.712	0.8317	0.8031	0.8545	0.7792	0.7638	0.7709	0.6989	0.6398	0.8254	0.8223	0.8391	0.8386	0.8321	0.8288	0.8415	0.8309	0.7754	0.7651	0.8012	0.7681	0.3807	0.4366	0.4874	0.4358	0.3234	0.3293	0.3813	-0.0518
40S ribosomal protein S3a (V-fos transformation effector protein)_2651	-0.078	-0.3353	-0.154	-0.5473	-0.5051	-0.2921	-0.4505	-0.1442	-0.3479	-0.4652	-0.2367	-0.3289	-0.3611	-0.4368	-0.2257	-0.0675	-0.4076	-0.4136	-0.4918	-0.2277	-0.3564	-0.0108	-0.1939	-0.4494	-0.1807	-0.2283	-0.1297	-0.1194	-0.0338	-0.082	-0.1386	-0.1772	0.1481	-0.0164	0.3573	0.1509	0.0237	0.1068	-0.1285	-0.2208	-0.1222	0.6241	0.6357	0.7774	0.8817	0.8328	0.7866	0.8063	0.8284	0.7497	0.527	0.4527	0.3833	0.5221	0.6598	0.5716	0.7448	0.7377	0.7151	0.7292	0.7182	0.722	0.5147	0.8305	0.9105	0.871	0.7816	0.7427	0.7201	0.7991	0.7755	0.8233	0.8747	0.8662	0.8194	0.8838	0.9149	0.8619	1	0.9018	0.8584	0.8824	0.8466	0.8677	0.9	0.8807	0.8671	0.8303	0.841	0.526	0.7345	0.6494	0.803	0.8152	0.8509	0.7424	0.7619	0.7844	0.731	0.6805	0.8403	0.8188	0.8359	0.8566	0.8037	0.8104	0.815	0.8039	0.7145	0.7815	0.8042	0.7875	0.3093	0.483	0.5448	0.3432	0.2307	0.3906	0.413	-0.0193
60S acidic ribosomal protein P1_3095	-0.1473	-0.3005	-0.2395	-0.5971	-0.5635	-0.2538	-0.4599	-0.1696	-0.3357	-0.4233	-0.2466	-0.3266	-0.3705	-0.4422	-0.2875	-0.3103	-0.2889	-0.3772	-0.4478	-0.3465	-0.3665	-0.1641	-0.2379	-0.4974	-0.2768	-0.1614	-0.1203	-0.0913	0.0079	-0.1231	-0.1041	-0.0169	0.084	0.0335	0.292	0.1488	0.0276	0.1137	-0.3	-0.2205	-0.1854	0.6808	0.7456	0.787	0.838	0.8875	0.8451	0.8692	0.8114	0.7856	0.6077	0.4803	0.4344	0.5435	0.7207	0.5785	0.8246	0.7999	0.7701	0.7471	0.6831	0.6753	0.6273	0.8829	0.9032	0.9238	0.8392	0.7028	0.8077	0.8648	0.834	0.8899	0.8775	0.8849	0.8616	0.891	0.885	0.8763	0.9018	1	0.9001	0.8959	0.9056	0.8821	0.9146	0.9172	0.8973	0.8895	0.8021	0.6088	0.7814	0.7307	0.8684	0.8664	0.8554	0.8497	0.8096	0.8512	0.6971	0.78	0.8715	0.8239	0.853	0.8638	0.9061	0.9106	0.8463	0.8668	0.8228	0.7893	0.8013	0.7987	0.3265	0.4156	0.523	0.3746	0.259	0.3446	0.2583	0.1009
60S ribosomal protein L23_2277	-0.0991	-0.3096	-0.2866	-0.543	-0.5077	-0.3774	-0.344	-0.0184	-0.2705	-0.3774	-0.2301	-0.2178	-0.2708	-0.4147	-0.3187	-0.196	-0.4024	-0.4092	-0.5343	-0.3207	-0.3884	-0.1297	-0.2818	-0.4616	-0.3843	-0.1313	-0.1526	-0.0386	-0.0452	-0.0873	-0.0721	-0.0875	0.145	0.1236	0.3501	0.134	-0.0468	0.036	-0.2286	-0.2346	-0.1155	0.6725	0.7499	0.7323	0.7895	0.8586	0.8014	0.8332	0.7991	0.6794	0.6126	0.461	0.406	0.5147	0.6558	0.5364	0.8066	0.7392	0.7677	0.6855	0.6337	0.6571	0.5722	0.8569	0.8648	0.8497	0.7882	0.6718	0.7605	0.7795	0.7388	0.8059	0.8355	0.8103	0.8101	0.8648	0.8868	0.8544	0.8584	0.9001	1	0.8442	0.8631	0.8802	0.9362	0.8609	0.8717	0.8281	0.7559	0.6117	0.6847	0.6906	0.8747	0.8421	0.8532	0.7987	0.7674	0.7358	0.7447	0.7264	0.8369	0.849	0.8266	0.8651	0.8499	0.8192	0.7919	0.8102	0.7867	0.7531	0.7959	0.7756	0.311	0.4596	0.4875	0.3741	0.2255	0.4102	0.2282	-0.1337
60S ribosomal protein L27_2273	-0.0472	-0.4035	-0.2463	-0.5256	-0.5075	-0.3284	-0.4654	-0.1613	-0.2193	-0.3141	-0.224	-0.2333	-0.2973	-0.3854	-0.1628	-0.2365	-0.3254	-0.3741	-0.5456	-0.2643	-0.2554	-0.1941	-0.213	-0.5039	-0.2048	-0.0959	-0.1366	-0.0554	0.06	-0.2509	-0.15	-0.12	0.0058	0.0704	0.4605	0.2742	0.0862	0.1366	-0.1224	-0.1567	-0.0614	0.733	0.7535	0.8228	0.9177	0.8919	0.7997	0.7654	0.7909	0.7451	0.5733	0.3817	0.4244	0.3575	0.6334	0.6177	0.7127	0.7222	0.6641	0.7286	0.6983	0.572	0.5198	0.8345	0.8576	0.8693	0.756	0.7581	0.8208	0.8273	0.7789	0.8537	0.8514	0.8994	0.754	0.8593	0.8878	0.8908	0.8824	0.8959	0.8442	1	0.8962	0.909	0.8947	0.9024	0.9181	0.8897	0.8023	0.5223	0.6608	0.6445	0.7436	0.7386	0.7863	0.7122	0.7047	0.7126	0.5823	0.6437	0.8291	0.8161	0.7497	0.7919	0.806	0.8182	0.8314	0.8751	0.7192	0.744	0.761	0.7566	0.202	0.3784	0.5451	0.2701	0.1532	0.1907	0.2417	-0.0604
60S ribosomal protein L36a-like_4841	0.0345	-0.362	-0.2851	-0.4569	-0.4894	-0.3343	-0.4519	-0.2386	-0.1805	-0.3735	-0.2254	-0.3146	-0.4403	-0.5238	-0.2663	-0.3836	-0.2367	-0.3131	-0.5474	-0.2734	-0.1941	-0.1231	-0.2511	-0.4432	-0.187	-0.0687	-0.1821	-0.0719	0.1152	-0.1586	-0.1394	-0.0605	0.0426	-0.0367	0.4506	0.2397	0.2142	0.0663	-0.1952	-0.0888	-0.1663	0.7245	0.7207	0.8222	0.7985	0.9013	0.859	0.843	0.7231	0.7056	0.6188	0.3006	0.3177	0.4832	0.7287	0.5763	0.7815	0.7467	0.6949	0.6943	0.6985	0.6737	0.5243	0.8553	0.9093	0.8912	0.8393	0.8016	0.875	0.7818	0.7394	0.8542	0.8235	0.8319	0.8714	0.8676	0.8953	0.8606	0.8466	0.9056	0.8631	0.8962	1	0.9241	0.9126	0.9269	0.9168	0.9084	0.8058	0.5448	0.7135	0.6414	0.8157	0.7367	0.759	0.7598	0.7245	0.7166	0.6498	0.6948	0.8835	0.8333	0.8128	0.849	0.8546	0.8519	0.8266	0.8511	0.8292	0.8303	0.8297	0.8228	0.3248	0.4779	0.6131	0.3252	0.1717	0.1354	0.1621	-0.0133
60S ribosomal protein L36a_3020	0.0335	-0.3883	-0.2076	-0.4815	-0.5527	-0.3153	-0.504	-0.1483	-0.2218	-0.3692	-0.1666	-0.2702	-0.3949	-0.4603	-0.2767	-0.1683	-0.3758	-0.3138	-0.5325	-0.2323	-0.3	-0.1242	-0.2806	-0.4414	-0.2723	-0.1609	-0.2136	-0.1126	-0.0602	-0.14	-0.0976	-0.1772	0.0874	-0.0414	0.4208	0.2241	0.1312	0.0692	-0.1415	-0.0827	-0.099	0.7226	0.7522	0.807	0.8186	0.9077	0.8011	0.8039	0.7957	0.6672	0.6181	0.3245	0.3375	0.4317	0.5894	0.5272	0.7655	0.7312	0.6792	0.711	0.6469	0.6806	0.4627	0.8344	0.8634	0.8489	0.7765	0.781	0.8289	0.7893	0.6734	0.8564	0.8255	0.8519	0.8344	0.8881	0.8902	0.8532	0.8677	0.8821	0.8802	0.909	0.9241	1	0.8911	0.8974	0.9162	0.8807	0.7884	0.5865	0.6385	0.6292	0.7987	0.7609	0.8326	0.7506	0.7392	0.7254	0.6844	0.6746	0.8262	0.831	0.7744	0.8475	0.8229	0.827	0.8456	0.8641	0.782	0.8152	0.7992	0.7751	0.2611	0.4439	0.4834	0.3311	0.1759	0.2987	0.1855	-0.0398
60S ribosomal protein L13a (23 kDa highly basic protein)_4941	-0.1113	-0.3292	-0.3628	-0.5373	-0.5109	-0.4367	-0.4101	-0.1568	-0.3144	-0.4459	-0.3044	-0.3875	-0.384	-0.455	-0.2958	-0.2679	-0.3565	-0.4609	-0.5212	-0.2552	-0.3082	-0.0883	-0.2277	-0.4412	-0.2525	-0.1038	-0.1518	-0.0081	0.1074	-0.1482	-0.0966	-0.1112	0.132	0.027	0.3159	0.1198	0.0278	0.0131	-0.2386	-0.2414	-0.1931	0.6741	0.6895	0.7623	0.8616	0.8737	0.8302	0.8471	0.8184	0.7852	0.6068	0.4097	0.4291	0.4643	0.6949	0.6387	0.8248	0.7781	0.7531	0.7604	0.6905	0.6642	0.512	0.8929	0.9174	0.8904	0.7831	0.7345	0.795	0.7709	0.7724	0.8572	0.883	0.8854	0.8372	0.8846	0.9243	0.8812	0.9	0.9146	0.9362	0.8947	0.9126	0.8911	1	0.9453	0.9309	0.901	0.8037	0.5615	0.7488	0.6987	0.8696	0.7991	0.8318	0.7902	0.7855	0.7711	0.7487	0.7151	0.9104	0.9175	0.8734	0.8926	0.8724	0.8798	0.8097	0.8472	0.7964	0.7855	0.8426	0.7959	0.3376	0.476	0.5489	0.4196	0.1681	0.337	0.2997	-0.1159
60S ribosomal protein L37a_5420	-0.1239	-0.3562	-0.299	-0.5421	-0.5458	-0.4028	-0.4974	-0.3135	-0.2879	-0.4153	-0.224	-0.3302	-0.4333	-0.4708	-0.2256	-0.304	-0.2447	-0.3844	-0.4886	-0.217	-0.2612	-0.1384	-0.2163	-0.3762	-0.1616	-0.1185	-0.1292	0.0151	0.1282	-0.1453	-0.0853	-0.0262	0.1592	-0.0151	0.3132	0.1338	0.1389	0.0431	-0.2382	-0.1819	-0.2307	0.6998	0.6958	0.803	0.8626	0.8705	0.8339	0.8427	0.7886	0.7927	0.5217	0.4042	0.4317	0.4545	0.722	0.6628	0.7926	0.8299	0.74	0.8028	0.7416	0.6935	0.5058	0.8981	0.9024	0.9069	0.8174	0.7909	0.8361	0.7881	0.7158	0.8833	0.8763	0.8962	0.8612	0.9098	0.9053	0.8926	0.8807	0.9172	0.8609	0.9024	0.9269	0.8974	0.9453	1	0.9266	0.8996	0.8344	0.5143	0.7816	0.6799	0.8448	0.7614	0.8282	0.7797	0.7672	0.8091	0.6929	0.7121	0.9119	0.8973	0.8826	0.8676	0.8759	0.8981	0.853	0.8935	0.7975	0.8125	0.8289	0.8006	0.3127	0.5398	0.5424	0.3779	0.2184	0.274	0.2915	-0.0074
60S ribosomal protein L34_3316	-0.1094	-0.4161	-0.2937	-0.4723	-0.4753	-0.3517	-0.4681	-0.2376	-0.2753	-0.3938	-0.2895	-0.3888	-0.4236	-0.5216	-0.3611	-0.2793	-0.3036	-0.3879	-0.5585	-0.3134	-0.24	-0.0628	-0.1688	-0.3991	-0.244	-0.0395	-0.125	-0.0129	0.0719	-0.1404	-0.0588	-0.1659	0.0756	-0.0591	0.3256	0.209	0.1187	-0.044	-0.2523	-0.1249	-0.159	0.7018	0.7061	0.7643	0.8484	0.8703	0.851	0.8174	0.7873	0.719	0.5542	0.3176	0.3946	0.4425	0.6217	0.6315	0.797	0.7701	0.6983	0.726	0.625	0.6508	0.4898	0.8279	0.8762	0.8625	0.7257	0.7147	0.8004	0.7588	0.6958	0.8695	0.8429	0.8916	0.7765	0.8704	0.8814	0.8553	0.8671	0.8973	0.8717	0.9181	0.9168	0.9162	0.9309	0.9266	1	0.882	0.7655	0.4761	0.6777	0.6522	0.8154	0.7441	0.8083	0.7818	0.7675	0.7643	0.6847	0.6887	0.8888	0.8599	0.7925	0.862	0.8424	0.886	0.8417	0.9135	0.7991	0.7846	0.7942	0.7945	0.2998	0.4281	0.5554	0.4304	0.1693	0.238	0.1747	0.041
PREDICTED: similar to 60S ribosomal protein L32 [Canis familiaris]_4944	-0.0593	-0.337	-0.2342	-0.5443	-0.5288	-0.3375	-0.4386	-0.2704	-0.2379	-0.3687	-0.212	-0.3201	-0.4119	-0.4883	-0.2674	-0.2752	-0.338	-0.4572	-0.5321	-0.2612	-0.2471	-0.1372	-0.1457	-0.5077	-0.1245	0.0052	-0.0425	-0.0152	0.1017	-0.1612	0.0183	0.0281	0.113	-0.0034	0.3752	0.1168	0.1374	-0.0135	-0.3612	-0.2271	-0.2366	0.6465	0.6489	0.7953	0.8197	0.8399	0.7402	0.7948	0.7331	0.7581	0.5778	0.459	0.4853	0.4771	0.6431	0.6075	0.77	0.7388	0.7153	0.7539	0.6684	0.6186	0.589	0.828	0.8802	0.8679	0.7752	0.7778	0.7829	0.7819	0.7703	0.9011	0.8485	0.8862	0.8322	0.8741	0.8533	0.8702	0.8303	0.8895	0.8281	0.8897	0.9084	0.8807	0.901	0.8996	0.882	1	0.7657	0.6397	0.7584	0.6978	0.8524	0.7784	0.8058	0.7552	0.7906	0.7348	0.6941	0.664	0.8648	0.8351	0.805	0.8485	0.8237	0.859	0.8082	0.8614	0.7968	0.8414	0.8967	0.7907	0.257	0.4276	0.4742	0.4324	0.2679	0.2561	0.2228	-0.0557
60S ribosomal protein L7_3075	-0.0475	-0.2621	-0.1648	-0.4366	-0.3135	-0.2042	-0.3452	-0.1888	-0.0994	-0.2338	-0.0909	-0.2872	-0.2478	-0.3907	-0.1381	-0.1171	-0.3898	-0.3985	-0.4947	-0.1358	-0.1697	-0.1163	-0.2632	-0.4036	-0.0455	-0.2176	-0.07	-0.0718	0.0851	-0.1216	-0.1146	-0.0751	0.1565	0.0406	0.352	0.1172	0.0478	-0.0005	0.0028	-0.2399	-0.1236	0.6523	0.6754	0.7802	0.7786	0.828	0.6987	0.6958	0.6697	0.7112	0.3873	0.406	0.3791	0.4172	0.6861	0.5833	0.7308	0.6728	0.7296	0.725	0.7073	0.6491	0.4859	0.7893	0.8254	0.8338	0.7721	0.727	0.7185	0.7688	0.6495	0.8266	0.7484	0.8005	0.7507	0.7355	0.7939	0.7262	0.841	0.8021	0.7559	0.8023	0.8058	0.7884	0.8037	0.8344	0.7655	0.7657	1	0.4236	0.6224	0.5568	0.6969	0.6384	0.7086	0.6423	0.6417	0.6742	0.5436	0.5461	0.7737	0.7571	0.761	0.7317	0.7682	0.7452	0.7426	0.7275	0.6095	0.746	0.7987	0.704	0.0987	0.4462	0.5513	0.2613	0.1916	0.259	0.4091	-0.0131
40S ribosomal protein S10_1432	0.0658	-0.2132	0.0133	-0.463	-0.459	-0.2427	-0.2437	-0.0264	-0.1506	-0.2598	0.0996	-0.0228	-0.2293	-0.4742	-0.3028	-0.3254	-0.4501	-0.3812	-0.4977	-0.2277	-0.3863	-0.0786	-0.097	-0.3982	-0.1544	0.023	-0.0472	-0.0458	-0.0119	0.112	0.1405	0.1882	0.2112	0.1417	0.1262	-0.1891	-0.1138	-0.0721	-0.2767	-0.3399	-0.2177	0.217	0.454	0.4381	0.4443	0.4498	0.434	0.522	0.4843	0.4128	0.4535	0.5132	0.42	0.5303	0.3777	0.4235	0.5538	0.4782	0.4963	0.5045	0.4246	0.5217	0.5289	0.5923	0.6296	0.6433	0.6172	0.5245	0.4662	0.5241	0.5941	0.5746	0.6127	0.5729	0.5874	0.6549	0.5674	0.552	0.526	0.6088	0.6117	0.5223	0.5448	0.5865	0.5615	0.5143	0.4761	0.6397	0.4236	1	0.5788	0.7368	0.7408	0.71	0.6787	0.6436	0.6834	0.5906	0.6987	0.6512	0.5865	0.5684	0.5673	0.6387	0.6051	0.6314	0.5948	0.5534	0.7379	0.638	0.6403	0.6483	0.2971	0.2619	0.1536	0.4397	0.3261	0.4305	0.112	-0.1038
40S ribosomal protein S3_2508	-0.1235	-0.2197	-0.1629	-0.5162	-0.5545	-0.3731	-0.3677	-0.2508	-0.2321	-0.3963	-0.1629	-0.3804	-0.4494	-0.3305	-0.2984	-0.3113	-0.312	-0.5631	-0.452	-0.2821	-0.3444	-0.033	-0.0613	-0.3021	-0.0953	0.1059	0.0112	0.0858	0.1166	0.0423	0.0628	0.2307	0.1898	-0.0566	0.1001	-0.1557	0.0194	-0.1227	-0.4471	-0.4239	-0.3897	0.32	0.5007	0.6141	0.6973	0.5588	0.6725	0.6828	0.6672	0.687	0.49	0.5289	0.6286	0.544	0.6595	0.5756	0.717	0.7441	0.6587	0.7325	0.6923	0.6754	0.6367	0.773	0.791	0.7899	0.7154	0.6326	0.6507	0.6111	0.7072	0.7546	0.8298	0.8011	0.716	0.7873	0.7294	0.7886	0.7345	0.7814	0.6847	0.6608	0.7135	0.6385	0.7488	0.7816	0.6777	0.7584	0.6224	0.5788	1	0.8029	0.779	0.7651	0.7705	0.7887	0.7538	0.8041	0.7442	0.621	0.7742	0.7453	0.8388	0.8097	0.8112	0.8303	0.7244	0.7142	0.826	0.7103	0.8175	0.7658	0.3256	0.4205	0.3848	0.5459	0.4307	0.2682	0.3671	0.0723
60S ribosomal protein L3 (HIV-1 TAR RNA binding protein B) (TARBP-B)_4510	0.0344	-0.2604	-0.1153	-0.5689	-0.5989	-0.4393	-0.4731	-0.2555	-0.215	-0.3599	-0.2808	-0.1748	-0.3425	-0.31	-0.2347	-0.2897	-0.4229	-0.5237	-0.4469	-0.3789	-0.2986	-0.0858	-0.1713	-0.4358	-0.328	0.0222	-0.1133	0.0156	0.0571	0.0038	-0.0188	0.1012	0.1303	0.0244	0.0697	-0.1515	-0.0567	-0.1081	-0.3339	-0.2805	-0.164	0.2907	0.5742	0.6143	0.6785	0.5576	0.6838	0.6978	0.7423	0.6678	0.4639	0.4751	0.6834	0.4759	0.4518	0.4821	0.6195	0.6063	0.5851	0.5944	0.4683	0.4908	0.6141	0.6211	0.6844	0.7153	0.6909	0.5287	0.5487	0.6252	0.6563	0.6534	0.7765	0.7685	0.6114	0.7071	0.6365	0.712	0.6494	0.7307	0.6906	0.6445	0.6414	0.6292	0.6987	0.6799	0.6522	0.6978	0.5568	0.7368	0.8029	1	0.7491	0.7652	0.7646	0.7243	0.6955	0.7565	0.6908	0.5922	0.7255	0.6583	0.7848	0.7275	0.7446	0.82	0.6984	0.6469	0.8117	0.6166	0.7141	0.6417	0.1953	0.1333	0.1162	0.5319	0.2888	0.4196	0.3154	0.0026
40S ribosomal protein S29_6844	-0.1916	-0.2497	-0.1316	-0.5594	-0.5399	-0.3168	-0.3594	-0.2385	-0.2544	-0.3625	-0.1264	-0.2592	-0.3642	-0.5671	-0.3518	-0.2609	-0.4145	-0.4299	-0.5579	-0.2763	-0.3284	-0.1223	-0.0351	-0.3709	-0.2523	0.0146	0.0097	0.0126	0.0629	0.0929	0.1239	0.1984	0.3713	0.1145	0.122	-0.1796	-0.0909	-0.0963	-0.4269	-0.4363	-0.3694	0.5114	0.5985	0.5975	0.6636	0.7039	0.7369	0.773	0.6928	0.7092	0.5246	0.4979	0.4817	0.5648	0.6913	0.6564	0.8396	0.7684	0.8425	0.7429	0.6908	0.756	0.6404	0.8491	0.8712	0.8848	0.825	0.7321	0.6989	0.7252	0.6891	0.8028	0.7877	0.7838	0.8345	0.8925	0.8385	0.8317	0.803	0.8684	0.8747	0.7436	0.8157	0.7987	0.8696	0.8448	0.8154	0.8524	0.6969	0.7408	0.779	0.7491	1	0.854	0.8858	0.8558	0.8238	0.8174	0.8314	0.7789	0.8613	0.8468	0.8715	0.8878	0.8394	0.8797	0.79	0.7954	0.8429	0.8618	0.8595	0.8204	0.4432	0.4931	0.4578	0.5663	0.4053	0.454	0.2514	-0.0012
60S ribosomal protein L22 (Epstein-Barr virus small RNA associated protein) (EBER associated protein) (EAP) (Heparin binding protein HBp15)_2299	-0.1102	-0.1719	-0.1753	-0.581	-0.5717	-0.3044	-0.38	-0.0739	-0.3695	-0.3555	-0.1053	-0.2182	-0.2253	-0.375	-0.2991	-0.1886	-0.4694	-0.5235	-0.4114	-0.2761	-0.5259	-0.078	-0.1776	-0.4511	-0.2602	-0.1734	0.0329	-0.0153	-0.0312	0.0305	0.059	0.0576	0.2492	0.0706	0.2027	-0.0633	-0.1287	0.0335	-0.3846	-0.349	-0.2376	0.427	0.5966	0.6299	0.7316	0.7174	0.7138	0.7296	0.7424	0.6722	0.4937	0.6455	0.5333	0.6346	0.5883	0.4853	0.7727	0.7229	0.7177	0.7348	0.6691	0.7315	0.6938	0.799	0.8117	0.8124	0.7464	0.5964	0.6472	0.8195	0.7343	0.7754	0.8251	0.7891	0.7589	0.8248	0.7944	0.8031	0.8152	0.8664	0.8421	0.7386	0.7367	0.7609	0.7991	0.7614	0.7441	0.7784	0.6384	0.71	0.7651	0.7652	0.854	1	0.8569	0.8254	0.802	0.8371	0.7865	0.7491	0.7356	0.7417	0.7721	0.8133	0.8231	0.8051	0.7909	0.7344	0.766	0.6973	0.7522	0.7752	0.267	0.4072	0.3525	0.4459	0.4323	0.5155	0.2762	0.0047
60S ribosomal protein L5A_2423	-0.0323	-0.2707	-0.0313	-0.6096	-0.6787	-0.322	-0.4502	-0.1796	-0.2739	-0.3192	-0.0843	-0.2075	-0.2822	-0.3981	-0.2819	-0.0607	-0.5489	-0.5216	-0.6013	-0.2701	-0.4543	-0.0689	-0.1836	-0.378	-0.317	-0.0734	0.0216	0.0286	-0.018	0.1077	0.1649	0.1082	0.367	0.1038	0.1278	-0.1527	-0.1087	-0.0502	-0.3625	-0.3989	-0.2748	0.4523	0.5492	0.6179	0.7611	0.7227	0.7323	0.7128	0.8041	0.6176	0.5009	0.583	0.5794	0.5611	0.5685	0.5723	0.7695	0.798	0.7598	0.7719	0.721	0.7646	0.6161	0.8416	0.8245	0.8577	0.8071	0.6387	0.6345	0.7953	0.6989	0.8116	0.8112	0.8128	0.7332	0.8908	0.8627	0.8545	0.8509	0.8554	0.8532	0.7863	0.759	0.8326	0.8318	0.8282	0.8083	0.8058	0.7086	0.6787	0.7705	0.7646	0.8858	0.8569	1	0.8475	0.8476	0.8515	0.8404	0.7035	0.8151	0.7847	0.851	0.8493	0.8121	0.8576	0.8726	0.825	0.7814	0.7968	0.7968	0.8318	0.3285	0.4466	0.3283	0.553	0.4865	0.5555	0.4293	0.0121
40S ribosomal protein S27_4281	-0.0963	-0.2356	-0.1057	-0.479	-0.5552	-0.3545	-0.4007	-0.1469	-0.2003	-0.331	0.0312	-0.3413	-0.3225	-0.4215	-0.462	-0.2941	-0.4078	-0.5463	-0.5024	-0.4395	-0.5751	-0.1057	-0.129	-0.2349	-0.3005	-0.0002	0.0781	0.1479	-0.0009	0.1006	0.2443	0.1353	0.1952	0.0734	0.0313	-0.1218	-0.0324	-0.205	-0.4093	-0.3531	-0.362	0.3634	0.5764	0.6006	0.6077	0.6793	0.7531	0.6439	0.6731	0.5737	0.4668	0.5215	0.5305	0.6259	0.6757	0.6534	0.8756	0.8427	0.8013	0.8382	0.7147	0.7742	0.7162	0.8581	0.7979	0.8399	0.7786	0.6385	0.7168	0.7568	0.754	0.7844	0.777	0.8061	0.7252	0.8305	0.7828	0.7792	0.7424	0.8497	0.7987	0.7122	0.7598	0.7506	0.7902	0.7797	0.7818	0.7552	0.6423	0.6436	0.7887	0.7243	0.8558	0.8254	0.8475	1	0.92	0.9084	0.8428	0.8242	0.8092	0.8346	0.8121	0.8754	0.9265	0.9161	0.8754	0.842	0.8629	0.8145	0.793	0.875	0.2337	0.3661	0.4388	0.6418	0.5495	0.3662	0.232	0.2197
60S ribosomal protein L30_2468	-0.1378	-0.2629	-0.0572	-0.4781	-0.4711	-0.3657	-0.3629	-0.1316	-0.2375	-0.4003	0.0091	-0.351	-0.3709	-0.4801	-0.469	-0.2872	-0.3872	-0.6033	-0.4797	-0.3029	-0.5199	0.0727	-0.0984	-0.2762	-0.1329	-0.0175	0.1137	0.2133	0.0213	0.1654	0.2681	0.0576	0.2409	0.0558	0.1019	-0.0915	0.0834	-0.1838	-0.3831	-0.3079	-0.4084	0.3403	0.4925	0.6107	0.6258	0.6641	0.6732	0.6218	0.6451	0.5602	0.4425	0.5512	0.5072	0.6828	0.6025	0.6775	0.8378	0.8302	0.7387	0.811	0.6811	0.7627	0.6619	0.7995	0.8163	0.8218	0.7293	0.6525	0.6549	0.7644	0.7772	0.7634	0.7967	0.8178	0.6858	0.8131	0.7995	0.7638	0.7619	0.8096	0.7674	0.7047	0.7245	0.7392	0.7855	0.7672	0.7675	0.7906	0.6417	0.6834	0.7538	0.6955	0.8238	0.802	0.8476	0.92	1	0.8904	0.8868	0.8309	0.8394	0.8396	0.7834	0.8452	0.862	0.8799	0.8532	0.8287	0.8264	0.8011	0.818	0.8522	0.2699	0.3571	0.4546	0.6937	0.497	0.4171	0.2617	0.17
60S ribosomal protein L21_3170	-0.1701	-0.2439	-0.0927	-0.4758	-0.4982	-0.3088	-0.5151	-0.1756	-0.3442	-0.4338	-0.0621	-0.289	-0.414	-0.4615	-0.4414	-0.2524	-0.3416	-0.5731	-0.3628	-0.3446	-0.4915	0.0552	-0.1241	-0.2348	-0.192	-0.0701	0.065	0.1866	0.0498	0.1483	0.1912	0.1157	0.2712	0.0345	0.0324	-0.1344	0.01	-0.0989	-0.3806	-0.3017	-0.4162	0.3421	0.5816	0.6228	0.6573	0.663	0.7535	0.686	0.7091	0.6301	0.4147	0.5155	0.4613	0.6449	0.6624	0.6483	0.827	0.8832	0.7618	0.8383	0.7405	0.7653	0.6911	0.8046	0.787	0.836	0.762	0.6507	0.6916	0.8114	0.7441	0.7628	0.7838	0.8395	0.7053	0.8214	0.7756	0.7709	0.7844	0.8512	0.7358	0.7126	0.7166	0.7254	0.7711	0.8091	0.7643	0.7348	0.6742	0.5906	0.8041	0.7565	0.8174	0.8371	0.8515	0.9084	0.8904	1	0.7819	0.8001	0.812	0.8015	0.8422	0.8209	0.8764	0.92	0.8813	0.8365	0.8206	0.782	0.7424	0.7965	0.2842	0.3543	0.3949	0.6104	0.5343	0.393	0.3225	0.273
60S ribosomal protein L4A (L1A)_5115	-0.0124	-0.1553	-0.0423	-0.5253	-0.5305	-0.4619	-0.3425	-0.1968	-0.3057	-0.4022	-0.0046	-0.325	-0.316	-0.4352	-0.4023	-0.1472	-0.4916	-0.5313	-0.4796	-0.3281	-0.5631	0.0922	-0.1272	-0.2839	-0.2645	-0.08	0.0447	0.088	-0.0863	0.1566	0.2486	0.0305	0.2982	-0.0059	0.0644	-0.1961	-0.056	-0.2032	-0.3138	-0.3305	-0.3298	0.2627	0.3625	0.4897	0.5622	0.5454	0.6433	0.5942	0.6465	0.5294	0.383	0.5079	0.51	0.6704	0.4951	0.5495	0.7476	0.6777	0.6662	0.6956	0.58	0.7678	0.545	0.7385	0.7604	0.7336	0.6658	0.5982	0.54	0.6118	0.6306	0.6637	0.7763	0.709	0.6713	0.8055	0.7415	0.6989	0.731	0.6971	0.7447	0.5823	0.6498	0.6844	0.7487	0.6929	0.6847	0.6941	0.5436	0.6987	0.7442	0.6908	0.8314	0.7865	0.8404	0.8428	0.8868	0.7819	1	0.752	0.753	0.7844	0.765	0.8366	0.7631	0.7923	0.7277	0.6829	0.7682	0.7418	0.771	0.8124	0.3253	0.3635	0.2873	0.6743	0.4539	0.4909	0.3654	0.0945
60S ribosomal protein L28_5667	-0.1572	-0.2369	-0.0109	-0.3784	-0.4161	-0.2193	-0.3187	-0.0192	-0.2491	-0.4947	0.0487	-0.2036	-0.3281	-0.4965	-0.3886	-0.5077	-0.089	-0.365	-0.2643	-0.2871	-0.4717	0.1035	-0.0604	-0.2056	-0.1674	-0.1495	0.102	0.1578	0.0354	0.1609	0.0581	0.0424	0.1849	0.2596	0.1935	0.0079	0.189	0.0693	-0.2762	-0.1652	-0.3831	0.3686	0.5173	0.5483	0.4965	0.6129	0.6504	0.6687	0.5459	0.5091	0.4337	0.4133	0.2599	0.73	0.6674	0.627	0.7497	0.76	0.7029	0.6655	0.5918	0.6757	0.5328	0.7417	0.7646	0.7642	0.7315	0.6187	0.6712	0.7055	0.6866	0.6268	0.733	0.6862	0.6951	0.7914	0.732	0.6398	0.6805	0.78	0.7264	0.6437	0.6948	0.6746	0.7151	0.7121	0.6887	0.664	0.5461	0.6512	0.621	0.5922	0.7789	0.7491	0.7035	0.8242	0.8309	0.8001	0.752	1	0.7555	0.7862	0.7133	0.738	0.7955	0.7755	0.7395	0.7156	0.7946	0.6617	0.6367	0.7219	0.3662	0.3698	0.5051	0.3932	0.2937	0.3476	0.1105	0.1417
40S ribosomal protein S11_6223	-0.09	-0.3363	-0.1645	-0.4311	-0.4585	-0.3645	-0.4264	-0.246	-0.2591	-0.4909	-0.2185	-0.3511	-0.4752	-0.5397	-0.3773	-0.3753	-0.2757	-0.4894	-0.5279	-0.2444	-0.1829	-0.0163	-0.0544	-0.3269	-0.157	0.0096	-0.0543	0.1356	0.2514	0.0211	0.0016	-0.0275	0.2128	0.0792	0.2421	0.0384	0.1561	-0.0521	-0.2848	-0.2519	-0.3556	0.5356	0.6262	0.72	0.7361	0.7963	0.7627	0.795	0.6985	0.7225	0.5311	0.3927	0.4248	0.5739	0.7437	0.7715	0.832	0.8493	0.7715	0.7492	0.698	0.6875	0.6051	0.8496	0.8981	0.8579	0.8051	0.7584	0.759	0.7402	0.7685	0.8289	0.8198	0.8786	0.7773	0.8521	0.8843	0.8254	0.8403	0.8715	0.8369	0.8291	0.8835	0.8262	0.9104	0.9119	0.8888	0.8648	0.7737	0.5865	0.7742	0.7255	0.8613	0.7356	0.8151	0.8092	0.8394	0.812	0.753	0.7555	1	0.8931	0.8752	0.8411	0.8613	0.8914	0.8304	0.8627	0.8404	0.8254	0.8703	0.805	0.3661	0.4975	0.5902	0.5433	0.2756	0.313	0.2643	-0.064
60S ribosomal protein L10_5487	-0.1738	-0.3663	-0.2362	-0.4271	-0.4481	-0.4516	-0.3669	-0.1521	-0.2038	-0.3721	-0.112	-0.3831	-0.3473	-0.4707	-0.3746	-0.3257	-0.3245	-0.522	-0.4805	-0.1718	-0.3858	-0.0591	-0.0518	-0.2281	-0.1489	-0.0763	0.0077	0.1591	0.1422	-0.0032	0.0777	-0.0425	0.202	0.1145	0.2284	0.0032	0.1283	-0.1309	-0.2479	-0.2957	-0.3582	0.5143	0.6521	0.6977	0.7343	0.774	0.714	0.726	0.6964	0.7067	0.463	0.4195	0.4227	0.5195	0.7197	0.7901	0.8634	0.8318	0.8084	0.8658	0.7191	0.7295	0.5262	0.8846	0.8833	0.8642	0.766	0.7731	0.7882	0.7368	0.7272	0.8109	0.8503	0.8666	0.7867	0.8638	0.8912	0.8223	0.8188	0.8239	0.849	0.8161	0.8333	0.831	0.9175	0.8973	0.8599	0.8351	0.7571	0.5684	0.7453	0.6583	0.8468	0.7417	0.7847	0.8346	0.8396	0.8015	0.7844	0.7862	0.8931	1	0.8667	0.8888	0.8794	0.8792	0.8357	0.8456	0.8089	0.798	0.8406	0.8071	0.289	0.4882	0.5543	0.4955	0.2726	0.2983	0.2828	-0.0867
60S ribosomal protein L12_5789	-0.043	-0.3398	-0.2404	-0.5191	-0.5296	-0.3584	-0.4143	-0.2919	-0.2547	-0.4128	-0.2011	-0.3323	-0.4515	-0.428	-0.2751	-0.2423	-0.3115	-0.4911	-0.4664	-0.213	-0.2989	-0.0361	-0.1218	-0.273	-0.211	-0.076	-0.0603	0.0901	0.1591	0.05	-0.0292	0.0566	0.2531	0.0477	0.1791	-0.0638	0.1024	-0.0881	-0.3244	-0.2876	-0.2889	0.4947	0.5777	0.6905	0.7223	0.7302	0.7826	0.7916	0.788	0.7463	0.4693	0.4626	0.5095	0.5278	0.7302	0.6659	0.7769	0.7883	0.7621	0.7766	0.7236	0.7014	0.6227	0.8068	0.8553	0.8571	0.8223	0.6973	0.6851	0.7391	0.7232	0.7849	0.8169	0.8296	0.7891	0.8603	0.8589	0.8391	0.8359	0.853	0.8266	0.7497	0.8128	0.7744	0.8734	0.8826	0.7925	0.805	0.761	0.5673	0.8388	0.7848	0.8715	0.7721	0.851	0.8121	0.7834	0.8422	0.765	0.7133	0.8752	0.8667	1	0.8679	0.8467	0.8927	0.8013	0.7772	0.8072	0.7702	0.8263	0.7751	0.3411	0.4944	0.4346	0.4612	0.3191	0.3681	0.4027	-0.0311
60S ribosomal protein L19_3670	-0.0467	-0.3832	-0.2417	-0.4985	-0.5458	-0.4218	-0.4169	-0.2129	-0.1826	-0.3821	-0.1233	-0.4358	-0.4539	-0.5318	-0.4145	-0.1832	-0.4286	-0.5009	-0.575	-0.3299	-0.4704	-0.0639	-0.1409	-0.2778	-0.2115	-0.0057	-0.0547	0.0038	-0.0066	0.0193	0.1213	0.0016	0.2137	0.0048	0.1876	-0.0217	0.0069	-0.1897	-0.3079	-0.2659	-0.2767	0.4994	0.5947	0.7259	0.7432	0.7378	0.8057	0.7359	0.7554	0.676	0.446	0.4284	0.445	0.52	0.667	0.6305	0.8348	0.7981	0.7765	0.8059	0.7212	0.7851	0.5612	0.8436	0.8906	0.8796	0.767	0.7821	0.7687	0.6966	0.6922	0.8508	0.8658	0.8706	0.814	0.8752	0.8526	0.8386	0.8566	0.8638	0.8651	0.7919	0.849	0.8475	0.8926	0.8676	0.862	0.8485	0.7317	0.6387	0.8097	0.7275	0.8878	0.8133	0.8493	0.8754	0.8452	0.8209	0.8366	0.738	0.8411	0.8888	0.8679	1	0.9031	0.8918	0.8694	0.862	0.8625	0.8822	0.8638	0.8702	0.282	0.4789	0.4864	0.5488	0.3415	0.3884	0.26	0.0677
60S ribosomal protein L35a_3031	-0.0537	-0.2839	-0.2359	-0.5071	-0.5357	-0.4178	-0.405	-0.1835	-0.1635	-0.3443	-0.1225	-0.4241	-0.3766	-0.4039	-0.3423	-0.3496	-0.3781	-0.5064	-0.4774	-0.3337	-0.4673	-0.1454	-0.1984	-0.2963	-0.2184	-0.0536	-0.0193	0.1137	0.1046	-0.0285	0.1218	0.0618	0.1673	0.1201	0.1554	-0.0488	-0.0002	-0.1473	-0.3482	-0.3272	-0.3364	0.5024	0.7068	0.7107	0.7365	0.7753	0.7911	0.7185	0.7122	0.7135	0.4949	0.4575	0.4944	0.548	0.7684	0.696	0.9032	0.8785	0.8054	0.8548	0.7361	0.7698	0.6703	0.9077	0.8956	0.9067	0.849	0.7233	0.8704	0.8154	0.8111	0.8476	0.8655	0.8865	0.8396	0.8393	0.8351	0.8321	0.8037	0.9061	0.8499	0.806	0.8546	0.8229	0.8724	0.8759	0.8424	0.8237	0.7682	0.6051	0.8112	0.7446	0.8394	0.8231	0.8121	0.9265	0.862	0.8764	0.7631	0.7955	0.8613	0.8794	0.8467	0.9031	1	0.9233	0.889	0.8601	0.8625	0.8242	0.8154	0.8241	0.2547	0.3746	0.5199	0.5787	0.4089	0.3196	0.2427	0.1316
ribosomal protein S27 [Rattus norvegicus]_4366	-0.1199	-0.2914	-0.2093	-0.5435	-0.5315	-0.3811	-0.5185	-0.2834	-0.2417	-0.3832	-0.1823	-0.4177	-0.4513	-0.5156	-0.421	-0.3627	-0.3418	-0.5283	-0.5176	-0.4076	-0.3718	-0.0728	-0.1527	-0.3466	-0.2524	-0.0135	-0.0163	0.0804	0.0985	-0.0104	0.0929	0.0442	0.1421	-0.0251	0.1162	-0.0327	0.0514	-0.1491	-0.3656	-0.2666	-0.3233	0.5131	0.6771	0.7011	0.7567	0.7738	0.8315	0.7803	0.7623	0.7385	0.4882	0.4551	0.5289	0.5631	0.6832	0.6853	0.8634	0.8368	0.7703	0.8327	0.682	0.7173	0.6384	0.8382	0.8533	0.9007	0.787	0.722	0.7666	0.7838	0.7682	0.8645	0.8622	0.9013	0.7811	0.8622	0.8236	0.8288	0.8104	0.9106	0.8192	0.8182	0.8519	0.827	0.8798	0.8981	0.886	0.859	0.7452	0.6314	0.8303	0.82	0.8797	0.8051	0.8576	0.9161	0.8799	0.92	0.7923	0.7755	0.8914	0.8792	0.8927	0.8918	0.9233	1	0.8747	0.8831	0.8909	0.8359	0.8315	0.8349	0.2726	0.3388	0.4373	0.6054	0.3593	0.3233	0.2582	0.1944
60S ribosomal protein L6 (Neoplasm-related protein C140)_2640	0.029	-0.3353	-0.054	-0.3898	-0.5567	-0.3523	-0.5331	-0.1507	-0.1461	-0.2952	-0.0056	-0.2438	-0.3393	-0.4834	-0.3797	-0.2166	-0.4269	-0.5685	-0.5742	-0.255	-0.4363	-0.0219	-0.137	-0.1768	-0.1788	-0.0331	0.0257	0.1716	0.1269	0.134	0.216	0.0967	0.2938	0.0983	0.1578	-0.0373	0.0761	-0.1343	-0.2681	-0.2559	-0.3562	0.4098	0.6111	0.6983	0.7329	0.7764	0.7504	0.6607	0.701	0.5417	0.4024	0.4189	0.4201	0.5327	0.6886	0.6832	0.8409	0.9077	0.7577	0.8756	0.8019	0.8086	0.6328	0.8559	0.8356	0.8797	0.8281	0.7519	0.7774	0.8442	0.7133	0.822	0.7834	0.8589	0.741	0.8558	0.8617	0.8415	0.815	0.8463	0.7919	0.8314	0.8266	0.8456	0.8097	0.853	0.8417	0.8082	0.7426	0.5948	0.7244	0.6984	0.79	0.7909	0.8726	0.8754	0.8532	0.8813	0.7277	0.7395	0.8304	0.8357	0.8013	0.8694	0.889	0.8747	1	0.9274	0.8327	0.8562	0.7983	0.8659	0.2225	0.4692	0.4804	0.5344	0.4933	0.3595	0.3018	0.0915
60S ribosomal protein L6 (TAX-responsive enhancer element binding protein 107) (TAXREB107) (Neoplasm-related protein C140)_3335	-0.1096	-0.4729	-0.1537	-0.4108	-0.4867	-0.3052	-0.4971	-0.2121	-0.2504	-0.3532	-0.0496	-0.2703	-0.4252	-0.5585	-0.447	-0.2537	-0.2777	-0.4746	-0.5511	-0.3635	-0.3546	-0.0554	-0.1624	-0.2444	-0.1859	0.0424	-0.0107	0.1553	0.0861	-0.0477	0.1573	0.0121	0.1376	0.014	0.2424	0.1499	0.1058	-0.1422	-0.3105	-0.1649	-0.2634	0.5599	0.6535	0.7561	0.7624	0.8076	0.7792	0.7039	0.703	0.5719	0.4494	0.4077	0.3762	0.4813	0.6481	0.6689	0.791	0.8739	0.7056	0.8144	0.7137	0.673	0.5941	0.845	0.8303	0.8497	0.7405	0.746	0.7764	0.7683	0.7077	0.8804	0.7947	0.8927	0.7137	0.8858	0.8373	0.8309	0.8039	0.8668	0.8102	0.8751	0.8511	0.8641	0.8472	0.8935	0.9135	0.8614	0.7275	0.5534	0.7142	0.6469	0.7954	0.7344	0.825	0.842	0.8287	0.8365	0.6829	0.7156	0.8627	0.8456	0.7772	0.862	0.8601	0.8831	0.9274	1	0.8224	0.8505	0.801	0.8309	0.2354	0.5066	0.5031	0.4846	0.4013	0.2344	0.183	0.0984
ribosomal protein L11 [Mus musculus]_1509	-0.0283	-0.348	-0.1174	-0.4084	-0.5212	-0.4073	-0.4655	-0.1429	-0.1883	-0.4853	-0.1643	-0.2849	-0.4721	-0.5407	-0.4998	-0.4919	-0.2918	-0.496	-0.5376	-0.3746	-0.3088	0.0421	-0.0723	-0.2357	-0.2245	0.0793	-0.1293	0.0382	0.1276	0.1367	0.0806	0.1152	0.1865	-0.0297	0.1557	-0.039	0.1428	-0.1442	-0.3496	-0.2254	-0.3892	0.3732	0.6342	0.6514	0.622	0.6718	0.7476	0.7624	0.6379	0.5589	0.5895	0.3656	0.3986	0.6106	0.6599	0.6028	0.8122	0.795	0.6725	0.702	0.6216	0.7333	0.6095	0.7697	0.8286	0.8279	0.7753	0.7023	0.7508	0.6366	0.6945	0.7481	0.7902	0.801	0.7758	0.8262	0.7761	0.7754	0.7145	0.8228	0.7867	0.7192	0.8292	0.782	0.7964	0.7975	0.7991	0.7968	0.6095	0.7379	0.826	0.8117	0.8429	0.766	0.7814	0.8629	0.8264	0.8206	0.7682	0.7946	0.8404	0.8089	0.8072	0.8625	0.8625	0.8909	0.8327	0.8224	1	0.8066	0.8198	0.8097	0.4109	0.3777	0.4466	0.5664	0.3576	0.305	0.1383	0.0814
60S ribosomal protein L13_3365	-0.0015	-0.3049	0.0104	-0.3745	-0.441	-0.3067	-0.4981	-0.2634	-0.0826	-0.2993	0.0039	-0.3165	-0.4814	-0.6657	-0.4233	-0.1392	-0.4023	-0.4734	-0.6234	-0.3238	-0.2971	-0.0583	-0.0453	-0.2088	-0.095	0.1115	0.0191	0.0964	0.0963	0.1086	0.2656	0.1493	0.332	0.0394	0.1904	-0.0887	0.0245	-0.2166	-0.2885	-0.2959	-0.404	0.4695	0.5712	0.6666	0.6141	0.6962	0.6877	0.6132	0.5588	0.565	0.3984	0.3386	0.3127	0.499	0.7225	0.6697	0.8101	0.8142	0.7866	0.7863	0.7772	0.7912	0.6	0.8045	0.8348	0.8396	0.7923	0.8762	0.7628	0.6833	0.6457	0.8071	0.7051	0.7819	0.7972	0.8301	0.779	0.7651	0.7815	0.7893	0.7531	0.744	0.8303	0.8152	0.7855	0.8125	0.7846	0.8414	0.746	0.638	0.7103	0.6166	0.8618	0.6973	0.7968	0.8145	0.8011	0.782	0.7418	0.6617	0.8254	0.798	0.7702	0.8822	0.8242	0.8359	0.8562	0.8505	0.8066	1	0.8819	0.8339	0.2815	0.4902	0.5365	0.6077	0.5043	0.3035	0.2202	0.106
60S ribosomal protein L32_5382	-0.0635	-0.2545	-0.0773	-0.3695	-0.4285	-0.323	-0.359	-0.1988	-0.1215	-0.3464	-0.0877	-0.3654	-0.4317	-0.5118	-0.3976	-0.213	-0.4238	-0.5883	-0.6015	-0.24	-0.2289	-0.0367	-0.03	-0.3251	-0.056	0.0893	-0.0002	0.1094	0.1378	0.0657	0.1086	0.094	0.2642	-0.0472	0.2517	-0.0518	0.0593	-0.2253	-0.3314	-0.3587	-0.3495	0.4534	0.5834	0.722	0.7047	0.7256	0.6644	0.6981	0.64	0.6699	0.4732	0.4399	0.5207	0.531	0.7006	0.6757	0.8287	0.7583	0.7698	0.7845	0.7186	0.7232	0.6535	0.8117	0.8556	0.8176	0.7452	0.7812	0.7039	0.6794	0.679	0.8513	0.7954	0.8458	0.7859	0.8273	0.7993	0.8012	0.8042	0.8013	0.7959	0.761	0.8297	0.7992	0.8426	0.8289	0.7942	0.8967	0.7987	0.6403	0.8175	0.7141	0.8595	0.7522	0.7968	0.793	0.818	0.7424	0.771	0.6367	0.8703	0.8406	0.8263	0.8638	0.8154	0.8315	0.7983	0.801	0.8198	0.8819	1	0.8204	0.2125	0.4965	0.5158	0.5533	0.391	0.3295	0.2744	-0.08
60S ribosomal protein L4 (L1)_4610	0.0631	-0.2848	-0.1964	-0.3961	-0.427	-0.2624	-0.3005	-0.1154	-0.1001	-0.2301	0.1526	-0.2953	-0.3857	-0.5725	-0.4422	-0.2832	-0.4473	-0.5542	-0.7039	-0.2839	-0.501	-0.0001	-0.154	-0.3141	-0.0798	0.0987	0.1345	0.1364	0.0514	0.0784	0.1808	0.0842	0.1555	0.0349	0.2543	-0.0217	0.105	-0.1788	-0.3256	-0.2995	-0.2744	0.4369	0.5155	0.6513	0.6716	0.6946	0.7445	0.6476	0.6645	0.5141	0.4567	0.5221	0.493	0.6691	0.6472	0.6246	0.7825	0.7483	0.73	0.791	0.7814	0.7815	0.6173	0.8594	0.832	0.8495	0.7483	0.6812	0.7038	0.7358	0.6946	0.8261	0.7736	0.7755	0.6969	0.829	0.8421	0.7681	0.7875	0.7987	0.7756	0.7566	0.8228	0.7751	0.7959	0.8006	0.7945	0.7907	0.704	0.6483	0.7658	0.6417	0.8204	0.7752	0.8318	0.875	0.8522	0.7965	0.8124	0.7219	0.805	0.8071	0.7751	0.8702	0.8241	0.8349	0.8659	0.8309	0.8097	0.8339	0.8204	1	0.2049	0.5594	0.5447	0.4928	0.4607	0.1898	0.2014	0.0753
60S ribosomal protein L11_1278	-0.2659	-0.2109	0.0105	-0.246	-0.2111	-0.1697	-0.0506	-0.0975	-0.2375	-0.3774	-0.3807	-0.1103	-0.1998	-0.3164	-0.0548	-0.3454	-0.0097	0.0625	-0.1943	0.1902	0.1954	0.1888	0.226	0.0321	-0.0744	0.0319	-0.2064	-0.1354	0.2314	0.3452	0.0046	0.2985	0.4225	-0.0592	-0.131	-0.235	-0.0989	0.0612	-0.2639	-0.3267	-0.4588	0.1069	0.119	-0.0346	0.1696	0.1635	0.2371	0.3381	0.1216	0.1846	0.4529	-0.0365	-0.1092	0.1398	0.3994	0.2932	0.335	0.3364	0.2586	0.1029	0.2514	0.4385	0.1191	0.3285	0.4652	0.4184	0.4313	0.2314	0.2994	0.1865	0.3309	0.0924	0.2108	0.1345	0.4272	0.3858	0.4414	0.3807	0.3093	0.3265	0.311	0.202	0.3248	0.2611	0.3376	0.3127	0.2998	0.257	0.0987	0.2971	0.3256	0.1953	0.4432	0.267	0.3285	0.2337	0.2699	0.2842	0.3253	0.3662	0.3661	0.289	0.3411	0.282	0.2547	0.2726	0.2225	0.2354	0.4109	0.2815	0.2125	0.2049	1	0.2425	0.3978	0.2879	0.107	0.1995	0.1065	-0.0199
60S ribosomal protein L27a (L22)_4160	-0.0529	-0.1328	-0.1794	0.0364	-0.1114	0.1036	-0.0529	0.0207	-0.1073	-0.1752	0.2777	-0.1568	-0.2656	-0.5359	-0.3055	-0.1091	-0.0587	-0.285	-0.4173	0.2213	-0.0874	0.1806	0.0483	0.0759	0.1608	0.1339	0.1625	0.2129	0.2478	0.2024	0.0124	0.1155	0.3246	0.0115	0.2267	0.0434	0.1969	-0.0769	-0.1504	-0.1936	-0.3145	0.275	0.1393	0.3149	0.3215	0.4223	0.2852	0.3782	0.2316	0.1871	0.1774	0.373	0.0731	0.4103	0.5259	0.4413	0.4473	0.5013	0.3802	0.4842	0.584	0.5222	0.3407	0.5339	0.4775	0.4631	0.4126	0.4866	0.3242	0.3395	0.2223	0.5183	0.3677	0.3825	0.4289	0.5292	0.5337	0.4366	0.483	0.4156	0.4596	0.3784	0.4779	0.4439	0.476	0.5398	0.4281	0.4276	0.4462	0.2619	0.4205	0.1333	0.4931	0.4072	0.4466	0.3661	0.3571	0.3543	0.3635	0.3698	0.4975	0.4882	0.4944	0.4789	0.3746	0.3388	0.4692	0.5066	0.3777	0.4902	0.4965	0.5594	0.2425	1	0.5427	0.0461	0.2567	0.1818	0.1087	-0.3014
60S ribosomal protein L37_2143	-0.1379	-0.1795	-0.1658	0.0593	0.0812	0.0278	-0.0254	0.1338	0.1839	-0.184	-0.0039	-0.4038	-0.3181	-0.5462	-0.2766	-0.4217	0.0109	-0.2768	-0.4794	0.1336	0.0969	0.1828	0.2127	-0.0131	0.2793	0.2197	0.1452	0.1971	0.364	0.204	-0.0857	-0.0002	0.1508	0.0623	0.3456	0.1293	0.224	-0.0612	-0.1127	-0.2139	-0.4021	0.41	0.3899	0.3614	0.4045	0.4923	0.409	0.3466	0.1565	0.328	0.3372	0.0951	-0.0305	0.3195	0.7688	0.6495	0.595	0.5491	0.4971	0.4826	0.6376	0.5589	0.3773	0.5633	0.6461	0.6033	0.4995	0.5866	0.6183	0.4658	0.5103	0.4477	0.4083	0.4503	0.5023	0.4767	0.6144	0.4874	0.5448	0.523	0.4875	0.5451	0.6131	0.4834	0.5489	0.5424	0.5554	0.4742	0.5513	0.1536	0.3848	0.1162	0.4578	0.3525	0.3283	0.4388	0.4546	0.3949	0.2873	0.5051	0.5902	0.5543	0.4346	0.4864	0.5199	0.4373	0.4804	0.5031	0.4466	0.5365	0.5158	0.5447	0.3978	0.5427	1	0.186	0.0942	-0.057	-0.0935	-0.0994
"39S ribosomal protein L12, mitochondrial precursor (L12mt) (MRP-L12)_5655"	-0.1025	-0.0257	0.1205	-0.2723	-0.314	-0.4368	-0.2712	-0.2485	-0.0314	-0.1653	-0.0918	-0.4275	-0.3178	-0.3421	-0.4323	-0.1	-0.4906	-0.5872	-0.4242	-0.2415	-0.2458	0.106	0.1892	0.0351	-0.0682	0.3085	0.1852	0.3318	0.2028	0.3486	0.5991	0.282	0.4702	0.0531	-0.3663	-0.5646	-0.2199	-0.523	-0.4754	-0.5342	-0.6113	-0.0879	0.1644	0.103	0.2398	0.1778	0.3028	0.1818	0.2537	0.3101	0.1741	0.2531	0.4506	0.3318	0.3552	0.5647	0.6275	0.6071	0.5155	0.5604	0.413	0.5979	0.4838	0.4425	0.4714	0.4763	0.4201	0.4013	0.3534	0.337	0.428	0.3933	0.4085	0.4825	0.3651	0.4066	0.3861	0.4358	0.3432	0.3746	0.3741	0.2701	0.3252	0.3311	0.4196	0.3779	0.4304	0.4324	0.2613	0.4397	0.5459	0.5319	0.5663	0.4459	0.553	0.6418	0.6937	0.6104	0.6743	0.3932	0.5433	0.4955	0.4612	0.5488	0.5787	0.6054	0.5344	0.4846	0.5664	0.6077	0.5533	0.4928	0.2879	0.0461	0.186	1	0.599	0.3789	0.2421	0.2311
60S ribosomal protein L29 (L43)_2630	-0.0041	-0.0681	0.3417	-0.1466	-0.2965	-0.1192	-0.1402	-0.1307	-0.0543	0.0628	0.3188	0.0116	-0.0346	-0.2074	-0.2821	0.1159	-0.4298	-0.5029	-0.3159	-0.1867	-0.4222	0.0012	0.0987	0.14	-0.0329	0.2449	0.4453	0.3841	0.1188	0.3492	0.7075	0.5385	0.5124	0.166	-0.2289	-0.4958	-0.2628	-0.4174	-0.4958	-0.5384	-0.5257	-0.2297	0.0341	0.0631	0.0837	0.0683	0.1407	-0.0329	0.0653	0.0213	0.0481	0.5015	0.3302	0.423	0.3553	0.3769	0.4398	0.5465	0.4672	0.5315	0.5658	0.5635	0.6748	0.4129	0.2961	0.339	0.4109	0.2578	0.241	0.3761	0.3247	0.3206	0.2114	0.2785	0.2387	0.3414	0.254	0.3234	0.2307	0.259	0.2255	0.1532	0.1717	0.1759	0.1681	0.2184	0.1693	0.2679	0.1916	0.3261	0.4307	0.2888	0.4053	0.4323	0.4865	0.5495	0.497	0.5343	0.4539	0.2937	0.2756	0.2726	0.3191	0.3415	0.4089	0.3593	0.4933	0.4013	0.3576	0.5043	0.391	0.4607	0.107	0.2567	0.0942	0.599	1	0.2675	0.2696	0.2525
60S ribosomal protein L35_1521	-0.0949	0.1103	0.2302	-0.4081	-0.5234	-0.2738	-0.3201	-0.0217	-0.2249	-0.309	-0.1481	-0.0853	0.124	-0.0527	-0.0496	0.2484	-0.4858	-0.3482	-0.1717	-0.0185	-0.275	-0.0066	0.0361	-0.0522	-0.3316	-0.3031	-0.0048	-0.1727	-0.0612	0.3365	0.1739	0.0562	0.5727	0.0977	-0.2966	-0.3784	-0.3602	-0.0065	-0.1032	-0.3294	-0.2673	-0.055	0.0668	0.0908	0.2595	0.2409	0.151	0.267	0.3356	0.2663	0.0679	0.4315	0.3005	0.2488	0.1472	0.1949	0.3813	0.3702	0.3882	0.3437	0.2288	0.4641	0.2568	0.2712	0.2959	0.3163	0.3347	0.2246	0.0455	0.2797	0.1932	0.2534	0.3297	0.3059	0.33	0.3391	0.3151	0.3293	0.3906	0.3446	0.4102	0.1907	0.1354	0.2987	0.337	0.274	0.238	0.2561	0.259	0.4305	0.2682	0.4196	0.454	0.5155	0.5555	0.3662	0.4171	0.393	0.4909	0.3476	0.313	0.2983	0.3681	0.3884	0.3196	0.3233	0.3595	0.2344	0.305	0.3035	0.3295	0.1898	0.1995	0.1818	-0.057	0.3789	0.2675	1	0.4161	-0.1307
60S ribosomal protein L5_2895	-0.0053	0.0713	0.1943	-0.4651	-0.466	-0.3361	-0.3511	-0.3334	-0.3701	-0.1267	-0.1944	-0.0279	0.1946	0.1922	0.2527	0.3156	-0.3643	-0.3012	-0.0182	0.0309	-0.1929	-0.0432	-0.1263	-0.1168	-0.2115	-0.3626	-0.1188	-0.1357	0.0347	0.0147	0.0057	0.1565	0.4022	0.1336	-0.1269	-0.2607	-0.1413	0.1737	0.2046	-0.3293	-0.1483	0.047	-0.0835	0.202	0.3459	0.2519	0.2198	0.1913	0.3722	0.3788	0.0956	0.2682	0.3533	0.0781	0.1473	0.1775	0.2112	0.264	0.2853	0.3196	0.3469	0.3124	0.1512	0.3064	0.2967	0.3447	0.4227	0.2459	0.0265	0.3386	0.2738	0.2184	0.31	0.3024	0.241	0.3221	0.3659	0.3813	0.413	0.2583	0.2282	0.2417	0.1621	0.1855	0.2997	0.2915	0.1747	0.2228	0.4091	0.112	0.3671	0.3154	0.2514	0.2762	0.4293	0.232	0.2617	0.3225	0.3654	0.1105	0.2643	0.2828	0.4027	0.26	0.2427	0.2582	0.3018	0.183	0.1383	0.2202	0.2744	0.2014	0.1065	0.1087	-0.0935	0.2421	0.2696	0.4161	1	-0.0006
PREDICTED: similar to 60S ribosomal protein L12 [Rattus norvegicus]_4808	-0.2284	0.0154	0.1593	-0.1417	0.002	0.0767	-0.131	-0.3367	-0.171	-0.0631	0.0131	-0.1635	-0.2287	-0.0981	-0.128	-0.0186	0.1079	0.1491	0.2209	-0.3461	-0.2223	0.0292	-0.1661	-0.0013	-0.1129	-0.0596	0.0596	-0.0952	-0.3121	-0.0048	0.1682	0.1612	-0.0781	-0.2252	-0.3246	-0.019	-0.0289	-0.0925	-0.0392	0.1088	-0.0679	-0.0302	-0.067	-0.0137	-0.089	-0.0531	0.2225	-0.021	0.0045	0.0328	-0.0385	-0.1063	-0.0324	0.1264	-0.0749	-0.106	0.1037	0.0605	0.0832	-0.0014	-0.0199	0.1272	0.0718	-0.0481	-0.0234	0.0788	-0.0024	-0.0016	0.0489	0.08	-0.0013	0.0556	0.0388	0.0458	-0.005	-0.0217	-0.1254	-0.0518	-0.0193	0.1009	-0.1337	-0.0604	-0.0133	-0.0398	-0.1159	-0.0074	0.041	-0.0557	-0.0131	-0.1038	0.0723	0.0026	-0.0012	0.0047	0.0121	0.2197	0.17	0.273	0.0945	0.1417	-0.064	-0.0867	-0.0311	0.0677	0.1316	0.1944	0.0915	0.0984	0.0814	0.106	-0.08	0.0753	-0.0199	-0.3014	-0.0994	0.2311	0.2525	-0.1307	-0.0006	1
