# Supplementary material for: Gene expression throughout a vertebrate's embryogenesis
Source: BMC Genomics. 2011 Feb 28;12:132. doi: 10.1186/1471-2164-12-132 (PMC3062618; doi:10.1186/1471-2164-12-132)
Supplement: Additional file 6 — Significant gene correlations. [file 1471-2164-12-132-S6.TXT]

Additional File 6.  Significant gene correlations.																																																																																																																																																																																																																																																															
Gene	Acidic phosphoprotein precursor (50 kDa antigen)_3535	Annexin A7 (Annexin VII) (Synexin)_440	Complement component C9 precursor_6527	Gastrula zinc finger protein XLCGF8.2DB (Fragment)_6442	Mannose-P-dolichol utilization defect 1 protein (Suppressor of Lec15 and Lec35 glycosylation mutation homolog) (SL15)_1364	Moesin (Membrane-organizing extension spike protein)_3124	Muscle LIM protein 1_6647	Probable glutamate receptor precursor (Kainate-binding protein)_6534	Putative odorant-binding protein A5 precursor (Antennal protein 5)_6806	RAD9 homolog [Homo sapiens]_6240	RWD domain containing protein 1_6479	Retinol dehydrogenase 13 (EC 1.1.1.-)_1496	Short transient receptor potential channel 6 (TrpC6)_6528	Transcription factor MafB (V-maf musculoaponeurotic fibrosarcoma oncogene homolog B) (Transcription factor MAF1)_426	UnAn_22458_2132	UnAn_22694_2680	UnAn_23250_4477	UnAn_23258_4339	UnAn_23548_3874	UnAn_27453_3138	UnAn_27630_3400	UnAn_27841_3519	UnAn_27988_3877	UnAn_27991_4002	UnAn_28157_4201	UnAn_28469_4573	UnAn_29022_5246	hypothetical protein LOC157378 [Homo sapiens]_6432	hypothetical protein LOC79170 [Homo sapiens]_6490	postsynaptic protein Cript [Mus musculus]_6714	Cytochrome c oxidase subunit 1 (EC 1.9.3.1) (Cytochrome c oxidase polypeptide I)_6798	Growth factor receptor-bound protein 2 (GRB2 adapter protein) (SH2/SH3 adapter GRB2) (ASH protein)_3320	Metalloproteinase inhibitor 2 precursor (TIMP-2) (Tissue inhibitor of metalloproteinases-2)_6131	NADH-ubiquinone oxidoreductase B8 subunit (EC 1.6.5.3) (EC 1.6.99.3) (Complex I-B8) (CI-B8)_2837	UnAn_22457_5711	UnAn_27751_3617	basophilic leukemia expressed protein BLES03 [Homo sapiens]_2165	trinucleotide repeat containing 4 [Homo sapiens]_436	60S ribosomal protein L37_2143	ADP-ribosylation factor-like protein 8_759	Low choriolytic enzyme precursor (EC 3.4.24.66) (Hatching enzyme zinc-protease LCE subunit) (Choriolysin L)_5997	UnAn_22392_1950	UnAn_22410_4865	UnAn_22926_4196	UnAn_27743_3494	UnAn_27798_3459	"crystallin, gamma N [Mus musculus]_5605"	hypothetical protein LOC54949 [Homo sapiens]_6304	Dimethylaniline monooxygenase [N-oxide-forming] 3 (EC 1.14.13.8) (Hepatic flavin-containing monooxygenase 3) (FMO 3) (Dimethylaniline oxidase 3)_6800	Hemoglobin beta-A chain_5807	Leukocyte cell-derived chemotaxin 2 precursor (Chondromodulin II) (ChM-II)_6581	Neurofilament triplet L protein (Neurofilament light polypeptide) (NF-L)_5645	keratinocyte associated protein 3 [Homo sapiens]_5703	pre-mRNA splicing factor 17 [Homo sapiens]_6518	26S protease regulatory subunit S10B (Proteasome subunit p42) (Proteasome 26S subunit ATPase 6)_6539	"28S ribosomal protein S17, mitochondrial precursor (S17mt) (MRP-S17)_468"	AMP deaminase 3 (EC 3.5.4.6) (AMP deaminase isoform E) (Erythrocyte AMP deaminase)_2029	"ATP-binding cassette, sub-family F, member 1 (ATP-binding cassette 50)_4127"	Activator 1 36 kDa subunit (Replication factor C 36 kDa subunit) (A1 36 kDa subunit) (RF-C 36 kDa subunit) (RFC36) (Replication factor C subunit 5)_6687	Apoptosis regulatory protein Siva (CD27-binding protein) (CD27BP)_5147	Baculoviral IAP repeat-containing protein 4 (Inhibitor of apoptosis protein 3) (X-linked inhibitor of apoptosis protein) (X-linked IAP) (IAP homolog A) (RIAP3) (RIAP-3)_3068	Bromodomain-containing protein 3 (Bromodomain-containing FSH-like protein FSRG2)_4379	"CTD (carboxy-terminal domain, RNA polymerase II, polypeptide A) small phosphatase like 2 [Mus musculus]_4330"	Calcineurin B subunit isoform 1 (Protein phosphatase 2B regulatory subunit 1) (Protein phosphatase 3 regulatory subunit B alpha isoform 1)_4239	Cyclin-dependent kinases regulatory subunit 1 (CKS-1) (PNAS-16 / PNAS-143)_2340	Cystatin B (Stefin B)_441	Diacylglycerol O-acyltransferase 1 (EC 2.3.1.20) (Diglyceride acyltransferase) (ACAT related gene product 1)_6655	"Dynein light chain 1, cytoplasmic_6495"	Eukaryotic translation initiation factor 6 (eIF-6) (B4 integrin interactor) (CAB) (p27(BBP)) (B(2)GCN homolog)_662	FYVE finger-containing phosphoinositide kinase (EC 2.7.1.68) (1-phosphatidylinositol-4-phosphate 5-kinase) (PIP5K) (PtdIns(4)P-5-kinase) (PIKfyve) (p235)_3079	Phosphatidylinositol-4-phosphate 5-kinase type II beta (EC 2.7.1.68)_4233	Probable ATP-dependent RNA helicase DDX31 (EC 3.6.1.-) (DEAD-box protein 31) (Helicain)_1917	Probable RNA-binding protein 19 (RNA binding motif protein 19)_2878	Protein C11orf15 precursor_4199	Protein tyrosine phosphatase type IVA protein 2 (EC 3.1.3.48) (Protein-tyrosine phosphatase 4a2) (Protein-tyrosine phosphatase of regenerating liver-2) (PRL-2) (PTP(CAAXII)) (HU-PP-1) (OV-1)_4060	Rab GDP dissociation inhibitor beta-2 (Rab GDI beta-2) (GDI-3)_2638	Transcriptional regulator ATRX homolog (X-linked nuclear protein-1)_6319	Transmembrane emp24 domain containing protein 3 precursor_3840	Tripartite motif protein 16 (Estrogen-responsive B box protein)_6356	"Tryptophan 2,3-dioxygenase (EC 1.13.11.11) (Tryptophan pyrrolase) (Tryptophanase) (Tryptophan oxygenase) (Tryptamin 2,3-dioxygenase) (TRPO)_6693"	Ubiquitin thiolesterase protein OTUB1 (EC 3.4.-.-) (Otubain 1) (OTU domain-containing ubiquitin aldehyde-binding protein 1) (Ubiquitin-specific processing protease OTUB1) (Deubiquitinating enzyme OTUB1)_6399	UnAn_21415_5405	UnAn_21940_6141	UnAn_23376_4745	UnAn_23511_5151	UnAn_23652_5779	UnAn_23739_6334	UnAn_26747_2148	UnAn_26801_2301	UnAn_27250_2964	UnAn_27398_3059	UnAn_27663_3453	UnAn_28247_4298	UnAn_28683_4750	UnAn_28948_5084	UnAn_29399_5500	UnAn_29635_5985	UnAn_29664_6013	Vesicle-associated membrane protein-associated protein A (VAMP-associated protein A) (VAMP-A) (VAP-A) (33 kDa Vamp-associated protein) (VAP-33)_3082	Vitellogenin II precursor (Major vitellogenin) [Contains: Lipovitellin I (LVI); Phosvitin (PV); Lipovitellin II (LVII); YGP40]_571	Voltage-dependent anion-selective channel protein 1 (VDAC-1) (mVDAC1) (mVDAC5) (Outer mitochondrial membrane protein porin 1) (Plasmalemmal porin)_1156	Xaa-Pro dipeptidase (EC 3.4.13.9) (X-Pro dipeptidase) (Proline dipeptidase) (Prolidase) (Imidodipeptidase) (Peptidase 4)_6431	axotrophin [Homo sapiens]_4891	centromere autoantigen H [Mus musculus]_6815	"family with sequence similarity 76, member A [Homo sapiens]_725"	fls485 [Homo sapiens]_5960	pseudoautosomal GTP-binding protein-like protein [Homo sapiens]_1577	"transcription factor B2, mitochondrial [Mus musculus]_1372"	transmembrane protein 67 [Mus musculus]_6779	Alcohol dehydrogenase [NADP+] (EC 1.1.1.2) (Aldehyde reductase) (Aldo-keto reductase family 1 member A1) (3-DG-reducing enzyme)_1370	Complement factor H precursor (H factor 1)_5396	DNA topoisomerase I (EC 5.99.1.2)_4124	Guanidinoacetate N-methyltransferase (EC 2.1.1.2)_5543	Spindle assembly checkpoint kinase (EC 2.7.1.37) (Aurora kinase)_6570	UnAn_21074_2772	UnAn_22766_3009	UnAn_23036_3785	UnAn_23105_3921	UnAn_23470_3631	UnAn_26804_2269	UnAn_27164_2874	UnAn_27216_2924	UnAn_27929_3813	UnAn_28023_4013	UnAn_28456_4528	UnAn_28488_4548	UnAn_28776_4935	UnAn_29623_5989	lung cancer metastasis-related protein 1 homolog [Mus musculus]_2088	source of immunodominant MHC-associated peptides [Homo sapiens]_329	60S ribosomal protein L6 (TAX-responsive enhancer element binding protein 107) (TAXREB107) (Neoplasm-related protein C140)_5176	AMBP protein precursor [Contains: Alpha-1-microglobulin; Inter-alpha-trypsin inhibitor light chain (ITI-LC) (Bikunin) (HI-30) (BI-14) (Cumulus extracellular matrix stabilizing factor) (ESF)]_6548	ATP synthase a chain (EC 3.6.3.14) (ATPase protein 6)_6667	"ATP synthase g chain, mitochondrial (EC 3.6.3.14) (ATPase subunit G)_3023"	ATP-dependent helicase DDX1 (DEAD-box protein 1) (DEAD-box protein-retinoblastoma) (DBP-RB)_6651	Bifunctional purine biosynthesis protein purH [Includes: Phosphoribosylaminoimidazolecarboxamide formyltransferase (EC 2.1.2.3) (AICAR transformylase); IMP cyclohydrolase (EC 3.5.4.10) (Inosinicase) (IMP synthetase) (ATIC)]_6551	Butyrophilin-like protein 2 precursor_6801	"Calponin-2 (Calponin H2, smooth muscle) (Neutral calponin)_6509"	Catalase (EC 1.11.1.6)_1973	"Cofilin-2 (Cofilin, muscle isoform)_4623"	Cofilin_1882	"Creatine kinase, testis isozyme (EC 2.7.3.2)_3143"	DNA polymerase epsilon p12 subunit (DNA polymerase epsilon subunit 4)_4971	DNA-directed RNA polymerase I 16 kDa polypeptide (EC 2.7.7.6) (RPA16)_6424	DNA-directed RNA polymerase II largest subunit (EC 2.7.7.6)_4381	Eukaryotic translation initiation factor 3 subunit 1 (eIF-3 alpha)_3118	Extracellular superoxide dismutase [Cu-Zn] precursor (EC 1.15.1.1) (EC-SOD)_4357	Fatty acid-binding protein_5674	Glyceraldehyde-3-phosphate dehydrogenase (EC 1.2.1.12) (GAPDH)_588	Glyoxylate reductase/hydroxypyruvate reductase (EC 1.1.1.79)_6600	Insulin-like growth factor binding protein 7 precursor (IGFBP-7) (IBP-7) (IGF-binding protein 7) (MAC25 protein) (Prostacyclin-stimulating factor) (PGI2-stimulating factor)_6792	Integumentary mucin A.1 precursor (FIM-A.1) (Preprospasmolysin)_6727	Lymphocyte antigen Ly-6D precursor (E48 antigen)_4061	Lymphocyte antigen Ly-6D precursor (E48 antigen)_4291	Membrane-associated protein HEM-1 (Hematopoietic protein 1)_6555	Metallothionein (MT)_4859	Mitogen-activated protein kinase kinase 1 interacting protein 1 (MEK binding partner 1) (Mp1)_2290	Myomesin 1 (190 kDa titin-associated protein) (190 kDa connectin-associated protein)_726	"Myosin light chain alkali, smooth-muscle isoform (G2 catalytic) (LC17-GI)_6611"	"NAD(P) transhydrogenase, mitochondrial precursor (EC 1.6.1.2) (Pyridine nucleotide transhydrogenase) (Nicotinamide nucleotide transhydrogenase)_5136"	"NADH-ubiquinone oxidoreductase 13 kDa-A subunit, mitochondrial precursor (EC 1.6.5.3) (EC 1.6.99.3) (Complex I-13KD-A) (CI-13KD-A)_4476"	NADH-ubiquinone oxidoreductase 19 kDa subunit (EC 1.6.5.3) (EC 1.6.99.3) (Complex I-19KD) (CI-19KD) (Complex I-PGIV) (CI-PGIV)_5478	Nuclear protein 1 (Protein p8) (Candidate of metastasis 1)_4502	Nucleosome assembly protein 1-like 1 (NAP-1 related protein) (Brain protein DN38)_1295	Occludin_1678	Oocyte zinc finger protein XLCOF6 (Fragment)_4612	Orphan nuclear receptor NR1D1 (V-erbA related protein EAR-1) (Rev-erbA-alpha)_1580	PREDICTED: similar to RIKEN cDNA 2310016E02 [Homo sapiens]_4070	Proteasome subunit alpha type 7 (EC 3.4.25.1) (Proteasome subunit alpha 4)_5285	"Pyruvate kinase, muscle isozyme (EC 2.7.1.40)_1786"	Securin (Pituitary tumor-transforming protein 1)_4095	Short transient receptor potential channel 7 (TrpC7) (mTRP7)_6633	Sorcin_326	Superoxide dismutase [Cu-Zn] (EC 1.15.1.1)_5858	Synaptic vesicle membrane protein VAT-1 homolog (EC 1.-.-.-)_5498	"Threonyl-tRNA synthetase, cytoplasmic (EC 6.1.1.3) (Threonine--tRNA ligase) (ThrRS)_6547"	Thymosin beta-4 (T beta 4) [Contains: Hematopoietic system regulatory peptide (Seraspenide)]_2944	Transmembrane emp24 domain containing protein 3 precursor (Membrane protein p24B)_6648	UnAn_22764_2812	UnAn_22800_3148	UnAn_22936_3621	UnAn_23288_4436	UnAn_23619r_5692	UnAn_26905_2359	UnAn_27312_2975	UnAn_27516_3125	UnAn_27646_3372	UnAn_27884_3732	UnAn_28846_4956	UnAn_28861_5160	Zinc finger and BTB domain containing protein 39_387	hypothetical protein LOC51234 [Homo sapiens]_1642	hypothetical protein LOC54664 [Homo sapiens]_583	hypothetical protein LOC76747 [Mus musculus]_3956	polyubiquitin [Rattus norvegicus]_1378	pyruvate dehydrogenase phosphatase regulatory subunit [Mus musculus]_728	ubiquitin C isoform 1 [Mus musculus]_2588	Heat shock protein HSP 90-alpha_1955	Hypothetical 21.3 kDa protein in MSH1-EPT1 intergenic region_5181	Metaxin 1_2419	Peroxiredoxin 6 (EC 1.11.1.15) (Antioxidant protein 2) (1-Cys peroxiredoxin) (1-Cys PRX) (Acidic calcium-independent phospholipase A2) (EC 3.1.1.-) (aiPLA2) (Non-selenium glutathione peroxidase) (EC 1.11.1.7) (NSGPx) (PHGPx) (Ciliary_2312	Phosphomannomutase 2 (EC 5.4.2.8) (PMM 2)_696	UnAn_23657_5952	UnAn_26962_2453	UnAn_27111_2749	UnAn_27655_3408	UnAn_28123_3986	UnAn_28433_4424	UnAn_28821_4826	UnAn_28868_5036	UnAn_29703_6048	hypothetical protein LOC92345 [Homo sapiens]_3749	very large inducible GTPase 1 [Mus musculus]_6641	Alanine aminotransferase (EC 2.6.1.2) (Glutamic--pyruvic transaminase) (GPT) (Glutamic--alanine transaminase)_398	Coronin-1A (Coronin-like protein p57) (Coronin-like protein A) (CLIPINA) (Tryptophan aspartate-containing coat protein) (TACO)_3682	Dihydropyrimidinase related protein-5 (DRP-5) (ULIP6 protein) (Collapsin response mediator protein-5) (CRMP-5) (CRMP3-associated molecule) (CRAM)_6658	Ryanodine receptor 2 (Cardiac muscle-type ryanodine receptor) (RyR2) (RYR-2) (Cardiac muscle ryanodine receptor-calcium release channel) (hRYR-2)_1641	Tob1 protein (Transducer of erbB-2 1)_2497	Transcription factor BTF3 (RNA polymerase B transcription factor 3)_6873	Ubl carboxyl-terminal hydrolase 18 (EC 3.1.2.-) (Ubl thiolesterase 18) (ISG15-specific processing protease) (43 kDa ISG15-specific protease) (hUBP43)_6363	UnAn_22729_2576	UnAn_27564_3343	UnAn_27648_3280	UnAn_28388_4452	UnAn_28530_4649	60S ribosomal protein L22_6449	60S ribosomal protein L29 (L43)_2630	ATR-interacting protein (ATM and Rad3 related interacting protein)_688	Apomucin (Mucin core protein) (Fragment)_3106	Beta-ureidopropionase (EC 3.5.1.6) (Beta-alanine synthase) (N-carbamoyl-beta-alanine amidohydrolase)_2068	CDK5 regulatory subunit associated protein 3_3665	Caldesmon (CDM)_5091	Chloride intracellular channel protein 4 (Intracellular chloride ion channel protein p64H1)_4019	Coagulation factor X precursor (EC 3.4.21.6) (Stuart factor)_1679	Complement component C8 gamma chain precursor_6569	"Creatine kinase B-type (EC 2.7.3.2) (Creatine kinase, B chain) (B-CK)_1400"	Cytochrome b_2128	Cytochrome c oxidase subunit 1 (EC 1.9.3.1) (Cytochrome c oxidase polypeptide I)_3606	Cytochrome c oxidase subunit 1+2 (EC 1.9.3.1) (Cytochrome c oxidase polypeptide I+II)_2225	DAZ-associated protein 2 (Deleted in azoospermia-associated protein 2)_3574	DNA replication licensing factor MCM2 (Minichromosome maintenance protein 2 homolog) (Nuclear protein BM28)_4356	Enabled protein homolog_4689	F-box only protein 32 (Muscle atrophy F-box protein) (MAFbx) (Atrogin-1)_4876	F-box only protein 38 (Modulator of KLF7 activity homolog) (MoKA)_6567	"Ferritin, heavy subunit (EC 1.16.3.1) (Ferritin H)_4265"	Heat shock cognate 71 kDa protein (Hsc70.1)_1297	Hypothetical protein C31G5.21 in chromosome I_3415	Hypothetical protein ECU05_1680/ECU11_0050_2157	Hypothetical protein ECU05_1680/ECU11_0050_2443	Inner centromere protein_4667	LIM domain-binding protein 2 (Carboxyl-terminal LIM domain-binding protein 1) (CLIM-1) (LIM-domain binding factor CLIM1)_2154	Microfibril-associated glycoprotein 4 precursor_6541	NADH-ubiquinone oxidoreductase chain 4 (EC 1.6.5.3) (NADH dehydrogenase subunit 4)_3734	NADH-ubiquinone oxidoreductase chain 5 (EC 1.6.5.3) (NADH dehydrogenase subunit 5)_2551	PREDICTED: similar to 60S ribosomal protein L12 [Rattus norvegicus]_4808
Acidic phosphoprotein precursor (50 kDa antigen)_3535	1	0.6011	0.5536	0.5097	0.4775	0.6871	0.6253	0.577	0.4259	0.3937	0.701	0.8762	0.3184	0.3596	0.7594	0.6511	0.7174	-0.1934	0.0905	-0.2342	-0.3524	0.7271	-0.0111	-0.0768	0.7676	0.4486	0.5143	0.4806	0.3858	0.3391	0.6117	0.6982	0.5885	0.7982	0.647	0.5338	0.4513	0.2008	0.2872	-0.4827	-0.2889	0.1586	-0.2899	0.052	0.0619	-0.1565	-0.332	0.1349	0.1491	0.1219	-0.0731	-0.5327	-0.2333	0.5329	0.6252	0.4757	0.6131	0.7027	0.2496	0.532	0.4599	0.5139	0.5421	0.6195	0.6601	0.6757	-0.1031	0.5372	0.5716	0.7524	0.3798	0.659	0.6583	0.7283	0.6587	0.775	0.7198	0.3584	0.5491	0.4681	0.5833	0.5408	0.7001	0.3197	0.4103	0.6407	0.2529	0.7142	0.144	0.7944	0.6021	0.5414	0.3692	0.4089	0.6658	0.6026	0.5616	0.5515	0.7424	0.2207	0.5743	0.6502	0.4079	0.671	0.6972	0.2129	0.6785	0.3041	0.406	0.4674	-0.3364	0.1087	-0.0376	0.382	0.724	-0.0955	0.4778	0.1523	0.6794	0.4734	0.6122	0.6464	0.0396	0.6846	0.7503	0.8229	0.705	-0.3017	0.5705	0.5324	0.5076	0.6746	0.7163	0.5833	0.6682	0.6741	0.7228	0.6437	0.4737	0.6503	0.5049	0.8046	0.7483	0.7866	0.7612	0.7494	0.5456	0.664	0.6347	0.4809	0.6882	0.6481	0.6147	0.6475	0.676	0.681	0.6135	0.6647	0.5716	-0.1765	0.7923	0.5433	0.2641	0.5995	0.6637	-0.1663	0.728	0.8217	0.6795	0.7662	0.6625	0.6284	0.3123	0.3541	0.6761	0.6987	0.6242	0.6862	0.5504	0.6652	0.7625	0.587	0.4325	0.3417	0.4049	0.6966	0.3209	0.1115	0.5715	0.8109	0.4254	0.6722	0.292	0.6674	0.7408	0.3996	0.6179	0.7043	0.7838	0.42	0.6268	0.4009	0.2398	0.4528	0.4527	0.8361	0.4659	0.7685	0.6762	0.6696	0.2244	0.7532	0.8133	0.6387	0.6253	0.5507	0.5487	0.3429	0.1584	0.5558	0.6013	-0.2239	0.5808	0.5582	0.6385	0.4504	0.5313	0.3813	0.5131	0.6816	0.1819	0.0143	0.4937	0.4679	0.5778	0.5077	0.4608	0.6043	0.564	0.4174	0.488	0.6894	0.4487	0.5921	0.6488	0.5978	0.7051	0.5279	0.7484	0.5759	0.5455	0.7858	0.4976	0.5106	-0.0489
Annexin A7 (Annexin VII) (Synexin)_440	0.6011	1	0.4435	0.8013	0.5368	0.7447	0.4566	0.7642	0.2391	0.1135	0.5896	0.573	0.1355	0.2337	0.5367	0.9208	0.6903	-0.3186	0.0254	-0.1757	-0.3351	0.3803	-0.1016	-0.3167	0.7352	0.237	0.3112	0.1865	0.7341	0.1327	0.5041	0.5596	0.3971	0.5859	0.5001	0.2177	0.4637	0.0805	0.2315	-0.505	-0.224	-0.1307	-0.2027	-0.1031	0.0821	-0.1569	-0.2461	-0.0049	-0.1138	-0.0511	-0.1175	-0.6127	-0.4649	0.2716	0.6663	0.3538	0.5938	0.5567	0.1927	0.3792	0.4777	0.5856	0.3985	0.5452	0.5236	0.8792	0.0078	0.4575	0.5809	0.7575	0.4519	0.5889	0.5621	0.5629	0.6274	0.7264	0.7772	0.082	0.6547	0.6558	0.4585	0.498	0.6121	0.3635	0.3195	0.3977	0.0747	0.6064	0.145	0.6308	0.4785	0.3484	0.1846	0.3835	0.4087	0.6884	0.5963	0.4365	0.6903	0.0311	0.4105	0.5479	0.2699	0.5063	0.664	0.1614	0.6147	0.7484	0.3246	0.8452	-0.329	-0.1155	-0.096	0.5028	0.5764	-0.2314	0.6036	0.0704	0.3963	0.337	0.5185	0.8041	0.0377	0.5249	0.6045	0.6446	0.4146	-0.073	0.326	0.6024	0.557	0.636	0.5927	0.2248	0.4406	0.5613	0.5108	0.3228	0.3305	0.3589	0.3764	0.449	0.6986	0.4411	0.6108	0.571	0.3442	0.3264	0.3078	0.4603	0.5013	0.5867	0.2711	0.2657	0.6528	0.5106	0.4772	0.4548	0.5672	-0.4527	0.4828	0.462	0.0362	0.578	0.6319	-0.1943	0.599	0.5273	0.5636	0.5896	0.5158	0.6169	0.2233	0.1395	0.6419	0.5513	0.2261	0.4881	0.3375	0.576	0.4505	0.4717	0.4299	0.2338	0.1011	0.4674	0.1826	0.0252	0.456	0.5608	0.2148	0.6175	0.2209	0.5928	0.589	0.1713	0.5344	0.6168	0.658	0.2291	0.1725	0.161	-0.0276	0.1828	0.3467	0.6474	0.3536	0.6495	0.4058	0.4013	-0.1017	0.5945	0.6925	0.8907	0.8772	0.5767	0.5007	0.2087	-0.0015	0.5508	0.8632	-0.2605	0.548	0.4976	0.5697	0.781	0.8811	0.291	0.4442	0.5256	0.5867	-0.0473	0.8796	0.5362	0.8477	0.8683	0.8235	0.8748	0.8665	0.4152	0.526	0.6412	0.3893	0.4662	0.5304	0.6272	0.579	0.3668	0.7607	0.632	0.8387	0.7293	0.7897	0.8327	0.1958
Complement component C9 precursor_6527	0.5536	0.4435	1	0.2461	0.2431	0.4674	0.4184	0.4424	0.6821	0.6535	0.3777	0.5204	0.5652	0.2456	0.3757	0.4061	0.4528	0.0748	0.2499	-0.0686	-0.0733	0.5625	-0.1016	0.0295	0.453	0.0896	0.277	0.6609	0.3061	0.5591	0.4028	0.603	0.5848	0.5761	0.3272	0.3673	0.2551	0.2678	0.381	-0.0515	0.0457	0.3821	-0.1104	0.1585	-0.0236	-0.0171	-0.0579	0.4763	0.4722	-0.1372	0.0125	-0.0832	-0.1217	0.6724	0.4542	0.45	0.4358	0.4904	0.6182	0.3729	0.613	0.302	0.4204	0.3992	0.5366	0.388	0.1374	0.6465	0.3435	0.4038	0.3083	0.6225	0.6271	0.4607	0.4604	0.5308	0.4854	0.6185	0.3437	0.2698	0.528	0.4015	0.5092	0.2487	0.3839	0.5197	0.7097	0.484	0.4851	0.6542	0.6279	0.3789	0.4855	0.2117	0.6028	0.3348	0.4234	0.5161	0.4996	0.573	0.4553	0.7954	0.4397	0.758	0.5508	0.1881	0.5159	0.2941	0.5633	0.2816	-0.1301	0.4447	0.2033	0.4023	0.5207	0.0518	0.1513	0.2967	0.477	0.3149	0.4509	0.469	0.1855	0.316	0.3429	0.5446	0.5672	-0.3124	0.2538	0.2327	0.1977	0.4213	0.6093	0.6548	0.5506	0.5194	0.5978	0.5496	0.3991	0.5163	0.4946	0.6358	0.5114	0.5692	0.5025	0.4943	0.2409	0.4178	0.4551	0.5324	0.5734	0.329	0.583	0.5388	0.4535	0.3103	0.3251	0.4003	0.6315	0.097	0.4562	0.5574	0.3914	0.2362	0.2861	0.0166	0.4091	0.3911	0.3815	0.5253	0.5139	0.2893	0.2966	0.5373	0.3637	0.5269	0.5341	0.618	0.4541	0.3698	0.5157	0.2033	0.1788	0.3569	0.565	0.5016	0.2501	0.0461	0.3878	0.5191	0.3318	0.413	0.3157	0.349	0.4306	0.2894	0.6793	0.3812	0.6242	0.0614	0.3834	0.327	0.5747	0.2154	0.2138	0.5126	0.2906	0.473	0.3814	0.6208	0.4169	0.3728	0.6522	0.393	0.3686	0.4412	0.2788	0.5556	0.295	0.358	0.4315	-0.2627	0.3192	0.4261	0.2792	0.3821	0.2384	0.3841	0.3407	0.5533	0.0004	0.0495	0.2535	0.1649	0.2955	0.3729	0.2316	0.2511	0.2635	0.2539	0.1677	0.382	0.4866	0.4616	0.5071	0.471	0.4293	0.4325	0.5069	0.4025	0.4813	0.4863	0.2017	0.2914	-0.0803
Gastrula zinc finger protein XLCGF8.2DB (Fragment)_6442	0.5097	0.8013	0.2461	1	0.4034	0.4936	0.4979	0.7971	0.2106	0.1139	0.5062	0.4191	0.2515	0.1517	0.4982	0.7868	0.5594	-0.1758	-0.0145	-0.1384	-0.2811	0.2484	-0.2319	-0.1107	0.5419	0.2054	0.238	0.2232	0.6443	0.0866	0.4498	0.4221	0.2138	0.3227	0.378	0.0493	0.2474	-0.0029	0.092	-0.4962	-0.4018	-0.1666	-0.3297	-0.1424	-0.0342	-0.1918	-0.3994	-0.0031	-0.0996	-0.2069	-0.0002	-0.6036	-0.2942	0.1131	0.6172	0.2615	0.5478	0.4928	0.1295	0.206	0.2787	0.4783	0.3304	0.3446	0.3869	0.7844	0.1258	0.2426	0.4393	0.6199	0.3529	0.4961	0.4202	0.5098	0.4233	0.5868	0.5792	0.0931	0.6948	0.688	0.3792	0.3939	0.4847	0.2243	0.2242	0.3498	-0.0243	0.4187	0.0749	0.4891	0.2817	0.2503	0.0835	0.2539	0.2834	0.6012	0.506	0.2829	0.5974	0.0529	0.3526	0.4038	0.2052	0.4362	0.4631	0.2312	0.4601	0.6463	0.2813	0.7145	-0.1654	-0.2307	-0.1318	0.4619	0.414	-0.2166	0.4582	-0.0079	0.2322	0.3682	0.4029	0.6807	0.0398	0.4824	0.5075	0.5154	0.3394	-0.0643	0.1686	0.4984	0.3811	0.5666	0.4407	-0.0323	0.4521	0.4491	0.4468	0.1973	0.1656	0.2581	0.1444	0.3994	0.4832	0.3458	0.4815	0.4591	0.2939	0.2368	0.1599	0.2587	0.3757	0.4838	0.1675	0.2433	0.553	0.5725	0.378	0.2695	0.5059	-0.3263	0.2922	0.3802	-0.0293	0.4531	0.4694	-0.0671	0.4177	0.337	0.475	0.4554	0.3313	0.5047	0.1447	0.1558	0.4194	0.5622	0.198	0.3865	0.1891	0.4963	0.333	0.3844	0.3201	0.1693	-0.0139	0.2602	0.1389	0.0493	0.3265	0.4608	0.2672	0.3967	0.0644	0.4268	0.4867	0.122	0.264	0.5089	0.4484	0.0827	0.1008	0.1639	-0.0003	0.0631	0.1528	0.4425	0.3252	0.5115	0.2633	0.3168	-0.0615	0.447	0.5676	0.8048	0.8043	0.4533	0.3335	0.1647	-0.0125	0.4661	0.7287	-0.2151	0.4037	0.3881	0.4339	0.7092	0.8329	0.2077	0.2335	0.2697	0.629	-0.0026	0.7169	0.4249	0.7664	0.7387	0.7804	0.8128	0.8059	0.4032	0.4747	0.5777	0.2582	0.3026	0.3873	0.4261	0.3938	0.2207	0.6077	0.4691	0.7182	0.6964	0.7731	0.7334	0.2803
Mannose-P-dolichol utilization defect 1 protein (Suppressor of Lec15 and Lec35 glycosylation mutation homolog) (SL15)_1364	0.4775	0.5368	0.2431	0.4034	1	0.6232	0.5389	0.4538	0.0302	0.0146	0.7403	0.4923	0.0212	0.0767	0.6563	0.4812	0.8281	-0.2387	0.024	-0.2631	-0.3736	0.1983	0.0466	-0.4875	0.698	0.426	0.6615	0.067	0.3343	-0.1306	0.5866	0.3242	0.2019	0.4416	0.7275	0.0464	0.3023	-0.1572	0.3421	-0.4821	0.0503	-0.1964	-0.072	-0.0355	0.0509	-0.2565	0.0242	-0.0959	-0.1295	0.2481	-0.1038	-0.3757	-0.5001	0.4563	0.5576	0.2035	0.384	0.5448	-0.0083	0.1576	0.1947	0.4754	0.1463	0.4615	0.3011	0.4989	-0.2873	0.3431	0.4588	0.4179	0.1643	0.3803	0.3252	0.3386	0.4911	0.5161	0.6481	-0.1804	0.4355	0.3605	0.1732	0.5608	0.4292	0.0703	-0.0353	0.3103	-0.0592	0.5662	-0.1839	0.347	0.2111	0.1001	-0.0528	0.2096	0.1624	0.506	0.6466	0.3761	0.4227	-0.0553	0.1517	0.3714	-0.1228	0.2943	0.493	-0.0718	0.4468	0.5692	0.1123	0.4904	-0.4275	-0.1757	0.103	0.1663	0.3536	-0.2961	0.5982	-0.1726	0.2525	0.0684	0.1766	0.4663	-0.3545	0.2883	0.6854	0.555	0.3619	-0.1431	0.1727	0.4401	0.3982	0.5373	0.3875	0.105	0.2194	0.3174	0.3697	0.0172	0.0778	0.062	0.0942	0.2329	0.4148	0.2479	0.4445	0.4546	0.109	0.0992	0.1463	0.3525	0.2177	0.4631	0.1252	-0.0341	0.4379	0.3535	0.2833	0.3481	0.2989	-0.4155	0.4131	0.2693	-0.2608	0.4301	0.5096	-0.5939	0.4824	0.5057	0.4325	0.4387	0.3118	0.5857	0.1843	-0.1778	0.6353	0.3537	0.0647	0.2546	0.1634	0.3218	0.3522	0.5028	0.3985	-0.0827	-0.0686	0.1988	-0.1507	-0.4267	0.2176	0.349	-0.1653	0.4006	-0.0681	0.5718	0.5201	-0.1475	0.3939	0.5064	0.5208	-0.0096	-0.0764	0.0439	-0.1733	-0.1551	0.1129	0.5274	0.1029	0.5548	0.1579	0.1311	-0.0879	0.4225	0.4971	0.6081	0.5317	0.3809	0.1527	-0.1734	-0.1591	0.3916	0.5147	-0.1827	0.2304	0.4443	0.4117	0.3638	0.4729	0.0092	0.2573	0.3439	0.205	-0.3226	0.491	0.3675	0.5315	0.5192	0.4644	0.4912	0.4872	0.2971	0.4956	0.3825	0.0715	0.3451	0.4504	0.3907	0.4853	0.1441	0.5244	0.4802	0.5799	0.5923	0.3636	0.4487	0.0211
Moesin (Membrane-organizing extension spike protein)_3124	0.6871	0.7447	0.4674	0.4936	0.6232	1	0.5315	0.5767	0.2434	0.1368	0.7041	0.6784	0.1465	0.3151	0.7608	0.6874	0.7587	-0.4173	0.0116	-0.0743	-0.3386	0.5557	-0.0163	-0.3964	0.9105	0.451	0.5114	0.2257	0.4733	0.12	0.5996	0.7597	0.5445	0.7272	0.7357	0.4889	0.733	0.2049	0.2113	-0.6699	-0.0629	-0.1457	-0.0551	-0.1571	0.0134	-0.2863	-0.0892	0.0729	-0.0023	0.2707	0.0318	-0.5458	-0.3968	0.4185	0.6909	0.4468	0.66	0.6596	0.2262	0.5484	0.6029	0.7484	0.5864	0.7951	0.6981	0.7622	-0.0613	0.6242	0.6903	0.7727	0.5168	0.6997	0.7489	0.7516	0.7766	0.816	0.8976	0.0447	0.642	0.4168	0.5316	0.6097	0.6957	0.5465	0.4138	0.5138	0.0178	0.7534	0.2002	0.7068	0.7207	0.5237	0.3212	0.5963	0.519	0.7669	0.6961	0.669	0.7914	0.0355	0.3876	0.6168	0.3811	0.5677	0.839	0.19	0.7213	0.4393	0.355	0.6653	-0.2731	-0.0795	-0.1168	0.5891	0.7445	-0.0998	0.7838	0.226	0.5789	0.4162	0.6509	0.797	-0.059	0.5975	0.742	0.7174	0.5767	0.0153	0.5079	0.7027	0.618	0.6398	0.7906	0.411	0.4637	0.6899	0.5989	0.4854	0.3982	0.4442	0.517	0.5585	0.7774	0.5933	0.8126	0.8212	0.5722	0.3971	0.499	0.5534	0.5972	0.7213	0.3817	0.3797	0.7828	0.5183	0.637	0.6445	0.6533	-0.5429	0.7009	0.6071	0.0816	0.6975	0.7812	-0.2857	0.7078	0.7678	0.5984	0.7062	0.6987	0.7327	0.2043	0.1446	0.7358	0.5932	0.3453	0.6061	0.4966	0.7294	0.7129	0.6057	0.4228	0.2573	0.1114	0.6782	0.2953	0.0886	0.558	0.7186	0.1941	0.7652	0.2738	0.7815	0.6807	0.3048	0.5814	0.6272	0.8623	0.39	0.3315	0.3004	-0.0267	0.3761	0.5982	0.874	0.531	0.8001	0.6146	0.5004	0.0211	0.7163	0.7745	0.7392	0.7582	0.7511	0.5314	0.1512	-0.0147	0.6634	0.7263	-0.0679	0.5213	0.66	0.8103	0.4999	0.6966	0.3554	0.6712	0.6722	0.4281	-0.0882	0.7303	0.7381	0.7939	0.6294	0.5658	0.7006	0.6859	0.507	0.6953	0.7287	0.5103	0.6571	0.6423	0.7933	0.8338	0.5503	0.8774	0.8111	0.6454	0.7644	0.6484	0.7111	0.0611
Muscle LIM protein 1_6647	0.6253	0.4566	0.4184	0.4979	0.5389	0.5315	1	0.564	0.3952	0.2298	0.836	0.647	0.251	0.1416	0.7279	0.3864	0.6405	-0.024	-0.2021	-0.2054	-0.3258	0.397	-0.1998	-0.0982	0.626	0.5487	0.619	0.3431	0.4716	0.1637	0.5842	0.441	0.3077	0.4775	0.621	0.1778	0.314	-0.1097	0.1909	-0.4527	-0.389	-0.1216	-0.4556	-0.0949	-0.1966	-0.4376	-0.3483	-0.0777	0.0807	0.0773	-0.0459	-0.4579	-0.3105	0.4541	0.6665	0.3219	0.3696	0.5729	0.1246	0.2074	0.2608	0.5634	0.1528	0.4859	0.394	0.4779	0.0053	0.5457	0.5448	0.4891	0.0669	0.5059	0.4659	0.4732	0.471	0.6879	0.6099	-0.0152	0.5302	0.3516	0.3048	0.619	0.4602	0.0182	0.0163	0.4053	0.1025	0.5142	0.0468	0.5691	0.3419	0.1872	-0.0698	0.1967	0.3069	0.4878	0.5337	0.4322	0.517	0.0063	0.2157	0.481	0.1838	0.5347	0.4497	-0.02	0.3638	0.3294	0.3211	0.2512	-0.2863	-0.221	0.0744	0.231	0.4047	-0.2973	0.3554	-0.1307	0.4033	0.573	0.3258	0.3585	-0.2223	0.507	0.5553	0.4471	0.4706	-0.1768	0.2022	0.5175	0.2842	0.6673	0.4625	0.2089	0.5215	0.4959	0.7331	0.3077	0.3389	0.3865	0.1703	0.5081	0.3918	0.4579	0.5687	0.5896	0.3186	0.2632	0.2398	0.388	0.4935	0.6005	0.2699	0.2827	0.5489	0.47	0.5054	0.4006	0.6201	-0.224	0.5647	0.4424	-0.17	0.4492	0.5474	-0.1964	0.5499	0.4124	0.4546	0.5424	0.4288	0.6112	0.2165	0.102	0.4394	0.684	0.3193	0.4479	0.2221	0.5172	0.4971	0.5123	0.3334	0.2722	0.1888	0.3664	0.0783	-0.0195	0.1271	0.5202	0.1812	0.3355	-0.1081	0.5707	0.5687	0.0129	0.4255	0.3447	0.6083	0.1492	0.2419	0.175	0.0413	0.0632	0.2758	0.6133	0.4914	0.4889	0.3455	0.3391	0.1215	0.4031	0.6948	0.5277	0.4811	0.4231	0.281	0.1198	0.0094	0.5688	0.5197	-0.1485	0.1015	0.3275	0.4333	0.5019	0.3851	0.1131	0.194	0.5394	0.1963	-0.1924	0.3545	0.5187	0.463	0.4276	0.3826	0.4718	0.459	0.6321	0.2828	0.4078	0.173	0.5023	0.5288	0.3209	0.619	0.2076	0.4878	0.3679	0.5116	0.6982	0.3588	0.423	0.1419
Probable glutamate receptor precursor (Kainate-binding protein)_6534	0.577	0.7642	0.4424	0.7971	0.4538	0.5767	0.564	1	0.2862	0.2233	0.6705	0.545	0.2653	0.1704	0.4927	0.7636	0.7017	-0.1695	0.0233	-0.3145	-0.3246	0.3209	-0.2138	-0.2134	0.6542	0.1453	0.338	0.2303	0.811	0.294	0.5722	0.523	0.3624	0.503	0.4449	0.1472	0.2126	0.0439	0.3743	-0.4048	-0.1512	0.0021	-0.1408	-0.0791	0.0012	-0.2842	-0.2795	0.087	0.0133	-0.0931	-0.0443	-0.5595	-0.1862	0.3233	0.6113	0.3655	0.5711	0.5199	0.2246	0.3652	0.3582	0.5618	0.3721	0.4207	0.4751	0.6757	0.0504	0.4928	0.4771	0.593	0.3653	0.5267	0.5137	0.5007	0.5727	0.6861	0.6796	0.2221	0.65	0.6838	0.394	0.4184	0.5778	0.2121	0.3007	0.4774	0.0308	0.4925	0.1795	0.5705	0.4212	0.2757	0.2032	0.2637	0.4073	0.6532	0.6817	0.4265	0.679	0.0875	0.421	0.472	0.264	0.569	0.5381	0.2215	0.5369	0.6492	0.2141	0.6453	-0.2031	0.0098	0.0081	0.5328	0.5005	-0.2135	0.4362	0.0399	0.3994	0.2572	0.4804	0.6888	-0.0345	0.5916	0.6566	0.6845	0.4173	-0.1937	0.1457	0.3512	0.4428	0.7008	0.5503	0.1848	0.5325	0.5925	0.5073	0.3907	0.2018	0.4044	0.2366	0.5501	0.6017	0.5195	0.556	0.5077	0.3472	0.4124	0.3606	0.3969	0.5386	0.522	0.4093	0.3994	0.6317	0.5639	0.3159	0.454	0.6279	-0.1935	0.5098	0.4269	0.05	0.4826	0.4807	-0.1529	0.5033	0.4191	0.6733	0.5241	0.4638	0.6075	0.3448	0.2397	0.5643	0.6168	0.3381	0.6207	0.3941	0.5266	0.3116	0.4667	0.4877	0.2385	0.2843	0.4681	0.165	-0.0342	0.4924	0.5575	0.2856	0.51	0.1517	0.5596	0.6725	0.1994	0.4578	0.698	0.5738	0.1326	0.2083	0.2631	0.0674	0.1372	0.188	0.5947	0.3164	0.6357	0.4225	0.5087	-0.0117	0.5618	0.7315	0.8485	0.7282	0.5516	0.395	0.2225	0.0188	0.5562	0.8302	-0.2769	0.4288	0.5749	0.5028	0.8796	0.7686	0.3282	0.3462	0.5185	0.4145	-0.1335	0.6691	0.3614	0.7757	0.8251	0.7382	0.7779	0.8482	0.4824	0.4975	0.5457	0.3434	0.4831	0.6646	0.4719	0.5148	0.3416	0.6998	0.5456	0.8857	0.7538	0.639	0.6852	0.0929
Putative odorant-binding protein A5 precursor (Antennal protein 5)_6806	0.4259	0.2391	0.6821	0.2106	0.0302	0.2434	0.3952	0.2862	1	0.8169	0.2002	0.2717	0.7797	0.5116	0.3282	0.2202	0.1687	0.4813	0.2896	0.2751	0.3052	0.6107	-0.1099	0.4752	0.2243	0.1791	0.134	0.8332	0.2517	0.7228	0.194	0.6063	0.6617	0.3264	0.2101	0.3844	0.2184	0.4819	0.126	0.0181	-0.0651	0.5109	-0.0857	0.2296	-0.0996	-0.038	-0.1771	0.4697	0.6908	-0.3213	0.2823	0.0181	0.0831	0.4341	0.2373	0.2703	0.4841	0.177	0.7359	0.3891	0.513	0.1228	0.442	0.2056	0.5093	0.2297	0.4945	0.4442	0.0561	0.157	0.2358	0.4611	0.5525	0.397	0.1883	0.3269	0.2687	0.671	0.3101	0.1322	0.4283	0.3338	0.295	0.3453	0.4519	0.4666	0.6824	0.3917	0.483	0.5206	0.5449	0.403	0.49	0.3953	0.5954	0.1242	0.2606	0.412	0.4164	0.6023	0.423	0.6884	0.5926	0.6513	0.417	0.2912	0.3798	0.2537	0.6551	0.0892	0.1344	0.481	0.0381	0.4624	0.4503	0.231	0.0263	0.5167	0.4393	0.4904	0.3603	0.1862	0.5594	0.1234	0.2322	0.339	0.5946	0.0295	0.145	0.1011	-0.2869	0.0235	0.4601	0.4523	0.5095	0.4714	0.5075	0.5804	0.2263	0.42	0.2292	0.5523	0.2704	0.4457	0.2466	0.3864	0.1895	0.2654	0.362	0.2887	0.5054	0.0949	0.5027	0.497	0.2256	0.2169	0.2306	0.0931	0.4238	0.0722	0.1461	0.5063	0.4372	0.0003	0.1225	0.2364	0.0782	0.1996	0.1141	0.3813	0.3756	-0.0604	-0.0009	0.5002	0.11	0.3694	0.4879	0.4817	0.43	0.2574	0.3755	-0.0018	-0.2077	0.4493	0.4262	0.3002	0.4872	0.2777	0.2641	0.4032	0.4294	0.1432	0.2863	0.0831	0.088	0.3625	0.2362	0.1324	0.406	0.0636	0.437	0.44	0.6855	0.2846	0.0559	0.3146	0.4181	0.2562	0.3756	0.6307	0.629	0.1868	0.426	0.1332	0.1346	0.2923	0.2029	0.601	0.553	0.2117	0.2209	-0.0527	0.117	0.2526	0.1592	0.2318	0.0373	0.4504	0.2294	0.2442	0.191	0.2236	0.0692	0.1102	0.0203	0.0857	0.0637	0.0565	0.0412	0.2586	-0.056	0.2752	0.6195	0.481	0.1782	0.3964	0.3169	0.512	0.2773	0.2388	0.1524	0.226	0.1026	0.0494	-0.057
RAD9 homolog [Homo sapiens]_6240	0.3937	0.1135	0.6535	0.1139	0.0146	0.1368	0.2298	0.2233	0.8169	1	0.1281	0.2737	0.8773	0.5004	0.2865	0.1054	0.1692	0.4331	0.3289	0.1802	0.1913	0.6057	-0.114	0.3633	0.1559	0.1514	0.1346	0.9118	0.0848	0.7765	0.1134	0.6141	0.7131	0.2961	0.177	0.4175	0.2172	0.6288	0.2188	0.1061	0.0208	0.6377	-0.0087	0.214	-0.1063	0.0496	-0.1342	0.6596	0.7494	-0.3892	0.3208	0.0353	0.2201	0.4705	0.1403	0.3158	0.5487	0.2345	0.7483	0.4882	0.514	0.0664	0.5356	0.2437	0.5401	0.1584	0.3902	0.4118	0.0151	0.1635	0.3841	0.505	0.5837	0.3626	0.2324	0.2252	0.2316	0.6944	0.1877	0.1138	0.4835	0.3367	0.3799	0.3631	0.5381	0.548	0.7528	0.4407	0.4039	0.4779	0.4844	0.5121	0.5168	0.4057	0.6534	0.0689	0.2746	0.384	0.4366	0.6871	0.5941	0.719	0.5905	0.6768	0.4205	0.3427	0.4354	0.1017	0.6253	-0.0165	0.1335	0.6223	0.0545	0.4482	0.4423	0.2369	-0.1287	0.521	0.4583	0.3889	0.3318	0.1201	0.4812	0.03	0.1745	0.3443	0.6165	-0.0559	0.2206	-0.0079	-0.2575	-0.0277	0.3897	0.5426	0.4156	0.4447	0.4187	0.5883	0.2529	0.4986	0.393	0.5589	0.2213	0.5064	0.2317	0.3929	0.2432	0.3862	0.5111	0.2441	0.4706	0.0339	0.6363	0.5662	0.1749	0.308	0.2458	0.142	0.3784	0.229	0.1653	0.5657	0.6376	0.1184	0.0964	0.226	0.1346	0.23	0.1822	0.4303	0.3774	-0.0838	-0.0815	0.6376	0.1842	0.3181	0.6553	0.515	0.529	0.2014	0.3217	0.0422	-0.2286	0.4586	0.5253	0.3602	0.5445	0.2352	0.3968	0.4332	0.5055	0.2191	0.4403	0.0399	0.0893	0.4535	0.26	0.2643	0.4242	0.1945	0.4793	0.621	0.8404	0.3851	0.0721	0.3021	0.3679	0.2967	0.4101	0.6865	0.868	0.2391	0.3605	0.0464	0.0075	0.2616	0.2567	0.6148	0.639	0.1451	0.0582	-0.2657	0.1799	0.2322	0.1113	0.0891	-0.0351	0.5218	0.335	0.3098	0.0424	0.335	-0.0917	0.114	-0.0359	-0.0493	-0.0504	-0.0128	-0.0466	0.1778	-0.0993	0.3337	0.6231	0.4514	0.171	0.3826	0.3226	0.5707	0.3023	0.3045	0.0836	0.1915	0.019	-0.054	0.0131
RWD domain containing protein 1_6479	0.701	0.5896	0.3777	0.5062	0.7403	0.7041	0.836	0.6705	0.2002	0.1281	1	0.6649	0.1342	0.0708	0.7885	0.5396	0.8545	-0.2548	-0.0799	-0.3532	-0.4661	0.4418	-0.0543	-0.3666	0.8003	0.6096	0.7254	0.203	0.5247	0.044	0.7648	0.5427	0.351	0.662	0.8059	0.3636	0.3828	-0.111	0.4505	-0.4874	-0.1041	-0.1147	-0.3331	-0.0022	0.0438	-0.3125	-0.158	-0.0907	0.0028	0.3149	-0.0375	-0.5022	-0.3126	0.5104	0.7514	0.3132	0.4822	0.6874	0.0514	0.3172	0.2851	0.6932	0.2633	0.6392	0.48	0.5914	-0.1858	0.5751	0.5927	0.6162	0.1913	0.5651	0.5376	0.5638	0.6413	0.7921	0.7747	-0.0678	0.5878	0.4636	0.3587	0.6515	0.553	0.1233	0.0963	0.4889	0.0085	0.6565	-0.0238	0.5951	0.4353	0.2374	0.0162	0.2519	0.3663	0.6344	0.7221	0.5786	0.6111	-0.0388	0.3005	0.5059	0.0765	0.5103	0.5809	-0.0215	0.498	0.4675	0.2108	0.4202	-0.4043	-0.1183	0.1691	0.3099	0.5098	-0.277	0.5697	-0.1583	0.4729	0.4252	0.4249	0.5443	-0.361	0.6254	0.7549	0.6663	0.5424	-0.1675	0.291	0.5935	0.4859	0.7813	0.6068	0.2673	0.4607	0.5478	0.6705	0.3079	0.2738	0.3862	0.2323	0.5244	0.5302	0.5098	0.7069	0.6767	0.3464	0.32	0.325	0.4288	0.5089	0.6728	0.3287	0.2884	0.6193	0.5556	0.4853	0.5237	0.5745	-0.2831	0.6984	0.4761	-0.219	0.589	0.6246	-0.4226	0.6804	0.595	0.6293	0.6437	0.4958	0.7496	0.2825	0.0072	0.6248	0.7137	0.2846	0.5099	0.301	0.594	0.5561	0.6541	0.5174	0.1926	0.2091	0.5347	0.0042	-0.2322	0.2798	0.6045	0.0366	0.5067	-0.0582	0.739	0.7827	-0.0206	0.4935	0.6126	0.7026	0.1499	0.2119	0.1658	-0.065	0.0406	0.2979	0.7656	0.416	0.6802	0.4183	0.3593	-0.0074	0.5783	0.73	0.7084	0.5789	0.5274	0.3005	0.0483	-0.1217	0.6217	0.6478	-0.2342	0.2403	0.5121	0.5883	0.5676	0.5393	0.1179	0.3507	0.6386	0.1907	-0.2361	0.5006	0.5558	0.6587	0.5999	0.4992	0.6064	0.6161	0.5949	0.5165	0.5145	0.1972	0.5599	0.6832	0.4266	0.7006	0.2763	0.6601	0.5434	0.6848	0.8251	0.4441	0.5816	0.1351
Retinol dehydrogenase 13 (EC 1.1.1.-)_1496	0.8762	0.573	0.5204	0.4191	0.4923	0.6784	0.647	0.545	0.2717	0.2737	0.6649	1	0.1587	0.2675	0.7009	0.5648	0.7279	-0.2934	0.0165	-0.3131	-0.387	0.5328	0.024	-0.2446	0.7505	0.3732	0.5451	0.3206	0.3828	0.2745	0.4617	0.5268	0.4549	0.6793	0.5412	0.3534	0.4446	0.0526	0.1823	-0.5686	-0.3195	-0.0786	-0.2922	-0.1866	-0.1257	-0.3791	-0.3376	0.0405	-0.0297	0.0851	-0.223	-0.5786	-0.3317	0.4689	0.5574	0.4874	0.4937	0.6327	0.1219	0.4968	0.3931	0.5371	0.3983	0.5989	0.5344	0.6001	-0.1872	0.5359	0.6417	0.6641	0.2791	0.5647	0.5414	0.5796	0.6585	0.699	0.6686	0.2128	0.4238	0.3656	0.4962	0.5387	0.6742	0.2015	0.3389	0.5464	0.1985	0.5962	0.0523	0.6991	0.4705	0.4222	0.2486	0.3654	0.5212	0.6153	0.5192	0.4892	0.6485	0.0181	0.4502	0.5679	0.3223	0.5932	0.6105	0.0856	0.5921	0.2077	0.2988	0.4213	-0.3774	-0.0808	-0.1585	0.2575	0.6115	-0.285	0.3947	0.0631	0.5952	0.3092	0.4961	0.5896	-0.1431	0.6122	0.6099	0.711	0.5052	-0.433	0.4301	0.4749	0.5558	0.7216	0.589	0.5138	0.6006	0.6318	0.699	0.5637	0.5274	0.5663	0.5338	0.6778	0.7376	0.7246	0.6928	0.6472	0.5553	0.6392	0.5956	0.5609	0.5908	0.6892	0.523	0.5194	0.6977	0.637	0.6045	0.7514	0.5806	-0.2353	0.8112	0.4376	0.2092	0.594	0.7301	-0.1817	0.7453	0.77	0.6937	0.706	0.6522	0.7159	0.4079	0.2753	0.7323	0.6263	0.5841	0.635	0.4984	0.6143	0.6696	0.6319	0.562	0.2548	0.3301	0.6532	0.2642	0.1657	0.5624	0.7169	0.4334	0.6735	0.2557	0.7455	0.6659	0.3422	0.6896	0.6599	0.7455	0.4753	0.5724	0.3321	0.1536	0.4537	0.5687	0.7925	0.3992	0.7379	0.6227	0.5373	0.1438	0.7083	0.8362	0.6206	0.6024	0.4626	0.5459	0.1557	0.0061	0.5604	0.5527	-0.2276	0.5376	0.5389	0.6324	0.4437	0.4755	0.2913	0.4851	0.7193	0.1128	-0.1267	0.4935	0.4596	0.544	0.4673	0.4708	0.5541	0.5467	0.3665	0.4958	0.5583	0.3159	0.4911	0.6499	0.5309	0.6944	0.399	0.6881	0.5301	0.5583	0.7172	0.4545	0.4243	-0.1226
Short transient receptor potential channel 6 (TrpC6)_6528	0.3184	0.1355	0.5652	0.2515	0.0212	0.1465	0.251	0.2653	0.7797	0.8773	0.1342	0.1587	1	0.5002	0.3118	0.1407	0.1542	0.3959	0.3759	0.2453	0.2546	0.534	-0.1382	0.3463	0.1566	0.1201	0.0608	0.8842	0.0763	0.6616	0.1455	0.633	0.6718	0.1972	0.1594	0.3538	0.201	0.602	0.2048	0.0572	0.067	0.5568	-0.0092	0.1727	-0.0779	0.0703	-0.0595	0.6267	0.707	-0.3926	0.4584	0.0089	0.2412	0.3755	0.1656	0.2273	0.5997	0.1549	0.7462	0.4144	0.4962	0.137	0.5502	0.2203	0.5317	0.2347	0.5268	0.3489	-0.0161	0.1468	0.3882	0.5157	0.5803	0.3783	0.1457	0.2177	0.2283	0.6782	0.3277	0.2007	0.5066	0.2629	0.3023	0.3854	0.4939	0.5801	0.6151	0.3485	0.4358	0.445	0.4356	0.4617	0.4668	0.4235	0.5572	0.105	0.3445	0.4004	0.4618	0.6824	0.5395	0.6859	0.5206	0.6781	0.4023	0.4767	0.374	0.1875	0.6718	-0.001	0.2143	0.511	0.0403	0.5407	0.4487	0.2585	-0.0776	0.4691	0.3578	0.3926	0.3238	0.1613	0.4421	-0.0348	0.1862	0.2744	0.5688	0.0598	0.1899	-0.0289	-0.2939	-0.025	0.4581	0.4434	0.456	0.4832	0.3782	0.548	0.1247	0.425	0.3158	0.5091	0.2038	0.4606	0.191	0.4015	0.2136	0.3441	0.4643	0.2097	0.4447	0.0968	0.4773	0.5023	0.2242	0.3486	0.2296	0.0561	0.3864	0.1717	0.081	0.5853	0.5171	0.0986	0.1458	0.2333	0.1024	0.1809	0.2064	0.3912	0.3331	-0.0634	-0.1116	0.5997	0.0725	0.363	0.6056	0.5095	0.4893	0.2085	0.2826	0.0194	-0.3014	0.4537	0.3574	0.307	0.5384	0.2192	0.3682	0.3878	0.5268	0.1907	0.4336	0.0372	0.0578	0.444	0.1736	0.2429	0.3745	0.103	0.4607	0.5804	0.7441	0.3064	-0.0104	0.275	0.4075	0.3138	0.3952	0.6482	0.8063	0.2152	0.3718	0.1156	0.0682	0.3507	0.1864	0.5326	0.6376	0.1952	0.1497	-0.2578	0.1077	0.227	0.1588	0.1084	0.0555	0.5345	0.3322	0.1827	0.1326	0.2896	0.0087	0.1099	0.0784	-0.0132	-0.0163	0.029	-0.0025	0.196	-0.01	0.3608	0.6178	0.4615	0.1547	0.4161	0.3065	0.556	0.3217	0.3356	0.1298	0.2034	0.0749	-0.0235	-0.0082
Transcription factor MafB (V-maf musculoaponeurotic fibrosarcoma oncogene homolog B) (Transcription factor MAF1)_426	0.3596	0.2337	0.2456	0.1517	0.0767	0.3151	0.1416	0.1704	0.5116	0.5004	0.0708	0.2675	0.5002	1	0.3446	0.218	0.1414	0.2215	0.3001	0.2475	0.388	0.4336	0.0734	0.2103	0.2309	0.1192	0.1993	0.5781	0.2625	0.4401	-0.0136	0.6037	0.7212	0.0961	0.2841	0.2752	0.4246	0.7032	-0.0701	-0.2801	-0.1582	0.289	-0.0192	-0.1355	-0.1366	-0.0239	-0.2744	0.2332	0.3196	-0.3096	0.0433	-0.3667	-0.1198	0.1342	0.1149	0.243	0.5146	0.0303	0.4256	0.5429	0.4414	0.1791	0.6209	0.2957	0.5785	0.2806	0.3204	0.1596	0.1849	0.2135	0.4665	0.3466	0.5318	0.3935	0.2517	0.2111	0.2735	0.3977	0.2647	0.022	0.3783	0.3019	0.4294	0.5002	0.4307	0.5177	0.2397	0.4875	0.1305	0.3968	0.4301	0.6195	0.5489	0.6589	0.5977	0.1463	0.3388	0.2855	0.4795	0.2293	0.5791	0.4922	0.4536	0.4066	0.4655	0.4439	0.4812	0.1594	0.2977	0.213	0.0093	0.2918	-0.3494	0.5087	0.5482	0.2881	0.1879	0.5629	0.46	0.3523	0.3701	0.1029	0.4624	0.0701	0.3044	0.3326	0.5263	0.2029	0.4072	0.1334	-0.1494	-0.1266	0.3371	0.2565	0.2589	0.5089	0.1496	0.5371	0.1676	0.4429	0.3559	0.3771	0.3439	0.4408	0.1977	0.4437	0.4669	0.3592	0.5359	0.1033	0.4438	0.1064	0.3771	0.3825	0.2658	0.1626	0.2727	0.2335	0.1576	-0.2819	0.1264	0.4348	0.526	0.3113	0.371	0.2402	0.1663	0.4061	0.1634	0.3541	0.4289	0.0279	-0.199	0.396	0.2684	0.1807	0.4843	0.3928	0.5263	0.3151	0.2948	0.1762	-0.1963	0.4312	0.1194	0.3686	0.616	0.4741	0.5225	0.4244	0.5092	0.3871	0.6526	0.158	0.0483	0.592	0.0811	0.2649	0.4341	0.4323	0.6226	0.6106	0.5553	0.6085	0.278	0.3998	0.4354	0.3895	0.541	0.5888	0.4929	0.4138	0.3479	0.0939	0.1528	0.3519	0.5518	0.3733	0.5632	0.1619	0.2569	-0.1281	0.1829	0.2902	0.3582	0.154	0.1521	0.6799	0.5322	0.1548	0.3892	0.2343	0.1859	0.378	0.1176	-0.0315	0.0081	0.0999	0.0662	0.1587	0.1473	0.3953	0.6433	0.4015	0.1608	0.6482	0.3699	0.6712	0.3515	0.3507	0.0494	0.1181	0.2046	0.0323	0.1149
UnAn_22458_2132	0.7594	0.5367	0.3757	0.4982	0.6563	0.7608	0.7279	0.4927	0.3282	0.2865	0.7885	0.7009	0.3118	0.3446	1	0.4622	0.7151	-0.2035	-0.0213	-0.1073	-0.286	0.6093	-0.0857	-0.277	0.7858	0.5955	0.7006	0.3924	0.3009	0.1927	0.6572	0.7104	0.5695	0.6323	0.8503	0.3708	0.6147	0.2136	0.29	-0.6046	-0.1426	-0.0158	-0.27	-0.0791	-0.0322	-0.2943	-0.2032	0.0771	0.1621	0.2362	0.1546	-0.5386	-0.1742	0.5333	0.7004	0.3978	0.6385	0.7264	0.2507	0.4598	0.5146	0.5993	0.5259	0.7293	0.669	0.6426	-0.0783	0.5686	0.6114	0.651	0.3823	0.7187	0.7133	0.7345	0.6761	0.7641	0.8022	0.1044	0.672	0.3932	0.5711	0.686	0.6707	0.4198	0.2709	0.6439	0.0576	0.7528	0.0487	0.6809	0.5424	0.4599	0.221	0.5706	0.533	0.6481	0.6968	0.648	0.7527	0.0871	0.4363	0.6268	0.3233	0.6068	0.7441	0.2288	0.6575	0.299	0.4112	0.4714	-0.1706	-0.0594	0.0006	0.5398	0.6956	-0.0731	0.6407	0.2025	0.622	0.5337	0.5423	0.6424	-0.0757	0.6018	0.7547	0.7099	0.7326	-0.0056	0.4791	0.644	0.4178	0.6239	0.7383	0.4214	0.5317	0.6806	0.72	0.4672	0.3721	0.4852	0.4331	0.6304	0.5968	0.6592	0.7436	0.8063	0.5276	0.442	0.5298	0.5144	0.6026	0.7135	0.4429	0.4485	0.7186	0.6608	0.6547	0.581	0.6211	-0.4375	0.6795	0.6293	0.0216	0.6556	0.7117	-0.2627	0.7013	0.7418	0.5829	0.7592	0.6525	0.6953	0.1825	0.1734	0.686	0.6746	0.5164	0.5921	0.5191	0.6856	0.7282	0.6545	0.3537	0.2875	0.1642	0.577	0.3289	0.0442	0.4457	0.7232	0.2555	0.6134	0.2338	0.7201	0.6659	0.2862	0.4758	0.6359	0.8154	0.3707	0.4422	0.4254	0.114	0.3468	0.4811	0.823	0.5722	0.773	0.639	0.5336	0.2263	0.6569	0.7344	0.6217	0.5711	0.6449	0.4125	0.1932	0.0866	0.6403	0.5221	-0.1467	0.4146	0.5735	0.7107	0.3021	0.4934	0.2849	0.5294	0.6031	0.2754	-0.1498	0.4569	0.6582	0.5975	0.3899	0.3709	0.5447	0.4975	0.565	0.5218	0.7358	0.4619	0.6299	0.5571	0.657	0.8286	0.5161	0.7694	0.701	0.512	0.7474	0.4819	0.4989	0.0443
UnAn_22694_2680	0.6511	0.9208	0.4061	0.7868	0.4812	0.6874	0.3864	0.7636	0.2202	0.1054	0.5396	0.5648	0.1407	0.218	0.4622	1	0.6722	-0.2888	0.151	-0.1997	-0.2921	0.4133	-0.0069	-0.2099	0.72	0.2286	0.2479	0.1844	0.7089	0.1461	0.5026	0.5208	0.359	0.593	0.4443	0.2263	0.3507	0.0105	0.2302	-0.492	-0.2265	-0.0841	-0.0723	-0.0274	0.1506	-0.0967	-0.2055	0.0548	-0.1049	-0.0177	-0.1462	-0.573	-0.4127	0.2109	0.5613	0.2911	0.5135	0.5199	0.1581	0.3422	0.3597	0.4839	0.3714	0.4281	0.4773	0.849	-0.0919	0.3591	0.4703	0.707	0.4135	0.501	0.4865	0.5097	0.5205	0.6658	0.7	0.1688	0.5464	0.6313	0.3952	0.3533	0.5518	0.293	0.3071	0.3387	0.0641	0.5316	0.1403	0.5873	0.4452	0.3252	0.2011	0.2748	0.3997	0.5963	0.4916	0.3674	0.6303	0.0274	0.3778	0.436	0.2501	0.4492	0.5932	0.1154	0.5717	0.7104	0.282	0.793	-0.3657	-0.09	-0.1056	0.4338	0.5417	-0.1543	0.5619	0.0344	0.3848	0.2837	0.4833	0.7709	0.0575	0.5644	0.6055	0.6527	0.39	-0.1057	0.289	0.5005	0.5287	0.5742	0.5445	0.2037	0.4163	0.4992	0.4358	0.3618	0.2543	0.3345	0.2819	0.4435	0.6996	0.4629	0.5882	0.5041	0.2669	0.3417	0.2969	0.3735	0.4511	0.5001	0.2643	0.285	0.5616	0.5186	0.4191	0.4093	0.4949	-0.4085	0.4625	0.3278	0.0574	0.5031	0.5306	-0.199	0.503	0.5493	0.5244	0.5081	0.4285	0.5458	0.1862	0.1271	0.548	0.4906	0.2291	0.4417	0.2867	0.5392	0.4061	0.4004	0.4145	0.1645	0.1023	0.4279	0.1252	0.0143	0.4575	0.5401	0.2241	0.5565	0.172	0.5095	0.5444	0.1386	0.4971	0.6148	0.6062	0.2355	0.2341	0.0802	-0.059	0.2086	0.2734	0.596	0.271	0.6058	0.3998	0.4119	-0.1388	0.5685	0.6565	0.8437	0.8772	0.5124	0.4368	0.209	0.0073	0.465	0.8767	-0.2561	0.5878	0.4874	0.5097	0.7788	0.8798	0.2876	0.4129	0.4524	0.5624	-0.0392	0.8568	0.4276	0.832	0.8875	0.8427	0.866	0.8471	0.3199	0.5326	0.5832	0.3147	0.3844	0.4906	0.5797	0.4775	0.3408	0.724	0.5663	0.7802	0.7308	0.7863	0.826	0.1201
UnAn_23250_4477	0.7174	0.6903	0.4528	0.5594	0.8281	0.7587	0.6405	0.7017	0.1687	0.1692	0.8545	0.7279	0.1542	0.1414	0.7151	0.6722	1	-0.3375	0.0609	-0.2799	-0.4726	0.5114	-0.0102	-0.3789	0.8633	0.5181	0.6981	0.2148	0.5113	0.042	0.6904	0.5496	0.3977	0.6767	0.719	0.3341	0.3948	-0.0635	0.3863	-0.5377	-0.1127	-0.1311	-0.2245	-0.0388	0.0757	-0.2842	-0.1342	0.0178	-0.031	0.231	-0.0721	-0.5314	-0.4448	0.4909	0.6715	0.3585	0.5457	0.7033	0.1217	0.3582	0.3442	0.6017	0.3351	0.611	0.4964	0.6582	-0.232	0.5299	0.587	0.6526	0.2806	0.574	0.5259	0.5393	0.688	0.7273	0.7703	-0.0133	0.5153	0.5397	0.3701	0.5743	0.6654	0.1808	0.2734	0.5433	0.0711	0.6666	0.0714	0.5947	0.4483	0.312	0.2003	0.2981	0.4135	0.6805	0.6973	0.5467	0.645	0.0393	0.3802	0.5562	0.093	0.5564	0.6476	0.0087	0.6006	0.5196	0.2295	0.5714	-0.4034	-0.0676	0.055	0.2999	0.5536	-0.228	0.6498	-0.0751	0.4299	0.2385	0.4747	0.6562	-0.2945	0.5607	0.7896	0.7475	0.5439	-0.2146	0.3306	0.5056	0.5922	0.7231	0.5929	0.3187	0.4481	0.534	0.5495	0.2943	0.2992	0.3272	0.3804	0.5473	0.6813	0.4963	0.6925	0.6356	0.3326	0.3454	0.3635	0.3974	0.4429	0.6309	0.3989	0.3067	0.6554	0.5055	0.46	0.5809	0.5313	-0.3364	0.6796	0.4269	-0.0994	0.5745	0.6183	-0.5049	0.669	0.6262	0.6737	0.6498	0.5213	0.692	0.2277	0.0695	0.7139	0.5977	0.2969	0.5221	0.3423	0.5346	0.5239	0.6113	0.5131	0.0512	0.2088	0.5681	0.0111	-0.2114	0.4536	0.6048	0.041	0.6032	0.0738	0.7043	0.6809	0.0656	0.5652	0.717	0.719	0.1779	0.2094	0.2532	0.0174	0.1254	0.3189	0.7434	0.2861	0.7518	0.395	0.4107	0.0056	0.6639	0.7532	0.7633	0.7332	0.5466	0.3897	0.0661	-0.0612	0.5691	0.7183	-0.2086	0.4339	0.6636	0.6035	0.5701	0.6577	0.2561	0.4518	0.638	0.2623	-0.1665	0.6173	0.4969	0.7334	0.6702	0.6563	0.6899	0.6887	0.4403	0.659	0.5561	0.2879	0.4917	0.7191	0.5193	0.6588	0.326	0.7301	0.6022	0.7415	0.8139	0.5564	0.6114	0.1005
UnAn_23258_4339	-0.1934	-0.3186	0.0748	-0.1758	-0.2387	-0.4173	-0.024	-0.1695	0.4813	0.4331	-0.2548	-0.2934	0.3959	0.2215	-0.2035	-0.2888	-0.3375	1	0.382	0.4761	0.7175	0.0773	0.2134	0.6898	-0.3347	-0.0942	-0.0485	0.3111	-0.0674	0.2308	-0.1051	-0.067	0.0953	-0.2625	-0.0903	-0.1165	-0.4017	0.1867	0.0195	0.4893	0.1448	0.5178	0.1982	0.3717	0.0911	0.3019	0.1603	0.0496	0.526	-0.2112	0.0931	0.544	0.2585	-0.0072	-0.3732	-0.2229	-0.1253	-0.4002	0.1682	-0.2324	-0.189	-0.5636	-0.1272	-0.4178	-0.209	-0.4368	0.1738	-0.3258	-0.6161	-0.4748	-0.1851	-0.2284	-0.1845	-0.3945	-0.468	-0.2183	-0.393	0.3089	-0.3093	-0.3448	-0.3654	-0.2701	-0.3553	-0.1273	-0.2378	-0.0321	0.3124	-0.2821	0.2414	-0.216	-0.1573	-0.1646	0.1023	-0.1246	-0.09	-0.5798	-0.3271	-0.2907	-0.267	0.2411	0.0136	-0.0358	-0.033	-0.1337	-0.2989	-0.1015	-0.2585	-0.1286	-0.0383	-0.4246	0.5034	0.4526	0.3135	-0.0898	-0.3221	0.4881	-0.3385	0.0705	-0.1162	-0.0707	-0.2922	-0.313	0.3765	-0.3957	-0.2062	-0.3113	0.1504	0.3181	-0.2495	-0.4647	-0.6615	-0.4614	-0.2458	0.0516	-0.2039	-0.2607	-0.2737	-0.0373	-0.3423	-0.1916	-0.3168	-0.0808	-0.4935	-0.2808	-0.5056	-0.3157	-0.4063	-0.2594	-0.225	-0.3082	-0.2371	-0.627	-0.0586	-0.1165	-0.5089	-0.4137	-0.4421	-0.4108	-0.2541	0.4355	-0.4522	-0.1517	0.0615	-0.5764	-0.3945	0.1271	-0.4349	-0.396	-0.4837	-0.4082	-0.4071	-0.652	-0.3293	0.0645	-0.4255	-0.3319	-0.094	-0.1732	-0.1554	-0.4913	-0.3284	-0.5792	-0.552	0.0049	0.1453	-0.3428	0.0215	-0.1274	-0.3256	-0.3406	0.0369	-0.494	-0.1418	-0.5416	-0.4444	-0.1186	-0.3004	-0.3383	-0.3297	-0.4347	-0.0674	-0.0187	0.376	-0.2626	-0.6189	-0.4078	-0.2486	-0.3845	-0.3143	0.0521	0.3171	-0.4636	-0.2875	-0.3873	-0.3566	-0.4597	-0.2966	0.4045	0.2923	-0.5113	-0.1983	0.3146	-0.2809	-0.2958	-0.5374	-0.1305	-0.4945	-0.046	-0.3596	-0.3572	-0.1964	0.1513	-0.3632	-0.3703	-0.5622	-0.2641	-0.3175	-0.5019	-0.4908	-0.1711	-0.5948	-0.354	0.0822	-0.1332	-0.3531	-0.2111	-0.3156	-0.0804	-0.4191	-0.4053	-0.2859	-0.3356	-0.487	-0.4697	0.0284
UnAn_23548_3874	0.0905	0.0254	0.2499	-0.0145	0.024	0.0116	-0.2021	0.0233	0.2896	0.3289	-0.0799	0.0165	0.3759	0.3001	-0.0213	0.151	0.0609	0.382	1	0.2988	0.5639	0.1787	0.7187	0.3235	0.1376	0.0157	0.0893	0.2171	-0.0132	0.2346	0.1752	0.1349	0.1703	0.0521	0.1609	0.1474	-0.1066	0.1384	0.2646	0.1854	0.4855	0.2613	0.4771	0.4547	0.4352	0.4989	0.4877	0.2013	0.4563	0.1348	0.1513	0.2598	0.1995	0.2032	-0.2622	-0.3755	-0.0071	-0.1463	0.2529	-0.0876	-0.0797	-0.3436	0.0457	-0.1638	-0.0195	-0.1204	-0.1387	-0.2777	-0.4539	-0.1641	-0.0137	-0.0886	0.0014	-0.1681	-0.2977	-0.092	-0.1327	0.3609	-0.2767	-0.2715	-0.1997	-0.23	-0.1982	-0.0414	-0.0121	0.0047	0.3014	-0.102	-0.012	-0.1453	0.0038	-0.1187	0.2115	-0.0325	0.0053	-0.3573	-0.0904	-0.1772	-0.0457	0.0837	0.004	0.1628	-0.1966	-0.0506	-0.0541	-0.1783	-0.0896	-0.0145	0.0247	-0.0524	0.2298	0.2466	0.2669	0.0632	-0.1129	0.4176	0.0764	0.0176	-0.0881	-0.3115	-0.1853	0.1158	0.0367	-0.1645	0.1256	0.0557	0.1668	0.2555	-0.2244	-0.3283	-0.2176	-0.2708	0.082	0.2158	-0.1527	-0.1094	-0.1957	0.0507	-0.4089	-0.2234	-0.1897	-0.0523	-0.0721	-0.0224	-0.203	-0.1406	-0.2727	-0.035	0.0234	-0.1985	-0.2336	-0.3771	-0.102	-0.1184	-0.2556	-0.1826	-0.3953	-0.1048	-0.2024	0.068	-0.1367	-0.1045	0.1047	-0.2683	-0.1341	-0.2672	-0.2204	0.0395	-0.2242	-0.2169	-0.1954	-0.3089	-0.1499	-0.0678	-0.1561	-0.2544	0.0543	-0.0754	-0.0913	-0.2965	-0.0243	-0.4208	-0.2775	-0.2352	-0.0302	-0.0183	-0.0857	-0.1513	-0.0224	-0.1648	-0.0023	-0.1702	0.0012	-0.2196	-0.1755	-0.1176	-0.1236	0.1264	-0.0586	-0.3142	0.1801	-0.0537	0.3196	-0.1124	-0.3705	-0.0758	-0.386	-0.0811	-0.0827	0.0607	0.1142	-0.1695	-0.0604	-0.0675	-0.0189	-0.1993	-0.2901	0.1465	0.0276	-0.4507	0.0865	-0.0007	-0.0277	-0.0766	-0.2474	-0.0112	-0.1248	-0.0405	-0.0692	-0.2124	-0.1355	-0.1412	0.0001	-0.3354	-0.1273	0.033	-0.0527	-0.2152	-0.2137	-0.5256	-0.1028	-0.1645	0.0737	-0.261	-0.1923	0.1214	-0.21	-0.0259	-0.0814	-0.1148	-0.0218	-0.0525	-0.2048	-0.0754	-0.2356
UnAn_27453_3138	-0.2342	-0.1757	-0.0686	-0.1384	-0.2631	-0.0743	-0.2054	-0.3145	0.2751	0.1802	-0.3532	-0.3131	0.2453	0.2475	-0.1073	-0.1997	-0.2799	0.4761	0.2988	1	0.6209	0.2581	0.1203	0.5112	-0.1505	0.2184	-0.111	0.1165	-0.2117	0.0956	-0.0414	0.0948	0.1299	-0.1636	0.0139	0.1104	0.0105	0.2492	-0.3164	0.061	0.1653	0.0813	0.2812	0.2376	0.1517	0.2391	0.2636	0.0187	0.3614	0.0478	0.3602	0.2424	0.0684	-0.1965	-0.3403	-0.3165	0.0254	-0.3715	0.1293	-0.1013	0.024	-0.3058	0.0574	-0.2107	-0.0891	-0.2353	0.1716	-0.3746	-0.4578	-0.2139	-0.0754	-0.1022	-0.0258	-0.119	-0.3319	-0.1712	-0.2509	0.0163	-0.1999	-0.282	-0.2128	-0.3249	-0.2564	0.1559	0.0448	-0.1055	-0.0023	-0.2113	0.1884	-0.1671	0.0771	-0.0076	0.1694	0.1659	-0.1331	-0.3432	-0.2377	-0.1913	-0.0871	0.0764	-0.0903	-0.0735	0.1804	-0.1052	-0.0681	-0.0625	-0.1408	-0.2757	0.1349	-0.2104	0.5192	0.0861	0.0284	0.1297	-0.1203	0.5808	0.1966	0.335	-0.2556	0.0275	-0.0783	-0.0857	0.3362	-0.3392	-0.0837	-0.3494	0.1606	0.7387	-0.0582	-0.119	-0.3644	-0.5491	-0.0771	0.0044	-0.2828	-0.2058	-0.2548	-0.12	-0.2021	-0.3024	-0.1341	-0.1365	-0.2347	-0.3052	-0.2726	-0.1129	-0.1898	-0.3791	-0.2006	-0.2733	-0.2575	-0.4092	-0.2455	-0.1653	-0.3028	-0.3962	-0.1098	-0.374	-0.1821	-0.1363	-0.3186	-0.0861	0.0933	-0.3346	-0.1352	0.0298	-0.3736	-0.2694	-0.5188	-0.323	-0.1874	-0.5457	-0.4556	-0.0772	-0.4351	-0.4026	-0.1243	-0.256	-0.1786	-0.2883	-0.0537	-0.4818	-0.6793	-0.0118	-0.2983	-0.1252	0.1951	0.0831	-0.2224	-0.2517	-0.0017	-0.2338	-0.0183	-0.4	-0.5395	0.0584	-0.3955	-0.3186	-0.1826	-0.2177	-0.0981	0.0243	0.2036	-0.0094	-0.2311	-0.2564	-0.0463	-0.2852	-0.1857	-0.0287	0.0989	-0.3204	-0.2778	-0.3607	-0.1062	-0.1413	-0.1621	0.2812	0.1865	-0.3358	-0.131	0.6126	-0.0917	-0.1325	-0.1475	-0.2698	-0.2708	0.1074	-0.1199	-0.2676	0.1659	0.2939	-0.1766	-0.0446	-0.271	-0.2663	-0.2327	-0.3359	-0.4256	-0.1879	-0.2346	-0.1324	0.1989	-0.0935	-0.3622	0.0967	-0.1202	0.0837	-0.2202	-0.0889	-0.3455	-0.2359	-0.2015	-0.1744	0.1655
UnAn_27630_3400	-0.3524	-0.3351	-0.0733	-0.2811	-0.3736	-0.3386	-0.3258	-0.3246	0.3052	0.1913	-0.4661	-0.387	0.2546	0.388	-0.286	-0.2921	-0.4726	0.7175	0.5639	0.6209	1	-0.0748	0.3987	0.5672	-0.3476	-0.2021	-0.2213	0.1088	-0.1142	0.1523	-0.2144	-0.0874	0.059	-0.4009	-0.1453	-0.1534	-0.3182	0.2379	-0.1403	0.3626	0.3486	0.2387	0.4006	0.2456	0.1661	0.3323	0.3454	0.0238	0.3716	-0.0878	0.1052	0.4488	0.2495	-0.1705	-0.5574	-0.388	-0.1819	-0.6472	0.1002	-0.2336	-0.2131	-0.504	-0.0939	-0.4459	-0.234	-0.448	0.1358	-0.5088	-0.6415	-0.5288	-0.1755	-0.38	-0.2399	-0.409	-0.5889	-0.347	-0.4941	0.3125	-0.3684	-0.4723	-0.3731	-0.4927	-0.4459	-0.0469	-0.2285	-0.1662	0.0936	-0.3992	0.0785	-0.3547	-0.1512	-0.1953	0.1742	0.0319	-0.1899	-0.5958	-0.3769	-0.3582	-0.3052	0.0123	-0.1376	-0.1581	-0.0849	-0.3051	-0.3354	-0.052	-0.3064	-0.2329	-0.0903	-0.3423	0.4423	0.2723	0.0998	0.0304	-0.3051	0.5603	-0.1763	0.2343	-0.2391	-0.2546	-0.344	-0.3077	0.3909	-0.4727	-0.2914	-0.4245	-0.0555	0.5177	-0.3	-0.4641	-0.6635	-0.6583	-0.2413	-0.0422	-0.331	-0.2858	-0.4468	-0.075	-0.434	-0.3262	-0.3747	-0.3105	-0.4774	-0.3446	-0.6021	-0.3994	-0.3497	-0.3356	-0.2438	-0.3224	-0.3264	-0.6192	-0.2936	-0.2448	-0.5517	-0.4705	-0.5151	-0.4373	-0.4127	0.0492	-0.5494	-0.275	0.0868	-0.5707	-0.3579	0.1825	-0.5514	-0.398	-0.5854	-0.5414	-0.4375	-0.6773	-0.3661	-0.076	-0.5292	-0.4953	-0.1516	-0.2816	-0.2077	-0.4947	-0.3649	-0.6354	-0.5784	-0.0727	-0.1796	-0.3427	0.0717	0.0554	-0.2635	-0.428	-0.0146	-0.4686	-0.0339	-0.5126	-0.5803	-0.0647	-0.4409	-0.3388	-0.3858	-0.3315	0.0081	-0.1123	0.3347	-0.0868	-0.4572	-0.4085	-0.3003	-0.4004	-0.2514	-0.0763	0.1084	-0.4813	-0.3692	-0.44	-0.3616	-0.4003	-0.3229	0.2375	0.1434	-0.5609	-0.2016	0.3774	-0.3015	-0.303	-0.4568	-0.229	-0.4675	-0.0049	-0.2681	-0.4927	-0.06	0.002	-0.2683	-0.3972	-0.5052	-0.325	-0.349	-0.5636	-0.5456	-0.3853	-0.4218	-0.4369	0.0674	-0.293	-0.4534	-0.0701	-0.4042	-0.0654	-0.4567	-0.3809	-0.3866	-0.5037	-0.451	-0.4626	-0.1336
UnAn_27841_3519	0.7271	0.3803	0.5625	0.2484	0.1983	0.5557	0.397	0.3209	0.6107	0.6057	0.4418	0.5328	0.534	0.4336	0.6093	0.4133	0.5114	0.0773	0.1787	0.2581	-0.0748	1	-0.0744	0.2289	0.5638	0.5918	0.4269	0.6228	0.1607	0.4454	0.4728	0.7889	0.7523	0.7079	0.5298	0.7099	0.4817	0.4501	0.2133	-0.2647	-0.0996	0.4097	-0.1349	0.2267	0.1299	0.0396	-0.1393	0.3056	0.4632	0.1136	0.2676	-0.2443	-0.0261	0.3939	0.3933	0.3572	0.6298	0.5191	0.4815	0.5389	0.5714	0.2918	0.6335	0.5541	0.6818	0.4621	0.0465	0.488	0.2776	0.5575	0.3918	0.6646	0.7044	0.6546	0.5218	0.5975	0.5442	0.3909	0.3356	0.3013	0.5514	0.377	0.5853	0.5095	0.6208	0.6757	0.4029	0.6414	0.4483	0.7058	0.7229	0.6211	0.6	0.508	0.7221	0.3856	0.3667	0.5888	0.6479	0.4324	0.6061	0.6642	0.5904	0.6967	0.7074	0.2154	0.6072	0.1029	0.5545	0.2524	0.0746	0.4203	0.0467	0.47	0.6773	0.356	0.4218	0.4558	0.5957	0.5588	0.6519	0.4901	0.3264	0.4595	0.5762	0.6155	0.8769	0.1229	0.5457	0.4045	0.2488	0.2826	0.6782	0.6412	0.4857	0.5592	0.5492	0.6205	0.4487	0.565	0.5918	0.7736	0.5757	0.6053	0.6446	0.6808	0.426	0.4294	0.569	0.2676	0.5829	0.3687	0.6416	0.6593	0.482	0.4006	0.5562	0.4433	0.4962	-0.0764	0.5937	0.5647	0.3723	0.3826	0.3936	-0.0549	0.4558	0.5608	0.407	0.6331	0.5748	0.2121	-0.0723	0.443	0.374	0.4782	0.5884	0.5815	0.5514	0.5213	0.6705	0.3037	-0.0224	0.3767	0.4667	0.6934	0.475	0.1938	0.5009	0.6585	0.3681	0.5218	0.3886	0.3368	0.3712	0.4705	0.4432	0.4652	0.6921	0.3714	0.5748	0.5744	0.4553	0.5352	0.3571	0.6449	0.5326	0.5655	0.6013	0.7329	0.4724	0.5607	0.5835	0.3218	0.4315	0.5017	0.4796	0.6145	0.4182	0.4199	0.402	0.0316	0.5131	0.5238	0.5224	0.2041	0.2951	0.5692	0.5458	0.5921	0.2074	0.3471	0.2369	0.4537	0.3407	0.2378	0.2481	0.3512	0.2603	0.4032	0.2798	0.6008	0.6889	0.6188	0.4482	0.5955	0.6436	0.6739	0.6112	0.5525	0.2541	0.5587	0.3475	0.3359	0.1417
UnAn_27988_3877	-0.0111	-0.1016	-0.1016	-0.2319	0.0466	-0.0163	-0.1998	-0.2138	-0.1099	-0.114	-0.0543	0.024	-0.1382	0.0734	-0.0857	-0.0069	-0.0102	0.2134	0.7187	0.1203	0.3987	-0.0744	1	0.0782	0.1107	0.0663	0.1007	-0.1999	-0.1336	-0.2106	0.1215	-0.1665	-0.1595	0.0038	0.1109	0.0992	-0.1128	-0.1766	0.1826	0.17	0.3881	-0.0799	0.4399	0.3853	0.5315	0.5013	0.5113	-0.1063	0.0995	0.4156	-0.1134	0.2666	0.0272	-0.0102	-0.3161	-0.4104	-0.3549	-0.1945	-0.1831	-0.2696	-0.3863	-0.4116	-0.2338	-0.2413	-0.2558	-0.2319	-0.3813	-0.41	-0.4406	-0.2671	-0.2199	-0.3596	-0.28	-0.3303	-0.3391	-0.1747	-0.2429	-0.0782	-0.4991	-0.4483	-0.4757	-0.3251	-0.3655	-0.2605	-0.3257	-0.3235	-0.0202	-0.2565	-0.293	-0.3949	-0.2666	-0.339	-0.1416	-0.1651	-0.2926	-0.4163	-0.3157	-0.3528	-0.2739	-0.3928	-0.3174	-0.1734	-0.5161	-0.4457	-0.3029	-0.4863	-0.3093	-0.2194	-0.3298	-0.1613	0.0784	-0.0838	0.2498	-0.2767	-0.3303	0.1981	0.1237	-0.3558	-0.1841	-0.4283	-0.3052	-0.0335	-0.2975	-0.1178	0.0047	-0.1213	-0.1223	0.2551	-0.1841	-0.2391	-0.1312	-0.2686	-0.1076	0.0444	-0.3169	-0.3498	-0.3007	-0.1828	-0.4333	-0.4173	-0.2797	-0.3307	-0.1788	-0.2407	-0.2762	-0.2721	-0.3289	-0.1712	-0.2058	-0.3215	-0.4366	-0.3632	-0.351	-0.4047	-0.3602	-0.3075	-0.3979	-0.0958	-0.4342	-0.0333	-0.1227	-0.368	-0.1561	-0.2707	-0.1484	-0.4307	-0.1379	0.0794	-0.3325	-0.3621	-0.3553	-0.1915	-0.0877	-0.3471	-0.1584	-0.4094	-0.2294	-0.3327	-0.3517	-0.3801	-0.0906	-0.3615	-0.1441	-0.4131	-0.2644	-0.1129	-0.3714	-0.2175	-0.2647	-0.3233	-0.2798	-0.2449	-0.3058	-0.1593	-0.1806	-0.3584	-0.2208	0.017	-0.2158	-0.2961	-0.0037	-0.3597	-0.1506	-0.2398	-0.232	-0.126	-0.507	-0.2126	-0.2362	-0.3073	-0.2408	-0.2552	-0.24	-0.1872	-0.1022	-0.4117	-0.3665	-0.1834	-0.2616	-0.535	-0.0785	0.086	-0.1347	-0.2383	-0.3236	-0.1947	-0.2146	-0.3999	-0.1809	-0.2374	-0.2776	-0.2292	-0.0441	-0.2775	-0.2381	-0.0947	-0.1676	-0.2964	-0.2827	-0.568	-0.1215	-0.3229	-0.2627	-0.437	-0.298	-0.1291	-0.271	-0.3367	-0.2404	-0.2903	-0.2078	-0.1443	-0.3115	-0.1546	-0.2688
UnAn_27991_4002	-0.0768	-0.3167	0.0295	-0.1107	-0.4875	-0.3964	-0.0982	-0.2134	0.4752	0.3633	-0.3666	-0.2446	0.3463	0.2103	-0.277	-0.2099	-0.3789	0.6898	0.3235	0.5112	0.5672	0.2289	0.0782	1	-0.2868	0.0133	-0.2959	0.3038	-0.0966	0.2653	-0.1847	-0.0376	0.0262	-0.1973	-0.25	0.0574	-0.2688	0.1344	-0.3566	0.4162	-0.1122	0.3618	0.0879	0.4171	0.0678	0.2713	-0.0039	0.0953	0.4684	-0.1372	0.2563	0.4606	0.3594	-0.1546	-0.4081	-0.3441	-0.1635	-0.3269	0.1979	-0.1746	-0.1272	-0.4992	-0.0783	-0.3628	-0.2053	-0.3953	0.2424	-0.3386	-0.5417	-0.309	-0.2532	-0.2611	-0.2023	-0.2057	-0.5002	-0.2513	-0.4508	0.292	-0.3358	-0.2881	-0.2517	-0.3386	-0.3539	-0.1112	0.0253	-0.0916	0.3024	-0.287	0.3054	-0.1507	-0.0482	-0.0669	0.2688	-0.12	-0.0004	-0.555	-0.4938	-0.3232	-0.2231	0.1932	-0.0324	-0.0552	0.1171	-0.0882	-0.2957	-0.088	-0.2907	-0.2472	0.1308	-0.4244	0.4126	0.3127	0.1328	-0.1552	-0.2673	0.3823	-0.318	0.1665	-0.1881	0.0694	-0.2136	-0.3221	0.53	-0.2904	-0.2935	-0.3564	0.0698	0.236	-0.276	-0.4296	-0.5615	-0.5093	-0.2226	0.013	-0.1134	-0.2577	-0.2028	0.0891	-0.2628	-0.131	-0.2993	0.044	-0.3601	-0.2072	-0.3086	-0.2729	-0.2776	-0.1825	-0.184	-0.4346	-0.2182	-0.4861	-0.0513	0.0911	-0.4325	-0.3364	-0.2726	-0.4393	-0.2221	0.3656	-0.3598	-0.1727	0.181	-0.5228	-0.4693	0.2294	-0.5269	-0.4424	-0.5057	-0.3603	-0.3296	-0.6873	-0.5003	0.0683	-0.5604	-0.2836	-0.0552	-0.2192	-0.2239	-0.3563	-0.1695	-0.6512	-0.6158	-0.0543	0.1262	-0.2436	0.0485	0.2038	-0.3129	-0.2621	0.0666	-0.5251	-0.1402	-0.6387	-0.5154	-0.066	-0.4242	-0.4512	-0.3332	-0.2977	0.0679	0.0394	0.3681	-0.0309	-0.4399	-0.3714	-0.1005	-0.4691	-0.2124	0.0596	0.2525	-0.448	-0.3042	-0.47	-0.2628	-0.3762	-0.2578	0.309	0.2694	-0.4631	-0.2289	0.3964	-0.2332	-0.3237	-0.4359	-0.1201	-0.3977	0.0282	-0.398	-0.365	-0.1086	0.1991	-0.2935	-0.3347	-0.4551	-0.2878	-0.2112	-0.3463	-0.4246	-0.2439	-0.4993	-0.2853	0.1282	-0.1908	-0.398	-0.2643	-0.3509	-0.0795	-0.4257	-0.449	-0.4277	-0.3828	-0.2994	-0.3341	-0.0125
UnAn_28157_4201	0.7676	0.7352	0.453	0.5419	0.698	0.9105	0.626	0.6542	0.2243	0.1559	0.8003	0.7505	0.1566	0.2309	0.7858	0.72	0.8633	-0.3347	0.1376	-0.1505	-0.3476	0.5638	0.1107	-0.2868	1	0.5177	0.5692	0.1899	0.5391	0.0902	0.7459	0.6729	0.4406	0.7669	0.7879	0.4168	0.5816	0.0495	0.2882	-0.5676	-0.0433	-0.1506	-0.0324	0.0289	0.1805	-0.2194	-0.0127	0.0723	0.0481	0.3826	0.0622	-0.4891	-0.3233	0.4812	0.6348	0.2966	0.552	0.7146	0.1679	0.4223	0.4468	0.625	0.4181	0.7	0.5662	0.6842	-0.2278	0.5567	0.5759	0.7442	0.3728	0.6046	0.6157	0.6594	0.6756	0.8092	0.8309	0.0342	0.5388	0.4547	0.3976	0.5043	0.6254	0.3484	0.2797	0.4608	0.0076	0.6814	0.1315	0.6219	0.5625	0.3454	0.2273	0.4297	0.4096	0.6564	0.6359	0.5205	0.7493	-0.038	0.3154	0.566	0.2034	0.4936	0.7036	0.0194	0.616	0.4168	0.3081	0.5668	-0.3033	-0.1309	0.0335	0.4385	0.5959	-0.1509	0.7457	0.0206	0.4596	0.3211	0.5027	0.7853	-0.1963	0.5716	0.7854	0.6808	0.5481	-0.0259	0.3742	0.5528	0.612	0.6688	0.7264	0.4068	0.4273	0.5848	0.5867	0.4296	0.2264	0.3344	0.3723	0.5447	0.7037	0.5504	0.747	0.7089	0.3949	0.3883	0.42	0.4269	0.4743	0.6841	0.3413	0.3386	0.6807	0.541	0.5043	0.6025	0.6008	-0.48	0.7049	0.4873	-0.0333	0.6315	0.6777	-0.4998	0.6716	0.7058	0.5848	0.6295	0.5715	0.697	0.1291	0.0446	0.6817	0.549	0.3098	0.5288	0.3497	0.5944	0.6259	0.4876	0.4015	0.062	0.1255	0.5994	0.1034	-0.0645	0.4326	0.6459	0.0643	0.6102	0.086	0.7091	0.6837	0.1244	0.5306	0.6908	0.797	0.2657	0.2931	0.2175	-0.06	0.2409	0.4258	0.8299	0.3604	0.7334	0.5161	0.4157	-0.0267	0.6293	0.7418	0.7576	0.7812	0.6241	0.3783	0.1061	-0.1141	0.5327	0.7574	-0.0906	0.4795	0.5934	0.6698	0.5737	0.6845	0.1939	0.4891	0.6434	0.2636	-0.2971	0.6995	0.5958	0.785	0.6858	0.6386	0.7159	0.6903	0.4032	0.6394	0.6326	0.373	0.5225	0.6182	0.6363	0.7443	0.3676	0.8002	0.6613	0.689	0.782	0.5593	0.6825	-0.0391
UnAn_28469_4573	0.4486	0.237	0.0896	0.2054	0.426	0.451	0.5487	0.1453	0.1791	0.1514	0.6096	0.3732	0.1201	0.1192	0.5955	0.2286	0.5181	-0.0942	0.0157	0.2184	-0.2021	0.5918	0.0663	0.0133	0.5177	1	0.6234	0.2008	0.0354	-0.0581	0.4621	0.4077	0.3058	0.4631	0.6169	0.4856	0.4345	-0.0171	-0.0076	-0.4041	-0.1361	-0.088	-0.2294	0.1059	0.0933	-0.1259	-0.0807	-0.1258	0.1369	0.3704	0.1802	-0.3283	-0.2645	0.1821	0.3239	-0.0406	0.2935	0.4726	-0.0048	0.1715	0.1787	0.3186	0.2075	0.4614	0.3651	0.3452	-0.2476	0.2385	0.2162	0.375	0.0008	0.3925	0.3759	0.4307	0.3335	0.439	0.4405	-0.2494	0.1245	0.0353	0.1336	0.4029	0.3175	0.1298	0.1835	0.2352	-0.0109	0.5042	-0.1155	0.3169	0.3642	0.2241	0.0516	0.288	0.2599	0.2324	0.314	0.3618	0.373	-0.1141	0.154	0.2858	0.1431	0.278	0.4224	-0.3042	0.291	0.0326	0.2932	0.1444	-0.0894	-0.1701	0.028	0.0747	0.2725	-0.0215	0.5028	-0.0368	0.1706	0.4904	0.204	0.2171	-0.2223	0.3186	0.4494	0.2825	0.5355	0.2577	0.1867	0.4688	0.1903	0.2049	0.3269	0.1102	0.1276	0.1556	0.4233	0.0921	0.1814	0.1223	0.1094	0.2995	0.2314	0.174	0.4937	0.5076	0.2164	-0.0301	0.1364	-0.0105	0.1709	0.34	0.131	0.1321	0.2487	0.2324	0.4742	0.1915	0.2491	-0.3302	0.4276	0.2601	-0.1941	0.3816	0.3359	-0.3207	0.3024	0.3444	0.1337	0.3766	0.3037	0.2646	-0.2595	-0.1948	0.1862	0.313	0.1866	0.0855	0.046	0.4054	0.4952	0.3386	-0.0952	0.0731	-0.0688	0.3082	0.0514	-0.0713	0.0281	0.3337	-0.0895	0.2365	-0.1483	0.3174	0.2472	-0.0448	0.0853	0.1933	0.4737	0.1932	0.1491	0.1909	-0.0604	0.1568	0.263	0.4406	0.4043	0.2445	0.2495	0.1368	0.0689	0.2431	0.2944	0.2259	0.2991	0.2449	0.1615	0.0887	-0.0046	0.315	0.1962	0.0786	0.1025	0.2283	0.3854	0.0632	0.2395	0.1087	0.2359	0.3987	0.2651	0.0879	0.1684	0.5494	0.2963	0.14	0.2426	0.31	0.1554	0.387	0.2526	0.3389	0.1932	0.3455	0.1881	0.2824	0.5024	0.2272	0.3385	0.3794	0.1101	0.4897	0.3384	0.3801	0.2914
UnAn_29022_5246	0.5143	0.3112	0.277	0.238	0.6615	0.5114	0.619	0.338	0.134	0.1346	0.7254	0.5451	0.0608	0.1993	0.7006	0.2479	0.6981	-0.0485	0.0893	-0.111	-0.2213	0.4269	0.1007	-0.2959	0.5692	0.6234	1	0.1552	0.1883	-0.019	0.5618	0.3429	0.3137	0.4346	0.7656	0.2133	0.2971	-0.0632	0.4385	-0.4403	-0.0567	-0.0565	-0.2714	-0.0354	0.0179	-0.2349	-0.052	-0.2554	-0.0123	0.2907	-0.1373	-0.3782	-0.3827	0.386	0.4945	0.1907	0.3107	0.5463	-0.085	0.1316	0.131	0.332	0.1398	0.4415	0.3466	0.3262	-0.353	0.3378	0.3977	0.3091	0.0081	0.4135	0.3812	0.3006	0.4991	0.4783	0.5332	-0.1908	0.2472	0.1033	0.1279	0.5513	0.4384	0.0048	0.009	0.4105	-0.015	0.54	-0.1701	0.3436	0.2529	0.2213	0.0174	0.1542	0.2625	0.3545	0.5064	0.4189	0.3349	-0.0037	0.2323	0.3586	-0.0825	0.3085	0.4761	-0.218	0.3399	0.1826	-0.0083	0.3072	-0.1511	-0.0657	0.1395	0.0869	0.3379	-0.0005	0.5054	-0.1514	0.347	0.2346	0.2735	0.3063	-0.424	0.4165	0.6245	0.5262	0.5745	-0.022	0.2372	0.4092	0.4267	0.4977	0.3613	0.2351	0.1513	0.2839	0.3828	0.0552	0.2179	0.2052	0.2335	0.3693	0.3349	0.284	0.4518	0.5025	0.2261	0.14	0.263	0.1388	0.2259	0.3259	0.25	0.0832	0.3833	0.2132	0.2829	0.5121	0.282	-0.2363	0.5706	0.259	-0.2899	0.4176	0.5014	-0.4629	0.504	0.5317	0.3685	0.4432	0.354	0.4823	0.1423	-0.0761	0.5362	0.3841	0.1931	0.2937	0.2283	0.3703	0.4963	0.5102	0.3173	-0.0328	0.1191	0.3872	-0.063	-0.2765	0.2476	0.3663	-0.0104	0.4063	0.0011	0.5204	0.5262	0.0116	0.3653	0.4148	0.5296	0.1133	0.208	0.2506	0.0323	0.0595	0.1664	0.5394	0.1736	0.4918	0.2488	0.2199	0.0763	0.4098	0.4735	0.4156	0.3478	0.2648	0.27	0.0327	-0.0667	0.337	0.3716	-0.0134	0.1083	0.3952	0.4142	0.1672	0.2381	0.1141	0.286	0.452	0.0478	-0.1548	0.2323	0.4419	0.3201	0.2669	0.2501	0.2802	0.2619	0.3408	0.316	0.34	0.1142	0.3241	0.4606	0.3292	0.5183	0.206	0.4189	0.3552	0.4241	0.5609	0.2176	0.2971	0.2297
hypothetical protein LOC157378 [Homo sapiens]_6432	0.4806	0.1865	0.6609	0.2232	0.067	0.2257	0.3431	0.2303	0.8332	0.9118	0.203	0.3206	0.8842	0.5781	0.3924	0.1844	0.2148	0.3111	0.2171	0.1165	0.1088	0.6228	-0.1999	0.3038	0.1899	0.2008	0.1552	1	0.0886	0.7008	0.1037	0.6986	0.7728	0.2965	0.2109	0.4414	0.2948	0.6187	0.0937	-0.0769	-0.1774	0.5654	-0.2263	0.0576	-0.2534	-0.0435	-0.3228	0.6417	0.6934	-0.4576	0.2984	-0.1135	0.0623	0.4858	0.3166	0.3812	0.6024	0.321	0.7783	0.5463	0.5962	0.2129	0.6388	0.3527	0.657	0.324	0.4948	0.4954	0.1935	0.2791	0.4502	0.616	0.6861	0.5249	0.305	0.3317	0.3468	0.6962	0.3594	0.2093	0.6397	0.4493	0.4873	0.4319	0.5644	0.6569	0.7625	0.5427	0.4362	0.6115	0.5784	0.6288	0.5655	0.5007	0.761	0.2111	0.3716	0.5236	0.5276	0.7046	0.662	0.8083	0.6414	0.782	0.5017	0.4842	0.5386	0.1971	0.744	0.0997	0.0149	0.526	-0.0665	0.4883	0.5951	0.1559	-0.0602	0.5418	0.5682	0.5857	0.4562	0.1549	0.5115	0.1565	0.2033	0.416	0.6694	-0.1318	0.3667	0.1648	-0.2269	0.0618	0.4954	0.4932	0.5708	0.5753	0.5588	0.6646	0.374	0.6147	0.4514	0.6356	0.3446	0.5926	0.3631	0.5488	0.3818	0.4251	0.5439	0.3419	0.613	0.2069	0.641	0.6545	0.3289	0.4119	0.432	0.1442	0.4811	0.1457	0.1994	0.6792	0.6023	0.2407	0.2279	0.3529	0.2545	0.3435	0.2517	0.5664	0.4969	0.0475	-0.0474	0.6921	0.2177	0.511	0.6869	0.5763	0.5755	0.3801	0.4473	0.2157	-0.1772	0.6034	0.4611	0.3867	0.6079	0.3336	0.4317	0.5714	0.573	0.332	0.5181	0.1603	0.1432	0.5275	0.3014	0.2257	0.5319	0.2791	0.5631	0.6186	0.8151	0.4618	0.2076	0.4041	0.5691	0.403	0.5087	0.7501	0.837	0.3651	0.485	0.1329	0.1014	0.4021	0.387	0.6192	0.738	0.3071	0.1317	-0.3237	0.1656	0.316	0.274	0.0836	0.0958	0.6052	0.4449	0.3491	0.2129	0.3786	0.0248	0.2594	0.0784	-0.0179	0.0002	0.1036	0.0517	0.3316	0.0689	0.4746	0.6831	0.5561	0.2593	0.4869	0.4198	0.665	0.4	0.3956	0.1162	0.2913	0.1929	0.0563	0.0785
hypothetical protein LOC79170 [Homo sapiens]_6490	0.3858	0.7341	0.3061	0.6443	0.3343	0.4733	0.4716	0.811	0.2517	0.0848	0.5247	0.3828	0.0763	0.2625	0.3009	0.7089	0.5113	-0.0674	-0.0132	-0.2117	-0.1142	0.1607	-0.1336	-0.0966	0.5391	0.0354	0.1883	0.0886	1	0.2677	0.4248	0.3832	0.2631	0.3165	0.3526	-0.0053	0.1777	0.0041	0.2314	-0.3275	-0.1877	-0.1492	-0.1434	-0.072	0.0078	-0.2988	-0.2263	-0.0487	-0.0853	-0.0998	-0.1544	-0.5048	-0.2505	0.0784	0.4636	0.1944	0.3608	0.2597	0.094	0.3287	0.2703	0.4514	0.176	0.2572	0.3074	0.5112	0.0558	0.3075	0.3914	0.4276	0.225	0.3001	0.3523	0.2878	0.3632	0.5312	0.518	0.0786	0.5102	0.5083	0.217	0.2829	0.3822	0.143	0.0996	0.2411	-0.0568	0.3473	0.1112	0.4124	0.2867	0.1218	0.1038	0.1733	0.2536	0.467	0.461	0.2261	0.4838	-0.1182	0.2711	0.2852	0.1827	0.3225	0.362	0.1125	0.3757	0.6161	0.1228	0.5239	-0.2877	-0.0819	-0.0278	0.4262	0.3514	-0.1815	0.3971	0.0666	0.245	0.2653	0.3003	0.4737	0.0719	0.446	0.4759	0.41	0.2337	-0.0328	0.0232	0.2891	0.2991	0.4647	0.3604	0.0346	0.3054	0.4645	0.3385	0.3034	0.1312	0.2771	0.0854	0.3288	0.4506	0.3286	0.3629	0.339	0.2078	0.2491	0.1846	0.3075	0.4191	0.358	0.2026	0.1922	0.4315	0.3246	0.1982	0.3256	0.5189	-0.3138	0.2853	0.282	0.0082	0.3692	0.386	-0.1043	0.2871	0.2201	0.4073	0.3159	0.3148	0.422	0.1729	0.1342	0.3891	0.3987	0.082	0.3976	0.2162	0.3961	0.1405	0.2543	0.3523	0.2404	0.1608	0.3297	0.1185	0.0915	0.2989	0.362	0.1602	0.3069	0.1103	0.4103	0.4738	0.0484	0.3147	0.4705	0.412	0.0671	0.1076	0.067	0.0065	0.0547	0.1524	0.4675	0.2356	0.4197	0.2763	0.3274	-0.1699	0.3871	0.5265	0.6805	0.627	0.4063	0.3665	0.1549	-0.0693	0.3946	0.798	-0.1686	0.2389	0.3877	0.3402	0.944	0.6308	0.2386	0.2218	0.3445	0.4298	-0.2191	0.6439	0.3229	0.6229	0.7515	0.659	0.6334	0.7159	0.3646	0.2858	0.3299	0.243	0.3204	0.4906	0.3864	0.3521	0.2282	0.481	0.3246	0.7286	0.516	0.5048	0.5956	0.159
postsynaptic protein Cript [Mus musculus]_6714	0.3391	0.1327	0.5591	0.0866	-0.1306	0.12	0.1637	0.294	0.7228	0.7765	0.044	0.2745	0.6616	0.4401	0.1927	0.1461	0.042	0.2308	0.2346	0.0956	0.1523	0.4454	-0.2106	0.2653	0.0902	-0.0581	-0.019	0.7008	0.2677	1	0.0458	0.4943	0.6077	0.2328	0.0471	0.2502	0.1736	0.5101	0.2092	-0.0474	0.0055	0.4615	0.0396	0.0814	-0.1998	-0.1397	-0.1485	0.5175	0.5385	-0.3698	0.2546	-0.142	0.275	0.2911	0.0982	0.27	0.4507	0.0874	0.6553	0.5527	0.474	0.1212	0.4207	0.1297	0.4515	0.1199	0.4006	0.3768	0.091	0.1315	0.2408	0.3781	0.5035	0.2785	0.1201	0.1607	0.2018	0.6621	0.2345	0.1051	0.4827	0.2202	0.2644	0.2975	0.4931	0.4136	0.5294	0.273	0.2379	0.4375	0.4179	0.4035	0.371	0.3177	0.5534	0.143	0.2299	0.3242	0.3859	0.5002	0.4333	0.5084	0.6418	0.6171	0.3705	0.3922	0.3221	0.0875	0.5308	0.0445	0.0635	0.4288	-0.0635	0.505	0.455	0.1122	-0.0914	0.6387	0.4284	0.346	0.2796	0.1103	0.4966	0.1599	0.2019	0.3527	0.4179	-0.0804	0.0684	0.0052	-0.1509	0.0258	0.3615	0.492	0.4493	0.5084	0.4379	0.6233	0.3384	0.5174	0.3037	0.5002	0.2735	0.5907	0.2291	0.3188	0.3015	0.4692	0.5555	0.388	0.5487	0.0851	0.5607	0.5439	0.2438	0.3344	0.2303	0.2521	0.4459	0.1012	0.2314	0.4533	0.6418	0.1398	0.1297	0.3411	0.0732	0.2204	0.2383	0.3773	0.4326	0.0194	0.208	0.6073	0.2028	0.2936	0.6145	0.5389	0.5736	0.2502	0.3208	0.0759	-0.0458	0.5538	0.4884	0.404	0.6102	0.4565	0.4492	0.4014	0.5844	0.2263	0.5281	0.1105	0.1446	0.5105	0.2854	0.2624	0.3569	0.2717	0.5287	0.4951	0.6954	0.4568	0.2048	0.3259	0.3655	0.2563	0.4981	0.6515	0.6315	0.2772	0.375	0.0811	-0.0179	0.3567	0.2987	0.4598	0.4708	0.2293	0.098	-0.2473	0.1715	0.2096	0.1732	0.2366	-0.0138	0.5027	0.3	0.3033	0.0786	0.1812	-0.0691	0.004	-0.0058	0.025	-0.0318	0.0187	0.036	0.099	-0.1231	0.2625	0.5042	0.3951	0.226	0.3835	0.2708	0.5533	0.2662	0.2727	0.1328	0.1489	0.042	0.0316	-0.168
Cytochrome c oxidase subunit 1 (EC 1.9.3.1) (Cytochrome c oxidase polypeptide I)_6798	0.6117	0.5041	0.4028	0.4498	0.5866	0.5996	0.5842	0.5722	0.194	0.1134	0.7648	0.4617	0.1455	-0.0136	0.6572	0.5026	0.6904	-0.1051	0.1752	-0.0414	-0.2144	0.4728	0.1215	-0.1847	0.7459	0.4621	0.5618	0.1037	0.4248	0.0458	1	0.4639	0.2115	0.6961	0.8161	0.3378	0.1737	-0.1485	0.5768	-0.2698	0.2063	-0.0271	0.0099	0.4655	0.4767	0.1193	0.2672	-0.0059	0.1282	0.5373	0.0723	-0.2501	-0.0863	0.5062	0.5765	0.0192	0.3439	0.5512	0.0342	0.0393	0.1599	0.4001	0.1314	0.3871	0.2576	0.4298	-0.2956	0.3339	0.241	0.4776	0.0783	0.3956	0.3701	0.4365	0.3793	0.6854	0.5772	0.0141	0.4371	0.4812	0.1932	0.2798	0.3091	0.0516	-0.0644	0.3102	-0.0491	0.4161	0.0186	0.3933	0.3522	0.0013	-0.0016	0.0977	0.1523	0.3974	0.5205	0.327	0.4594	-0.0422	0.0969	0.3513	-0.0679	0.3227	0.3973	-0.0711	0.3421	0.3496	0.1635	0.35	-0.1074	-0.0323	0.5459	0.3013	0.365	0.0741	0.7016	-0.1249	0.2731	0.2069	0.3659	0.6015	-0.2596	0.5462	0.7925	0.5341	0.5379	0.1505	0.2373	0.4144	0.4666	0.6092	0.6003	0.3947	0.3327	0.3364	0.4701	0.1654	0.0318	0.1527	0.0627	0.4131	0.3987	0.3326	0.5163	0.4591	0.0521	0.1259	0.1139	0.2819	0.3089	0.4186	0.157	0.1656	0.3967	0.3858	0.2192	0.3131	0.4201	-0.2322	0.5689	0.2852	-0.2063	0.3418	0.4038	-0.5931	0.5148	0.4609	0.3923	0.3747	0.1991	0.5034	0.2833	-0.0264	0.3991	0.4357	0.1352	0.363	0.0957	0.3253	0.4775	0.278	0.3208	-0.018	0.0892	0.3932	-0.1797	-0.4116	0.0918	0.4138	-0.1233	0.2989	-0.2243	0.5122	0.6286	-0.1514	0.338	0.5794	0.5104	-0.1539	0.0491	-0.0085	-0.0992	-0.14	0.0087	0.5819	0.1055	0.495	0.2064	0.253	-0.1352	0.3458	0.5303	0.5935	0.5701	0.3689	0.0171	0.1305	-0.2651	0.2909	0.6235	0.0447	0.2538	0.4188	0.371	0.4637	0.4405	-0.0784	0.0944	0.4586	0.0273	-0.3152	0.4291	0.2447	0.5553	0.6143	0.4235	0.4565	0.4752	0.2825	0.4328	0.3874	0.1235	0.3065	0.5366	0.293	0.4626	0.1054	0.5135	0.3587	0.6144	0.7132	0.2409	0.5552	0.0629
Growth factor receptor-bound protein 2 (GRB2 adapter protein) (SH2/SH3 adapter GRB2) (ASH protein)_3320	0.6982	0.5596	0.603	0.4221	0.3242	0.7597	0.441	0.523	0.6063	0.6141	0.5427	0.5268	0.633	0.6037	0.7104	0.5208	0.5496	-0.067	0.1349	0.0948	-0.0874	0.7889	-0.1665	-0.0376	0.6729	0.4077	0.3429	0.6986	0.3832	0.4943	0.4639	1	0.9063	0.6707	0.6146	0.6795	0.6915	0.6669	0.2207	-0.4087	-0.0475	0.372	-0.1298	-0.0246	-0.0376	-0.1245	-0.2075	0.421	0.4772	-0.0228	0.2833	-0.4108	-0.0517	0.4952	0.5832	0.5002	0.8587	0.5649	0.6171	0.7596	0.8102	0.605	0.8846	0.7776	0.9124	0.6666	0.2858	0.6661	0.5136	0.6988	0.7106	0.8571	0.9511	0.8411	0.704	0.762	0.7928	0.4869	0.6745	0.3991	0.7489	0.5857	0.7723	0.7702	0.6635	0.8131	0.3576	0.8182	0.4761	0.842	0.8853	0.773	0.6716	0.7881	0.8484	0.613	0.7034	0.7758	0.9014	0.44	0.7549	0.8397	0.7039	0.826	0.8745	0.5385	0.8456	0.3415	0.6493	0.4578	-0.0269	0.3916	-0.0816	0.7977	0.881	0.1757	0.5075	0.5906	0.7413	0.6443	0.749	0.6367	0.3592	0.4987	0.6391	0.7164	0.8455	0.0993	0.6352	0.5051	0.2563	0.3996	0.8683	0.6121	0.6194	0.8397	0.6354	0.786	0.4476	0.7244	0.6511	0.7908	0.6964	0.7644	0.7387	0.8896	0.6745	0.5682	0.7341	0.5252	0.809	0.5878	0.6975	0.7379	0.7057	0.5601	0.6566	0.5107	0.7074	-0.2221	0.5638	0.8676	0.4674	0.634	0.6441	0.094	0.6026	0.6752	0.568	0.7962	0.7753	0.4427	0.0262	0.5416	0.5658	0.6869	0.6827	0.795	0.7619	0.7323	0.6854	0.501	0.099	0.6197	0.4245	0.7582	0.6844	0.2966	0.6794	0.8441	0.4923	0.721	0.5925	0.5823	0.5464	0.6211	0.4942	0.605	0.8777	0.4718	0.6247	0.6625	0.4774	0.6019	0.5103	0.8213	0.7392	0.7842	0.7979	0.8619	0.5089	0.7228	0.752	0.5456	0.5091	0.7858	0.6327	0.5865	0.4693	0.6319	0.5588	-0.1819	0.5038	0.6633	0.7393	0.3938	0.5044	0.7047	0.782	0.6702	0.412	0.2497	0.4753	0.6695	0.5851	0.3809	0.3294	0.5066	0.4667	0.5835	0.4829	0.8169	0.8695	0.8318	0.6089	0.8718	0.8372	0.8717	0.8445	0.8245	0.4723	0.6481	0.5251	0.4883	0.1285
Metalloproteinase inhibitor 2 precursor (TIMP-2) (Tissue inhibitor of metalloproteinases-2)_6131	0.5885	0.3971	0.5848	0.2138	0.2019	0.5445	0.3077	0.3624	0.6617	0.7131	0.351	0.4549	0.6718	0.7212	0.5695	0.359	0.3977	0.0953	0.1703	0.1299	0.059	0.7523	-0.1595	0.0262	0.4406	0.3058	0.3137	0.7728	0.2631	0.6077	0.2115	0.9063	1	0.5275	0.4358	0.6087	0.5935	0.7926	0.1946	-0.2648	-0.0592	0.5378	-0.137	-0.0872	-0.1336	-0.1233	-0.2638	0.4222	0.5585	-0.1843	0.1925	-0.3455	-0.0152	0.4697	0.3637	0.5141	0.7731	0.3877	0.6525	0.7608	0.7835	0.3888	0.8582	0.6391	0.8902	0.5109	0.324	0.612	0.4017	0.4973	0.6623	0.7702	0.8828	0.659	0.6105	0.5703	0.6327	0.5927	0.4946	0.2021	0.69	0.5228	0.7407	0.7286	0.6698	0.8278	0.4623	0.7365	0.4704	0.7671	0.7793	0.8078	0.7168	0.7829	0.8926	0.4322	0.5874	0.7225	0.7749	0.5097	0.8061	0.7876	0.7361	0.8125	0.787	0.5424	0.7969	0.2409	0.6084	0.3403	0.0376	0.5353	-0.1599	0.718	0.8204	0.2316	0.2827	0.6751	0.7541	0.5701	0.6383	0.4254	0.4686	0.3618	0.4879	0.6403	0.8181	0.0606	0.614	0.3045	0.0718	0.2083	0.6987	0.6612	0.5724	0.7716	0.5149	0.8053	0.494	0.7652	0.6914	0.7417	0.5982	0.7458	0.5438	0.7547	0.656	0.6121	0.7947	0.4812	0.793	0.4217	0.7777	0.7539	0.5649	0.3963	0.569	0.481	0.5708	-0.091	0.4515	0.7947	0.5874	0.5015	0.5431	0.2615	0.4998	0.5937	0.485	0.7327	0.7577	0.2693	0.0072	0.6133	0.5043	0.5684	0.7721	0.7644	0.8426	0.6161	0.559	0.4507	-0.0123	0.6934	0.5422	0.7001	0.797	0.3889	0.7093	0.7699	0.5974	0.6677	0.7489	0.4477	0.381	0.7293	0.4796	0.512	0.7814	0.5345	0.7399	0.752	0.6345	0.6888	0.4645	0.6846	0.6864	0.6837	0.81	0.9044	0.6475	0.6641	0.6476	0.3596	0.2834	0.6644	0.6881	0.6896	0.6652	0.5336	0.3792	-0.2367	0.4541	0.5965	0.5929	0.2463	0.2985	0.8191	0.7966	0.6311	0.3327	0.3686	0.2887	0.5468	0.3396	0.1789	0.1629	0.3055	0.2542	0.5137	0.2833	0.705	0.905	0.8069	0.5326	0.8262	0.7458	0.9223	0.6929	0.7151	0.3185	0.4563	0.3708	0.2538	0.0785
NADH-ubiquinone oxidoreductase B8 subunit (EC 1.6.5.3) (EC 1.6.99.3) (Complex I-B8) (CI-B8)_2837	0.7982	0.5859	0.5761	0.3227	0.4416	0.7272	0.4775	0.503	0.3264	0.2961	0.662	0.6793	0.1972	0.0961	0.6323	0.593	0.6767	-0.2625	0.0521	-0.1636	-0.4009	0.7079	0.0038	-0.1973	0.7669	0.4631	0.4346	0.2965	0.3165	0.2328	0.6961	0.6707	0.5275	1	0.6289	0.6412	0.4962	0.1602	0.4248	-0.2389	0.0102	0.2661	-0.0208	0.2802	0.3486	0.061	0.0348	0.1205	0.1555	0.3423	0.0048	-0.3327	-0.1415	0.5576	0.5571	0.3829	0.5234	0.6998	0.2149	0.4589	0.5222	0.4698	0.4439	0.6409	0.587	0.6167	-0.2382	0.6178	0.4347	0.7271	0.3699	0.6613	0.6349	0.635	0.6783	0.7911	0.7501	0.2227	0.4568	0.41	0.4997	0.4448	0.6443	0.3631	0.3797	0.5387	0.2172	0.6592	0.3088	0.6849	0.689	0.4189	0.3416	0.3559	0.5234	0.5419	0.5249	0.5643	0.6969	0.1781	0.4539	0.5674	0.3818	0.579	0.6827	0.0908	0.6548	0.2578	0.347	0.4173	-0.1602	0.223	0.2546	0.3582	0.6372	-0.0536	0.5607	0.1351	0.5474	0.4017	0.5889	0.6943	-0.0168	0.6086	0.7119	0.747	0.6623	-0.1094	0.5309	0.4278	0.5905	0.6434	0.7384	0.7057	0.4765	0.5647	0.5748	0.5183	0.3931	0.5048	0.5089	0.6657	0.6754	0.6215	0.7676	0.6863	0.3809	0.4696	0.4922	0.489	0.5969	0.6005	0.5975	0.5421	0.6161	0.4839	0.5371	0.6212	0.578	-0.0916	0.7744	0.5128	0.0915	0.5033	0.5779	-0.313	0.7219	0.6813	0.5964	0.6627	0.5755	0.5536	0.2651	0.2045	0.6554	0.5584	0.4671	0.6147	0.4748	0.6163	0.6428	0.4753	0.3892	0.2469	0.4959	0.669	0.2189	-0.0736	0.4288	0.6931	0.1464	0.6236	0.1467	0.6511	0.7031	0.2255	0.6401	0.6709	0.7605	0.3359	0.3933	0.2646	0.0469	0.3421	0.4027	0.7785	0.3829	0.6556	0.5531	0.5763	0.1331	0.6616	0.6907	0.6139	0.5387	0.4981	0.3959	0.3799	-0.022	0.5078	0.5496	-0.0619	0.5803	0.5479	0.587	0.4029	0.5111	0.2569	0.483	0.7666	0.0493	0.0092	0.51	0.4525	0.602	0.5822	0.4638	0.5918	0.543	0.4133	0.4711	0.6202	0.4593	0.6389	0.6393	0.5375	0.6994	0.4738	0.7294	0.6072	0.548	0.7083	0.44	0.5693	-0.0652
UnAn_22457_5711	0.647	0.5001	0.3272	0.378	0.7275	0.7357	0.621	0.4449	0.2101	0.177	0.8059	0.5412	0.1594	0.2841	0.8503	0.4443	0.719	-0.0903	0.1609	0.0139	-0.1453	0.5298	0.1109	-0.25	0.7879	0.6169	0.7656	0.2109	0.3526	0.0471	0.8161	0.6146	0.4358	0.6289	1	0.3662	0.4524	0.0985	0.4197	-0.4984	0.1267	-0.0323	-0.0614	0.1561	0.1825	-0.1043	0.0874	-0.0896	0.1294	0.448	0.0605	-0.3699	-0.2274	0.526	0.6346	0.1488	0.5088	0.6096	0.0647	0.2735	0.3131	0.5327	0.3611	0.6333	0.4704	0.4786	-0.2723	0.351	0.438	0.5589	0.2837	0.5226	0.5558	0.5404	0.5384	0.7381	0.7225	-0.0202	0.5058	0.3088	0.291	0.5459	0.4838	0.2752	0.0487	0.4798	-0.0408	0.6573	-0.04	0.4987	0.4794	0.2683	0.1412	0.391	0.3341	0.4801	0.6671	0.4641	0.5913	-0.0232	0.2958	0.4818	0.07	0.3816	0.6212	0.0221	0.5194	0.3196	0.1863	0.4113	-0.1731	-0.006	0.2553	0.4065	0.5263	0.0671	0.7425	0.0463	0.4591	0.3304	0.4261	0.5772	-0.1959	0.5105	0.8219	0.6154	0.6825	0.1739	0.3725	0.5435	0.4476	0.5443	0.6443	0.3694	0.25	0.4684	0.4971	0.2367	0.1481	0.2713	0.1982	0.454	0.4591	0.4283	0.5814	0.6571	0.2854	0.2184	0.3247	0.3384	0.3846	0.4853	0.2409	0.1961	0.4987	0.404	0.4031	0.4211	0.4361	-0.4029	0.6082	0.4644	-0.1547	0.5204	0.6232	-0.4854	0.5773	0.6289	0.3994	0.5052	0.4056	0.5597	0.1099	-0.03	0.5859	0.4681	0.2603	0.4122	0.2978	0.483	0.6041	0.4738	0.3034	0.122	0.0586	0.4515	0.0776	-0.2924	0.2604	0.522	-0.0195	0.4783	0.0202	0.6112	0.6242	0.0283	0.3811	0.5704	0.6852	0.1036	0.2202	0.1975	0.0201	0.0721	0.1906	0.7062	0.2951	0.6246	0.3893	0.3564	0.0347	0.49	0.5859	0.5591	0.5275	0.4831	0.2491	0.1414	-0.0975	0.3989	0.5787	0.0157	0.3129	0.4818	0.5484	0.3477	0.4002	0.1341	0.3665	0.4868	0.1811	-0.2649	0.4464	0.5209	0.5284	0.4774	0.3214	0.4289	0.4086	0.402	0.4484	0.5392	0.2952	0.4662	0.51	0.5547	0.6644	0.3487	0.6189	0.5644	0.5287	0.6968	0.3071	0.5044	0.1282
UnAn_27751_3617	0.5338	0.2177	0.3673	0.0493	0.0464	0.4889	0.1778	0.1472	0.3844	0.4175	0.3636	0.3534	0.3538	0.2752	0.3708	0.2263	0.3341	-0.1165	0.1474	0.1104	-0.1534	0.7099	0.0992	0.0574	0.4168	0.4856	0.2133	0.4414	-0.0053	0.2502	0.3378	0.6795	0.6087	0.6412	0.3662	1	0.5164	0.4344	0.204	-0.1291	0.0219	0.3373	-0.0923	0.2607	0.1972	0.1881	-0.0197	0.2443	0.3966	0.258	0.1446	-0.1644	0.091	0.3302	0.3481	0.2986	0.5096	0.3588	0.2927	0.5158	0.4431	0.3567	0.6057	0.5717	0.5989	0.3541	0.1668	0.4154	0.2258	0.4649	0.4058	0.4807	0.6041	0.576	0.4767	0.5021	0.4393	0.3004	0.2294	0.1207	0.4617	0.3127	0.4383	0.5252	0.6216	0.5083	0.3647	0.5162	0.3065	0.5341	0.6691	0.5532	0.5035	0.5483	0.6021	0.3396	0.3313	0.5925	0.5025	0.238	0.4568	0.5385	0.4515	0.5192	0.5281	0.2264	0.4839	-0.0369	0.3624	0.1252	0.0731	0.3554	0.0549	0.3645	0.5775	0.2026	0.3042	0.341	0.542	0.4239	0.6154	0.3358	0.1989	0.4121	0.4241	0.5071	0.6037	0.1065	0.5559	0.332	0.1903	0.2429	0.6163	0.6192	0.4574	0.4931	0.3939	0.6099	0.4026	0.5162	0.5098	0.588	0.5033	0.5485	0.5701	0.5843	0.524	0.4475	0.5163	0.2816	0.5339	0.3838	0.5508	0.5957	0.4253	0.2473	0.4519	0.4066	0.3478	0.0909	0.5588	0.5561	0.3763	0.3259	0.3638	0.0306	0.4687	0.5285	0.4142	0.5549	0.4873	0.2676	0.0671	0.3162	0.3422	0.4648	0.4872	0.5375	0.4921	0.4946	0.5988	0.3432	0.0958	0.4037	0.4289	0.6898	0.417	0.2169	0.4414	0.6043	0.2359	0.5097	0.2761	0.4016	0.3753	0.4073	0.2642	0.3984	0.5604	0.3732	0.5427	0.5061	0.2774	0.4874	0.4287	0.5747	0.5029	0.4659	0.5776	0.5682	0.3384	0.5151	0.4417	0.2103	0.211	0.449	0.393	0.4046	0.2412	0.3875	0.1931	-0.0092	0.409	0.5024	0.5111	0.0533	0.1771	0.4409	0.5561	0.5593	0.0937	0.4016	0.1978	0.4273	0.2665	0.0955	0.0896	0.2014	0.1437	0.3057	0.3727	0.4679	0.5789	0.5766	0.4264	0.4344	0.5632	0.5726	0.4967	0.4919	0.0906	0.4441	0.2149	0.2337	0.0463
basophilic leukemia expressed protein BLES03 [Homo sapiens]_2165	0.4513	0.4637	0.2551	0.2474	0.3023	0.733	0.314	0.2126	0.2184	0.2172	0.3828	0.4446	0.201	0.4246	0.6147	0.3507	0.3948	-0.4017	-0.1066	0.0105	-0.3182	0.4817	-0.1128	-0.2688	0.5816	0.4345	0.2971	0.2948	0.1777	0.1736	0.1737	0.6915	0.5935	0.4962	0.4524	0.5164	1	0.5275	-0.0418	-0.477	-0.1689	0.0087	-0.1563	-0.2557	-0.1169	-0.2539	-0.2004	0.1502	0.0686	0.093	0.1433	-0.4601	-0.2061	0.1774	0.4924	0.4133	0.6173	0.5602	0.314	0.6472	0.7583	0.5758	0.6622	0.7825	0.734	0.615	0.1927	0.5701	0.6324	0.6308	0.5852	0.7138	0.7577	0.691	0.6853	0.5324	0.7022	-0.0066	0.5152	0.1352	0.5862	0.6839	0.6703	0.7285	0.5683	0.4664	0.0541	0.7128	0.191	0.6168	0.68	0.624	0.3383	0.7117	0.5888	0.5507	0.4869	0.5898	0.6995	0.0787	0.4457	0.545	0.5339	0.5036	0.788	0.3461	0.6648	0.1564	0.4122	0.4012	-0.0838	0.0163	-0.2919	0.503	0.7017	-0.1099	0.4914	0.4438	0.5518	0.5909	0.5739	0.4779	0.1116	0.3573	0.4207	0.4744	0.4941	0.1188	0.5816	0.5615	0.4312	0.3112	0.6459	0.3654	0.3712	0.6483	0.4852	0.5224	0.4755	0.5107	0.6436	0.4884	0.6034	0.5604	0.7047	0.7849	0.6742	0.4429	0.6391	0.4082	0.5715	0.6461	0.4674	0.4416	0.6967	0.4024	0.7352	0.5657	0.5545	-0.4183	0.5219	0.7202	0.2811	0.7326	0.6656	0.0304	0.5491	0.6222	0.4182	0.7101	0.7655	0.5096	-0.0266	0.2263	0.5819	0.4622	0.4598	0.5017	0.5976	0.7211	0.6776	0.5247	0.1354	0.4127	0.1773	0.6587	0.5572	0.474	0.523	0.6454	0.3167	0.6671	0.4858	0.5878	0.409	0.5132	0.4164	0.3862	0.7451	0.612	0.4589	0.5393	0.0687	0.5911	0.7539	0.6899	0.6824	0.5708	0.6875	0.466	0.2664	0.5999	0.5016	0.3731	0.3848	0.6513	0.5878	0.1187	0.1882	0.5742	0.282	-0.2041	0.4168	0.4161	0.7277	0.1619	0.4414	0.4618	0.7324	0.5371	0.393	0.1657	0.4525	0.8096	0.5018	0.1628	0.2169	0.4562	0.366	0.4526	0.409	0.7068	0.6385	0.6224	0.3576	0.7359	0.7754	0.649	0.7081	0.7374	0.2274	0.4445	0.5642	0.4565	0.1577
trinucleotide repeat containing 4 [Homo sapiens]_436	0.2008	0.0805	0.2678	-0.0029	-0.1572	0.2049	-0.1097	0.0439	0.4819	0.6288	-0.111	0.0526	0.602	0.7032	0.2136	0.0105	-0.0635	0.1867	0.1384	0.2492	0.2379	0.4501	-0.1766	0.1344	0.0495	-0.0171	-0.0632	0.6187	0.0041	0.5101	-0.1485	0.6669	0.7926	0.1602	0.0985	0.4344	0.5275	1	0.0077	-0.0056	0.0532	0.603	0.0347	-0.114	-0.1381	0.0446	-0.1976	0.4634	0.5193	-0.3452	0.2793	-0.118	0.214	0.1813	0.0413	0.3743	0.6447	0.0829	0.6147	0.654	0.6738	0.1607	0.7865	0.3989	0.6895	0.2207	0.5006	0.3232	0.1465	0.2435	0.6871	0.536	0.6583	0.4486	0.3529	0.1998	0.2753	0.5577	0.3191	0.0043	0.5369	0.3034	0.4899	0.7841	0.635	0.5853	0.3542	0.4712	0.4329	0.4469	0.5768	0.6966	0.6478	0.7206	0.6921	0.1665	0.3137	0.4145	0.5261	0.5391	0.7074	0.5274	0.6874	0.4994	0.5432	0.6808	0.5612	-0.0012	0.4375	0.0879	0.2887	0.6061	-0.2508	0.6347	0.5727	0.3614	-0.0085	0.752	0.5055	0.3951	0.4636	0.1619	0.5971	-0.0175	0.1587	0.2907	0.5318	0.2016	0.5342	0.0576	-0.1076	-0.1618	0.4255	0.4546	0.2909	0.5324	0.1628	0.6094	0.2761	0.5733	0.5782	0.4501	0.2643	0.4724	0.1888	0.4776	0.5522	0.461	0.6756	0.2071	0.5429	0.1152	0.6073	0.5812	0.2831	0.1956	0.3255	0.2452	0.276	0.0466	0.0833	0.662	0.6773	0.3291	0.278	0.4462	0.1686	0.2901	0.2238	0.4381	0.518	-0.0698	-0.1703	0.5774	0.2258	0.2155	0.6095	0.5224	0.7218	0.353	0.2917	0.1539	-0.2728	0.613	0.3985	0.4542	0.8326	0.4973	0.5845	0.4771	0.5613	0.4305	0.7763	0.1218	0.0886	0.779	0.1875	0.2671	0.4213	0.4879	0.5787	0.759	0.6243	0.6414	0.3401	0.3089	0.5046	0.3574	0.6053	0.6819	0.6857	0.4031	0.231	0.008	-0.0614	0.4165	0.5481	0.5649	0.6459	0.2279	-0.0006	-0.2004	0.3216	0.2809	0.3293	-0.0369	0.0313	0.7259	0.6587	0.2534	0.2239	0.4534	0.0115	0.352	0.0248	-0.1742	-0.1641	0.0011	-0.0298	0.2554	0.0308	0.4991	0.8323	0.537	0.146	0.6386	0.4282	0.7973	0.3926	0.4885	-0.0466	0.0373	0.15	-0.055	0.0951
60S ribosomal protein L37_2143	0.2872	0.2315	0.381	0.092	0.3421	0.2113	0.1909	0.3743	0.126	0.2188	0.4505	0.1823	0.2048	-0.0701	0.29	0.2302	0.3863	0.0195	0.2646	-0.3164	-0.1403	0.2133	0.1826	-0.3566	0.2882	-0.0076	0.4385	0.0937	0.2314	0.2092	0.5768	0.2207	0.1946	0.4248	0.4197	0.204	-0.0418	0.0077	1	0.1228	0.4645	0.2786	0.1474	0.4053	0.4502	0.2569	0.3656	0.1022	0.1465	0.2517	-0.056	-0.0298	0.1243	0.3875	0.3187	0.204	0.2138	0.2675	0.1059	0.0669	0.0379	0.1192	0.0315	0.099	0.1747	0.1518	-0.157	0.2659	0.0452	0.0945	0.0506	0.2217	0.233	0.0523	0.2494	0.268	0.2772	0.1838	0.1989	0.2603	0.1296	0.1501	0.1257	-0.045	-0.0362	0.2408	0.1246	0.2093	-0.0591	0.1569	0.0941	-0.0478	-0.0678	-0.1117	0.1177	0.1839	0.3726	0.2772	0.1371	0.2337	0.1507	0.2367	-0.1513	0.2219	0.2309	0.0166	0.118	0.2608	-0.0644	0.1549	-0.0532	0.3076	0.5114	0.2233	0.2063	0.1571	0.2105	-0.1493	0.2476	-0.1193	0.2384	0.2839	-0.3012	0.2626	0.4851	0.4661	0.3271	-0.0488	0.1129	0.0762	0.3056	0.3973	0.3806	0.4321	0.159	0.2235	0.1897	0.0945	0.0251	0.1576	0.1662	0.2464	0.2076	0.2817	0.1817	0.1746	-0.0855	0.2526	0.2451	0.2109	0.2103	0.0699	0.2502	0.0569	0.1649	0.2046	-0.1036	0.3717	0.1761	0.1348	0.3823	0.1695	-0.0866	0.1343	0.1407	-0.4251	0.305	0.3327	0.4162	0.237	0.0898	0.3032	0.4614	0.1231	0.3575	0.227	0.1603	0.3697	0.2571	0.0652	0.193	0.1894	0.3862	0.0033	0.3313	0.3555	-0.1424	-0.4514	0.2442	0.1596	-0.0359	0.2304	0.0222	0.2836	0.552	-0.0423	0.3796	0.556	0.2377	-0.1246	0.1092	0.1192	0.0618	-0.1596	-0.1277	0.3121	-0.1712	0.3571	0.131	0.2256	0.0788	0.2498	0.2816	0.3468	0.1361	0.207	-0.0289	0.081	-0.0959	0.1679	0.3281	-0.2575	0.1892	0.269	0.0758	0.2604	0.0942	0.0143	0.1415	0.2784	-0.3112	-0.1407	0.1014	-0.1025	0.1976	0.3195	0.0574	0.0772	0.1873	0.0108	0.0413	0.1306	0.0066	0.1708	0.3718	0.1197	0.178	0.0987	0.2864	0.2029	0.458	0.3607	-0.1011	0.13	-0.0994
ADP-ribosylation factor-like protein 8_759	-0.4827	-0.505	-0.0515	-0.4962	-0.4821	-0.6699	-0.4527	-0.4048	0.0181	0.1061	-0.4874	-0.5686	0.0572	-0.2801	-0.6046	-0.492	-0.5377	0.4893	0.1854	0.061	0.3626	-0.2647	0.17	0.4162	-0.5676	-0.4041	-0.4403	-0.0769	-0.3275	-0.0474	-0.2698	-0.4087	-0.2648	-0.2389	-0.4984	-0.1291	-0.477	-0.0056	0.1228	1	0.3875	0.4694	0.2879	0.5471	0.4102	0.5918	0.4278	0.0784	0.2578	-0.0066	0.0559	0.7729	0.4727	-0.0491	-0.5909	-0.3361	-0.4844	-0.453	-0.0244	-0.4393	-0.2693	-0.6787	-0.4177	-0.5336	-0.4645	-0.6067	-0.0006	-0.2839	-0.6918	-0.5656	-0.323	-0.4387	-0.4622	-0.5867	-0.5197	-0.5099	-0.6197	0.1376	-0.5203	-0.387	-0.4041	-0.4742	-0.5019	-0.3537	-0.3087	-0.3296	0.211	-0.5092	0.1675	-0.4649	-0.3526	-0.3936	-0.0842	-0.4502	-0.3151	-0.7283	-0.5718	-0.4547	-0.5364	0.1416	-0.257	-0.2879	-0.3013	-0.374	-0.5644	-0.1999	-0.4801	-0.2988	-0.2494	-0.5923	0.3417	0.4676	0.5197	-0.4003	-0.558	0.2238	-0.6054	-0.1788	-0.3588	-0.3541	-0.4756	-0.4842	0.1579	-0.5223	-0.5384	-0.5066	-0.3121	0.0414	-0.317	-0.704	-0.4964	-0.4815	-0.443	0.0553	-0.3543	-0.5137	-0.5104	-0.2292	-0.4006	-0.3174	-0.2957	-0.337	-0.6377	-0.4434	-0.5709	-0.5982	-0.5747	-0.2709	-0.3491	-0.3852	-0.4035	-0.6067	-0.1125	-0.1818	-0.6364	-0.5291	-0.614	-0.4444	-0.4618	0.6711	-0.504	-0.3548	-0.0363	-0.6649	-0.7024	0.0602	-0.4652	-0.6276	-0.4832	-0.5173	-0.5388	-0.6714	-0.2131	-0.0863	-0.5455	-0.4831	-0.2374	-0.3448	-0.3221	-0.6252	-0.5421	-0.6671	-0.4147	-0.2472	0.275	-0.3849	-0.2945	-0.2134	-0.4903	-0.5392	-0.2652	-0.604	-0.2556	-0.6387	-0.428	-0.3011	-0.3176	-0.3892	-0.5845	-0.4726	-0.2814	-0.226	0.1242	-0.3647	-0.5907	-0.5909	-0.4959	-0.6111	-0.4751	-0.2585	0.0988	-0.5924	-0.5942	-0.5531	-0.6495	-0.6192	-0.532	0.1178	0.0206	-0.6132	-0.5058	0.0582	-0.4115	-0.525	-0.7484	-0.3406	-0.5809	-0.3229	-0.5119	-0.393	-0.5969	0.0402	-0.5002	-0.6157	-0.6272	-0.3784	-0.4595	-0.571	-0.5659	-0.3943	-0.6381	-0.5613	-0.1892	-0.3405	-0.4215	-0.5937	-0.5863	-0.3809	-0.6201	-0.6274	-0.4305	-0.6218	-0.6242	-0.5586	-0.1758
Low choriolytic enzyme precursor (EC 3.4.24.66) (Hatching enzyme zinc-protease LCE subunit) (Choriolysin L)_5997	-0.2889	-0.224	0.0457	-0.4018	0.0503	-0.0629	-0.389	-0.1512	-0.0651	0.0208	-0.1041	-0.3195	0.067	-0.1582	-0.1426	-0.2265	-0.1127	0.1448	0.4855	0.1653	0.3486	-0.0996	0.3881	-0.1122	-0.0433	-0.1361	-0.0567	-0.1774	-0.1877	0.0055	0.2063	-0.0475	-0.0592	0.0102	0.1267	0.0219	-0.1689	0.0532	0.4645	0.3875	1	0.1771	0.683	0.4825	0.4477	0.3905	0.8312	0.1346	0.2206	0.4246	0.291	0.4793	0.4135	0.143	-0.3072	-0.3684	-0.1158	-0.2689	0.0521	-0.173	-0.0905	-0.2036	-0.0963	-0.133	-0.1789	-0.3531	-0.2101	-0.1388	-0.442	-0.3572	-0.0612	-0.1874	-0.1189	-0.2487	-0.2262	-0.2055	-0.1697	0.1081	-0.2325	-0.2173	-0.1947	-0.3054	-0.3504	-0.0428	-0.1816	-0.1612	-0.0171	-0.219	-0.0617	-0.3304	-0.0522	-0.3594	-0.0026	-0.1063	-0.237	-0.2758	0.0202	-0.0751	-0.2079	0.0243	-0.2558	-0.1	-0.2792	-0.2277	-0.1093	-0.1181	-0.1905	-0.0947	-0.0954	-0.248	0.29	0.318	0.4924	0.0941	-0.1949	0.3425	0.04	0.0325	-0.2046	-0.5229	-0.2186	-0.0261	-0.1273	-0.2985	0.0238	-0.1044	-0.039	0.2896	-0.2762	-0.3419	-0.1377	-0.2498	0.0786	0.1554	-0.2926	-0.1993	-0.2653	-0.1648	-0.4596	-0.3401	-0.2514	-0.2608	-0.2502	-0.1994	-0.2837	-0.2503	-0.3612	-0.1834	-0.0864	-0.024	-0.2576	-0.3138	-0.1825	-0.2799	-0.2866	-0.1964	-0.4766	-0.1548	-0.2149	0.1142	-0.1383	-0.1366	-0.074	-0.3162	-0.254	-0.3546	-0.269	-0.1263	-0.1787	-0.3114	-0.2649	-0.2223	0.0623	-0.1919	-0.1817	-0.3788	-0.1146	-0.1043	-0.0824	-0.3313	-0.1579	-0.3499	-0.1843	-0.2623	-0.0702	-0.1232	-0.2127	-0.4539	-0.1249	-0.3306	-0.2785	-0.1973	-0.1152	-0.1504	-0.0776	-0.2183	-0.0652	0.0567	-0.1913	-0.4003	-0.2237	-0.1697	-0.0315	-0.3258	-0.3806	-0.1763	-0.4385	-0.1635	-0.1761	-0.164	-0.0444	-0.2951	-0.2567	-0.1773	-0.3046	-0.1411	-0.4738	-0.0795	-0.2173	-0.3124	-0.1276	0.0741	-0.1334	-0.0724	-0.2473	-0.172	-0.3373	-0.2337	-0.1215	-0.2259	-0.4257	-0.2982	-0.2245	-0.4424	-0.2358	-0.0985	-0.3404	-0.395	-0.3172	-0.4114	-0.1785	-0.3	-0.0792	-0.1682	-0.1741	-0.0849	-0.2139	-0.1228	-0.1655	-0.0602	-0.0642	-0.2361	-0.4596	-0.2517	-0.3697
UnAn_22392_1950	0.1586	-0.1307	0.3821	-0.1666	-0.1964	-0.1457	-0.1216	0.0021	0.5109	0.6377	-0.1147	-0.0786	0.5568	0.289	-0.0158	-0.0841	-0.1311	0.5178	0.2613	0.0813	0.2387	0.4097	-0.0799	0.3618	-0.1506	-0.088	-0.0565	0.5654	-0.1492	0.4615	-0.0271	0.372	0.5378	0.2661	-0.0323	0.3373	0.0087	0.603	0.2786	0.4694	0.1771	1	0.1145	0.3419	0.1844	0.4058	0.0414	0.378	0.6221	-0.2433	0.1183	0.3264	0.3402	0.3218	-0.0833	0.2012	0.3094	0.0573	0.5069	0.272	0.3747	-0.2422	0.4006	0.077	0.3473	-0.0348	0.2301	0.2143	-0.2346	0.0163	0.2905	0.3273	0.3269	0.1118	0.0626	0.1057	0.0483	0.6188	0.0179	-0.065	0.2298	0.0686	0.2103	0.3658	0.3127	0.4737	0.5289	0.2361	0.5041	0.2883	0.3887	0.3637	0.5367	0.2042	0.4944	-0.1917	0.0595	0.2168	0.2006	0.6435	0.5701	0.3596	0.4006	0.3586	0.2117	0.362	0.308	-0.0033	0.2549	-0.1506	0.3735	0.8697	0.2968	0.1872	0.2275	0.4092	-0.266	0.4114	0.3474	0.208	0.1619	-0.0112	0.5126	-0.088	0.0568	0.2272	0.4994	0.0226	0.2887	-0.2841	-0.2693	-0.1296	0.2061	0.5378	0.1755	0.2088	-0.0125	0.4292	0.0845	0.3949	0.2871	0.4098	-0.0281	0.2521	0.0212	0.1637	0.0532	0.2395	0.3713	0.0573	0.3106	-0.193	0.5871	0.4996	-0.0563	-0.045	-0.0326	0.0206	0.0774	0.5918	-0.024	0.3411	0.4131	-0.0675	-0.1173	0.2946	0.0332	0.0348	0.0644	0.1774	0.1362	-0.3408	-0.1054	0.4292	0.0209	0.0963	0.3983	0.348	0.4504	0.0015	0.0024	-0.1195	-0.2692	0.3843	0.6751	0.173	0.404	0.0264	0.2188	0.2152	0.2775	0.0599	0.3942	-0.1593	0.0077	0.3766	0.137	0.0879	0.1483	0.0778	0.3354	0.4318	0.5346	0.2454	-0.1672	0.031	0.142	0.0727	0.2302	0.5719	0.5955	0.1024	0.0565	-0.1099	-0.2793	0	0.1391	0.6548	0.5297	-0.0711	-0.1274	-0.0711	0.1461	0.0724	-0.065	-0.1093	-0.1927	0.4031	0.1894	0.1701	-0.19	0.428	-0.1981	-0.0963	-0.2113	-0.1149	-0.1912	-0.166	-0.1903	0.1096	-0.2389	0.1665	0.5396	0.3683	0.0949	0.1885	0.0994	0.4738	0.0924	0.1126	-0.0645	-0.0677	-0.1437	-0.1935	0.0075
UnAn_22410_4865	-0.2899	-0.2027	-0.1104	-0.3297	-0.072	-0.0551	-0.4556	-0.1408	-0.0857	-0.0087	-0.3331	-0.2922	-0.0092	-0.0192	-0.27	-0.0723	-0.2245	0.1982	0.4771	0.2812	0.4006	-0.1349	0.4399	0.0879	-0.0324	-0.2294	-0.2714	-0.2263	-0.1434	0.0396	0.0099	-0.1298	-0.137	-0.0208	-0.0614	-0.0923	-0.1563	0.0347	0.1474	0.2879	0.683	0.1145	1	0.415	0.4387	0.4004	0.6981	0.1914	0.1325	0.2586	0.2375	0.3753	0.3095	-0.0455	-0.4909	-0.3377	-0.2123	-0.3458	0.0129	-0.1307	-0.1892	-0.3425	-0.1404	-0.3286	-0.2522	-0.3333	-0.2567	-0.291	-0.5577	-0.328	-0.0227	-0.3592	-0.234	-0.3292	-0.322	-0.3058	-0.2453	0.0637	-0.3724	-0.2604	-0.3248	-0.4787	-0.3823	-0.0594	-0.1077	-0.3564	-0.0942	-0.294	-0.0392	-0.4425	-0.1286	-0.29	-0.0294	-0.0918	-0.3416	-0.3606	-0.1976	-0.3059	-0.2052	-0.0951	-0.3133	-0.2742	-0.1335	-0.3657	-0.1898	-0.173	-0.2462	-0.1617	-0.2143	-0.1985	0.3088	0.1431	0.2119	0.0464	-0.2666	0.3298	0.0171	0.0271	-0.297	-0.5565	-0.2505	-0.0122	0.0225	-0.3665	-0.0387	-0.1888	-0.1908	0.3386	-0.3307	-0.4557	-0.177	-0.4138	-0.1213	0.0256	-0.4539	-0.2917	-0.4542	-0.1481	-0.552	-0.4761	-0.3198	-0.3855	-0.2182	-0.2496	-0.3203	-0.3486	-0.4109	-0.239	-0.1676	-0.1909	-0.3896	-0.4474	-0.2569	-0.3459	-0.3601	-0.258	-0.4615	-0.2205	-0.3067	-0.0345	-0.2454	-0.364	-0.0205	-0.4011	-0.3164	-0.342	-0.4011	-0.1417	-0.3133	-0.4719	-0.3519	-0.3314	-0.1618	-0.301	-0.1913	-0.6318	-0.1987	-0.252	-0.1902	-0.4149	-0.3044	-0.5042	-0.2676	-0.4089	-0.2115	-0.2785	-0.1713	-0.2544	-0.1085	-0.4067	-0.2494	-0.2337	-0.1541	-0.3383	-0.299	-0.1991	-0.2301	-0.004	-0.2612	-0.1907	-0.235	-0.2038	-0.173	-0.1333	-0.3365	-0.2747	-0.4777	-0.2817	-0.216	-0.1825	-0.0773	-0.3105	-0.3368	-0.2528	-0.198	-0.2369	-0.4249	-0.1467	-0.1705	-0.4517	-0.0986	0.2458	0.0163	-0.1303	-0.3004	-0.1377	-0.2172	-0.2126	-0.1477	-0.3463	-0.2665	-0.2612	-0.1061	-0.3968	-0.1911	-0.0409	-0.2055	-0.267	-0.2462	-0.5272	-0.1703	-0.3	-0.12	-0.2519	-0.3888	-0.0687	-0.3028	-0.1398	-0.1802	-0.1113	-0.1906	-0.3382	-0.3383	-0.2056	-0.4625
UnAn_22926_4196	0.052	-0.1031	0.1585	-0.1424	-0.0355	-0.1571	-0.0949	-0.0791	0.2296	0.214	-0.0022	-0.1866	0.1727	-0.1355	-0.0791	-0.0274	-0.0388	0.3717	0.4547	0.2376	0.2456	0.2267	0.3853	0.4171	0.0289	0.1059	-0.0354	0.0576	-0.072	0.0814	0.4655	-0.0246	-0.0872	0.2802	0.1561	0.2607	-0.2557	-0.114	0.4053	0.5471	0.4825	0.3419	0.415	1	0.7608	0.7255	0.6387	0.1248	0.373	0.4372	0.2141	0.4529	0.3924	0.1855	-0.1655	-0.4652	-0.1989	-0.0811	0.0337	-0.3258	-0.1872	-0.4103	-0.25	-0.281	-0.2624	-0.247	-0.1933	-0.1806	-0.575	-0.2119	-0.2804	-0.2152	-0.1858	-0.1851	-0.3248	-0.0769	-0.213	0.1077	-0.2695	-0.0355	-0.2303	-0.3069	-0.3558	-0.2398	-0.1942	-0.1755	0.2062	-0.1663	0.0226	-0.2188	-0.0674	-0.3698	-0.0316	-0.2702	-0.1806	-0.424	-0.2273	-0.2026	-0.2169	0.0369	-0.2313	-0.0384	-0.2633	-0.1582	-0.2307	-0.2656	-0.2382	-0.0567	0.0094	-0.269	0.3114	0.3022	0.778	-0.1547	-0.2098	0.3719	0.0659	-0.1207	-0.1899	-0.1819	-0.1292	-0.0518	0.0737	-0.0939	0.1297	-0.073	0.158	0.3098	-0.1733	-0.3046	-0.1816	-0.1859	0.0441	0.3007	-0.1179	-0.2655	-0.1309	-0.073	-0.3803	-0.2805	-0.321	-0.0352	-0.2155	-0.1675	-0.1348	-0.2353	-0.508	-0.2212	-0.2593	-0.2212	-0.2207	-0.3379	-0.0896	-0.1087	-0.3444	-0.2103	-0.3761	-0.2682	-0.1992	0.3126	-0.0613	-0.1958	-0.0891	-0.4224	-0.3814	-0.4288	-0.2017	-0.1579	-0.2708	-0.249	-0.4012	-0.335	-0.07	-0.1655	-0.2609	-0.2704	-0.149	-0.165	-0.2863	-0.3539	-0.0314	-0.5026	-0.278	-0.3011	0.1076	-0.1295	-0.3733	-0.3843	-0.3592	-0.2376	-0.3277	-0.3719	-0.4047	-0.3199	-0.1109	-0.3922	-0.2111	-0.005	-0.2023	-0.49	-0.1688	-0.1703	-0.001	-0.3455	-0.5191	-0.1632	-0.379	-0.2865	-0.2755	-0.0796	-0.0055	-0.3292	-0.2314	-0.1864	-0.1358	-0.3142	-0.4999	0.097	-0.1563	-0.4304	-0.0613	0.2285	-0.1121	-0.1414	-0.3784	-0.066	-0.2457	-0.3381	-0.4188	-0.1679	-0.4203	-0.1126	-0.144	-0.4429	-0.2231	0.0212	-0.1375	-0.2231	-0.2528	-0.3787	-0.2621	-0.2424	-0.0827	-0.1953	-0.1896	-0.318	-0.2683	-0.2376	-0.2325	-0.3187	-0.1155	-0.1012	-0.3769	-0.0978	-0.1589
UnAn_27743_3494	0.0619	0.0821	-0.0236	-0.0342	0.0509	0.0134	-0.1966	0.0012	-0.0996	-0.1063	0.0438	-0.1257	-0.0779	-0.1366	-0.0322	0.1506	0.0757	0.0911	0.4352	0.1517	0.1661	0.1299	0.5315	0.0678	0.1805	0.0933	0.0179	-0.2534	0.0078	-0.1998	0.4767	-0.0376	-0.1336	0.3486	0.1825	0.1972	-0.1169	-0.1381	0.4502	0.4102	0.4477	0.1844	0.4387	0.7608	1	0.7703	0.6363	-0.0472	0.0785	0.5025	0.032	0.2278	0.1285	0.0449	-0.1642	-0.35	-0.1598	-0.0119	-0.1612	-0.2684	-0.1729	-0.3156	-0.2337	-0.2269	-0.1831	-0.037	-0.4124	-0.2335	-0.4655	-0.0238	-0.1997	-0.1611	-0.1758	-0.1553	-0.1704	0.012	-0.0866	-0.081	-0.2139	-0.0133	-0.284	-0.3565	-0.2157	-0.1416	-0.2231	-0.1948	-0.1495	-0.1104	-0.0602	-0.2262	-0.0953	-0.2976	-0.0959	-0.2164	-0.2618	-0.2802	-0.1757	-0.2398	-0.0939	-0.1757	-0.1761	-0.1643	-0.3552	-0.3009	-0.1613	-0.3127	-0.1533	-0.029	-0.2528	-0.021	0.1825	0.1224	0.6042	-0.1312	-0.199	0.3317	0.3057	-0.2596	-0.2477	-0.2511	-0.1288	0.1875	-0.1472	-0.0331	0.2324	-0.0058	0.0656	0.4089	-0.0236	-0.1888	0.073	-0.083	0.0298	0.2057	-0.2711	-0.2805	-0.3107	-0.1921	-0.4074	-0.3428	-0.1687	-0.1516	-0.1207	-0.2274	-0.0769	-0.1787	-0.4509	-0.2296	-0.2447	-0.3092	-0.2805	-0.2332	-0.1606	-0.213	-0.2679	-0.199	-0.3266	-0.0778	-0.2917	0.0208	-0.0336	-0.2843	-0.2472	-0.196	-0.2054	-0.5579	-0.0242	-0.0307	-0.152	-0.2165	-0.3151	-0.1936	-0.1066	-0.3447	-0.1229	-0.3129	-0.2684	-0.2213	-0.295	-0.2905	-0.1081	-0.3591	-0.1288	-0.3967	-0.0432	0.0002	-0.3934	-0.4079	-0.2515	-0.2066	-0.4459	-0.1947	-0.3296	-0.1411	0.039	-0.3498	-0.1811	0.2366	-0.1518	-0.3348	-0.1886	-0.2648	-0.2497	-0.2713	-0.3273	-0.0352	-0.4235	-0.1214	-0.2419	-0.1717	-0.2963	-0.1327	-0.2252	0.0345	0.0554	-0.2605	-0.3686	0.0024	-0.34	-0.3833	0.0903	0.1875	0.0403	-0.1034	-0.2213	-0.0062	0.0393	-0.3415	-0.2476	-0.0707	-0.2668	-0.154	0.0915	-0.2274	0.0571	0.1926	0.0835	-0.0071	-0.0313	-0.3331	-0.004	-0.1148	-0.1269	-0.2086	-0.1076	-0.1405	-0.183	-0.2361	-0.0644	-0.1854	0.0316	-0.0096	-0.1674	0.109	-0.0865
UnAn_27798_3459	-0.1565	-0.1569	-0.0171	-0.1918	-0.2565	-0.2863	-0.4376	-0.2842	-0.038	0.0496	-0.3125	-0.3791	0.0703	-0.0239	-0.2943	-0.0967	-0.2842	0.3019	0.4989	0.2391	0.3323	0.0396	0.5013	0.2713	-0.2194	-0.1259	-0.2349	-0.0435	-0.2988	-0.1397	0.1193	-0.1245	-0.1233	0.061	-0.1043	0.1881	-0.2539	0.0446	0.2569	0.5918	0.3905	0.4058	0.4004	0.7255	0.7703	1	0.5298	0.0926	0.2325	0.1921	0.0487	0.4156	0.2888	0.0219	-0.3186	-0.3675	-0.2457	-0.2296	-0.0047	-0.3339	-0.2157	-0.5271	-0.1618	-0.3496	-0.2614	-0.2223	-0.1829	-0.3868	-0.6414	-0.2125	-0.1029	-0.2514	-0.2478	-0.2582	-0.3881	-0.2361	-0.351	0.081	-0.36	-0.1775	-0.257	-0.4131	-0.3584	-0.1151	-0.1796	-0.1959	0.1763	-0.2508	0.0094	-0.3309	-0.156	-0.226	0.0085	-0.2333	-0.2095	-0.5123	-0.3767	-0.3463	-0.2905	0.0305	-0.0973	-0.1248	-0.3103	-0.3128	-0.3066	-0.1497	-0.2629	-0.15	-0.207	-0.2198	0.3468	0.3208	0.5524	-0.1676	-0.297	0.4794	-0.0755	-0.1311	-0.2599	-0.2572	-0.1916	-0.0731	0.1034	-0.2663	-0.0962	-0.1722	0.0213	0.3472	-0.0153	-0.2966	-0.233	-0.3468	-0.151	0.1578	-0.3204	-0.3779	-0.457	-0.1995	-0.4085	-0.3152	-0.1726	-0.2569	-0.3378	-0.3063	-0.2639	-0.3279	-0.4478	-0.2883	-0.3025	-0.3654	-0.3454	-0.4977	-0.2035	-0.2065	-0.4515	-0.3513	-0.4303	-0.3216	-0.4532	0.3219	-0.302	-0.2766	0.0054	-0.4002	-0.4173	-0.2146	-0.2102	-0.2075	-0.3538	-0.3546	-0.4733	-0.4713	-0.1934	-0.1523	-0.3392	-0.4125	-0.2206	-0.321	-0.3194	-0.4491	-0.2301	-0.5264	-0.3475	-0.2711	-0.0022	-0.187	-0.2908	-0.2708	-0.3307	-0.3333	-0.2661	-0.3256	-0.175	-0.4405	-0.2598	-0.2722	-0.3091	-0.074	-0.3306	-0.3752	-0.166	-0.1943	0.0201	-0.2495	-0.4452	-0.3165	-0.4274	-0.335	-0.3582	-0.156	-0.0299	-0.2982	-0.4099	-0.2885	-0.233	-0.4371	-0.4124	0.1487	-0.0974	-0.5806	-0.2091	0.1036	-0.0869	-0.3139	-0.4441	-0.2769	-0.2204	-0.2747	-0.3069	-0.3111	-0.2955	0.1601	-0.1937	-0.3765	-0.2754	-0.1215	-0.2251	-0.2848	-0.3202	-0.4863	-0.2272	-0.2483	-0.0879	-0.3403	-0.3631	-0.2339	-0.4135	-0.2184	-0.2916	-0.3447	-0.2946	-0.2579	-0.3341	-0.1557	0.0327
"crystallin, gamma N [Mus musculus]_5605"	-0.332	-0.2461	-0.0579	-0.3994	0.0242	-0.0892	-0.3483	-0.2795	-0.1771	-0.1342	-0.158	-0.3376	-0.0595	-0.2744	-0.2032	-0.2055	-0.1342	0.1603	0.4877	0.2636	0.3454	-0.1393	0.5113	-0.0039	-0.0127	-0.0807	-0.052	-0.3228	-0.2263	-0.1485	0.2672	-0.2075	-0.2638	0.0348	0.0874	-0.0197	-0.2004	-0.1976	0.3656	0.4278	0.8312	0.0414	0.6981	0.6387	0.6363	0.5298	1	-0.0331	0.0731	0.5813	0.1897	0.537	0.3162	-0.0237	-0.3693	-0.559	-0.3213	-0.3086	-0.1912	-0.4022	-0.2684	-0.3585	-0.3569	-0.2697	-0.408	-0.3856	-0.3585	-0.2913	-0.5547	-0.3961	-0.2744	-0.3417	-0.3126	-0.4274	-0.41	-0.2641	-0.2646	-0.1416	-0.3927	-0.2919	-0.4054	-0.449	-0.4985	-0.2175	-0.389	-0.3417	-0.1497	-0.387	-0.1022	-0.4654	-0.2179	-0.518	-0.2147	-0.2879	-0.4875	-0.4305	-0.243	-0.2733	-0.3562	-0.2005	-0.4857	-0.2893	-0.4739	-0.4207	-0.2815	-0.3322	-0.359	-0.1927	-0.223	-0.3282	0.3498	0.0939	0.6407	-0.1694	-0.3512	0.3259	0.1073	-0.1587	-0.3796	-0.5107	-0.3502	-0.093	-0.2149	-0.3391	-0.0263	-0.2957	-0.1596	0.4448	-0.3086	-0.4033	-0.0828	-0.2767	-0.0575	0.1498	-0.4183	-0.3692	-0.4142	-0.3025	-0.5153	-0.5185	-0.3568	-0.4018	-0.3407	-0.3675	-0.3257	-0.3659	-0.549	-0.3664	-0.323	-0.1774	-0.4487	-0.3602	-0.3752	-0.456	-0.3865	-0.3741	-0.5229	-0.2076	-0.3048	0.1072	-0.1767	-0.3238	-0.2652	-0.4145	-0.2794	-0.5015	-0.2675	-0.2133	-0.354	-0.4585	-0.4713	-0.288	-0.0572	-0.3477	-0.2635	-0.5099	-0.3386	-0.3049	-0.3354	-0.4535	-0.2162	-0.5103	-0.2466	-0.4644	-0.1708	-0.2343	-0.4307	-0.4455	-0.3594	-0.4618	-0.449	-0.3556	-0.3579	-0.229	-0.2354	-0.449	-0.1758	-0.0995	-0.2932	-0.4863	-0.3371	-0.3798	-0.2466	-0.4228	-0.4582	-0.2495	-0.543	-0.3197	-0.3648	-0.3555	-0.1867	-0.427	-0.366	-0.2379	-0.2545	-0.3106	-0.5865	-0.1942	-0.4086	-0.4806	-0.147	0.2886	-0.2425	-0.2169	-0.3537	-0.2358	-0.3287	-0.4543	-0.3234	-0.2808	-0.4823	-0.3459	-0.1593	-0.4405	-0.2381	-0.0753	-0.246	-0.3853	-0.3598	-0.5194	-0.1981	-0.4194	-0.2577	-0.3245	-0.253	-0.2581	-0.3061	-0.3458	-0.2963	-0.2632	-0.1586	-0.2873	-0.4938	-0.2096	-0.2938
hypothetical protein LOC54949 [Homo sapiens]_6304	0.1349	-0.0049	0.4763	-0.0031	-0.0959	0.0729	-0.0777	0.087	0.4697	0.6596	-0.0907	0.0405	0.6267	0.2332	0.0771	0.0548	0.0178	0.0496	0.2013	0.0187	0.0238	0.3056	-0.1063	0.0953	0.0723	-0.1258	-0.2554	0.6417	-0.0487	0.5175	-0.0059	0.421	0.4222	0.1205	-0.0896	0.2443	0.1502	0.4634	0.1022	0.0784	0.1346	0.378	0.1914	0.1248	-0.0472	0.0926	-0.0331	1	0.6456	-0.3115	0.5142	0.0724	0.2973	0.3568	0.0721	0.2808	0.2915	0.1911	0.8164	0.44	0.4675	0.0666	0.4505	0.0939	0.4032	0.0864	0.3506	0.4155	0.0029	0.0995	0.4541	0.3605	0.4221	0.3652	0.1711	0.0283	0.0955	0.63	0.1493	0.2228	0.5252	0.0655	0.2649	0.3977	0.5126	0.2798	0.6182	0.2597	0.4243	0.2645	0.3493	0.3114	0.4609	0.277	0.4584	0.1289	0.1646	0.3523	0.3035	0.6053	0.3482	0.5355	0.5104	0.4802	0.219	0.4406	0.3264	0.0202	0.6305	-0.0254	0.0369	0.4067	-0.0736	0.4464	0.3277	0.2193	-0.1575	0.4902	0.2382	0.1964	0.3109	0.1472	0.3429	-0.031	-0.0485	0.176	0.2599	-0.1026	0.138	-0.0168	-0.2405	-0.1397	0.3236	0.2593	0.307	0.3295	0.3154	0.4771	0.0608	0.2776	0.3309	0.2695	0.2362	0.3814	0.2002	0.2087	0.1162	0.234	0.3181	0.2364	0.3206	0.0746	0.4287	0.4325	0.1321	0.3625	0.1616	-0.0353	0.3369	0.0224	-0.0593	0.4057	0.5746	0.0823	-0.137	0.1803	-0.0221	0.1489	0.1096	0.3087	0.2928	-0.053	-0.0922	0.5348	-0.0064	0.1804	0.4452	0.3044	0.3281	0.1138	0.1498	-0.0371	-0.1911	0.2332	0.2303	0.1818	0.3698	0.2391	0.3175	0.2979	0.2409	0.1313	0.3705	-0.041	-0.0448	0.3422	0.1314	0.2162	0.2658	0.2154	0.2638	0.3962	0.5666	0.3285	0.1832	0.1216	0.2678	0.215	0.2924	0.4306	0.6077	0.151	0.1718	-0.0501	0.0233	0.306	0.0571	0.3574	0.5176	0.1168	-0.0619	-0.3769	0.1945	0.2751	0.1013	-0.0511	0.0254	0.3219	0.2962	0.1193	0.0228	0.1459	-0.1469	-0.0134	0.0452	-0.1251	-0.1118	-0.0253	-0.0254	0.0141	0.1107	0.2488	0.4192	0.185	-0.0009	0.273	0.1212	0.3919	0.2656	0.2506	-0.0337	0.0529	0.0149	-0.0602	-0.1755
Dimethylaniline monooxygenase [N-oxide-forming] 3 (EC 1.14.13.8) (Hepatic flavin-containing monooxygenase 3) (FMO 3) (Dimethylaniline oxidase 3)_6800	0.1491	-0.1138	0.4722	-0.0996	-0.1295	-0.0023	0.0807	0.0133	0.6908	0.7494	0.0028	-0.0297	0.707	0.3196	0.1621	-0.1049	-0.031	0.526	0.4563	0.3614	0.3716	0.4632	0.0995	0.4684	0.0481	0.1369	-0.0123	0.6934	-0.0853	0.5385	0.1282	0.4772	0.5585	0.1555	0.1294	0.3966	0.0686	0.5193	0.1465	0.2578	0.2206	0.6221	0.1325	0.373	0.0785	0.2325	0.0731	0.6456	1	-0.066	0.5132	0.3108	0.4562	0.5229	-0.0561	0.024	0.2296	0.0718	0.7659	0.2261	0.3706	-0.1839	0.3851	0.0954	0.362	-0.1223	0.3449	0.2635	-0.2461	-0.0421	0.2211	0.3066	0.3986	0.2116	0.0032	0.1204	0.0542	0.6121	0.0115	-0.1494	0.1956	0.0581	0.1031	0.3235	0.2886	0.3313	0.6346	0.2034	0.4673	0.2223	0.3542	0.2239	0.4907	0.2963	0.4371	-0.186	0.0914	0.2739	0.2233	0.5388	0.3158	0.5092	0.3959	0.423	0.1394	0.1986	0.2079	-0.082	0.5555	-0.1721	0.3675	0.5304	0.2475	0.3797	0.1635	0.4527	-0.0704	0.4027	0.2495	0.242	0.1172	0.0656	0.3986	-0.0293	0.0529	0.0932	0.478	0.2167	0.0537	-0.1525	-0.4608	-0.2416	0.2829	0.4347	0.2361	0.1969	0.2437	0.4421	-0.0356	0.2277	0.1346	0.3403	-0.0034	0.2483	0.029	0.1851	0.0526	0.1285	0.2482	0.0858	0.2318	-0.1471	0.3591	0.4062	-0.0616	-0.0267	-0.0097	-0.1574	0.2299	0.2476	-0.1028	0.3922	0.4012	-0.1209	-0.1474	0.1324	-0.0967	-0.0049	-0.119	0.1611	0.1546	-0.2958	-0.2227	0.3484	-0.1613	0.1425	0.3879	0.2535	0.2607	-0.0407	0.1185	-0.233	-0.4395	0.2836	0.3431	0.1457	0.3633	0.0883	0.0542	0.2022	0.1981	-0.0677	0.2085	-0.1945	-0.1145	0.2158	-0.0783	0.0327	0.2017	-0.0835	0.3192	0.375	0.6345	0.1319	-0.1185	0.0544	0.1972	0.0542	0.2207	0.4697	0.5792	-0.0653	0.089	-0.175	-0.1502	0.1475	-0.0701	0.5877	0.5643	-0.0491	-0.0847	-0.0076	-0.0093	0.147	-0.0728	-0.1066	-0.2429	0.2767	0.1278	0.1435	-0.0993	0.2005	-0.2282	-0.0433	-0.1803	-0.1842	-0.2301	-0.2415	-0.2798	0.069	-0.1824	0.1605	0.5151	0.2443	-0.0087	0.2287	0.1612	0.3654	0.0922	0.1305	-0.1011	0.0148	-0.2051	-0.1537	-0.0971
Hemoglobin beta-A chain_5807	0.1219	-0.0511	-0.1372	-0.2069	0.2481	0.2707	0.0773	-0.0931	-0.3213	-0.3892	0.3149	0.0851	-0.3926	-0.3096	0.2362	-0.0177	0.231	-0.2112	0.1348	0.0478	-0.0878	0.1136	0.4156	-0.1372	0.3826	0.3704	0.2907	-0.4576	-0.0998	-0.3698	0.5373	-0.0228	-0.1843	0.3423	0.448	0.258	0.093	-0.3452	0.2517	-0.0066	0.4246	-0.2433	0.2586	0.4372	0.5025	0.1921	0.5813	-0.3115	-0.066	1	0.0995	0.1436	0.1478	0.1178	-0.0133	-0.3243	-0.2456	0.0986	-0.3821	-0.2779	-0.2237	-0.0237	-0.2054	0.1454	-0.1863	-0.1264	-0.5378	-0.0449	-0.0675	0.0339	-0.2405	-0.1427	-0.1311	-0.0321	-0.0032	0.1666	0.0877	-0.3718	-0.1331	-0.1677	-0.2888	-0.1598	-0.1695	-0.1443	-0.3441	-0.1829	-0.3906	-0.072	-0.2119	-0.1405	-0.0266	-0.3461	-0.1788	-0.1266	-0.2723	-0.0569	-0.0471	0.0207	-0.08	-0.4409	-0.4204	-0.2249	-0.4109	-0.2824	-0.0311	-0.4186	-0.1367	-0.2119	-0.2307	-0.1066	0.0627	-0.2284	0.4658	-0.1375	-0.109	0.1136	0.4796	-0.2963	-0.0792	-0.231	-0.079	0.1587	-0.4633	0.2042	0.3119	0.0209	0.0237	0.3031	-0.0031	0.1009	0.3166	0.1518	0.1839	0.1914	-0.123	-0.1523	-0.0206	-0.1062	-0.2132	-0.248	-0.1972	-0.0797	-0.0094	-0.0773	0.1503	0.0095	-0.1146	-0.1033	-0.1278	-0.0267	-0.1782	0.1252	-0.2352	-0.1891	-0.0103	-0.1276	-0.1307	0.1506	-0.0773	-0.1523	0.3065	-0.1623	-0.4205	-0.0073	0.0652	-0.6353	0.1348	0.1705	-0.0331	-0.0864	-0.1295	0.1886	0.0646	-0.4732	0.0252	-0.0805	-0.2072	-0.1158	-0.2241	-0.0457	0.2135	-0.0571	0.0998	-0.411	-0.1272	0.1258	-0.4244	-0.3463	-0.236	-0.0707	-0.4464	-0.0386	-0.4315	0.1476	0.1988	-0.3692	-0.0325	0.0979	0.0516	-0.2063	-0.1013	-0.2727	-0.4924	-0.2201	-0.0524	0.1581	-0.2297	0.012	-0.0294	-0.254	-0.4517	-0.083	-0.0426	0.0094	0.0699	0.0167	-0.291	-0.2447	-0.509	-0.0458	0.0776	0.3549	-0.0196	0.0734	0.0598	-0.089	-0.0788	-0.4081	-0.1279	0.1119	-0.3667	-0.3815	0.0614	-0.0084	0.0826	0.092	-0.0302	-0.0328	-0.0683	-0.1255	0.104	-0.0939	-0.219	-0.0913	0.1064	-0.0936	0.1245	-0.2464	0.0163	-0.0131	0.013	0.14	-0.1805	0.0979	-0.2248
Leukocyte cell-derived chemotaxin 2 precursor (Chondromodulin II) (ChM-II)_6581	-0.0731	-0.1175	0.0125	-0.0002	-0.1038	0.0318	-0.0459	-0.0443	0.2823	0.3208	-0.0375	-0.223	0.4584	0.0433	0.1546	-0.1462	-0.0721	0.0931	0.1513	0.3602	0.1052	0.2676	-0.1134	0.2563	0.0622	0.1802	-0.1373	0.2984	-0.1544	0.2546	0.0723	0.2833	0.1925	0.0048	0.0605	0.1446	0.1433	0.2793	-0.056	0.0559	0.291	0.1183	0.2375	0.2141	0.032	0.0487	0.1897	0.5142	0.5132	0.0995	1	0.1419	0.4759	0.0703	-0.0929	-0.1635	0.1607	0.0005	0.5137	0.1993	0.2392	0.0043	0.2406	0.0473	0.1532	-0.1048	0.2116	0.1562	-0.1926	-0.0164	0.2055	0.186	0.2245	0.2335	-0.0349	-0.0881	-0.0052	0.1437	0.1765	0.0577	0.2611	-0.0668	-0.0571	0.2614	0.2653	0.107	0.1348	0.037	0.2616	-0.0227	0.1466	0.0473	0.2202	0.1762	0.0853	0.0233	0.0638	0.2353	0.1821	0.343	0.0151	0.2378	0.2873	0.1776	0.1143	0.2133	0.0127	-0.1244	0.4943	-0.182	0.3729	0.0921	0.0213	0.421	0.0821	0.2973	0.0453	0.3313	-0.1127	0.1571	0.0782	0.0884	0.1489	-0.1657	-0.0293	-0.0814	0.1919	0.3399	-0.1422	-0.0181	-0.2508	-0.283	0.2383	-0.0278	-0.0135	0.1013	0.1677	0.1345	-0.3019	-0.0988	-0.0478	0.0198	-0.0741	0.0423	0.0941	0.1146	-0.017	-0.0804	0.0444	-0.0663	0.0071	-0.0074	0.0186	0.0967	0.0213	0.2171	0	-0.182	0.1783	-0.1028	-0.1661	0.2472	0.0467	-0.0974	-0.1504	-0.0848	-0.229	-0.0767	-0.1344	0.0713	0.116	-0.1736	-0.3787	0.0782	-0.2317	-0.0133	0.1426	0.001	0.0505	0.0178	0.1426	-0.2179	-0.487	-0.0571	-0.0814	-0.0026	0.2315	0.1138	-0.0074	-0.0032	0.0272	-0.1032	0.0856	-0.2055	-0.1676	0.0884	-0.2391	-0.0173	0.0248	-0.0303	0.014	0.2381	0.2301	0.0728	-0.0825	-0.0268	0.2057	-0.0209	0.1065	0.1043	0.4007	-0.0879	-0.1063	-0.1751	-0.089	0.2096	-0.1853	0.1415	0.2722	0.0377	-0.1585	0.0506	-0.1112	0.0494	0.0498	-0.1836	-0.0933	0.0455	0.0594	-0.1656	0.001	-0.0163	-0.2259	-0.0071	-0.0207	-0.2315	-0.2148	-0.078	-0.149	-0.0317	-0.0705	0.1303	0.2676	0.0971	-0.2683	0.1227	0.0727	0.1827	0.0596	0.1287	-0.1841	-0.0957	-0.0721	-0.0975	-0.1599
Neurofilament triplet L protein (Neurofilament light polypeptide) (NF-L)_5645	-0.5327	-0.6127	-0.0832	-0.6036	-0.3757	-0.5458	-0.4579	-0.5595	0.0181	0.0353	-0.5022	-0.5786	0.0089	-0.3667	-0.5386	-0.573	-0.5314	0.544	0.2598	0.2424	0.4488	-0.2443	0.2666	0.4606	-0.4891	-0.3283	-0.3782	-0.1135	-0.5048	-0.142	-0.2501	-0.4108	-0.3455	-0.3327	-0.3699	-0.1644	-0.4601	-0.118	-0.0298	0.7729	0.4793	0.3264	0.3753	0.4529	0.2278	0.4156	0.537	0.0724	0.3108	0.1436	0.1419	1	0.4191	-0.0388	-0.5386	-0.4113	-0.4961	-0.4225	0.0078	-0.5278	-0.3241	-0.6393	-0.3975	-0.4412	-0.5278	-0.6986	0.0258	-0.3457	-0.6552	-0.6058	-0.355	-0.4792	-0.4966	-0.5704	-0.5928	-0.4777	-0.5986	0.082	-0.5929	-0.4741	-0.521	-0.4713	-0.6311	-0.2785	-0.3602	-0.3793	0.1673	-0.5437	0.2369	-0.4876	-0.3115	-0.4285	-0.0662	-0.4123	-0.3839	-0.7132	-0.6093	-0.4434	-0.602	0.13	-0.4197	-0.3068	-0.3562	-0.4446	-0.5557	-0.2654	-0.5266	-0.328	-0.1909	-0.5932	0.3754	0.3967	0.494	-0.4508	-0.5841	0.2975	-0.4676	-0.155	-0.3231	-0.4153	-0.4759	-0.4537	0.1518	-0.5349	-0.5461	-0.5791	-0.318	0.1447	-0.3587	-0.613	-0.5098	-0.5208	-0.3893	-0.0041	-0.402	-0.5768	-0.4787	-0.3074	-0.4224	-0.4364	-0.3862	-0.3613	-0.6424	-0.5467	-0.6073	-0.5845	-0.6348	-0.4254	-0.4407	-0.3852	-0.5403	-0.6352	-0.2795	-0.2981	-0.6716	-0.6038	-0.5994	-0.5954	-0.4881	0.5612	-0.5296	-0.3694	-0.0983	-0.6985	-0.6888	0.013	-0.5403	-0.595	-0.6448	-0.6133	-0.6115	-0.7051	-0.274	-0.1284	-0.5926	-0.533	-0.3912	-0.4272	-0.4035	-0.6952	-0.4745	-0.7251	-0.4456	-0.3326	0.054	-0.4872	-0.3628	-0.3347	-0.5807	-0.5932	-0.3855	-0.6725	-0.3808	-0.6572	-0.564	-0.3921	-0.3506	-0.594	-0.5851	-0.6049	-0.3954	-0.3788	0.0513	-0.4866	-0.6305	-0.6243	-0.5223	-0.6252	-0.5588	-0.3523	0.0408	-0.7314	-0.6092	-0.621	-0.5923	-0.5862	-0.6548	0.0153	0.0075	-0.6714	-0.5284	0.3143	-0.4334	-0.5201	-0.6985	-0.5073	-0.6726	-0.4179	-0.5503	-0.4633	-0.5533	-0.0393	-0.5056	-0.616	-0.6784	-0.4313	-0.5123	-0.6811	-0.6576	-0.4184	-0.5789	-0.5916	-0.234	-0.4019	-0.4705	-0.5748	-0.5627	-0.4423	-0.6435	-0.5841	-0.4923	-0.6336	-0.6859	-0.5671	-0.2077
keratinocyte associated protein 3 [Homo sapiens]_5703	-0.2333	-0.4649	-0.1217	-0.2942	-0.5001	-0.3968	-0.3105	-0.1862	0.0831	0.2201	-0.3126	-0.3317	0.2412	-0.1198	-0.1742	-0.4127	-0.4448	0.2585	0.1995	0.0684	0.2495	-0.0261	0.0272	0.3594	-0.3233	-0.2645	-0.3827	0.0623	-0.2505	0.275	-0.0863	-0.0517	-0.0152	-0.1415	-0.2274	0.091	-0.2061	0.214	0.1243	0.4727	0.4135	0.3402	0.3095	0.3924	0.1285	0.2888	0.3162	0.2973	0.4562	0.1478	0.4759	0.4191	1	0.0333	-0.3813	-0.2642	-0.1577	-0.2701	0.2126	-0.0821	-0.0808	-0.3609	0.0116	-0.182	-0.1471	-0.4645	0.146	-0.1033	-0.4433	-0.3745	-0.0201	-0.1713	-0.1157	-0.1325	-0.3123	-0.2959	-0.3493	0.2938	-0.1695	-0.2106	-0.02	-0.3018	-0.3238	0.0462	0.0112	-0.036	0.1233	-0.3304	0.1446	-0.2547	-0.1513	-0.1839	0.0919	-0.0529	-0.0436	-0.3548	-0.2391	-0.102	-0.1907	0.0923	-0.1078	-0.1489	0.0492	-0.0933	-0.2861	0.1702	-0.2345	-0.3743	0.0793	-0.4852	0.5432	0.2984	0.3098	0.1675	-0.198	0.3124	-0.3726	0.2231	-0.0658	-0.1675	-0.1554	-0.2049	0.2553	-0.1217	-0.2395	-0.2086	-0.0336	0.1515	-0.2377	-0.4528	-0.3758	-0.3008	-0.0473	0.1733	-0.0169	-0.0726	-0.14	0.1648	-0.2858	-0.0016	-0.1724	-0.0273	-0.3155	0.0517	-0.2359	-0.2683	-0.0592	0.1153	0.0522	-0.0573	-0.0667	-0.244	0.0565	0.1599	-0.2429	-0.0473	-0.3122	-0.1912	-0.0819	0.4349	-0.192	-0.02	0.257	-0.3507	-0.388	0.1585	-0.3382	-0.2784	-0.153	-0.2044	-0.2261	-0.3216	-0.0288	0.1644	-0.3287	-0.1608	0.1794	0.0066	0.061	-0.1982	-0.1972	-0.3759	-0.253	-0.0226	0.2381	-0.0995	0.1323	0.1212	-0.1158	-0.1434	0.141	-0.3551	0.0152	-0.3352	-0.193	0.0087	-0.2947	-0.1055	-0.2708	-0.1382	0.1428	0.1313	0.1767	-0.0117	-0.2536	-0.2732	-0.106	-0.2511	0.0565	0.0666	0.2788	-0.2978	-0.2971	-0.3968	-0.4619	-0.1532	-0.3734	0.1315	0.0381	-0.2292	-0.3819	0.065	-0.1223	-0.1561	-0.2873	-0.2294	-0.4625	-0.1123	-0.1987	-0.2215	-0.4499	-0.0242	-0.4688	-0.4097	-0.3765	-0.3776	-0.4203	-0.4087	-0.3744	-0.2496	-0.3637	-0.1742	0.0678	-0.139	-0.2475	-0.2708	-0.209	-0.0494	-0.2568	-0.2197	-0.3525	-0.3345	-0.4627	-0.4147	-0.3081
pre-mRNA splicing factor 17 [Homo sapiens]_6518	0.5329	0.2716	0.6724	0.1131	0.4563	0.4185	0.4541	0.3233	0.4341	0.4705	0.5104	0.4689	0.3755	0.1342	0.5333	0.2109	0.4909	-0.0072	0.2032	-0.1965	-0.1705	0.3939	-0.0102	-0.1546	0.4812	0.1821	0.386	0.4858	0.0784	0.2911	0.5062	0.4952	0.4697	0.5576	0.526	0.3302	0.1774	0.1813	0.3875	-0.0491	0.143	0.3218	-0.0455	0.1855	0.0449	0.0219	-0.0237	0.3568	0.5229	0.1178	0.0703	-0.0388	0.0333	1	0.4187	0.3092	0.3243	0.5202	0.4916	0.2086	0.4102	0.2891	0.3094	0.4798	0.4414	0.2445	-0.0613	0.5898	0.3066	0.3942	0.2794	0.4875	0.4966	0.4431	0.4618	0.5384	0.5104	0.4257	0.3389	0.196	0.3796	0.4772	0.4555	0.1593	0.1501	0.4786	0.5155	0.5321	0.2343	0.512	0.4487	0.2707	0.2679	0.2651	0.4569	0.276	0.5198	0.423	0.4467	0.3728	0.32	0.6649	0.1959	0.5782	0.4096	0.115	0.4691	0.2285	0.3805	0.2141	-0.2051	0.2717	0.3118	0.3176	0.3851	-0.0163	0.1997	0.0701	0.5014	0.191	0.2644	0.4223	-0.0093	0.3418	0.4706	0.5457	0.503	-0.3182	0.2896	0.2252	0.1337	0.4723	0.4613	0.5627	0.4481	0.4213	0.5355	0.3882	0.2308	0.3809	0.2874	0.4839	0.3549	0.5074	0.4127	0.4331	0.2286	0.3506	0.3445	0.5282	0.4485	0.3601	0.4464	0.431	0.364	0.287	0.2282	0.2642	0.4285	0.0452	0.421	0.4509	0.1573	0.2375	0.2972	-0.2144	0.4933	0.4069	0.381	0.4912	0.3961	0.3737	0.2969	0.2095	0.446	0.4952	0.4627	0.49	0.3574	0.2679	0.3551	0.3286	0.2866	0.1873	0.4114	0.323	0.1135	-0.2591	0.2026	0.5077	0.1181	0.3575	0.1317	0.4066	0.4807	0.1117	0.4317	0.426	0.5651	0.0399	0.2708	0.2182	0.3835	0.0661	0.1248	0.4879	0.2009	0.4933	0.3412	0.4737	0.3072	0.3589	0.5435	0.3381	0.2033	0.36	0.0885	0.3535	0.1981	0.3055	0.288	-0.2472	0.2048	0.3738	0.2562	0.1526	0.1441	0.1349	0.2546	0.529	-0.1337	-0.1997	0.1354	0.175	0.2487	0.2801	0.1117	0.1926	0.2022	0.3133	0.3062	0.3744	0.3249	0.4413	0.482	0.3643	0.4657	0.3012	0.4466	0.3759	0.3936	0.4789	0.0497	0.2057	-0.1915
26S protease regulatory subunit S10B (Proteasome subunit p42) (Proteasome 26S subunit ATPase 6)_6539	0.6252	0.6663	0.4542	0.6172	0.5576	0.6909	0.6665	0.6113	0.2373	0.1403	0.7514	0.5574	0.1656	0.1149	0.7004	0.5613	0.6715	-0.3732	-0.2622	-0.3403	-0.5574	0.3933	-0.3161	-0.4081	0.6348	0.3239	0.4945	0.3166	0.4636	0.0982	0.5765	0.5832	0.3637	0.5571	0.6346	0.3481	0.4924	0.0413	0.3187	-0.5909	-0.3072	-0.0833	-0.4909	-0.1655	-0.1642	-0.3186	-0.3693	0.0721	-0.0561	-0.0133	-0.0929	-0.5386	-0.3813	0.4187	1	0.5445	0.6091	0.7623	0.218	0.4323	0.4969	0.7769	0.4584	0.7134	0.5717	0.7383	0.1623	0.6028	0.795	0.757	0.4541	0.6852	0.6537	0.7103	0.7249	0.8	0.8002	0.069	0.78	0.7001	0.6196	0.7189	0.6633	0.3823	0.3277	0.5755	0.1305	0.7052	0.1517	0.7308	0.5715	0.4172	0.1756	0.3879	0.4933	0.8216	0.7457	0.6293	0.669	0.1811	0.4468	0.6389	0.2934	0.6393	0.6677	0.3603	0.6287	0.5232	0.3575	0.6148	-0.3611	-0.0473	-0.0049	0.4185	0.6939	-0.2559	0.5201	0.0961	0.5985	0.565	0.7171	0.6089	-0.0842	0.673	0.6355	0.7181	0.5361	-0.2264	0.5092	0.7258	0.5694	0.8099	0.7208	0.2557	0.6032	0.703	0.7271	0.3564	0.5351	0.5348	0.4523	0.6316	0.7129	0.5871	0.756	0.7411	0.4789	0.4015	0.3984	0.5713	0.6428	0.7574	0.4287	0.4228	0.8011	0.6133	0.6456	0.4756	0.7131	-0.2576	0.6571	0.6811	-0.0085	0.6798	0.6638	-0.0755	0.7371	0.6284	0.6755	0.737	0.6034	0.7809	0.3946	0.322	0.7018	0.8177	0.3267	0.6324	0.4502	0.7084	0.6219	0.7328	0.6252	0.4004	0.2187	0.5323	0.2048	-0.0493	0.4386	0.6957	0.158	0.6528	0.1731	0.744	0.7158	0.2311	0.5645	0.5397	0.73	0.2898	0.2357	0.2943	0.045	0.184	0.4551	0.7268	0.5652	0.7348	0.4648	0.4655	0.0689	0.6718	0.7778	0.7481	0.6849	0.6893	0.4878	0.141	0.0616	0.7348	0.6426	-0.258	0.4504	0.6129	0.7264	0.5112	0.6577	0.3077	0.4736	0.596	0.4065	-0.0156	0.5893	0.612	0.7215	0.5825	0.4867	0.663	0.7046	0.6342	0.6094	0.678	0.3322	0.5783	0.6846	0.51	0.6798	0.4181	0.7523	0.6531	0.6938	0.8118	0.604	0.6555	0.257
"28S ribosomal protein S17, mitochondrial precursor (S17mt) (MRP-S17)_468"	0.4757	0.3538	0.45	0.2615	0.2035	0.4468	0.3219	0.3655	0.2703	0.3158	0.3132	0.4874	0.2273	0.243	0.3978	0.2911	0.3585	-0.2229	-0.3755	-0.3165	-0.388	0.3572	-0.4104	-0.3441	0.2966	-0.0406	0.1907	0.3812	0.1944	0.27	0.0192	0.5002	0.5141	0.3829	0.1488	0.2986	0.4133	0.3743	0.204	-0.3361	-0.3684	0.2012	-0.3377	-0.4652	-0.35	-0.3675	-0.559	0.2808	0.024	-0.3243	-0.1635	-0.4113	-0.2642	0.3092	0.5445	1	0.5719	0.4729	0.3538	0.6389	0.5257	0.5085	0.5846	0.5081	0.6315	0.4941	0.2909	0.5914	0.6631	0.5452	0.5663	0.6022	0.6027	0.5514	0.708	0.494	0.5136	0.3756	0.5678	0.4009	0.6222	0.4774	0.701	0.4866	0.5373	0.5833	0.2773	0.5472	0.3373	0.6743	0.5175	0.6517	0.3994	0.4417	0.6065	0.6665	0.4968	0.5905	0.5813	0.4971	0.6342	0.5484	0.6081	0.6401	0.6164	0.503	0.6112	0.1934	0.2469	0.3574	-0.3203	0.246	-0.4273	0.4678	0.6303	-0.1454	0.1023	0.3149	0.6183	0.3582	0.6402	0.4104	0.1115	0.3489	0.2886	0.6185	0.3779	-0.4186	0.5968	0.4677	0.3484	0.5028	0.4883	0.3649	0.5314	0.6571	0.4683	0.5317	0.6122	0.6433	0.7233	0.5899	0.5984	0.6458	0.5496	0.5775	0.6025	0.6253	0.6258	0.5576	0.6539	0.5169	0.6726	0.579	0.6287	0.4874	0.5388	0.6313	0.5158	-0.0901	0.4991	0.5811	0.3893	0.5036	0.4818	0.2308	0.5597	0.5586	0.6785	0.6543	0.6782	0.5091	0.3262	0.554	0.6311	0.5951	0.5421	0.6923	0.6885	0.535	0.4062	0.6155	0.4979	0.4699	0.477	0.6033	0.5274	0.2393	0.6915	0.6338	0.434	0.6856	0.5278	0.5102	0.5397	0.6209	0.6159	0.4945	0.597	0.5852	0.4486	0.5554	0.3188	0.525	0.5864	0.5578	0.4933	0.6952	0.5704	0.6097	0.3649	0.6978	0.6226	0.4228	0.3593	0.6159	0.6264	0.3615	0.3567	0.6835	0.3288	-0.2608	0.598	0.5521	0.5635	0.2554	0.3492	0.6043	0.6458	0.547	0.1964	0.345	0.2459	0.4764	0.3957	0.2017	0.1984	0.3609	0.4011	0.5129	0.3331	0.5419	0.4443	0.6124	0.5377	0.5585	0.5701	0.5981	0.6317	0.6041	0.3724	0.4702	0.3657	0.1689	-0.0048
AMP deaminase 3 (EC 3.5.4.6) (AMP deaminase isoform E) (Erythrocyte AMP deaminase)_2029	0.6131	0.5938	0.4358	0.5478	0.384	0.66	0.3696	0.5711	0.4841	0.5487	0.4822	0.4937	0.5997	0.5146	0.6385	0.5135	0.5457	-0.1253	-0.0071	0.0254	-0.1819	0.6298	-0.3549	-0.1635	0.552	0.2935	0.3107	0.6024	0.3608	0.4507	0.3439	0.8587	0.7731	0.5234	0.5088	0.5096	0.6173	0.6447	0.2138	-0.4844	-0.1158	0.3094	-0.2123	-0.1989	-0.1598	-0.2457	-0.3213	0.2915	0.2296	-0.2456	0.1607	-0.4961	-0.1577	0.3243	0.6091	0.5719	1	0.5095	0.4969	0.7376	0.7153	0.6849	0.8343	0.7152	0.8261	0.7292	0.405	0.5476	0.552	0.6924	0.6889	0.8099	0.843	0.7694	0.6882	0.689	0.7505	0.4106	0.7487	0.5613	0.7389	0.6295	0.7528	0.7546	0.7091	0.8106	0.2413	0.7703	0.3431	0.7964	0.7533	0.756	0.5346	0.7691	0.7498	0.7104	0.7619	0.7005	0.8565	0.477	0.7978	0.7399	0.6696	0.7838	0.8673	0.6514	0.8053	0.4789	0.5384	0.5381	-0.063	0.3423	-0.225	0.7413	0.8486	0.0231	0.4268	0.56	0.6614	0.533	0.7262	0.6025	0.3404	0.3669	0.6296	0.7109	0.7187	0.0071	0.6037	0.5121	0.3245	0.4597	0.7515	0.465	0.5973	0.8162	0.5525	0.6271	0.4827	0.6737	0.6384	0.7333	0.6525	0.6812	0.627	0.813	0.653	0.5433	0.7124	0.503	0.7443	0.5745	0.6501	0.6426	0.7027	0.6443	0.6408	0.5055	0.6	-0.2084	0.5212	0.8151	0.4453	0.6711	0.687	0.1419	0.5806	0.6052	0.6887	0.7794	0.7094	0.4575	0.1274	0.5213	0.6513	0.6555	0.6143	0.7847	0.7827	0.6756	0.5803	0.5874	0.224	0.6132	0.3326	0.6818	0.6947	0.2361	0.7627	0.7795	0.5371	0.7376	0.6063	0.6031	0.5445	0.6619	0.4929	0.6359	0.76	0.482	0.4865	0.7069	0.42	0.5435	0.4631	0.7257	0.6717	0.7943	0.7043	0.7846	0.4981	0.7481	0.7219	0.6329	0.5212	0.7393	0.6688	0.4085	0.3938	0.6568	0.5316	-0.2281	0.5718	0.6204	0.7454	0.4156	0.5667	0.7236	0.7388	0.5761	0.5065	0.3206	0.5141	0.6089	0.6096	0.4093	0.4224	0.563	0.557	0.5685	0.5091	0.794	0.7832	0.7917	0.5906	0.8098	0.7637	0.8269	0.8148	0.8373	0.546	0.6188	0.6013	0.4649	0.2168
"ATP-binding cassette, sub-family F, member 1 (ATP-binding cassette 50)_4127"	0.7027	0.5567	0.4904	0.4928	0.5448	0.6596	0.5729	0.5199	0.177	0.2345	0.6874	0.6327	0.1549	0.0303	0.7264	0.5199	0.7033	-0.4002	-0.1463	-0.3715	-0.6472	0.5191	-0.1945	-0.3269	0.7146	0.4726	0.5463	0.321	0.2597	0.0874	0.5512	0.5649	0.3877	0.6998	0.6096	0.3588	0.5602	0.0829	0.2675	-0.453	-0.2689	0.0573	-0.3458	-0.0811	-0.0119	-0.2296	-0.3086	0.1911	0.0718	0.0986	0.0005	-0.4225	-0.2701	0.5202	0.7623	0.4729	0.5095	1	0.2612	0.4095	0.5411	0.5607	0.441	0.7078	0.6066	0.6651	-0.111	0.676	0.6859	0.7375	0.3819	0.7497	0.6421	0.7299	0.7638	0.7368	0.7895	0.0887	0.525	0.4909	0.5508	0.6804	0.734	0.3439	0.3847	0.5252	0.2088	0.7446	0.2196	0.6534	0.5434	0.4872	0.2247	0.3063	0.5428	0.6399	0.603	0.5538	0.6907	0.2257	0.4596	0.5967	0.2983	0.5924	0.669	0.1181	0.636	0.3354	0.3488	0.5347	-0.3258	0.0393	0.0241	0.2801	0.5882	-0.3261	0.4622	0.0109	0.5232	0.5135	0.5752	0.6504	-0.1653	0.6099	0.559	0.6911	0.5671	-0.3075	0.4648	0.54	0.6351	0.7018	0.6355	0.3895	0.4536	0.5181	0.6613	0.3528	0.4105	0.5025	0.5358	0.634	0.6487	0.5734	0.8009	0.7304	0.4114	0.4375	0.4747	0.3703	0.5153	0.6853	0.5609	0.5103	0.6756	0.5974	0.6863	0.5138	0.625	-0.2	0.6916	0.5909	0.0442	0.7188	0.511	-0.2269	0.6989	0.642	0.5783	0.7348	0.6437	0.6649	0.1537	0.2573	0.6705	0.6739	0.4083	0.5141	0.4099	0.6646	0.6515	0.6146	0.4452	0.1946	0.3245	0.5399	0.1392	-0.0639	0.39	0.7012	0.071	0.5724	0.153	0.6258	0.6977	0.1958	0.6052	0.5543	0.7737	0.3324	0.267	0.3177	0.0401	0.2568	0.4775	0.7037	0.457	0.6444	0.4806	0.4309	0.1561	0.6045	0.6402	0.6429	0.602	0.5715	0.3931	0.1919	0.0508	0.5499	0.4608	-0.2999	0.494	0.4935	0.6098	0.3371	0.6102	0.2165	0.4496	0.6929	0.1952	-0.0832	0.4706	0.603	0.6623	0.4943	0.5048	0.6798	0.6169	0.5135	0.5254	0.7481	0.347	0.5109	0.5797	0.4656	0.6812	0.3512	0.7466	0.633	0.5838	0.7289	0.5845	0.6467	0.1448
Activator 1 36 kDa subunit (Replication factor C 36 kDa subunit) (A1 36 kDa subunit) (RF-C 36 kDa subunit) (RFC36) (Replication factor C subunit 5)_6687	0.2496	0.1927	0.6182	0.1295	-0.0083	0.2262	0.1246	0.2246	0.7359	0.7483	0.0514	0.1219	0.7462	0.4256	0.2507	0.1581	0.1217	0.1682	0.2529	0.1293	0.1002	0.4815	-0.1831	0.1979	0.1679	-0.0048	-0.085	0.7783	0.094	0.6553	0.0342	0.6171	0.6525	0.2149	0.0647	0.2927	0.314	0.6147	0.1059	-0.0244	0.0521	0.5069	0.0129	0.0337	-0.1612	-0.0047	-0.1912	0.8164	0.7659	-0.3821	0.5137	0.0078	0.2126	0.4916	0.218	0.3538	0.4969	0.2612	1	0.5117	0.6647	0.1689	0.5961	0.2892	0.5937	0.2306	0.5352	0.542	0.1392	0.2334	0.4949	0.567	0.6206	0.4892	0.2804	0.232	0.2923	0.6672	0.3435	0.2027	0.5704	0.3302	0.3826	0.5505	0.5932	0.4874	0.6837	0.4395	0.5526	0.4809	0.5508	0.4566	0.5855	0.4468	0.6498	0.2175	0.3226	0.4806	0.4678	0.7083	0.5082	0.7312	0.6441	0.6789	0.4445	0.5023	0.4596	0.238	0.7544	0.1576	0.0935	0.4859	-0.0841	0.6054	0.4696	0.2373	-0.0062	0.6035	0.4055	0.397	0.3904	0.2677	0.4809	0.0623	0.1197	0.3308	0.482	-0.02	0.1983	0.1364	-0.2243	-0.0411	0.467	0.3515	0.4392	0.493	0.4611	0.5534	0.1997	0.424	0.4114	0.4599	0.3161	0.4518	0.2908	0.3992	0.2568	0.2741	0.4367	0.3161	0.4786	0.1382	0.5043	0.5182	0.2736	0.3018	0.2679	0.0304	0.4528	-0.0175	0.0141	0.6005	0.5521	0.1781	0.0529	0.2593	0.0587	0.1834	0.1629	0.4439	0.4574	-0.0353	-0.0713	0.5674	0.1029	0.3507	0.5116	0.4505	0.4937	0.2447	0.2671	0.043	-0.209	0.4344	0.3421	0.3127	0.5496	0.3014	0.3684	0.4124	0.3841	0.2245	0.503	0.0345	0.0434	0.4454	0.2175	0.196	0.4173	0.1897	0.3753	0.5099	0.6823	0.3487	0.205	0.2532	0.4381	0.3186	0.4075	0.6156	0.6625	0.2358	0.3421	0.0816	0.1094	0.4464	0.2075	0.5167	0.6579	0.2659	0.1047	-0.3145	0.2015	0.293	0.2169	0.1018	0.1016	0.5093	0.3957	0.2429	0.2132	0.2596	0.0015	0.1445	0.1173	-0.0015	-0.0168	0.0797	0.0747	0.2154	0.0623	0.3972	0.6623	0.4019	0.1263	0.5059	0.3121	0.58	0.3808	0.4032	0.1196	0.1618	0.1685	0.0834	-0.0414
Apoptosis regulatory protein Siva (CD27-binding protein) (CD27BP)_5147	0.532	0.3792	0.3729	0.206	0.1576	0.5484	0.2074	0.3652	0.3891	0.4882	0.3172	0.4968	0.4144	0.5429	0.4598	0.3422	0.3582	-0.2324	-0.0876	-0.1013	-0.2336	0.5389	-0.2696	-0.1746	0.4223	0.1715	0.1316	0.5463	0.3287	0.5527	0.0393	0.7596	0.7608	0.4589	0.2735	0.5158	0.6472	0.654	0.0669	-0.4393	-0.173	0.272	-0.1307	-0.3258	-0.2684	-0.3339	-0.4022	0.44	0.2261	-0.2779	0.1993	-0.5278	-0.0821	0.2086	0.4323	0.6389	0.7376	0.4095	0.5117	1	0.7496	0.5811	0.8029	0.6145	0.8128	0.4964	0.3003	0.5676	0.5427	0.5804	0.6781	0.6844	0.7961	0.6905	0.6621	0.4846	0.6071	0.4155	0.5528	0.3123	0.7848	0.4906	0.7202	0.7248	0.781	0.6893	0.3091	0.6884	0.3237	0.6931	0.7198	0.7706	0.6234	0.7081	0.7704	0.6341	0.596	0.6885	0.7636	0.396	0.7858	0.6483	0.8044	0.6926	0.7426	0.6124	0.7345	0.1368	0.4899	0.296	-0.174	0.3271	-0.4589	0.6543	0.7951	-0.0271	0.2201	0.6578	0.6241	0.5188	0.6568	0.4091	0.3202	0.3343	0.3929	0.6231	0.5631	-0.1629	0.5286	0.3694	0.2283	0.2747	0.6355	0.4147	0.4517	0.8089	0.4993	0.7611	0.4982	0.6902	0.7048	0.6438	0.6741	0.759	0.6499	0.7417	0.7203	0.6628	0.8094	0.5357	0.7464	0.5279	0.7378	0.6998	0.6648	0.5953	0.6518	0.6047	0.6214	-0.1875	0.4852	0.7301	0.5571	0.6187	0.5699	0.247	0.4617	0.6226	0.6178	0.7361	0.8342	0.4125	0.0671	0.5362	0.5918	0.5118	0.6537	0.7049	0.8056	0.6826	0.5263	0.5569	0.2154	0.6356	0.4242	0.7079	0.7986	0.5028	0.801	0.7276	0.5373	0.722	0.76	0.5373	0.4462	0.7384	0.4607	0.5668	0.7019	0.7305	0.6283	0.7033	0.4311	0.7583	0.695	0.6929	0.6967	0.6892	0.7918	0.7639	0.5042	0.7844	0.5993	0.369	0.2833	0.6808	0.7233	0.3624	0.43	0.6298	0.3072	-0.2826	0.5291	0.6179	0.7344	0.297	0.3564	0.7378	0.8228	0.5493	0.3162	0.2716	0.2804	0.5681	0.4271	0.1477	0.1629	0.3798	0.3734	0.4192	0.4039	0.6681	0.7135	0.7181	0.4604	0.7575	0.6793	0.8603	0.7099	0.7296	0.2704	0.402	0.4272	0.2447	-0.0307
Baculoviral IAP repeat-containing protein 4 (Inhibitor of apoptosis protein 3) (X-linked inhibitor of apoptosis protein) (X-linked IAP) (IAP homolog A) (RIAP3) (RIAP-3)_3068	0.4599	0.4777	0.613	0.2787	0.1947	0.6029	0.2608	0.3582	0.513	0.514	0.2851	0.3931	0.4962	0.4414	0.5146	0.3597	0.3442	-0.189	-0.0797	0.024	-0.2131	0.5714	-0.3863	-0.1272	0.4468	0.1787	0.131	0.5962	0.2703	0.474	0.1599	0.8102	0.7835	0.5222	0.3131	0.4431	0.7583	0.6738	0.0379	-0.2693	-0.0905	0.3747	-0.1892	-0.1872	-0.1729	-0.2157	-0.2684	0.4675	0.3706	-0.2237	0.2392	-0.3241	-0.0808	0.4102	0.4969	0.5257	0.7153	0.5411	0.6647	0.7496	1	0.5089	0.7919	0.7059	0.8503	0.592	0.3391	0.7384	0.5645	0.6082	0.6782	0.8687	0.8838	0.7443	0.7088	0.5698	0.7028	0.4264	0.6216	0.2965	0.7957	0.6292	0.7722	0.795	0.6864	0.6944	0.3826	0.7425	0.5604	0.791	0.8373	0.7105	0.6526	0.6965	0.8046	0.5611	0.5815	0.7127	0.7852	0.4729	0.6922	0.7759	0.7769	0.7914	0.8134	0.5839	0.8245	0.2724	0.6818	0.4288	0.0207	0.4022	-0.1525	0.6706	0.7879	0.0455	0.3087	0.6908	0.6265	0.632	0.6276	0.5448	0.4377	0.3586	0.3678	0.561	0.6582	-0.0565	0.5489	0.3964	0.2368	0.3169	0.7158	0.5203	0.5477	0.7603	0.573	0.6912	0.544	0.6916	0.7431	0.6961	0.638	0.6609	0.6737	0.7752	0.6303	0.5091	0.6973	0.5867	0.7696	0.5859	0.7278	0.7161	0.7091	0.4408	0.6825	0.4693	0.749	-0.1475	0.4047	0.8479	0.5049	0.5923	0.5261	0.2809	0.504	0.4869	0.4643	0.7725	0.8462	0.3647	0.0581	0.5527	0.5042	0.574	0.6277	0.6917	0.7581	0.7067	0.5745	0.4553	0.0646	0.6355	0.4836	0.6289	0.7155	0.4357	0.6128	0.7327	0.4718	0.6591	0.6964	0.507	0.4082	0.6618	0.5453	0.4253	0.7669	0.4904	0.4876	0.624	0.4301	0.5815	0.6089	0.648	0.7345	0.6215	0.7087	0.7556	0.4681	0.6177	0.6032	0.4227	0.3586	0.6982	0.6178	0.5178	0.4646	0.6116	0.3328	-0.2747	0.4507	0.5549	0.6654	0.2726	0.4213	0.6507	0.7249	0.6101	0.3708	0.2444	0.3761	0.6186	0.4696	0.2418	0.2311	0.4295	0.3863	0.5578	0.3693	0.7604	0.8521	0.7603	0.4916	0.7731	0.7323	0.813	0.745	0.7472	0.3665	0.4362	0.5159	0.4149	0.1118
Bromodomain-containing protein 3 (Bromodomain-containing FSH-like protein FSRG2)_4379	0.5139	0.5856	0.302	0.4783	0.4754	0.7484	0.5634	0.5618	0.1228	0.0664	0.6932	0.5371	0.137	0.1791	0.5993	0.4839	0.6017	-0.5636	-0.3436	-0.3058	-0.504	0.2918	-0.4116	-0.4992	0.625	0.3186	0.332	0.2129	0.4514	0.1212	0.4001	0.605	0.3888	0.4698	0.5327	0.3567	0.5758	0.1607	0.1192	-0.6787	-0.2036	-0.2422	-0.3425	-0.4103	-0.3156	-0.5271	-0.3585	0.0666	-0.1839	-0.0237	0.0043	-0.6393	-0.3609	0.2891	0.7769	0.5085	0.6849	0.5607	0.1689	0.5811	0.5089	1	0.514	0.7471	0.6089	0.6905	0.1924	0.6252	0.8184	0.7288	0.4855	0.6228	0.6555	0.7286	0.7319	0.7248	0.777	0.039	0.7581	0.584	0.6491	0.6765	0.6419	0.4573	0.4357	0.5224	-0.0212	0.6703	0.1118	0.6823	0.6009	0.5077	0.1682	0.5096	0.4652	0.8626	0.7884	0.6767	0.7091	0.0896	0.4128	0.5369	0.4114	0.6009	0.7063	0.4148	0.603	0.4642	0.336	0.5262	-0.455	-0.1308	-0.2788	0.535	0.7148	-0.3608	0.4534	0.2073	0.5148	0.4974	0.6492	0.5367	-0.0896	0.5154	0.5507	0.588	0.352	-0.2208	0.4298	0.701	0.5377	0.7058	0.6441	0.164	0.5084	0.7221	0.6506	0.4133	0.4761	0.546	0.4462	0.4884	0.6663	0.5862	0.7292	0.7453	0.6218	0.4089	0.4697	0.5689	0.6645	0.8125	0.3548	0.4023	0.7756	0.6708	0.6917	0.5114	0.6457	-0.4368	0.6368	0.6416	0.0794	0.7338	0.7359	0.0159	0.6482	0.5757	0.7082	0.7113	0.6709	0.7895	0.308	0.2337	0.6447	0.7464	0.3596	0.6084	0.4957	0.7643	0.5851	0.7737	0.56	0.4553	0.0968	0.5905	0.3523	0.1331	0.5388	0.7018	0.247	0.7008	0.2796	0.8015	0.6929	0.3257	0.5388	0.5277	0.7257	0.4627	0.2729	0.3201	0.024	0.3494	0.6072	0.7638	0.6745	0.7412	0.5753	0.4293	0.0882	0.7089	0.7508	0.6762	0.5769	0.7579	0.556	-0.0094	-0.0048	0.792	0.574	-0.3085	0.3774	0.5647	0.8095	0.5145	0.6279	0.3959	0.5945	0.6021	0.4675	-0.0703	0.5659	0.6861	0.7448	0.5057	0.4535	0.6477	0.682	0.6581	0.6862	0.6352	0.3614	0.6557	0.6606	0.6083	0.7336	0.4979	0.7433	0.7228	0.6034	0.6884	0.604	0.5945	0.1675
"CTD (carboxy-terminal domain, RNA polymerase II, polypeptide A) small phosphatase like 2 [Mus musculus]_4330"	0.5421	0.3985	0.4204	0.3304	0.1463	0.5864	0.1528	0.3721	0.442	0.5356	0.2633	0.3983	0.5502	0.6209	0.5259	0.3714	0.3351	-0.1272	0.0457	0.0574	-0.0939	0.6335	-0.2338	-0.0783	0.4181	0.2075	0.1398	0.6388	0.176	0.4207	0.1314	0.8846	0.8582	0.4439	0.3611	0.6057	0.6622	0.7865	0.0315	-0.4177	-0.0963	0.4006	-0.1404	-0.25	-0.2337	-0.1618	-0.3569	0.4505	0.3851	-0.2054	0.2406	-0.3975	0.0116	0.3094	0.4584	0.5846	0.8343	0.441	0.5961	0.8029	0.7919	0.514	1	0.7274	0.8975	0.5964	0.3874	0.5356	0.5106	0.6116	0.8455	0.7889	0.8768	0.8027	0.6783	0.5688	0.6443	0.5344	0.6107	0.3361	0.7706	0.5097	0.7649	0.8736	0.7726	0.8007	0.308	0.7287	0.4563	0.7568	0.8111	0.8501	0.7754	0.846	0.8759	0.5997	0.6271	0.7241	0.8233	0.4725	0.8216	0.7349	0.7643	0.7516	0.8091	0.7089	0.8491	0.223	0.5868	0.4388	0.052	0.4382	-0.3314	0.7766	0.8528	0.1795	0.3244	0.7021	0.7311	0.5222	0.7505	0.5271	0.4556	0.4094	0.4447	0.6667	0.7206	0.0144	0.6813	0.4193	0.1905	0.2543	0.7536	0.4814	0.5923	0.7924	0.4859	0.761	0.477	0.7525	0.7081	0.7288	0.6711	0.7346	0.6154	0.7906	0.791	0.6341	0.7971	0.4763	0.7655	0.5182	0.7234	0.7652	0.6738	0.5324	0.6294	0.4628	0.5757	-0.1358	0.4356	0.8404	0.6338	0.6079	0.5766	0.3487	0.5079	0.6473	0.5501	0.7373	0.7737	0.362	0.0327	0.6468	0.5244	0.5985	0.7382	0.7626	0.8419	0.7091	0.5873	0.5268	0.0787	0.665	0.3894	0.6739	0.8182	0.4259	0.7981	0.796	0.613	0.7494	0.7659	0.4889	0.4136	0.8071	0.4231	0.5257	0.7448	0.596	0.6711	0.7581	0.4941	0.7165	0.5612	0.6577	0.7274	0.7313	0.8192	0.8451	0.546	0.7157	0.6251	0.4098	0.3826	0.7405	0.7162	0.5642	0.5839	0.6021	0.3593	-0.2317	0.5907	0.6491	0.7257	0.2104	0.4261	0.8112	0.8566	0.5314	0.458	0.4392	0.3538	0.6021	0.4601	0.1801	0.1885	0.4018	0.3745	0.5019	0.4537	0.804	0.8808	0.7487	0.4916	0.8434	0.724	0.9162	0.774	0.8198	0.3043	0.4866	0.5188	0.3293	0.1099
Calcineurin B subunit isoform 1 (Protein phosphatase 2B regulatory subunit 1) (Protein phosphatase 3 regulatory subunit B alpha isoform 1)_4239	0.6195	0.5452	0.3992	0.3446	0.4615	0.7951	0.4859	0.4207	0.2056	0.2437	0.6392	0.5989	0.2203	0.2957	0.7293	0.4281	0.611	-0.4178	-0.1638	-0.2107	-0.4459	0.5541	-0.2413	-0.3628	0.7	0.4614	0.4415	0.3527	0.2572	0.1297	0.3871	0.7776	0.6391	0.6409	0.6333	0.5717	0.7825	0.3989	0.099	-0.5336	-0.133	0.077	-0.3286	-0.281	-0.2269	-0.3496	-0.2697	0.0939	0.0954	0.1454	0.0473	-0.4412	-0.182	0.4798	0.7134	0.5081	0.7152	0.7078	0.2892	0.6145	0.7059	0.7471	0.7274	1	0.7822	0.6784	0.0844	0.6977	0.7924	0.7984	0.6657	0.8033	0.8154	0.8068	0.8253	0.795	0.8664	0.1185	0.642	0.3828	0.6604	0.7512	0.7985	0.6743	0.5207	0.7105	0.1204	0.8274	0.2709	0.8041	0.7699	0.6614	0.4328	0.7148	0.6972	0.7355	0.7205	0.715	0.8144	0.1511	0.5855	0.6937	0.4736	0.6767	0.8442	0.375	0.8108	0.2935	0.463	0.4956	-0.2153	0.1117	-0.1408	0.5273	0.7788	-0.1752	0.4892	0.3274	0.7318	0.5723	0.6616	0.5981	0.0563	0.5735	0.576	0.685	0.6346	-0.1157	0.6607	0.6296	0.5347	0.6369	0.7731	0.4725	0.5741	0.767	0.65	0.5763	0.5927	0.6917	0.6527	0.6978	0.7042	0.6871	0.7866	0.8648	0.7603	0.5699	0.6729	0.6025	0.7181	0.8123	0.5902	0.6119	0.8159	0.5436	0.7335	0.6053	0.6885	-0.2418	0.7138	0.8246	0.2334	0.7968	0.7686	0.0292	0.7788	0.6949	0.6664	0.8157	0.7771	0.6937	0.1466	0.3568	0.738	0.7527	0.5695	0.7212	0.6853	0.8177	0.6593	0.7348	0.3994	0.494	0.3582	0.6906	0.4948	0.17	0.5941	0.8218	0.3205	0.7877	0.4443	0.773	0.647	0.4787	0.5969	0.5245	0.885	0.5579	0.4818	0.511	0.1495	0.5068	0.6602	0.8343	0.717	0.7805	0.7458	0.6116	0.2674	0.7349	0.7496	0.6157	0.5152	0.7629	0.6488	0.2909	0.1952	0.7515	0.4934	-0.2305	0.4994	0.5991	0.8246	0.3248	0.5471	0.5049	0.7622	0.7596	0.3493	0.0828	0.521	0.7945	0.6455	0.3949	0.3792	0.5917	0.5625	0.6814	0.5886	0.7782	0.6352	0.775	0.6888	0.7269	0.8953	0.6696	0.8303	0.8412	0.5041	0.6883	0.5883	0.5494	0.1581
Cyclin-dependent kinases regulatory subunit 1 (CKS-1) (PNAS-16 / PNAS-143)_2340	0.6601	0.5236	0.5366	0.3869	0.3011	0.6981	0.394	0.4751	0.5093	0.5401	0.48	0.5344	0.5317	0.5785	0.669	0.4773	0.4964	-0.209	-0.0195	-0.0891	-0.234	0.6818	-0.2558	-0.2053	0.5662	0.3651	0.3466	0.657	0.3074	0.4515	0.2576	0.9124	0.8902	0.587	0.4704	0.5989	0.734	0.6895	0.1747	-0.4645	-0.1789	0.3473	-0.2522	-0.2624	-0.1831	-0.2614	-0.408	0.4032	0.362	-0.1863	0.1532	-0.5278	-0.1471	0.4414	0.5717	0.6315	0.8261	0.6066	0.5937	0.8128	0.8503	0.6089	0.8975	0.7822	1	0.7125	0.2783	0.73	0.6324	0.6872	0.7279	0.891	0.9634	0.8537	0.8011	0.6739	0.7968	0.4547	0.6483	0.3334	0.7929	0.6718	0.8547	0.7793	0.7275	0.7788	0.3168	0.8799	0.3754	0.8436	0.837	0.8425	0.6299	0.7914	0.9101	0.6733	0.7097	0.8067	0.8766	0.4435	0.7951	0.8031	0.751	0.8318	0.8916	0.5382	0.884	0.3105	0.6346	0.5389	-0.1109	0.3227	-0.2949	0.7378	0.8811	0.0532	0.3938	0.5648	0.7622	0.6718	0.724	0.5789	0.3104	0.5322	0.5561	0.7481	0.7717	-0.0693	0.6539	0.535	0.2869	0.405	0.7783	0.5073	0.643	0.8197	0.6535	0.7443	0.5854	0.7998	0.7455	0.7781	0.7313	0.7847	0.7293	0.8962	0.789	0.639	0.8084	0.5211	0.8488	0.6357	0.7676	0.757	0.7459	0.5792	0.7253	0.5946	0.7011	-0.2376	0.5516	0.855	0.4883	0.727	0.6459	0.2374	0.619	0.7104	0.6347	0.8667	0.8832	0.5107	0.0906	0.56	0.6173	0.7131	0.7352	0.7907	0.8359	0.8254	0.6623	0.6578	0.172	0.6761	0.4285	0.7337	0.7411	0.3816	0.7793	0.8725	0.5395	0.8012	0.7002	0.6303	0.599	0.7317	0.5379	0.6101	0.8756	0.6409	0.6741	0.7236	0.4262	0.6896	0.6692	0.8053	0.7938	0.7883	0.8563	0.8323	0.4924	0.7889	0.7248	0.5511	0.4591	0.8023	0.7564	0.5257	0.5247	0.7369	0.4523	-0.3546	0.535	0.6626	0.7677	0.3208	0.5279	0.7599	0.8868	0.7021	0.4664	0.3084	0.427	0.7319	0.5681	0.3009	0.3155	0.5277	0.492	0.6512	0.4916	0.8627	0.8324	0.839	0.5927	0.8635	0.8416	0.8983	0.8595	0.8653	0.432	0.6226	0.6084	0.4778	0.1282
Cystatin B (Stefin B)_441	0.6757	0.8792	0.388	0.7844	0.4989	0.7622	0.4779	0.6757	0.2297	0.1584	0.5914	0.6001	0.2347	0.2806	0.6426	0.849	0.6582	-0.4368	-0.1204	-0.2353	-0.448	0.4621	-0.2319	-0.3953	0.6842	0.3452	0.3262	0.324	0.5112	0.1199	0.4298	0.6666	0.5109	0.6167	0.4786	0.3541	0.615	0.2207	0.1518	-0.6067	-0.3531	-0.0348	-0.3333	-0.247	-0.037	-0.2223	-0.3856	0.0864	-0.1223	-0.1264	-0.1048	-0.6986	-0.4645	0.2445	0.7383	0.4941	0.7292	0.6651	0.2306	0.4964	0.592	0.6905	0.5964	0.6784	0.7125	1	0.1037	0.5615	0.7004	0.831	0.5829	0.7601	0.7097	0.7472	0.7355	0.7609	0.8483	0.1418	0.7463	0.6675	0.6533	0.6264	0.7689	0.5282	0.4701	0.5514	0.0602	0.7383	0.1681	0.7641	0.608	0.5674	0.2521	0.5447	0.5833	0.7874	0.6636	0.6063	0.7985	0.1259	0.5497	0.597	0.4298	0.6344	0.783	0.3571	0.7695	0.6591	0.4423	0.8335	-0.3226	-0.0751	-0.2273	0.5393	0.7583	-0.2505	0.5712	0.1914	0.5669	0.5529	0.6639	0.7627	0.088	0.6166	0.6097	0.7262	0.5213	-0.1179	0.5632	0.7021	0.5664	0.6621	0.6878	0.2687	0.6058	0.686	0.6137	0.449	0.5111	0.5621	0.5374	0.5773	0.7725	0.5931	0.7429	0.7567	0.5578	0.4407	0.4756	0.5085	0.6684	0.7447	0.4361	0.4552	0.7763	0.6749	0.7143	0.5194	0.6239	-0.4262	0.5644	0.6177	0.1463	0.7469	0.7325	0.0162	0.7274	0.6827	0.6694	0.7734	0.6644	0.7029	0.2407	0.2902	0.6881	0.7182	0.4263	0.6065	0.5163	0.7873	0.5934	0.6937	0.4318	0.4266	0.1428	0.5629	0.3701	0.1771	0.5915	0.7539	0.3674	0.7612	0.3558	0.7195	0.6405	0.3894	0.5779	0.6356	0.7761	0.4686	0.3515	0.3244	0.0008	0.4079	0.5509	0.7456	0.6069	0.763	0.6004	0.5324	0.0636	0.743	0.7617	0.8691	0.8186	0.6891	0.6443	0.2446	0.1499	0.7112	0.731	-0.3669	0.6043	0.5643	0.7433	0.5825	0.9087	0.4438	0.6386	0.6164	0.6734	0.158	0.8205	0.7028	0.8688	0.72	0.7484	0.8913	0.8486	0.5953	0.6575	0.8157	0.506	0.6315	0.5942	0.7155	0.7202	0.555	0.8695	0.7811	0.7254	0.7968	0.9071	0.8262	0.2635
Diacylglycerol O-acyltransferase 1 (EC 2.3.1.20) (Diglyceride acyltransferase) (ACAT related gene product 1)_6655	-0.1031	0.0078	0.1374	0.1258	-0.2873	-0.0613	0.0053	0.0504	0.4945	0.3902	-0.1858	-0.1872	0.5268	0.3204	-0.0783	-0.0919	-0.232	0.1738	-0.1387	0.1716	0.1358	0.0465	-0.3813	0.2424	-0.2278	-0.2476	-0.353	0.4948	0.0558	0.4006	-0.2956	0.2858	0.324	-0.2382	-0.2723	0.1668	0.1927	0.5006	-0.157	-0.0006	-0.2101	0.2301	-0.2567	-0.1933	-0.4124	-0.1829	-0.3585	0.3506	0.3449	-0.5378	0.2116	0.0258	0.146	-0.0613	0.1623	0.2909	0.405	-0.111	0.5352	0.3003	0.3391	0.1924	0.3874	0.0844	0.2783	0.1037	1	0.2042	0.1171	-0.0228	0.2571	0.2113	0.2935	0.2276	0.0207	0.0033	0.0096	0.3811	0.3297	0.1822	0.3419	0.1944	0.0761	0.4182	0.4463	0.2602	0.3405	0.07	0.3665	0.2362	0.239	0.3467	0.2606	0.4015	0.3359	0.1248	0.1573	0.2486	0.1704	0.4726	0.2817	0.31	0.4655	0.3766	0.1374	0.6348	0.1156	0.2254	0.4129	0.0047	0.1211	0.2633	-0.2897	0.3721	0.2945	-0.0363	-0.2075	0.4544	0.2429	0.3308	0.3247	-0.1272	0.5108	-0.1411	-0.1789	-0.0453	0.0499	0.0402	0.1714	0.0325	-0.3189	-0.138	0.1963	0.0681	0.4019	0.3683	0.1946	0.3677	0.2218	0.3236	0.2159	0.2485	0.0994	0.1963	-0.0288	0.1775	0.2703	0.2032	0.2675	0.161	0.3385	0.0607	0.2139	0.3285	0.1526	0.0909	0.21	-0.1654	0.1851	0.1199	-0.1487	0.4556	0.4701	0.0675	0.04	0.5699	-0.0857	-0.0878	0.0861	0.1997	0.2108	-0.1101	0.0301	0.5009	-0.0679	0.2642	0.2169	0.3277	0.3626	0.1055	0.0618	0.0101	-0.1657	0.5425	0.1051	0.1521	0.5222	0.4563	0.2212	0.1896	0.4257	0.0589	0.3732	-0.0722	-0.1538	0.4546	-0.0782	-0.176	0.047	0.0978	0.2059	0.4345	0.4068	0.2291	0.127	-0.0158	0.4203	0.0707	0.237	0.3419	0.4456	0.0336	0.1134	-0.0617	-0.0844	0.3218	0.2113	0.1705	0.5571	0.2149	-0.0383	-0.0969	-0.028	0.0699	0.1379	0.0358	-0.025	0.4738	0.1929	-0.0274	0.2887	0.4373	0.0244	0.0849	-0.0417	-0.1826	-0.1221	-0.0669	-0.035	0.2009	-0.0776	0.1856	0.4528	0.3055	0.0353	0.1828	0.1036	0.3741	0.0695	0.1682	-0.0283	-0.1123	0.0915	-0.1149	0.1121
"Dynein light chain 1, cytoplasmic_6495"	0.5372	0.4575	0.6465	0.2426	0.3431	0.6242	0.5457	0.4928	0.4442	0.4118	0.5751	0.5359	0.3489	0.1596	0.5686	0.3591	0.5299	-0.3258	-0.2777	-0.3746	-0.5088	0.488	-0.41	-0.3386	0.5567	0.2385	0.3378	0.4954	0.3075	0.3768	0.3339	0.6661	0.612	0.6178	0.351	0.4154	0.5701	0.3232	0.2659	-0.2839	-0.1388	0.2143	-0.291	-0.1806	-0.2335	-0.3868	-0.2913	0.4155	0.2635	-0.0449	0.1562	-0.3457	-0.1033	0.5898	0.6028	0.5914	0.5476	0.676	0.542	0.5676	0.7384	0.6252	0.5356	0.6977	0.73	0.5615	0.2042	1	0.6818	0.5593	0.4681	0.7805	0.7627	0.7127	0.7943	0.6321	0.748	0.2955	0.5819	0.4089	0.719	0.6908	0.7372	0.487	0.5198	0.603	0.3826	0.7189	0.4445	0.7467	0.6762	0.5576	0.353	0.4597	0.6985	0.6513	0.629	0.8117	0.681	0.4076	0.4681	0.7205	0.5573	0.7821	0.7095	0.3447	0.6848	0.3709	0.5767	0.3935	-0.2169	0.2179	-0.0493	0.5063	0.7037	-0.2323	0.2177	0.3165	0.6586	0.5661	0.6141	0.4805	0.0694	0.5012	0.3955	0.608	0.5197	-0.3407	0.4533	0.4644	0.3688	0.595	0.6698	0.4949	0.6653	0.7179	0.7546	0.6435	0.5351	0.6945	0.6396	0.6536	0.6381	0.6882	0.7389	0.7202	0.5649	0.5128	0.59	0.6275	0.7802	0.7145	0.6996	0.654	0.7166	0.5446	0.6231	0.5567	0.7596	-0.1106	0.6015	0.7239	0.2637	0.5953	0.4861	0.0632	0.639	0.549	0.6343	0.8222	0.7836	0.62	0.2951	0.4598	0.5957	0.7458	0.5644	0.7177	0.652	0.7111	0.5827	0.6162	0.3429	0.4547	0.5307	0.6187	0.3999	0.2234	0.5261	0.762	0.331	0.6302	0.4029	0.6457	0.6187	0.4323	0.6726	0.4449	0.7969	0.4561	0.4075	0.4863	0.2384	0.4401	0.5876	0.7083	0.6821	0.6664	0.6719	0.6205	0.4018	0.6099	0.7112	0.5179	0.377	0.7041	0.5163	0.3328	0.323	0.7285	0.3795	-0.4004	0.3059	0.5712	0.6332	0.3467	0.4421	0.4196	0.5979	0.7708	0.161	0.0135	0.3349	0.5646	0.5191	0.3432	0.3278	0.5144	0.5085	0.6717	0.4362	0.6472	0.5812	0.7605	0.6562	0.5392	0.7626	0.5782	0.7212	0.6467	0.5199	0.5614	0.4522	0.4248	0.0039
Eukaryotic translation initiation factor 6 (eIF-6) (B4 integrin interactor) (CAB) (p27(BBP)) (B(2)GCN homolog)_662	0.5716	0.5809	0.3435	0.4393	0.4588	0.6903	0.5448	0.4771	0.0561	0.0151	0.5927	0.6417	-0.0161	0.1849	0.6114	0.4703	0.587	-0.6161	-0.4539	-0.4578	-0.6415	0.2776	-0.4406	-0.5417	0.5759	0.2162	0.3977	0.1935	0.3914	0.091	0.241	0.5136	0.4017	0.4347	0.438	0.2258	0.6324	0.1465	0.0452	-0.6918	-0.442	-0.2346	-0.5577	-0.575	-0.4655	-0.6414	-0.5547	0.0029	-0.2461	-0.0675	-0.1926	-0.6552	-0.4433	0.3066	0.795	0.6631	0.552	0.6859	0.1392	0.5427	0.5645	0.8184	0.5106	0.7924	0.6324	0.7004	0.1171	0.6818	1	0.7574	0.5197	0.6688	0.6446	0.6932	0.8187	0.6793	0.7774	0.027	0.702	0.509	0.645	0.7413	0.7782	0.4385	0.3965	0.5421	-0.0193	0.6945	0.1112	0.7508	0.5318	0.5629	0.1976	0.4615	0.5613	0.8554	0.6682	0.6271	0.6784	0.0924	0.4426	0.5333	0.3963	0.6163	0.7143	0.3814	0.6802	0.3773	0.3171	0.6055	-0.5146	-0.1654	-0.384	0.3914	0.7241	-0.4375	0.3884	0.1844	0.6405	0.5165	0.6435	0.5153	-0.0921	0.6332	0.4741	0.644	0.343	-0.4018	0.5693	0.7035	0.6636	0.7517	0.596	0.2229	0.6028	0.7196	0.6892	0.4361	0.6945	0.6766	0.6148	0.587	0.7616	0.6651	0.7342	0.7368	0.7251	0.5872	0.583	0.6119	0.7062	0.8709	0.4946	0.4939	0.8547	0.5982	0.7462	0.6539	0.6838	-0.3831	0.6952	0.6623	0.1463	0.8131	0.758	0.1191	0.7561	0.6693	0.7177	0.7895	0.7876	0.8459	0.3817	0.3759	0.76	0.7902	0.4596	0.6485	0.5925	0.8095	0.6266	0.854	0.6481	0.4517	0.2469	0.6099	0.3747	0.2515	0.603	0.7617	0.3273	0.7797	0.4139	0.8075	0.6995	0.4527	0.6851	0.4852	0.7696	0.5874	0.4119	0.3707	0.0413	0.4452	0.7271	0.7597	0.6491	0.7631	0.649	0.4513	0.0746	0.7545	0.7658	0.6597	0.5982	0.7683	0.7232	0.0739	0.1229	0.8297	0.5212	-0.381	0.4741	0.5677	0.7894	0.4317	0.621	0.4434	0.6548	0.6828	0.4159	-0.0252	0.5373	0.7167	0.6781	0.4361	0.4382	0.6547	0.6699	0.6689	0.5904	0.6946	0.3559	0.6056	0.7146	0.5971	0.7545	0.4906	0.751	0.6922	0.5863	0.6819	0.6446	0.567	0.1499
FYVE finger-containing phosphoinositide kinase (EC 2.7.1.68) (1-phosphatidylinositol-4-phosphate 5-kinase) (PIP5K) (PtdIns(4)P-5-kinase) (PIKfyve) (p235)_3079	0.7524	0.7575	0.4038	0.6199	0.4179	0.7727	0.4891	0.593	0.157	0.1635	0.6162	0.6641	0.1468	0.2135	0.651	0.707	0.6526	-0.4748	-0.1641	-0.2139	-0.5288	0.5575	-0.2671	-0.309	0.7442	0.375	0.3091	0.2791	0.4276	0.1315	0.4776	0.6988	0.4973	0.7271	0.5589	0.4649	0.6308	0.2435	0.0945	-0.5656	-0.3572	0.0163	-0.328	-0.2119	-0.0238	-0.2125	-0.3961	0.0995	-0.0421	0.0339	-0.0164	-0.6058	-0.3745	0.3942	0.757	0.5452	0.6924	0.7375	0.2334	0.5804	0.6082	0.7288	0.6116	0.7984	0.6872	0.831	-0.0228	0.5593	0.7574	1	0.6409	0.7482	0.716	0.7826	0.775	0.8524	0.8383	0.1455	0.714	0.628	0.6422	0.5808	0.7988	0.5444	0.4902	0.6047	0.052	0.7603	0.2501	0.8262	0.6973	0.5972	0.3476	0.5162	0.5859	0.7948	0.6239	0.545	0.8519	0.1642	0.6024	0.6326	0.4818	0.6396	0.7816	0.353	0.7633	0.384	0.389	0.667	-0.3481	-0.0201	-0.178	0.4813	0.7346	-0.1783	0.5548	0.1958	0.5937	0.5635	0.6861	0.7837	0.0416	0.6424	0.6572	0.7333	0.5477	-0.1598	0.6527	0.7014	0.6797	0.73	0.7084	0.3775	0.5347	0.6966	0.6291	0.4868	0.559	0.6039	0.6037	0.6687	0.7668	0.6488	0.8124	0.7903	0.6119	0.5242	0.5371	0.5054	0.6643	0.781	0.5126	0.567	0.7979	0.6467	0.7103	0.5865	0.6719	-0.3298	0.689	0.6666	0.1436	0.7764	0.7396	-0.0446	0.795	0.6784	0.6897	0.7675	0.7084	0.6929	0.1637	0.29	0.7127	0.7277	0.4652	0.6372	0.5205	0.7467	0.6242	0.6683	0.4834	0.4005	0.2902	0.6609	0.3907	0.1281	0.5684	0.7891	0.2714	0.7881	0.3456	0.7053	0.6984	0.4183	0.5919	0.664	0.8063	0.5439	0.3966	0.3515	0.0868	0.4655	0.5907	0.8047	0.595	0.7743	0.6137	0.5699	0.0806	0.8005	0.7707	0.7658	0.7538	0.7073	0.6664	0.3179	0.11	0.6959	0.6675	-0.2471	0.6705	0.5577	0.7678	0.5162	0.7864	0.4331	0.6367	0.7122	0.4754	0.0834	0.6798	0.721	0.8225	0.6496	0.608	0.8128	0.7689	0.6054	0.6459	0.7969	0.4902	0.6363	0.6525	0.7052	0.7644	0.5629	0.857	0.7567	0.6379	0.8054	0.7499	0.755	0.1904
Phosphatidylinositol-4-phosphate 5-kinase type II beta (EC 2.7.1.68)_4233	0.3798	0.4519	0.3083	0.3529	0.1643	0.5168	0.0669	0.3653	0.2358	0.3841	0.1913	0.2791	0.3882	0.4665	0.3823	0.4135	0.2806	-0.1851	-0.0137	-0.0754	-0.1755	0.3918	-0.2199	-0.2532	0.3728	0.0008	0.0081	0.4502	0.225	0.2408	0.0783	0.7106	0.6623	0.3699	0.2837	0.4058	0.5852	0.6871	0.0506	-0.323	-0.0612	0.2905	-0.0227	-0.2804	-0.1997	-0.1029	-0.2744	0.4541	0.2211	-0.2405	0.2055	-0.355	-0.0201	0.2794	0.4541	0.5663	0.6889	0.3819	0.4949	0.6781	0.6782	0.4855	0.8455	0.6657	0.7279	0.5829	0.2571	0.4681	0.5197	0.6409	1	0.6749	0.736	0.637	0.6529	0.5048	0.5921	0.428	0.6154	0.4371	0.6843	0.439	0.7234	0.8083	0.6057	0.6403	0.2044	0.6163	0.4348	0.6307	0.6399	0.675	0.5774	0.6972	0.6635	0.6053	0.5591	0.5368	0.7446	0.3801	0.6947	0.6304	0.6099	0.5846	0.6896	0.6923	0.7879	0.2573	0.4423	0.4507	0.0082	0.3234	-0.307	0.7133	0.7124	0.1396	0.2178	0.5441	0.6178	0.3926	0.6807	0.5514	0.348	0.3304	0.3639	0.5753	0.5051	-0.0001	0.656	0.37	0.2766	0.2843	0.628	0.3178	0.438	0.7013	0.3587	0.5715	0.3639	0.6069	0.615	0.4938	0.6086	0.6139	0.4808	0.6087	0.6442	0.5559	0.6218	0.4649	0.635	0.4972	0.5934	0.5521	0.6316	0.497	0.4718	0.3946	0.5377	-0.1527	0.3096	0.7564	0.4817	0.5382	0.5366	0.2803	0.5118	0.5591	0.5058	0.6055	0.6332	0.3984	0.0245	0.5798	0.5498	0.4983	0.6122	0.645	0.7061	0.6133	0.3775	0.4842	0.1736	0.5071	0.3388	0.4849	0.6873	0.2834	0.699	0.6644	0.4723	0.7127	0.6509	0.4652	0.3656	0.6601	0.4545	0.5453	0.6421	0.5903	0.4913	0.5623	0.3622	0.5652	0.4547	0.5204	0.5627	0.6659	0.654	0.6609	0.4565	0.6682	0.5399	0.445	0.4176	0.6415	0.6593	0.5115	0.4758	0.52	0.3856	-0.3661	0.6301	0.5563	0.5938	0.2685	0.5036	0.6338	0.7987	0.4092	0.4532	0.2876	0.377	0.5481	0.4904	0.2716	0.2121	0.4434	0.4543	0.4517	0.4442	0.6894	0.6993	0.5913	0.3924	0.7517	0.5952	0.739	0.7185	0.7239	0.3377	0.4673	0.4971	0.3371	0.1008
Probable ATP-dependent RNA helicase DDX31 (EC 3.6.1.-) (DEAD-box protein 31) (Helicain)_1917	0.659	0.5889	0.6225	0.4961	0.3803	0.6997	0.5059	0.5267	0.4611	0.505	0.5651	0.5647	0.5157	0.3466	0.7187	0.501	0.574	-0.2284	-0.0886	-0.1022	-0.38	0.6646	-0.3596	-0.2611	0.6046	0.3925	0.4135	0.616	0.3001	0.3781	0.3956	0.8571	0.7702	0.6613	0.5226	0.4807	0.7138	0.536	0.2217	-0.4387	-0.1874	0.3273	-0.3592	-0.2152	-0.1611	-0.2514	-0.3417	0.3605	0.3066	-0.1427	0.186	-0.4792	-0.1713	0.4875	0.6852	0.6022	0.8099	0.7497	0.567	0.6844	0.8687	0.6228	0.7889	0.8033	0.891	0.7601	0.2113	0.7805	0.6688	0.7482	0.6749	1	0.9359	0.8457	0.8112	0.7529	0.845	0.3495	0.7383	0.449	0.8003	0.7388	0.871	0.7078	0.5984	0.7886	0.3312	0.8329	0.4512	0.872	0.8195	0.7183	0.5145	0.6194	0.8095	0.6952	0.7234	0.7861	0.8732	0.4846	0.7582	0.8125	0.6764	0.8534	0.8877	0.4944	0.8762	0.3683	0.6623	0.5189	-0.0804	0.2808	-0.0992	0.6651	0.8273	-0.0318	0.4322	0.4623	0.679	0.7115	0.6946	0.6636	0.1696	0.5246	0.552	0.7204	0.7813	-0.1078	0.6403	0.5876	0.4288	0.5588	0.804	0.5213	0.6317	0.7965	0.7197	0.6313	0.565	0.7478	0.7417	0.7789	0.6887	0.726	0.8002	0.9055	0.6721	0.5436	0.7043	0.5848	0.7978	0.691	0.7274	0.7026	0.785	0.6312	0.7591	0.5859	0.802	-0.1656	0.579	0.889	0.3475	0.7556	0.6874	0.1214	0.6952	0.6542	0.6295	0.8816	0.8444	0.5531	0.1456	0.548	0.6235	0.7776	0.6745	0.7582	0.7393	0.8127	0.6888	0.6399	0.2077	0.6057	0.4583	0.7048	0.6148	0.2456	0.6301	0.8475	0.4997	0.7475	0.5682	0.6679	0.6315	0.5888	0.6534	0.5689	0.8847	0.4873	0.5087	0.5977	0.3624	0.5073	0.584	0.7713	0.7447	0.7775	0.7217	0.7598	0.4649	0.731	0.7552	0.6213	0.5185	0.7465	0.6435	0.5296	0.3809	0.7243	0.4766	-0.3336	0.5013	0.5895	0.7468	0.3567	0.5725	0.5986	0.7443	0.7333	0.3908	0.2742	0.4434	0.7188	0.6298	0.3922	0.3865	0.5936	0.5463	0.6737	0.4676	0.8618	0.7505	0.7899	0.6273	0.8034	0.8416	0.7719	0.8658	0.8386	0.546	0.7116	0.6417	0.5607	0.2583
Probable RNA-binding protein 19 (RNA binding motif protein 19)_2878	0.6583	0.5621	0.6271	0.4202	0.3252	0.7489	0.4659	0.5137	0.5525	0.5837	0.5376	0.5414	0.5803	0.5318	0.7133	0.4865	0.5259	-0.1845	0.0014	-0.0258	-0.2399	0.7044	-0.28	-0.2023	0.6157	0.3759	0.3812	0.6861	0.3523	0.5035	0.3701	0.9511	0.8828	0.6349	0.5558	0.6041	0.7577	0.6583	0.233	-0.4622	-0.1189	0.3269	-0.234	-0.1858	-0.1758	-0.2478	-0.3126	0.4221	0.3986	-0.1311	0.2245	-0.4966	-0.1157	0.4966	0.6537	0.6027	0.843	0.6421	0.6206	0.7961	0.8838	0.6555	0.8768	0.8154	0.9634	0.7097	0.2935	0.7627	0.6446	0.716	0.736	0.9359	1	0.8592	0.7966	0.7334	0.8364	0.4366	0.715	0.3838	0.8218	0.7043	0.8423	0.7686	0.6848	0.793	0.359	0.8624	0.4184	0.8692	0.8796	0.7956	0.5944	0.7582	0.8716	0.689	0.7487	0.8211	0.8987	0.467	0.763	0.8556	0.7475	0.8724	0.9153	0.5473	0.8765	0.3237	0.6705	0.5067	-0.076	0.3238	-0.1693	0.7842	0.8984	0.0661	0.4464	0.5796	0.76	0.7048	0.7575	0.6228	0.278	0.5389	0.5877	0.7414	0.8068	-0.022	0.6416	0.5701	0.333	0.4657	0.8504	0.5629	0.6429	0.865	0.7118	0.7445	0.5752	0.7829	0.7337	0.7908	0.7317	0.8008	0.7802	0.9288	0.7497	0.6127	0.7855	0.6007	0.8581	0.6571	0.7448	0.7369	0.7881	0.599	0.7377	0.5929	0.7987	-0.225	0.5945	0.9203	0.4587	0.7256	0.6883	0.1747	0.6526	0.7034	0.6213	0.8711	0.8796	0.5437	0.1312	0.5826	0.6308	0.7469	0.7294	0.8199	0.8167	0.825	0.7184	0.6279	0.1843	0.6805	0.4456	0.7618	0.7191	0.3411	0.7243	0.8706	0.5394	0.7954	0.6559	0.657	0.6126	0.6788	0.5856	0.6004	0.9131	0.5632	0.6233	0.6898	0.4535	0.624	0.6313	0.829	0.795	0.7967	0.8258	0.8382	0.519	0.7651	0.7706	0.5695	0.4832	0.829	0.7012	0.5455	0.4741	0.7371	0.5009	-0.3143	0.5044	0.6601	0.78	0.3668	0.5225	0.7121	0.8444	0.7188	0.4287	0.264	0.4392	0.7361	0.5933	0.3464	0.3	0.5245	0.4936	0.6475	0.4729	0.8582	0.8287	0.8467	0.6217	0.8759	0.8686	0.8811	0.8776	0.8761	0.4894	0.6746	0.5809	0.5142	0.1624
Protein C11orf15 precursor_4199	0.7283	0.5629	0.4607	0.5098	0.3386	0.7516	0.4732	0.5007	0.397	0.3626	0.5638	0.5796	0.3783	0.3935	0.7345	0.5097	0.5393	-0.3945	-0.1681	-0.119	-0.409	0.6546	-0.3303	-0.2057	0.6594	0.4307	0.3006	0.5249	0.2878	0.2785	0.4365	0.8411	0.659	0.635	0.5404	0.576	0.691	0.4486	0.0523	-0.5867	-0.2487	0.1118	-0.3292	-0.1851	-0.1553	-0.2582	-0.4274	0.3652	0.2116	-0.0321	0.2335	-0.5704	-0.1325	0.4431	0.7103	0.5514	0.7694	0.7299	0.4892	0.6905	0.7443	0.7286	0.8027	0.8068	0.8537	0.7472	0.2276	0.7127	0.6932	0.7826	0.637	0.8457	0.8592	1	0.7941	0.74	0.8008	0.3073	0.7452	0.5447	0.8254	0.6563	0.7911	0.6941	0.6607	0.6807	0.2317	0.8394	0.3079	0.8187	0.8038	0.7303	0.5214	0.6979	0.783	0.7684	0.7193	0.758	0.8625	0.3443	0.6442	0.7412	0.6663	0.757	0.8245	0.4987	0.8188	0.3411	0.642	0.5433	-0.215	0.1076	-0.2527	0.6806	0.8451	-0.0769	0.5089	0.4566	0.6623	0.6819	0.7626	0.6484	0.2069	0.5993	0.5743	0.7214	0.6983	-0.1265	0.6371	0.698	0.4086	0.5363	0.8045	0.3795	0.6691	0.7827	0.7465	0.6537	0.4891	0.6956	0.6135	0.7474	0.7477	0.7396	0.853	0.8884	0.7429	0.5369	0.6431	0.5345	0.7783	0.7547	0.6121	0.714	0.7824	0.7346	0.7797	0.5075	0.6966	-0.3526	0.6188	0.7858	0.3888	0.7569	0.6356	0.0855	0.6436	0.721	0.64	0.8519	0.8074	0.6169	0.1356	0.4581	0.586	0.7604	0.6095	0.693	0.6425	0.8456	0.7436	0.6567	0.2597	0.5085	0.2345	0.6676	0.5509	0.2956	0.6279	0.8767	0.4269	0.7316	0.4769	0.6692	0.641	0.5702	0.4713	0.5554	0.8448	0.5441	0.505	0.5689	0.2474	0.5785	0.6674	0.807	0.7837	0.7771	0.7619	0.6785	0.3285	0.7484	0.7288	0.5953	0.5858	0.7919	0.6011	0.3595	0.2952	0.7354	0.4846	-0.2336	0.5187	0.6298	0.8388	0.3392	0.6162	0.5396	0.6924	0.6426	0.4603	0.1793	0.4618	0.7155	0.6776	0.3662	0.4013	0.6463	0.6006	0.6153	0.6413	0.8607	0.672	0.7302	0.5659	0.7415	0.7986	0.7153	0.8529	0.8062	0.4583	0.6947	0.6605	0.5801	0.1492
Protein tyrosine phosphatase type IVA protein 2 (EC 3.1.3.48) (Protein-tyrosine phosphatase 4a2) (Protein-tyrosine phosphatase of regenerating liver-2) (PRL-2) (PTP(CAAXII)) (HU-PP-1) (OV-1)_4060	0.6587	0.6274	0.4604	0.4233	0.4911	0.7766	0.471	0.5727	0.1883	0.2324	0.6413	0.6585	0.1457	0.2517	0.6761	0.5205	0.688	-0.468	-0.2977	-0.3319	-0.5889	0.5218	-0.3391	-0.5002	0.6756	0.3335	0.4991	0.305	0.3632	0.1201	0.3793	0.704	0.6105	0.6783	0.5384	0.4767	0.6853	0.3529	0.2494	-0.5197	-0.2262	0.0626	-0.322	-0.3248	-0.1704	-0.3881	-0.41	0.1711	0.0032	-0.0032	-0.0349	-0.5928	-0.3123	0.4618	0.7249	0.708	0.6882	0.7638	0.2804	0.6621	0.7088	0.7319	0.6783	0.8253	0.8011	0.7355	0.0207	0.7943	0.8187	0.775	0.6529	0.8112	0.7966	0.7941	1	0.7496	0.8679	0.1375	0.6779	0.512	0.7062	0.7416	0.9073	0.5919	0.587	0.681	0.1243	0.8484	0.3098	0.7855	0.6976	0.689	0.4308	0.5877	0.7062	0.8369	0.77	0.782	0.8054	0.2522	0.6349	0.6689	0.5259	0.704	0.8399	0.3657	0.837	0.3704	0.3536	0.6313	-0.267	0.1283	-0.2248	0.5458	0.7927	-0.1766	0.4724	0.2617	0.6935	0.4746	0.7701	0.6824	-0.0255	0.639	0.6011	0.7915	0.6102	-0.284	0.6498	0.6127	0.6312	0.7034	0.7053	0.4146	0.5505	0.7419	0.636	0.5336	0.5845	0.6882	0.7537	0.6977	0.8224	0.6973	0.8168	0.8202	0.7214	0.5971	0.6669	0.5624	0.7375	0.7796	0.7011	0.6124	0.8478	0.5899	0.7183	0.7221	0.6914	-0.275	0.7327	0.7154	0.2113	0.7621	0.7278	-0.0407	0.7952	0.7489	0.7727	0.8688	0.8555	0.7621	0.2781	0.374	0.8205	0.7247	0.5584	0.7337	0.7049	0.8255	0.6479	0.8129	0.5277	0.3968	0.4121	0.7256	0.4451	0.1217	0.7243	0.834	0.3345	0.8747	0.4717	0.7927	0.7668	0.5273	0.685	0.693	0.8581	0.5944	0.4412	0.5629	0.1179	0.5127	0.67	0.8162	0.6363	0.858	0.7171	0.6307	0.225	0.8387	0.7716	0.6931	0.6136	0.7436	0.7275	0.2927	0.2186	0.7945	0.5534	-0.3014	0.6205	0.7479	0.827	0.4157	0.6405	0.5298	0.7757	0.7926	0.3413	0.1092	0.5462	0.7532	0.7157	0.4781	0.4643	0.6841	0.6802	0.6899	0.6417	0.8251	0.5833	0.7609	0.7299	0.6964	0.8567	0.6527	0.8902	0.8177	0.6332	0.7296	0.6352	0.5613	0.156
Rab GDP dissociation inhibitor beta-2 (Rab GDI beta-2) (GDI-3)_2638	0.775	0.7264	0.5308	0.5868	0.5161	0.816	0.6879	0.6861	0.3269	0.2252	0.7921	0.699	0.2177	0.2111	0.7641	0.6658	0.7273	-0.2183	-0.092	-0.1712	-0.347	0.5975	-0.1747	-0.2513	0.8092	0.439	0.4783	0.3317	0.5312	0.1607	0.6854	0.762	0.5703	0.7911	0.7381	0.5021	0.5324	0.1998	0.268	-0.5099	-0.2055	0.1057	-0.3058	-0.0769	0.012	-0.2361	-0.2641	0.0283	0.1204	0.1666	-0.0881	-0.4777	-0.2959	0.5384	0.8	0.494	0.689	0.7368	0.232	0.4846	0.5698	0.7248	0.5688	0.795	0.6739	0.7609	0.0033	0.6321	0.6793	0.8524	0.5048	0.7529	0.7334	0.74	0.7496	1	0.8892	0.2318	0.7133	0.5614	0.5457	0.6045	0.7505	0.4999	0.3319	0.6796	0.1261	0.7287	0.3628	0.8295	0.7324	0.4998	0.3535	0.5293	0.5808	0.7351	0.7102	0.643	0.8351	0.1229	0.5532	0.6511	0.4075	0.668	0.7541	0.2882	0.7445	0.4539	0.3594	0.5975	-0.2217	0.1046	0.0819	0.5219	0.7248	-0.132	0.6151	0.1665	0.6731	0.5555	0.6871	0.7916	0.0369	0.7059	0.7461	0.7472	0.6701	-0.0835	0.5796	0.6309	0.5688	0.799	0.798	0.5263	0.6064	0.7235	0.6905	0.5506	0.4872	0.6138	0.5071	0.7224	0.7089	0.6485	0.7754	0.8042	0.5406	0.4727	0.4909	0.5876	0.716	0.755	0.5315	0.5776	0.7635	0.5666	0.6571	0.5593	0.7283	-0.2336	0.7301	0.6866	0.0562	0.6698	0.7448	-0.0981	0.8096	0.654	0.6735	0.7317	0.638	0.6989	0.2689	0.273	0.6958	0.7957	0.4402	0.7159	0.5235	0.7227	0.6319	0.6394	0.5011	0.4597	0.3798	0.6626	0.3298	-0.0111	0.4611	0.8009	0.2238	0.6901	0.1943	0.7739	0.7553	0.2885	0.6458	0.6487	0.8536	0.3281	0.3819	0.2894	0.0854	0.3099	0.4593	0.8395	0.5821	0.7917	0.6021	0.632	0.0612	0.7146	0.8597	0.8047	0.7262	0.6762	0.5459	0.4101	0.0501	0.6771	0.7525	-0.1032	0.5794	0.6416	0.7274	0.6036	0.6818	0.369	0.5518	0.7971	0.3669	-0.0315	0.6964	0.6668	0.7674	0.7171	0.6096	0.7241	0.7217	0.7101	0.6107	0.7471	0.5408	0.7267	0.7869	0.6791	0.8363	0.5344	0.8396	0.7338	0.7437	0.8615	0.6212	0.7122	0.1557
Transcriptional regulator ATRX homolog (X-linked nuclear protein-1)_6319	0.7198	0.7772	0.4854	0.5792	0.6481	0.8976	0.6099	0.6796	0.2687	0.2316	0.7747	0.6686	0.2283	0.2735	0.8022	0.7	0.7703	-0.393	-0.1327	-0.2509	-0.4941	0.5442	-0.2429	-0.4508	0.8309	0.4405	0.5332	0.3468	0.518	0.2018	0.5772	0.7928	0.6327	0.7501	0.7225	0.4393	0.7022	0.2753	0.2772	-0.6197	-0.1697	0.0483	-0.2453	-0.213	-0.0866	-0.351	-0.2646	0.0955	0.0542	0.0877	-0.0052	-0.5986	-0.3493	0.5104	0.8002	0.5136	0.7505	0.7895	0.2923	0.6071	0.7028	0.777	0.6443	0.8664	0.7968	0.8483	0.0096	0.748	0.7774	0.8383	0.5921	0.845	0.8364	0.8008	0.8679	0.8892	1	0.1128	0.7586	0.5402	0.6494	0.7662	0.8327	0.5837	0.4406	0.6706	0.0819	0.8702	0.248	0.8227	0.7386	0.609	0.3189	0.6128	0.6515	0.8159	0.826	0.7453	0.8777	0.1473	0.5719	0.6831	0.4604	0.7083	0.8816	0.3188	0.844	0.5631	0.4387	0.7244	-0.2896	0.0368	-0.0653	0.6013	0.812	-0.2214	0.6585	0.2379	0.6952	0.5722	0.6752	0.7798	0.0075	0.6812	0.7551	0.8036	0.6681	-0.1171	0.5733	0.6765	0.6076	0.7494	0.7944	0.4429	0.5741	0.7781	0.6955	0.5363	0.5176	0.6313	0.5823	0.6857	0.7901	0.6877	0.844	0.8924	0.6299	0.5027	0.5954	0.6323	0.7458	0.8014	0.5634	0.5361	0.8473	0.6194	0.7392	0.6266	0.7648	-0.37	0.7157	0.7464	0.1079	0.8105	0.8107	-0.1284	0.8108	0.752	0.7145	0.8444	0.7856	0.7826	0.2556	0.2704	0.8203	0.7644	0.4716	0.7192	0.6358	0.8322	0.6658	0.7595	0.4802	0.4578	0.2984	0.6654	0.3994	0.0534	0.5989	0.8392	0.2853	0.8121	0.3743	0.8323	0.7754	0.3758	0.6542	0.6739	0.9257	0.4537	0.3689	0.3914	0.0321	0.3847	0.5785	0.8924	0.6568	0.8519	0.6931	0.6299	0.1346	0.7904	0.8329	0.8363	0.7165	0.7955	0.6357	0.2713	0.1359	0.7739	0.7207	-0.258	0.5407	0.6809	0.8345	0.5616	0.7633	0.4424	0.7113	0.7953	0.4666	-0.0192	0.7271	0.7853	0.8346	0.685	0.6202	0.7998	0.7793	0.7095	0.6643	0.8656	0.5853	0.801	0.7563	0.7826	0.9099	0.6416	0.9399	0.8821	0.7589	0.8339	0.735	0.7745	0.1735
Transmembrane emp24 domain containing protein 3 precursor_3840	0.3584	0.082	0.6185	0.0931	-0.1804	0.0447	-0.0152	0.2221	0.671	0.6944	-0.0678	0.2128	0.6782	0.3977	0.1044	0.1688	-0.0133	0.3089	0.3609	0.0163	0.3125	0.3909	-0.0782	0.292	0.0342	-0.2494	-0.1908	0.6962	0.0786	0.6621	0.0141	0.4869	0.5927	0.2227	-0.0202	0.3004	-0.0066	0.5577	0.1838	0.1376	0.1081	0.6188	0.0637	0.1077	-0.081	0.081	-0.1416	0.63	0.6121	-0.3718	0.1437	0.082	0.2938	0.4257	0.069	0.3756	0.4106	0.0887	0.6672	0.4155	0.4264	0.039	0.5344	0.1185	0.4547	0.1418	0.3811	0.2955	0.027	0.1455	0.428	0.3495	0.4366	0.3073	0.1375	0.2318	0.1128	1	0.2307	0.1695	0.4916	0.0179	0.3076	0.3809	0.462	0.5042	0.65	0.1997	0.5094	0.4465	0.4329	0.4078	0.6305	0.3317	0.5851	0.1111	0.2079	0.3245	0.3757	0.6558	0.5246	0.5552	0.5477	0.5713	0.2847	0.5333	0.3864	0.0772	0.4853	0.0579	0.0937	0.6464	-0.0519	0.4756	0.4219	0.2442	-0.227	0.5424	0.4467	0.1438	0.3532	0.2391	0.5652	0.1002	0.0879	0.3699	0.3876	-0.2233	0.2172	-0.1406	-0.2123	0.0273	0.4242	0.5426	0.5022	0.4432	0.3079	0.6547	0.1855	0.5098	0.3163	0.5007	0.2894	0.5558	0.099	0.2044	0.2334	0.5276	0.5086	0.3582	0.5074	0.0828	0.5925	0.6395	0.1778	0.3114	0.0926	0.1351	0.3089	0.2605	0.1152	0.4271	0.6375	-0.0325	0.0237	0.439	0.0886	0.2269	0.2558	0.2922	0.3258	-0.0518	0.1679	0.6591	0.098	0.3294	0.6444	0.5567	0.5389	0.1764	0.2195	0.0124	-0.0135	0.459	0.5418	0.2842	0.5372	0.2447	0.4559	0.4066	0.4897	0.2115	0.4785	0.0614	0.1339	0.5206	0.3533	0.3111	0.303	0.1762	0.5843	0.4127	0.7376	0.3925	0.0472	0.2084	0.2179	0.3102	0.4503	0.6677	0.5606	0.2591	0.3779	0.1187	0.0451	0.2846	0.2172	0.6629	0.5264	0.1344	0.1336	-0.2635	0.3845	0.3156	0.0903	0.1362	0.0018	0.5036	0.3113	0.2038	-0.0029	0.154	-0.0061	-0.1592	-0.0026	0.0527	-0.0253	-0.0273	0.0074	0.067	0.0188	0.2477	0.538	0.3262	0.2237	0.3642	0.1512	0.498	0.2647	0.2261	0.138	0.1339	-0.0074	-0.0937	-0.3546
Tripartite motif protein 16 (Estrogen-responsive B box protein)_6356	0.5491	0.6547	0.3437	0.6948	0.4355	0.642	0.5302	0.65	0.3101	0.1877	0.5878	0.4238	0.3277	0.2647	0.672	0.5464	0.5153	-0.3093	-0.2767	-0.1999	-0.3684	0.3356	-0.4991	-0.3358	0.5388	0.1245	0.2472	0.3594	0.5102	0.2345	0.4371	0.6745	0.4946	0.4568	0.5058	0.2294	0.5152	0.3191	0.1989	-0.5203	-0.2325	0.0179	-0.3724	-0.2695	-0.2139	-0.36	-0.3927	0.1493	0.0115	-0.1331	0.1765	-0.5929	-0.1695	0.3389	0.78	0.5678	0.7487	0.525	0.3435	0.5528	0.6216	0.7581	0.6107	0.642	0.6483	0.7463	0.3297	0.5819	0.702	0.714	0.6154	0.7383	0.715	0.7452	0.6779	0.7133	0.7586	0.2307	1	0.6931	0.7365	0.6278	0.6852	0.5622	0.3737	0.6454	0.0241	0.6329	0.2577	0.7413	0.595	0.4891	0.2815	0.5315	0.5288	0.8186	0.777	0.6584	0.7798	0.3104	0.5415	0.6025	0.5033	0.6699	0.7209	0.6568	0.7041	0.5544	0.45	0.5786	-0.2033	0.0107	-0.1635	0.7301	0.7532	-0.1505	0.4772	0.36	0.5542	0.5589	0.657	0.6519	0.1432	0.5173	0.6012	0.667	0.5066	-0.1181	0.5087	0.6416	0.4152	0.6549	0.7264	0.2179	0.6278	0.8154	0.641	0.4877	0.3867	0.5642	0.4198	0.5888	0.6239	0.6397	0.6774	0.7392	0.5903	0.4735	0.49	0.6486	0.7379	0.7357	0.4489	0.5005	0.8064	0.7039	0.5833	0.4813	0.7207	-0.3218	0.4657	0.7451	0.1168	0.621	0.6986	0.0791	0.6128	0.5501	0.6815	0.7359	0.6731	0.6707	0.3322	0.3689	0.6198	0.7724	0.4437	0.6968	0.5958	0.7322	0.5424	0.6503	0.4326	0.4992	0.2212	0.5205	0.4886	0.1675	0.5412	0.7137	0.4157	0.66	0.3972	0.6857	0.6683	0.4484	0.4718	0.5738	0.674	0.3439	0.3129	0.408	0.1442	0.3021	0.4242	0.6798	0.6398	0.7715	0.5911	0.5833	0.1837	0.7065	0.727	0.722	0.5908	0.7675	0.5251	0.2565	0.1696	0.7755	0.6179	-0.2479	0.4332	0.588	0.7375	0.5391	0.6572	0.4416	0.5492	0.4485	0.4877	0.042	0.5664	0.5784	0.7191	0.523	0.4368	0.6589	0.6893	0.6431	0.55	0.7323	0.5203	0.6837	0.5975	0.6805	0.6868	0.594	0.7743	0.7111	0.6448	0.6866	0.6318	0.5514	0.1404
"Tryptophan 2,3-dioxygenase (EC 1.13.11.11) (Tryptophan pyrrolase) (Tryptophanase) (Tryptophan oxygenase) (Tryptamin 2,3-dioxygenase) (TRPO)_6693"	0.4681	0.6558	0.2698	0.688	0.3605	0.4168	0.3516	0.6838	0.1322	0.1138	0.4636	0.3656	0.2007	0.022	0.3932	0.6313	0.5397	-0.3448	-0.2715	-0.282	-0.4723	0.3013	-0.4483	-0.2881	0.4547	0.0353	0.1033	0.2093	0.5083	0.1051	0.4812	0.3991	0.2021	0.41	0.3088	0.1207	0.1352	0.0043	0.2603	-0.387	-0.2173	-0.065	-0.2604	-0.0355	-0.0133	-0.1775	-0.2919	0.2228	-0.1494	-0.1677	0.0577	-0.4741	-0.2106	0.196	0.7001	0.4009	0.5613	0.4909	0.2027	0.3123	0.2965	0.584	0.3361	0.3828	0.3334	0.6675	0.1822	0.4089	0.509	0.628	0.4371	0.449	0.3838	0.5447	0.512	0.5614	0.5402	0.1695	0.6931	1	0.575	0.3053	0.5121	0.2712	0.3618	0.459	0.0379	0.4313	0.2128	0.5383	0.3373	0.2737	0.1569	0.2506	0.3203	0.7182	0.583	0.3942	0.5581	0.2399	0.3971	0.4166	0.2648	0.5053	0.4485	0.4658	0.4894	0.6148	0.3252	0.5715	-0.2973	0.0102	-0.0405	0.4167	0.5515	-0.1822	0.3377	0.109	0.3595	0.2795	0.6402	0.5575	0.0815	0.4542	0.4867	0.5535	0.3198	-0.2115	0.3816	0.4494	0.4741	0.6289	0.5239	0.1124	0.5235	0.5569	0.4891	0.2716	0.2993	0.3649	0.3173	0.4737	0.6114	0.4311	0.4963	0.4135	0.2316	0.3216	0.239	0.4095	0.4853	0.5694	0.3295	0.372	0.5905	0.6851	0.4102	0.2386	0.4981	-0.214	0.4297	0.4094	0.0767	0.4567	0.3951	-0.0791	0.5097	0.3846	0.6537	0.5239	0.3504	0.5465	0.3046	0.3543	0.498	0.5743	0.25	0.5186	0.3295	0.4532	0.2831	0.4849	0.4924	0.2174	0.1246	0.3385	0.1402	-0.1033	0.4439	0.5157	0.1838	0.4979	0.1642	0.4727	0.4865	0.2276	0.4188	0.5661	0.4491	0.2286	0.0716	0.2327	0.0314	0.1663	0.1995	0.459	0.3402	0.6051	0.3196	0.3955	0.0481	0.5542	0.6029	0.7185	0.6973	0.5412	0.3787	0.1437	0.1109	0.5493	0.6656	-0.2532	0.5204	0.5382	0.5288	0.5864	0.7294	0.3013	0.2956	0.3732	0.4109	-0.0047	0.5656	0.2702	0.7132	0.6502	0.6065	0.7191	0.7715	0.4301	0.5675	0.5292	0.253	0.3957	0.533	0.3216	0.388	0.2998	0.6107	0.4778	0.7084	0.6196	0.5856	0.557	0.1621
Ubiquitin thiolesterase protein OTUB1 (EC 3.4.-.-) (Otubain 1) (OTU domain-containing ubiquitin aldehyde-binding protein 1) (Ubiquitin-specific processing protease OTUB1) (Deubiquitinating enzyme OTUB1)_6399	0.5833	0.4585	0.528	0.3792	0.1732	0.5316	0.3048	0.394	0.4283	0.4835	0.3587	0.4962	0.5066	0.3783	0.5711	0.3952	0.3701	-0.3654	-0.1997	-0.2128	-0.3731	0.5514	-0.4757	-0.2517	0.3976	0.1336	0.1279	0.6397	0.217	0.4827	0.1932	0.7489	0.69	0.4997	0.291	0.4617	0.5862	0.5369	0.1296	-0.4041	-0.1947	0.2298	-0.3248	-0.2303	-0.284	-0.257	-0.4054	0.5252	0.1956	-0.2888	0.2611	-0.521	-0.02	0.3796	0.6196	0.6222	0.7389	0.5508	0.5704	0.7848	0.7957	0.6491	0.7706	0.6604	0.7929	0.6533	0.3419	0.719	0.645	0.6422	0.6843	0.8003	0.8218	0.8254	0.7062	0.5457	0.6494	0.4916	0.7365	0.575	1	0.5854	0.761	0.6609	0.7269	0.7467	0.4216	0.6976	0.3709	0.795	0.717	0.7182	0.542	0.6333	0.7908	0.7269	0.6417	0.7853	0.7591	0.5152	0.7073	0.7673	0.7419	0.8314	0.7627	0.72	0.765	0.2773	0.6819	0.4024	-0.1762	0.285	-0.2787	0.6893	0.8745	-0.0658	0.1827	0.6195	0.6821	0.6129	0.767	0.5015	0.3417	0.4576	0.3703	0.6687	0.6054	-0.3042	0.5994	0.5151	0.3038	0.464	0.7472	0.4576	0.6868	0.8567	0.7124	0.7356	0.5913	0.7648	0.723	0.707	0.7147	0.8213	0.744	0.7607	0.6926	0.6543	0.7272	0.6899	0.8468	0.7065	0.7213	0.7699	0.7817	0.7887	0.7376	0.5355	0.7315	-0.153	0.5395	0.8049	0.5168	0.6123	0.556	0.303	0.5938	0.6364	0.6879	0.8612	0.8223	0.5552	0.2667	0.6526	0.5741	0.728	0.7408	0.7653	0.7758	0.7869	0.6653	0.6484	0.3069	0.627	0.4268	0.6486	0.686	0.4348	0.7286	0.814	0.5945	0.7388	0.6934	0.6086	0.5249	0.6912	0.5945	0.5481	0.7512	0.634	0.5909	0.6497	0.4519	0.6744	0.6599	0.6956	0.7685	0.743	0.784	0.7563	0.5369	0.7676	0.7031	0.4812	0.3881	0.7403	0.6362	0.4038	0.4291	0.7335	0.3389	-0.4413	0.5167	0.6234	0.7467	0.2508	0.4676	0.6281	0.7273	0.5585	0.3308	0.2181	0.3178	0.5187	0.5121	0.2201	0.2226	0.4882	0.4696	0.5142	0.5048	0.7544	0.6817	0.7122	0.5164	0.674	0.6796	0.7776	0.7579	0.7189	0.3754	0.5263	0.5273	0.3526	0.0177
UnAn_21415_5405	0.5408	0.498	0.4015	0.3939	0.5608	0.6097	0.619	0.4184	0.3338	0.3367	0.6515	0.5387	0.2629	0.3019	0.686	0.3533	0.5743	-0.2701	-0.23	-0.3249	-0.4927	0.377	-0.3251	-0.3386	0.5043	0.4029	0.5513	0.4493	0.2829	0.2202	0.2798	0.5857	0.5228	0.4448	0.5459	0.3127	0.6839	0.3034	0.1501	-0.4742	-0.3054	0.0686	-0.4787	-0.3069	-0.3565	-0.4131	-0.449	0.0655	0.0581	-0.1598	-0.0668	-0.4713	-0.3018	0.4772	0.7189	0.4774	0.6295	0.6804	0.3302	0.4906	0.6292	0.6765	0.5097	0.7512	0.6718	0.6264	0.1944	0.6908	0.7413	0.5808	0.439	0.7388	0.7043	0.6563	0.7416	0.6045	0.7662	0.0179	0.6278	0.3053	0.5854	1	0.7	0.4409	0.3894	0.5814	0.2421	0.817	0.1037	0.6998	0.5589	0.5719	0.1712	0.4924	0.64	0.6117	0.6746	0.6352	0.6165	0.2042	0.5001	0.6572	0.3796	0.6486	0.7267	0.2946	0.6683	0.4852	0.3923	0.4815	-0.3122	0.069	-0.1105	0.3798	0.6571	-0.3098	0.318	0.2221	0.6646	0.6303	0.502	0.388	0.0363	0.4923	0.5012	0.6248	0.5601	-0.2801	0.4593	0.6248	0.3514	0.5848	0.5113	0.2564	0.5116	0.6435	0.6669	0.3932	0.5522	0.6162	0.5073	0.5706	0.5351	0.5719	0.6879	0.7642	0.5925	0.3939	0.5171	0.4974	0.6392	0.6397	0.5188	0.4258	0.6828	0.4916	0.696	0.4737	0.5759	-0.2063	0.5317	0.7062	0.1711	0.6927	0.6481	0.0491	0.6312	0.5661	0.528	0.7962	0.6931	0.6246	0.2374	0.2892	0.6934	0.7021	0.4539	0.5488	0.566	0.7164	0.6067	0.7324	0.389	0.477	0.3132	0.5154	0.3756	0.1671	0.4277	0.6986	0.3576	0.6006	0.3493	0.6708	0.5934	0.3146	0.5195	0.3819	0.7307	0.3793	0.3248	0.4474	0.1995	0.2853	0.5186	0.6749	0.6632	0.6364	0.5391	0.4973	0.3544	0.5991	0.641	0.503	0.3693	0.5414	0.5297	0.1036	0.2249	0.6366	0.3327	-0.439	0.2275	0.389	0.6219	0.307	0.436	0.3593	0.5404	0.5853	0.3861	0.1137	0.3831	0.7104	0.4667	0.2962	0.2972	0.5022	0.4848	0.6591	0.4013	0.6742	0.4796	0.6586	0.5346	0.5587	0.7376	0.5241	0.6544	0.6285	0.4439	0.6026	0.5404	0.4811	0.3497
UnAn_21940_6141	0.7001	0.6121	0.5092	0.4847	0.4292	0.6957	0.4602	0.5778	0.295	0.3799	0.553	0.6742	0.3023	0.4294	0.6707	0.5518	0.6654	-0.3553	-0.1982	-0.2564	-0.4459	0.5853	-0.3655	-0.3539	0.6254	0.3175	0.4384	0.4873	0.3822	0.2644	0.3091	0.7723	0.7407	0.6443	0.4838	0.4383	0.6703	0.4899	0.1257	-0.5019	-0.3504	0.2103	-0.3823	-0.3558	-0.2157	-0.3584	-0.4985	0.2649	0.1031	-0.1695	-0.0571	-0.6311	-0.3238	0.4555	0.6633	0.701	0.7528	0.734	0.3826	0.7202	0.7722	0.6419	0.7649	0.7985	0.8547	0.7689	0.0761	0.7372	0.7782	0.7988	0.7234	0.871	0.8423	0.7911	0.9073	0.7505	0.8327	0.3076	0.6852	0.5121	0.761	0.7	1	0.6461	0.624	0.8041	0.2203	0.853	0.3742	0.8576	0.7508	0.7743	0.56	0.6631	0.8121	0.7672	0.7276	0.7258	0.882	0.327	0.7918	0.7295	0.6242	0.7907	0.8505	0.4907	0.9338	0.3433	0.4483	0.6003	-0.247	0.2211	-0.2745	0.5641	0.8472	-0.1355	0.4138	0.4153	0.7323	0.585	0.7412	0.6384	0.1448	0.5971	0.5827	0.7938	0.6837	-0.26	0.72	0.5297	0.5297	0.6173	0.694	0.4699	0.6181	0.8058	0.6176	0.6415	0.6298	0.7726	0.7866	0.76	0.7989	0.7649	0.7838	0.8409	0.7527	0.6425	0.7318	0.5689	0.8054	0.7525	0.8045	0.7399	0.8307	0.612	0.7475	0.6892	0.7196	-0.2323	0.6545	0.7781	0.3456	0.7822	0.7243	0.1217	0.7842	0.7159	0.7428	0.8851	0.8667	0.6487	0.1712	0.5092	0.7788	0.7516	0.6904	0.7796	0.7692	0.8278	0.6018	0.7752	0.4114	0.5248	0.4978	0.7205	0.5938	0.2776	0.7595	0.8943	0.456	0.8595	0.6024	0.747	0.653	0.6436	0.6806	0.6921	0.8928	0.6687	0.5709	0.6394	0.3249	0.653	0.6755	0.8044	0.6944	0.8562	0.7706	0.7647	0.3614	0.8759	0.806	0.6721	0.586	0.7258	0.8092	0.4718	0.3635	0.747	0.5377	-0.3528	0.6331	0.7324	0.7964	0.415	0.6616	0.6782	0.8165	0.7895	0.4305	0.2034	0.5272	0.7461	0.6843	0.4472	0.4913	0.6834	0.6485	0.6933	0.6297	0.8451	0.7075	0.77	0.7421	0.7837	0.837	0.7669	0.8821	0.8095	0.5868	0.7177	0.6984	0.5416	0.2023
UnAn_23376_4745	0.3197	0.3635	0.2487	0.2243	0.0703	0.5465	0.0182	0.2121	0.3453	0.3631	0.1233	0.2015	0.3854	0.5002	0.4198	0.293	0.1808	-0.1273	-0.0414	0.1559	-0.0469	0.5095	-0.2605	-0.1112	0.3484	0.1298	0.0048	0.4319	0.143	0.2975	0.0516	0.7702	0.7286	0.3631	0.2752	0.5252	0.7285	0.7841	-0.045	-0.3537	-0.0428	0.3658	-0.0594	-0.2398	-0.1416	-0.1151	-0.2175	0.3977	0.3235	-0.1443	0.2614	-0.2785	0.0462	0.1593	0.3823	0.4866	0.7546	0.3439	0.5505	0.7248	0.795	0.4573	0.8736	0.6743	0.7793	0.5282	0.4182	0.487	0.4385	0.5444	0.8083	0.7078	0.7686	0.6941	0.5919	0.4999	0.5837	0.3809	0.5622	0.2712	0.6609	0.4409	0.6461	1	0.7071	0.6468	0.1875	0.6272	0.5263	0.6363	0.7489	0.7165	0.6683	0.8306	0.7071	0.5331	0.4849	0.6444	0.7085	0.376	0.6787	0.5698	0.7327	0.5595	0.7311	0.7004	0.7602	0.2066	0.5106	0.3963	0.1966	0.3798	-0.302	0.726	0.7337	0.249	0.3307	0.7573	0.597	0.512	0.666	0.5066	0.513	0.2614	0.3382	0.4709	0.5825	0.2344	0.6404	0.3984	0.1735	0.1494	0.6525	0.3925	0.4137	0.6947	0.3232	0.6426	0.3965	0.5936	0.6552	0.5368	0.5463	0.5457	0.5038	0.662	0.6565	0.4282	0.6311	0.4307	0.6383	0.4609	0.585	0.6067	0.5725	0.3619	0.549	0.3667	0.503	-0.2139	0.2645	0.765	0.5133	0.5447	0.4986	0.3326	0.3915	0.4783	0.4077	0.6178	0.6592	0.2425	-0.0811	0.4841	0.4388	0.4321	0.4919	0.5932	0.7335	0.6077	0.4344	0.3864	0.0122	0.5781	0.2968	0.5508	0.7861	0.4497	0.6465	0.6577	0.4166	0.608	0.6819	0.4206	0.2551	0.698	0.3221	0.3777	0.6316	0.5674	0.4863	0.6388	0.3017	0.6308	0.5569	0.5157	0.6802	0.5932	0.6909	0.673	0.4134	0.5832	0.4394	0.3388	0.3321	0.6568	0.6135	0.4803	0.4303	0.5061	0.2666	-0.0856	0.564	0.557	0.6772	0.1464	0.3832	0.6647	0.7675	0.433	0.4739	0.3797	0.3538	0.6095	0.4216	0.1409	0.1981	0.3483	0.327	0.4754	0.4246	0.7019	0.8536	0.6593	0.3485	0.7838	0.6605	0.8231	0.681	0.7421	0.2068	0.3322	0.4707	0.3118	0.1712
UnAn_23511_5151	0.4103	0.3195	0.3839	0.2242	-0.0353	0.4138	0.0163	0.3007	0.4519	0.5381	0.0963	0.3389	0.4939	0.4307	0.2709	0.3071	0.2734	-0.2378	-0.0121	0.0448	-0.2285	0.6208	-0.3257	0.0253	0.2797	0.1835	0.009	0.5644	0.0996	0.4931	-0.0644	0.6635	0.6698	0.3797	0.0487	0.6216	0.5683	0.635	-0.0362	-0.3087	-0.1816	0.3127	-0.1077	-0.1942	-0.2231	-0.1796	-0.389	0.5126	0.2886	-0.3441	0.2653	-0.3602	0.0112	0.1501	0.3277	0.5373	0.7091	0.3847	0.5932	0.781	0.6864	0.4357	0.7726	0.5207	0.7275	0.4701	0.4463	0.5198	0.3965	0.4902	0.6057	0.5984	0.6848	0.6607	0.587	0.3319	0.4406	0.462	0.3737	0.3618	0.7269	0.3894	0.624	0.7071	1	0.6124	0.4356	0.5793	0.4487	0.6001	0.6809	0.7676	0.6901	0.667	0.757	0.5384	0.4303	0.6205	0.627	0.5183	0.6801	0.628	0.7848	0.7012	0.667	0.552	0.6132	0.1385	0.5375	0.3361	0.0275	0.3949	-0.457	0.551	0.6974	0.0657	0.1044	0.6513	0.5182	0.4157	0.7086	0.3709	0.4495	0.255	0.2495	0.5408	0.5094	-0.1291	0.448	0.2594	0.1868	0.1585	0.542	0.3831	0.4812	0.6351	0.4024	0.6518	0.4918	0.5903	0.7009	0.6342	0.649	0.617	0.5491	0.5714	0.6162	0.5476	0.6915	0.3122	0.5979	0.4073	0.7078	0.7108	0.5633	0.4537	0.5673	0.4118	0.4631	-0.0636	0.4164	0.618	0.6209	0.4318	0.3202	0.3152	0.3053	0.4463	0.5326	0.642	0.6968	0.2291	-0.0094	0.558	0.42	0.4237	0.6136	0.6168	0.7062	0.5661	0.4766	0.4021	0.0941	0.4655	0.4033	0.625	0.7048	0.4989	0.7684	0.6253	0.488	0.6119	0.6677	0.3171	0.2361	0.7313	0.347	0.4215	0.5596	0.6295	0.556	0.7778	0.475	0.744	0.5783	0.4809	0.6152	0.5257	0.671	0.6964	0.5457	0.6191	0.4786	0.2798	0.3066	0.5949	0.6092	0.3746	0.5143	0.5154	0.2087	-0.2117	0.5814	0.5877	0.6157	0.162	0.3598	0.7643	0.709	0.4546	0.3795	0.4515	0.2446	0.4254	0.3669	0.0936	0.2304	0.3701	0.331	0.3164	0.4136	0.6024	0.7391	0.5911	0.342	0.5793	0.5147	0.7574	0.6013	0.6332	0.186	0.3117	0.4718	0.2367	0.0305
UnAn_23652_5779	0.6407	0.3977	0.5197	0.3498	0.3103	0.5138	0.4053	0.4774	0.4666	0.548	0.4889	0.5464	0.5801	0.5177	0.6439	0.3387	0.5433	-0.0321	0.0047	-0.1055	-0.1662	0.6757	-0.3235	-0.0916	0.4608	0.2352	0.4105	0.6569	0.2411	0.4136	0.3102	0.8131	0.8278	0.5387	0.4798	0.5083	0.4664	0.5853	0.2408	-0.3296	-0.1612	0.4737	-0.3564	-0.1755	-0.1948	-0.1959	-0.3417	0.2798	0.3313	-0.1829	0.107	-0.3793	-0.036	0.4786	0.5755	0.5833	0.8106	0.5252	0.4874	0.6893	0.6944	0.5224	0.8007	0.7105	0.7788	0.5514	0.2602	0.603	0.5421	0.6047	0.6403	0.7886	0.793	0.6807	0.681	0.6796	0.6706	0.5042	0.6454	0.459	0.7467	0.5814	0.8041	0.6468	0.6124	1	0.3593	0.7066	0.5061	0.8154	0.7082	0.758	0.692	0.6747	0.8193	0.606	0.6907	0.7458	0.7898	0.4881	0.8607	0.7684	0.582	0.8336	0.7535	0.6596	0.8021	0.2831	0.4686	0.3551	0.01	0.5033	-0.0704	0.5992	0.8255	0.104	0.2598	0.5288	0.7654	0.5164	0.7113	0.4942	0.3219	0.4561	0.5578	0.7362	0.8066	-0.1582	0.6622	0.319	0.2587	0.5072	0.7236	0.6153	0.6443	0.8338	0.5263	0.725	0.5222	0.7887	0.7209	0.8282	0.6406	0.7619	0.6276	0.7608	0.6577	0.6483	0.7529	0.5294	0.7873	0.5888	0.8052	0.8023	0.7127	0.5381	0.5893	0.5538	0.6112	0.0596	0.5729	0.8009	0.411	0.5484	0.6262	0.2097	0.6726	0.6003	0.7005	0.7916	0.7208	0.435	0.1535	0.6323	0.6366	0.7333	0.7313	0.8371	0.8353	0.6503	0.5351	0.6181	0.2781	0.6104	0.6212	0.7026	0.669	0.2243	0.7231	0.813	0.5471	0.7035	0.6698	0.5901	0.5146	0.6601	0.5681	0.6014	0.761	0.4785	0.6681	0.7269	0.5502	0.5873	0.4071	0.7132	0.6681	0.8133	0.7446	0.8936	0.5758	0.7774	0.7646	0.5079	0.3749	0.6463	0.6787	0.58	0.5012	0.6189	0.4398	-0.2238	0.5042	0.6962	0.6966	0.2837	0.3886	0.7434	0.7161	0.6585	0.253	0.2737	0.342	0.5142	0.4634	0.2745	0.2726	0.4143	0.4116	0.6076	0.4842	0.7326	0.797	0.7954	0.722	0.7065	0.7525	0.8191	0.7316	0.6872	0.4695	0.572	0.4067	0.2682	0.1363
UnAn_23739_6334	0.2529	0.0747	0.7097	-0.0243	-0.0592	0.0178	0.1025	0.0308	0.6824	0.7528	0.0085	0.1985	0.6151	0.2397	0.0576	0.0641	0.0711	0.3124	0.3014	-0.0023	0.0936	0.4029	-0.0202	0.3024	0.0076	-0.0109	-0.015	0.7625	-0.0568	0.5294	-0.0491	0.3576	0.4623	0.2172	-0.0408	0.3647	0.0541	0.3542	0.1246	0.211	-0.0171	0.5289	-0.0942	0.2062	-0.1495	0.1763	-0.1497	0.6182	0.6346	-0.3906	0.1348	0.1673	0.1233	0.5155	0.1305	0.2773	0.2413	0.2088	0.6837	0.3091	0.3826	-0.0212	0.308	0.1204	0.3168	0.0602	0.3405	0.3826	-0.0193	0.052	0.2044	0.3312	0.359	0.2317	0.1243	0.1261	0.0819	0.65	0.0241	0.0379	0.4216	0.2421	0.2203	0.1875	0.4356	0.3593	1	0.2567	0.4435	0.3355	0.372	0.3156	0.4669	0.158	0.5101	-0.0217	0.0919	0.3317	0.1592	0.6594	0.4203	0.6485	0.4004	0.5339	0.2162	0.2008	0.2361	0.1047	0.5205	-0.0811	-0.0049	0.5626	0.0741	0.1813	0.249	0.0906	-0.3195	0.3199	0.3076	0.2274	0.2349	0.0475	0.3797	-0.0669	-0.1027	0.2251	0.3698	-0.3504	0.0892	-0.0318	-0.2643	-0.0174	0.2407	0.4555	0.3156	0.2677	0.3435	0.4635	0.207	0.3291	0.3239	0.3621	0.158	0.345	0.1893	0.1829	0.0651	0.2384	0.273	0.3017	0.3097	-0.037	0.4616	0.4373	0.0675	0.1465	0.1472	0.0278	0.2676	0.3608	0.0565	0.3681	0.4912	-0.0859	-0.0977	0.211	0.0401	0.0948	0.0921	0.2936	0.2246	-0.1248	0.0103	0.4641	0.0565	0.2472	0.4068	0.3065	0.2754	0.064	0.23	-0.0556	-0.0988	0.2887	0.4901	0.1842	0.2629	0.1491	0.1745	0.2535	0.2962	0.0734	0.2779	-0.0602	-0.0249	0.1907	0.3001	0.0216	0.2709	0.0344	0.296	0.3416	0.6989	0.1948	0.0517	0.0953	0.1852	0.1148	0.1676	0.4544	0.6347	0.0962	0.2495	-0.0557	-0.0634	0.0688	0.0537	0.4776	0.4474	0.0278	-0.0454	-0.2749	0.1105	0.1513	-0.038	-0.0051	-0.1317	0.2806	0.1477	0.1865	-0.1199	0.2551	-0.1138	-0.0801	-0.1438	-0.0755	-0.0769	-0.0939	-0.1218	-0.0169	-0.087	0.1057	0.4023	0.2159	0.0478	0.166	0.0826	0.3063	0.1184	0.0931	-0.0093	0.054	-0.0567	-0.1269	-0.0787
UnAn_26747_2148	0.7142	0.6064	0.484	0.4187	0.5662	0.7534	0.5142	0.4925	0.3917	0.4407	0.6565	0.5962	0.3485	0.4875	0.7528	0.5316	0.6666	-0.2821	-0.102	-0.2113	-0.3992	0.6414	-0.2565	-0.287	0.6814	0.5042	0.54	0.5427	0.3473	0.273	0.4161	0.8182	0.7365	0.6592	0.6573	0.5162	0.7128	0.4712	0.2093	-0.5092	-0.219	0.2361	-0.294	-0.1663	-0.1104	-0.2508	-0.387	0.2597	0.2034	-0.072	0.037	-0.5437	-0.3304	0.5321	0.7052	0.5472	0.7703	0.7446	0.4395	0.6884	0.7425	0.6703	0.7287	0.8274	0.8799	0.7383	0.07	0.7189	0.6945	0.7603	0.6163	0.8329	0.8624	0.8394	0.8484	0.7287	0.8702	0.1997	0.6329	0.4313	0.6976	0.817	0.853	0.6272	0.5793	0.7066	0.2567	1	0.1991	0.8155	0.7754	0.7426	0.4801	0.6804	0.8118	0.6871	0.7601	0.741	0.82	0.3263	0.7184	0.7801	0.5537	0.7317	0.8781	0.3521	0.8725	0.4585	0.5264	0.6081	-0.311	0.2169	-0.1578	0.542	0.8173	-0.0713	0.5016	0.3656	0.7203	0.6447	0.6564	0.5597	0.1538	0.5461	0.6577	0.7772	0.7677	-0.1393	0.6261	0.6444	0.3975	0.5237	0.6927	0.3974	0.522	0.7255	0.6541	0.5578	0.5411	0.6807	0.6295	0.7171	0.7051	0.6681	0.7898	0.8876	0.6472	0.4691	0.6473	0.4724	0.732	0.6537	0.666	0.6005	0.7099	0.5746	0.7127	0.5422	0.6214	-0.3233	0.5993	0.7579	0.2762	0.7855	0.6579	-0.0288	0.6796	0.7194	0.6159	0.8655	0.7858	0.5834	0.0521	0.3387	0.7319	0.6842	0.5493	0.658	0.6719	0.7777	0.6432	0.7138	0.2929	0.4829	0.3308	0.626	0.478	0.1232	0.642	0.8258	0.3037	0.7641	0.4934	0.6657	0.6523	0.4824	0.5131	0.5986	0.8816	0.5597	0.4519	0.5995	0.2727	0.5223	0.5845	0.8242	0.702	0.7786	0.6945	0.6837	0.373	0.7634	0.7088	0.6116	0.533	0.7033	0.6782	0.3293	0.3599	0.6931	0.5012	-0.3343	0.4679	0.6165	0.7614	0.357	0.5907	0.5755	0.7394	0.7018	0.4516	0.1615	0.4981	0.776	0.6315	0.4156	0.4217	0.6298	0.5803	0.6634	0.5566	0.8273	0.6663	0.7793	0.599	0.7589	0.8297	0.7493	0.8418	0.8124	0.5132	0.676	0.6372	0.58	0.263
UnAn_26801_2301	0.144	0.145	0.4851	0.0749	-0.1839	0.2002	0.0468	0.1795	0.483	0.4039	-0.0238	0.0523	0.4358	0.1305	0.0487	0.1403	0.0714	0.2414	-0.012	0.1884	0.0785	0.4483	-0.293	0.3054	0.1315	-0.1155	-0.1701	0.4362	0.1112	0.2379	0.0186	0.4761	0.4704	0.3088	-0.04	0.3065	0.191	0.4329	-0.0591	0.1675	-0.0617	0.5041	-0.0392	0.0226	-0.0602	0.0094	-0.1022	0.4243	0.4673	-0.2119	0.2616	0.2369	0.1446	0.2343	0.1517	0.3373	0.3431	0.2196	0.5526	0.3237	0.5604	0.1118	0.4563	0.2709	0.3754	0.1681	0.3665	0.4445	0.1112	0.2501	0.4348	0.4512	0.4184	0.3079	0.3098	0.3628	0.248	0.5094	0.2577	0.2128	0.3709	0.1037	0.3742	0.5263	0.4487	0.5061	0.4435	0.1991	1	0.4443	0.529	0.4273	0.6476	0.2889	0.4579	0.1776	0.1066	0.3917	0.3845	0.5374	0.4466	0.4418	0.531	0.4768	0.3164	0.4357	0.396	0.1071	0.3913	0.0667	0.3168	0.599	0.0823	0.3598	0.3542	0.278	-0.0393	0.436	0.3408	0.3237	0.4711	0.3392	0.5295	0.1045	-0.0034	0.1607	0.3838	0.0099	0.3208	-0.0753	-0.0096	0.09	0.3847	0.4391	0.2824	0.3584	0.1631	0.484	0.1861	0.3943	0.4748	0.4501	0.2852	0.2539	0.2444	0.2786	0.1634	0.2052	0.2503	0.1925	0.3792	0.1574	0.5151	0.5506	0.2636	0.0323	0.2507	0.0552	0.4096	0.2796	0.0625	0.4519	0.3022	-0.006	0.0637	0.3189	0.1611	0.0112	0.1229	0.2664	0.3118	-0.1064	-0.1736	0.5168	0.0503	0.288	0.2658	0.4059	0.3788	0.2235	0.1282	-0.0446	-0.1207	0.3298	0.5688	0.3044	0.4208	0.2027	0.2288	0.3522	0.2255	0.1764	0.3115	0.0385	0.0105	0.3333	0.3368	0.0583	0.3123	0.0774	0.2406	0.2858	0.4015	0.2525	0.0756	0.1656	0.36	0.2551	0.2604	0.5532	0.3957	0.2021	0.2935	0.1177	0.1897	0.2658	0.2564	0.6644	0.4444	0.1665	0.2067	0.1172	0.3069	0.342	0.1947	0.1544	0.1359	0.4188	0.2978	0.3246	0.0894	0.2765	0.1758	0.1744	0.1663	0.1609	0.1522	0.1491	0.1439	0.3763	0.1265	0.3414	0.6462	0.4464	0.2979	0.3173	0.3019	0.4231	0.3092	0.2434	0.1714	0.1149	0.1457	0.0852	0.0681
UnAn_27250_2964	0.7944	0.6308	0.6542	0.4891	0.347	0.7068	0.5691	0.5705	0.5206	0.4779	0.5951	0.6991	0.445	0.3968	0.6809	0.5873	0.5947	-0.216	-0.1453	-0.1671	-0.3547	0.7058	-0.3949	-0.1507	0.6219	0.3169	0.3436	0.6115	0.4124	0.4375	0.3933	0.842	0.7671	0.6849	0.4987	0.5341	0.6168	0.4469	0.1569	-0.4649	-0.3304	0.2883	-0.4425	-0.2188	-0.2262	-0.3309	-0.4654	0.2645	0.2223	-0.1405	-0.0227	-0.4876	-0.2547	0.512	0.7308	0.6743	0.7964	0.6534	0.4809	0.6931	0.791	0.6823	0.7568	0.8041	0.8436	0.7641	0.2362	0.7467	0.7508	0.8262	0.6307	0.872	0.8692	0.8187	0.7855	0.8295	0.8227	0.4465	0.7413	0.5383	0.795	0.6998	0.8576	0.6363	0.6001	0.8154	0.3355	0.8155	0.4443	1	0.8419	0.7401	0.5495	0.6247	0.854	0.7359	0.6675	0.7541	0.8573	0.4231	0.7496	0.8074	0.6915	0.888	0.862	0.5244	0.8695	0.4105	0.6082	0.538	-0.2622	0.2909	-0.1483	0.5881	0.8869	-0.0512	0.3834	0.4705	0.8326	0.6982	0.7527	0.6367	0.3076	0.646	0.6043	0.7806	0.7424	-0.2539	0.7047	0.6256	0.426	0.6694	0.7932	0.5783	0.7858	0.8727	0.7749	0.7668	0.736	0.8569	0.7261	0.8943	0.7861	0.8309	0.8043	0.8697	0.7137	0.6677	0.7314	0.6903	0.9024	0.7565	0.7607	0.8079	0.8224	0.6407	0.7642	0.6178	0.7889	-0.1352	0.6912	0.8282	0.4203	0.7011	0.7179	0.2206	0.7617	0.6946	0.7168	0.8972	0.8399	0.6067	0.2858	0.5904	0.6733	0.8587	0.7023	0.855	0.7772	0.8061	0.6991	0.6912	0.3969	0.6836	0.5545	0.7678	0.6164	0.3006	0.684	0.9164	0.5651	0.7976	0.5647	0.7094	0.6632	0.634	0.7106	0.5816	0.8856	0.5438	0.6202	0.5563	0.4057	0.5826	0.607	0.8425	0.7665	0.835	0.7857	0.846	0.3787	0.8036	0.8852	0.6603	0.5908	0.7621	0.7442	0.5436	0.4151	0.7801	0.6014	-0.2977	0.5809	0.6446	0.7754	0.4773	0.5822	0.6636	0.719	0.7867	0.418	0.2549	0.5243	0.6644	0.6292	0.4857	0.4438	0.6193	0.6021	0.7292	0.5112	0.7967	0.7241	0.8383	0.7654	0.7674	0.8444	0.7872	0.8503	0.7676	0.5882	0.7615	0.628	0.5543	0.1697
UnAn_27398_3059	0.6021	0.4785	0.6279	0.2817	0.2111	0.7207	0.3419	0.4212	0.5449	0.4844	0.4353	0.4705	0.4356	0.4301	0.5424	0.4452	0.4483	-0.1573	0.0038	0.0771	-0.1512	0.7229	-0.2666	-0.0482	0.5625	0.3642	0.2529	0.5784	0.2867	0.4179	0.3522	0.8853	0.7793	0.689	0.4794	0.6691	0.68	0.5768	0.0941	-0.3526	-0.0522	0.3887	-0.1286	-0.0674	-0.0953	-0.156	-0.2179	0.3493	0.3542	-0.0266	0.1466	-0.3115	-0.1513	0.4487	0.5715	0.5175	0.7533	0.5434	0.5508	0.7198	0.8373	0.6009	0.8111	0.7699	0.837	0.608	0.239	0.6762	0.5318	0.6973	0.6399	0.8195	0.8796	0.8038	0.6976	0.7324	0.7386	0.4329	0.595	0.3373	0.717	0.5589	0.7508	0.7489	0.6809	0.7082	0.372	0.7754	0.529	0.8419	1	0.7142	0.7133	0.6972	0.8152	0.5949	0.6102	0.7416	0.7964	0.4511	0.697	0.7633	0.7494	0.7675	0.8495	0.4799	0.8275	0.2522	0.6004	0.4147	-0.0452	0.4366	-0.0839	0.631	0.8243	0.1495	0.4542	0.6201	0.6989	0.6376	0.7362	0.5679	0.3741	0.4835	0.5216	0.6704	0.7528	-0.0099	0.6201	0.5115	0.3241	0.4066	0.8085	0.5632	0.5614	0.7666	0.5995	0.7158	0.5519	0.6806	0.6413	0.7677	0.6691	0.6659	0.7572	0.8413	0.6436	0.4521	0.6534	0.5682	0.7724	0.5566	0.7001	0.7318	0.6853	0.4443	0.6473	0.4907	0.7121	-0.1261	0.5572	0.7955	0.4011	0.5838	0.5666	0.1847	0.5465	0.5798	0.5102	0.7266	0.7547	0.3822	0.0879	0.463	0.5063	0.6285	0.5752	0.7405	0.6991	0.7354	0.6454	0.4837	0.1614	0.6094	0.4719	0.7032	0.6206	0.2856	0.6112	0.7717	0.3994	0.7071	0.522	0.5664	0.4957	0.6021	0.5335	0.4435	0.8164	0.4817	0.496	0.5545	0.3927	0.6028	0.5776	0.7311	0.7083	0.6622	0.6988	0.79	0.3737	0.6659	0.6988	0.4702	0.4208	0.6895	0.6051	0.555	0.3615	0.6304	0.4636	-0.0595	0.4915	0.627	0.7373	0.3242	0.4469	0.664	0.7291	0.6648	0.3771	0.3052	0.433	0.6261	0.5168	0.3579	0.287	0.4587	0.4313	0.5841	0.4833	0.6944	0.8124	0.796	0.5909	0.7884	0.7496	0.833	0.7663	0.7774	0.4012	0.5745	0.5489	0.4829	0.1449
UnAn_27663_3453	0.5414	0.3484	0.3789	0.2503	0.1001	0.5237	0.1872	0.2757	0.403	0.5121	0.2374	0.4222	0.4617	0.6195	0.4599	0.3252	0.312	-0.1646	-0.1187	-0.0076	-0.1953	0.6211	-0.339	-0.0669	0.3454	0.2241	0.2213	0.6288	0.1218	0.4035	0.0013	0.773	0.8078	0.4189	0.2683	0.5532	0.624	0.6966	-0.0478	-0.3936	-0.3594	0.3637	-0.29	-0.3698	-0.2976	-0.226	-0.518	0.3114	0.2239	-0.3461	0.0473	-0.4285	-0.1839	0.2707	0.4172	0.6517	0.756	0.4872	0.4566	0.7706	0.7105	0.5077	0.8501	0.6614	0.8425	0.5674	0.3467	0.5576	0.5629	0.5972	0.675	0.7183	0.7956	0.7303	0.689	0.4998	0.609	0.4078	0.4891	0.2737	0.7182	0.5719	0.7743	0.7165	0.7676	0.758	0.3156	0.7426	0.4273	0.7401	0.7142	1	0.6383	0.737	0.8533	0.533	0.5141	0.6435	0.7407	0.4806	0.8093	0.6521	0.7396	0.7117	0.7536	0.5694	0.7601	0.2048	0.4176	0.4223	-0.153	0.4011	-0.4382	0.5692	0.8076	0.0248	0.2041	0.5746	0.7364	0.6084	0.7011	0.3815	0.4425	0.3744	0.3375	0.5938	0.6372	-0.1287	0.7185	0.4043	0.222	0.2629	0.5366	0.4569	0.476	0.6952	0.4009	0.6847	0.5788	0.787	0.7767	0.6841	0.6196	0.6844	0.6131	0.7614	0.7478	0.606	0.7564	0.3414	0.7174	0.4703	0.7423	0.7537	0.5905	0.444	0.7156	0.4699	0.4392	-0.1278	0.4699	0.7087	0.6055	0.6238	0.5445	0.3889	0.5513	0.6125	0.508	0.7379	0.7766	0.3294	-0.0473	0.6265	0.5585	0.564	0.6584	0.6649	0.7881	0.676	0.5466	0.5788	0.1227	0.6382	0.435	0.6815	0.7646	0.4639	0.7458	0.7951	0.5853	0.7298	0.7735	0.451	0.39	0.7856	0.4275	0.4087	0.7186	0.6798	0.6526	0.7182	0.5104	0.7771	0.603	0.6641	0.7474	0.6821	0.7637	0.7891	0.5862	0.7342	0.5645	0.3458	0.314	0.6467	0.7872	0.5154	0.6241	0.5374	0.2868	-0.2343	0.4742	0.5032	0.6839	0.1294	0.4136	0.8107	0.803	0.5973	0.4488	0.4877	0.3104	0.6881	0.4146	0.134	0.2257	0.4261	0.3559	0.5539	0.4321	0.7833	0.7781	0.7657	0.5038	0.7367	0.698	0.852	0.6864	0.6955	0.2465	0.4051	0.503	0.3199	0.2381
UnAn_28247_4298	0.3692	0.1846	0.4855	0.0835	-0.0528	0.3212	-0.0698	0.2032	0.49	0.5168	0.0162	0.2486	0.4668	0.5489	0.221	0.2011	0.2003	0.1023	0.2115	0.1694	0.1742	0.6	-0.1416	0.2688	0.2273	0.0516	0.0174	0.5655	0.1038	0.371	-0.0016	0.6716	0.7168	0.3416	0.1412	0.5035	0.3383	0.6478	-0.0678	-0.0842	-0.0026	0.5367	-0.0294	-0.0316	-0.0959	0.0085	-0.2147	0.4609	0.4907	-0.1788	0.2202	-0.0662	0.0919	0.2679	0.1756	0.3994	0.5346	0.2247	0.5855	0.6234	0.6526	0.1682	0.7754	0.4328	0.6299	0.2521	0.2606	0.353	0.1976	0.3476	0.5774	0.5145	0.5944	0.5214	0.4308	0.3535	0.3189	0.6305	0.2815	0.1569	0.542	0.1712	0.56	0.6683	0.6901	0.692	0.4669	0.4801	0.6476	0.5495	0.7133	0.6383	1	0.5997	0.7483	0.2895	0.3264	0.546	0.5409	0.5264	0.7256	0.6229	0.6432	0.581	0.531	0.5313	0.6414	0.0469	0.4755	0.2127	0.1941	0.6445	-0.1775	0.5042	0.5806	0.3746	0.137	0.6884	0.4806	0.259	0.5476	0.3387	0.5622	0.1901	0.1976	0.4623	0.6119	-0.0322	0.4158	0.0421	-0.0172	0.014	0.534	0.4632	0.3651	0.5287	0.2077	0.6651	0.272	0.5219	0.552	0.6242	0.481	0.4779	0.389	0.4647	0.4747	0.4141	0.564	0.2637	0.5064	0.2071	0.669	0.7102	0.3809	0.1848	0.2858	0.2782	0.3772	0.0942	0.2066	0.5508	0.5364	0.1968	0.2086	0.3139	0.192	0.3179	0.2927	0.4355	0.5188	-0.0226	-0.1654	0.5239	0.2396	0.3181	0.5255	0.5512	0.6115	0.3856	0.3229	0.15	-0.0788	0.3901	0.5036	0.4651	0.607	0.3286	0.6062	0.5062	0.3707	0.4371	0.6249	0.1509	0.1167	0.6124	0.2648	0.3022	0.4714	0.352	0.5501	0.6388	0.598	0.6006	0.2819	0.3659	0.4287	0.4524	0.537	0.7442	0.4605	0.4504	0.4045	0.1522	0.2121	0.4188	0.4868	0.6368	0.5344	0.2973	0.2239	0.0583	0.4611	0.5974	0.4387	0.1139	0.159	0.7252	0.5682	0.3354	0.1975	0.3586	0.1917	0.2424	0.2041	0.0661	0.1065	0.1534	0.13	0.2379	0.2852	0.4615	0.8028	0.4977	0.3401	0.5782	0.3896	0.7281	0.4615	0.465	0.1362	0.1659	0.2521	0.061	-0.0296
UnAn_28683_4750	0.4089	0.3835	0.2117	0.2539	0.2096	0.5963	0.1967	0.2637	0.3953	0.4057	0.2519	0.3654	0.4235	0.6589	0.5706	0.2748	0.2981	-0.1246	-0.0325	0.1659	0.0319	0.508	-0.1651	-0.12	0.4297	0.288	0.1542	0.5007	0.1733	0.3177	0.0977	0.7881	0.7829	0.3559	0.391	0.5483	0.7117	0.7206	-0.1117	-0.4502	-0.1063	0.2042	-0.0918	-0.2702	-0.2164	-0.2333	-0.2879	0.277	0.2963	-0.1266	0.1762	-0.4123	-0.0529	0.2651	0.3879	0.4417	0.7691	0.3063	0.4468	0.7081	0.6965	0.5096	0.846	0.7148	0.7914	0.5447	0.4015	0.4597	0.4615	0.5162	0.6972	0.6194	0.7582	0.6979	0.5877	0.5293	0.6128	0.3317	0.5315	0.2506	0.6333	0.4924	0.6631	0.8306	0.667	0.6747	0.158	0.6804	0.2889	0.6247	0.6972	0.737	0.5997	1	0.7014	0.5429	0.5827	0.6251	0.7539	0.1817	0.6277	0.6171	0.66	0.5938	0.7115	0.5985	0.7524	0.2002	0.5008	0.4222	0.0677	0.2297	-0.3652	0.7002	0.7644	0.0691	0.3941	0.6719	0.6666	0.4873	0.6231	0.4245	0.4639	0.3103	0.4145	0.5088	0.5925	0.1897	0.6063	0.4001	0.0731	0.1745	0.6377	0.4084	0.5165	0.7328	0.4183	0.6622	0.4565	0.5822	0.5838	0.5529	0.5693	0.5953	0.4839	0.7011	0.7405	0.4788	0.6529	0.4806	0.6662	0.5381	0.5502	0.6023	0.6125	0.4176	0.6126	0.3701	0.4647	-0.3298	0.369	0.7301	0.4924	0.5555	0.5986	0.2874	0.4911	0.5484	0.4599	0.6493	0.6731	0.3573	-0.0302	0.4059	0.5398	0.4722	0.5924	0.6446	0.7395	0.6273	0.4598	0.5163	0.064	0.6	0.1833	0.5435	0.7823	0.4525	0.6605	0.6961	0.4548	0.6659	0.6291	0.5193	0.2595	0.696	0.241	0.4406	0.6858	0.6225	0.5547	0.6921	0.3349	0.711	0.6181	0.6315	0.734	0.6437	0.7708	0.6884	0.4275	0.6253	0.5492	0.3818	0.3298	0.6676	0.6469	0.3765	0.4694	0.5673	0.3084	-0.0743	0.4752	0.6004	0.7171	0.1373	0.3914	0.695	0.7823	0.5024	0.5228	0.2756	0.4158	0.6621	0.4175	0.1312	0.2165	0.3673	0.3311	0.5246	0.4974	0.7054	0.8356	0.7423	0.4147	0.7727	0.7447	0.8257	0.6786	0.7714	0.232	0.3662	0.4828	0.2818	0.0493
UnAn_28948_5084	0.6658	0.4087	0.6028	0.2834	0.1624	0.519	0.3069	0.4073	0.5954	0.6534	0.3663	0.5212	0.5572	0.5977	0.533	0.3997	0.4135	-0.09	0.0053	-0.1331	-0.1899	0.7221	-0.2926	-0.0004	0.4096	0.2599	0.2625	0.761	0.2536	0.5534	0.1523	0.8484	0.8926	0.5234	0.3341	0.6021	0.5888	0.6921	0.1177	-0.3151	-0.237	0.4944	-0.3416	-0.1806	-0.2618	-0.2095	-0.4875	0.4584	0.4371	-0.2723	0.0853	-0.3839	-0.0436	0.4569	0.4933	0.6065	0.7498	0.5428	0.6498	0.7704	0.8046	0.4652	0.8759	0.6972	0.9101	0.5833	0.3359	0.6985	0.5613	0.5859	0.6635	0.8095	0.8716	0.783	0.7062	0.5808	0.6515	0.5851	0.5288	0.3203	0.7908	0.64	0.8121	0.7071	0.757	0.8193	0.5101	0.8118	0.4579	0.854	0.8152	0.8533	0.7483	0.7014	1	0.538	0.5689	0.7576	0.7574	0.5395	0.8419	0.8082	0.7526	0.8525	0.793	0.5678	0.844	0.2924	0.6374	0.4212	-0.1224	0.5209	-0.2344	0.6123	0.8507	0.091	0.195	0.6354	0.8321	0.6407	0.7117	0.4228	0.4766	0.5184	0.4288	0.7243	0.7768	-0.2253	0.6457	0.4192	0.1724	0.3391	0.6862	0.5612	0.6962	0.7854	0.629	0.8251	0.6338	0.8799	0.7432	0.8483	0.6816	0.8025	0.6742	0.7907	0.7444	0.6739	0.8119	0.4999	0.8549	0.521	0.8605	0.8719	0.6445	0.5229	0.6632	0.5065	0.6165	-0.0155	0.5133	0.8055	0.6473	0.6046	0.4885	0.3715	0.5394	0.6297	0.5755	0.8356	0.8133	0.3633	0.1116	0.6949	0.5367	0.7011	0.78	0.7896	0.8454	0.7328	0.6216	0.5704	0.1562	0.7043	0.6037	0.718	0.7285	0.4432	0.7509	0.8579	0.6258	0.7021	0.7416	0.4919	0.4851	0.7458	0.5382	0.4869	0.7886	0.585	0.7322	0.7479	0.6044	0.7135	0.5774	0.6996	0.7485	0.7059	0.825	0.9004	0.5959	0.7159	0.6842	0.4023	0.3365	0.6673	0.7377	0.6125	0.6432	0.6195	0.3483	-0.3763	0.4878	0.606	0.6473	0.272	0.3819	0.7952	0.779	0.6612	0.367	0.4189	0.2926	0.5612	0.3881	0.2018	0.2309	0.4134	0.3806	0.5749	0.3693	0.7578	0.851	0.7705	0.5861	0.7327	0.7157	0.8822	0.7254	0.7003	0.338	0.5143	0.5079	0.342	0.1576
UnAn_29399_5500	0.6026	0.6884	0.3348	0.6012	0.506	0.7669	0.4878	0.6532	0.1242	0.0689	0.6344	0.6153	0.105	0.1463	0.6481	0.5963	0.6805	-0.5798	-0.3573	-0.3432	-0.5958	0.3856	-0.4163	-0.555	0.6564	0.2324	0.3545	0.2111	0.467	0.143	0.3974	0.613	0.4322	0.5419	0.4801	0.3396	0.5507	0.1665	0.1839	-0.7283	-0.2758	-0.1917	-0.3606	-0.424	-0.2802	-0.5123	-0.4305	0.1289	-0.186	-0.0569	0.0233	-0.7132	-0.3548	0.276	0.8216	0.6665	0.7104	0.6399	0.2175	0.6341	0.5611	0.8626	0.5997	0.7355	0.6733	0.7874	0.1248	0.6513	0.8554	0.7948	0.6053	0.6952	0.689	0.7684	0.8369	0.7351	0.8159	0.1111	0.8186	0.7182	0.7269	0.6117	0.7672	0.5331	0.5384	0.606	-0.0217	0.6871	0.1776	0.7359	0.5949	0.533	0.2895	0.5429	0.538	1	0.7745	0.7283	0.7767	0.1583	0.4982	0.5805	0.4769	0.666	0.7696	0.4766	0.7272	0.4568	0.3776	0.6959	-0.332	-0.1147	-0.3373	0.6012	0.7793	-0.2687	0.5266	0.2758	0.5783	0.4381	0.7642	0.7144	-0.0355	0.6553	0.6347	0.7728	0.4477	-0.2607	0.5172	0.7244	0.6431	0.7669	0.7246	0.218	0.6314	0.7788	0.685	0.4482	0.5705	0.5743	0.5803	0.6006	0.8256	0.6674	0.7733	0.7461	0.6849	0.5293	0.53	0.6418	0.7166	0.8507	0.5043	0.4931	0.9035	0.7365	0.6785	0.662	0.73	-0.4141	0.6806	0.6574	0.1187	0.7211	0.7412	0.0008	0.731	0.6946	0.8318	0.7941	0.7546	0.8469	0.4158	0.3583	0.7808	0.769	0.4411	0.7121	0.6082	0.8136	0.6157	0.832	0.6479	0.4009	0.1961	0.627	0.4105	0.157	0.7102	0.7655	0.3021	0.8253	0.3805	0.8372	0.7403	0.4594	0.6279	0.6953	0.7566	0.5355	0.3337	0.418	0.0213	0.4245	0.6595	0.7831	0.6296	0.8575	0.6403	0.5251	0.0745	0.8458	0.8119	0.8029	0.7336	0.8204	0.6692	0.1321	0.0646	0.8787	0.6377	-0.2754	0.6264	0.7686	0.8634	0.5269	0.7495	0.4596	0.695	0.6392	0.5052	0.0143	0.6145	0.6455	0.8066	0.5741	0.5666	0.7538	0.8056	0.6409	0.7571	0.7426	0.4328	0.6548	0.7145	0.6564	0.7561	0.5593	0.8601	0.7992	0.6853	0.7819	0.7134	0.6306	0.078
UnAn_29635_5985	0.5616	0.5963	0.4234	0.506	0.6466	0.6961	0.5337	0.6817	0.2606	0.2746	0.7221	0.5192	0.3445	0.3388	0.6968	0.4916	0.6973	-0.3271	-0.0904	-0.2377	-0.3769	0.3667	-0.3157	-0.4938	0.6359	0.314	0.5064	0.3716	0.461	0.2299	0.5205	0.7034	0.5874	0.5249	0.6671	0.3313	0.4869	0.3137	0.3726	-0.5718	0.0202	0.0595	-0.1976	-0.2273	-0.1757	-0.3767	-0.243	0.1646	0.0914	-0.0471	0.0638	-0.6093	-0.2391	0.5198	0.7457	0.4968	0.7619	0.603	0.3226	0.596	0.5815	0.7884	0.6271	0.7205	0.7097	0.6636	0.1573	0.629	0.6682	0.6239	0.5591	0.7234	0.7487	0.7193	0.77	0.7102	0.826	0.2079	0.777	0.583	0.6417	0.6746	0.7276	0.4849	0.4303	0.6907	0.0919	0.7601	0.1066	0.6675	0.6102	0.5141	0.3264	0.5827	0.5689	0.7745	1	0.7108	0.7814	0.2616	0.588	0.6523	0.4045	0.7009	0.7526	0.4572	0.7414	0.5467	0.3946	0.5624	-0.2806	0.0889	-0.1163	0.6512	0.7398	-0.21	0.5154	0.2559	0.5437	0.3666	0.6072	0.5752	-0.0841	0.4672	0.708	0.7516	0.5915	-0.1623	0.4304	0.4919	0.4253	0.644	0.7185	0.3005	0.5285	0.7657	0.5951	0.4422	0.3241	0.5386	0.4282	0.5946	0.6896	0.6448	0.6481	0.7555	0.5716	0.4906	0.5958	0.6013	0.6754	0.6849	0.5071	0.458	0.751	0.6174	0.5428	0.5062	0.6483	-0.3138	0.6019	0.7081	0.1382	0.6861	0.7258	-0.1234	0.6343	0.6445	0.7505	0.724	0.6993	0.7147	0.3307	0.2865	0.7246	0.6983	0.5133	0.7149	0.6373	0.6919	0.5018	0.7387	0.4501	0.4358	0.1924	0.5412	0.4046	-0.0957	0.6349	0.7105	0.3044	0.7299	0.4061	0.7546	0.7109	0.4062	0.5105	0.6841	0.7686	0.3561	0.3305	0.4976	0.1573	0.2924	0.3911	0.7378	0.5407	0.8089	0.6176	0.5903	0.2205	0.7204	0.7676	0.726	0.5307	0.7676	0.5148	0.1741	0.1768	0.7382	0.6308	-0.2965	0.4297	0.7124	0.7743	0.521	0.5871	0.52	0.6334	0.5976	0.3664	-0.0604	0.5214	0.5614	0.7083	0.518	0.413	0.5892	0.6262	0.5767	0.6223	0.7026	0.4913	0.7204	0.6985	0.6968	0.7406	0.6204	0.8037	0.8116	0.7262	0.7126	0.5162	0.5067	0.0755
UnAn_29664_6013	0.5515	0.4365	0.5161	0.2829	0.3761	0.669	0.4322	0.4265	0.412	0.384	0.5786	0.4892	0.4004	0.2855	0.648	0.3674	0.5467	-0.2907	-0.1772	-0.1913	-0.3582	0.5888	-0.3528	-0.3232	0.5205	0.3618	0.4189	0.5236	0.2261	0.3242	0.327	0.7758	0.7225	0.5643	0.4641	0.5925	0.5898	0.4145	0.2772	-0.4547	-0.0751	0.2168	-0.3059	-0.2026	-0.2398	-0.3463	-0.2733	0.3523	0.2739	0.0207	0.2353	-0.4434	-0.102	0.423	0.6293	0.5905	0.7005	0.5538	0.4806	0.6885	0.7127	0.6767	0.7241	0.715	0.8067	0.6063	0.2486	0.8117	0.6271	0.545	0.5368	0.7861	0.8211	0.758	0.782	0.643	0.7453	0.3245	0.6584	0.3942	0.7853	0.6352	0.7258	0.6444	0.6205	0.7458	0.3317	0.741	0.3917	0.7541	0.7416	0.6435	0.546	0.6251	0.7576	0.7283	0.7108	1	0.7	0.4212	0.599	0.7285	0.6047	0.7888	0.7938	0.4943	0.7395	0.35	0.5805	0.4409	-0.0873	0.2687	-0.1439	0.6484	0.8232	-0.0064	0.3666	0.4793	0.6837	0.5323	0.7352	0.5156	0.1309	0.5193	0.4836	0.6929	0.6679	-0.1598	0.5094	0.561	0.3008	0.5093	0.7776	0.4731	0.6382	0.7827	0.6863	0.69	0.526	0.6871	0.6493	0.6822	0.6874	0.7078	0.7708	0.7992	0.664	0.4974	0.6427	0.6303	0.7928	0.6885	0.6665	0.6605	0.7454	0.5766	0.6495	0.5838	0.7024	-0.1727	0.5862	0.7671	0.2548	0.5693	0.5838	0.1063	0.6008	0.6504	0.6714	0.851	0.7913	0.5963	0.2504	0.4185	0.5898	0.7608	0.5715	0.7425	0.7313	0.765	0.6954	0.6921	0.3208	0.5245	0.4219	0.687	0.53	0.2425	0.6762	0.7793	0.3794	0.721	0.5066	0.6657	0.5914	0.5174	0.5625	0.5087	0.7935	0.4876	0.5102	0.6181	0.2664	0.5217	0.5821	0.7328	0.7479	0.7749	0.741	0.7047	0.397	0.705	0.7187	0.513	0.4121	0.7784	0.5853	0.3447	0.3531	0.8029	0.3936	-0.2453	0.4179	0.7781	0.7823	0.256	0.4141	0.5765	0.7326	0.6751	0.2919	0.2049	0.382	0.5985	0.5392	0.2795	0.2855	0.456	0.4383	0.6422	0.5401	0.7101	0.6795	0.8037	0.6404	0.6728	0.8039	0.7489	0.7735	0.7711	0.4589	0.5884	0.4841	0.3808	0.0633
Vesicle-associated membrane protein-associated protein A (VAMP-associated protein A) (VAMP-A) (VAP-A) (33 kDa Vamp-associated protein) (VAP-33)_3082	0.7424	0.6903	0.4996	0.5974	0.4227	0.7914	0.517	0.679	0.4164	0.4366	0.6111	0.6485	0.4618	0.4795	0.7527	0.6303	0.645	-0.267	-0.0457	-0.0871	-0.3052	0.6479	-0.2739	-0.2231	0.7493	0.373	0.3349	0.5276	0.4838	0.3859	0.4594	0.9014	0.7749	0.6969	0.5913	0.5025	0.6995	0.5261	0.1371	-0.5364	-0.2079	0.2006	-0.2052	-0.2169	-0.0939	-0.2905	-0.3562	0.3035	0.2233	-0.08	0.1821	-0.602	-0.1907	0.4467	0.669	0.5813	0.8565	0.6907	0.4678	0.7636	0.7852	0.7091	0.8233	0.8144	0.8766	0.7985	0.1704	0.681	0.6784	0.8519	0.7446	0.8732	0.8987	0.8625	0.8054	0.8351	0.8777	0.3757	0.7798	0.5581	0.7591	0.6165	0.882	0.7085	0.627	0.7898	0.1592	0.82	0.3845	0.8573	0.7964	0.7407	0.5409	0.7539	0.7574	0.7767	0.7814	0.7	1	0.2946	0.742	0.7653	0.6729	0.8016	0.8765	0.5261	0.8888	0.3932	0.5491	0.6	-0.1567	0.1797	-0.2174	0.747	0.8639	-0.1029	0.5357	0.4591	0.687	0.615	0.7281	0.7588	0.2128	0.572	0.6828	0.7755	0.7164	-0.0458	0.6244	0.5384	0.4472	0.5862	0.8306	0.4926	0.6387	0.8563	0.6655	0.6996	0.4683	0.7077	0.6506	0.7624	0.7767	0.7844	0.7884	0.8849	0.7154	0.6351	0.7271	0.5641	0.8075	0.7632	0.6979	0.7175	0.8341	0.7023	0.7315	0.6036	0.7639	-0.3261	0.6446	0.8324	0.3537	0.7596	0.7523	0.0607	0.7338	0.7137	0.7071	0.8349	0.8425	0.633	0.1082	0.4775	0.7174	0.7459	0.6875	0.8012	0.7446	0.8099	0.642	0.6523	0.2892	0.5595	0.38	0.7234	0.6518	0.2739	0.7142	0.8818	0.4606	0.8007	0.5463	0.7207	0.6581	0.614	0.5771	0.7358	0.9017	0.5734	0.5639	0.5937	0.3055	0.6033	0.5932	0.8655	0.7334	0.8514	0.8063	0.7876	0.3609	0.8283	0.8279	0.7355	0.6534	0.8164	0.7035	0.4818	0.3331	0.7265	0.6434	-0.2679	0.6253	0.6835	0.8174	0.5233	0.7144	0.6405	0.7748	0.7346	0.4947	0.106	0.6071	0.7331	0.7648	0.5392	0.523	0.7269	0.6886	0.658	0.6098	0.8881	0.7577	0.8217	0.6824	0.8603	0.8747	0.785	0.9269	0.8727	0.632	0.7525	0.6914	0.6251	0.0749
Vitellogenin II precursor (Major vitellogenin) [Contains: Lipovitellin I (LVI); Phosvitin (PV); Lipovitellin II (LVII); YGP40]_571	0.2207	0.0311	0.573	0.0529	-0.0553	0.0355	0.0063	0.0875	0.6023	0.6871	-0.0388	0.0181	0.6824	0.2293	0.0871	0.0274	0.0393	0.2411	0.0837	0.0764	0.0123	0.4324	-0.3928	0.1932	-0.038	-0.1141	-0.0037	0.7046	-0.1182	0.5002	-0.0422	0.44	0.5097	0.1781	-0.0232	0.238	0.0787	0.5391	0.2337	0.1416	0.0243	0.6435	-0.0951	0.0369	-0.1757	0.0305	-0.2005	0.6053	0.5388	-0.4409	0.343	0.13	0.0923	0.3728	0.1811	0.4971	0.477	0.2257	0.7083	0.396	0.4729	0.0896	0.4725	0.1511	0.4435	0.1259	0.4726	0.4076	0.0924	0.1642	0.3801	0.4846	0.467	0.3443	0.2522	0.1229	0.1473	0.6558	0.3104	0.2399	0.5152	0.2042	0.327	0.376	0.5183	0.4881	0.6594	0.3263	0.5374	0.4231	0.4511	0.4806	0.5264	0.1817	0.5395	0.1583	0.2616	0.4212	0.2946	1	0.5713	0.5858	0.5554	0.5873	0.3933	0.5009	0.3426	0.1497	0.5207	0.0118	0.0499	0.649	-0.0742	0.3717	0.386	0.2549	-0.2017	0.4311	0.3015	0.2627	0.3805	0.1155	0.3703	-0.1278	0.027	0.2914	0.4278	-0.2251	0.2898	0.0329	-0.0788	0.0018	0.3447	0.3689	0.2966	0.3524	0.2736	0.3924	0.1941	0.3952	0.4154	0.4623	0.1876	0.344	0.1838	0.3053	0.1362	0.2927	0.4187	0.2052	0.3718	-0.0098	0.5413	0.4874	0.1509	0.2422	0.1415	0.1002	0.2834	0.2878	0.0493	0.4848	0.4225	0.0643	-0.0086	0.2414	0.0344	0.1412	0.2209	0.3492	0.3454	-0.1344	-0.0332	0.5729	0.0848	0.2847	0.4216	0.432	0.4663	0.1235	0.2396	0.0282	-0.1499	0.3239	0.4604	0.2517	0.421	0.0421	0.392	0.2987	0.3549	0.2272	0.4677	-0.0689	0.1139	0.4836	0.3036	0.1045	0.2632	0.126	0.27	0.5217	0.6766	0.2553	-0.0125	0.1133	0.2297	0.26	0.2379	0.537	0.6906	0.2208	0.2234	0.0186	-0.031	0.3193	0.2104	0.5301	0.6163	0.2025	0.0114	-0.1703	0.207	0.2179	0.1193	-0.0525	-0.0376	0.517	0.2979	0.1278	-0.0431	0.3944	-0.1347	-0.0165	-0.0163	-0.0817	-0.1199	-0.033	-0.0491	0.1312	-0.0732	0.274	0.4779	0.3723	0.1181	0.3183	0.1467	0.4998	0.2422	0.2725	0.0872	0.0671	0.0157	-0.1268	-0.0098
Voltage-dependent anion-selective channel protein 1 (VDAC-1) (mVDAC1) (mVDAC5) (Outer mitochondrial membrane protein porin 1) (Plasmalemmal porin)_1156	0.5743	0.4105	0.4553	0.3526	0.1517	0.3876	0.2157	0.421	0.423	0.5941	0.3005	0.4502	0.5395	0.5791	0.4363	0.3778	0.3802	0.0136	0.004	-0.0903	-0.1376	0.6061	-0.3174	-0.0324	0.3154	0.154	0.2323	0.662	0.2711	0.4333	0.0969	0.7549	0.8061	0.4539	0.2958	0.4568	0.4457	0.7074	0.1507	-0.257	-0.2558	0.5701	-0.3133	-0.2313	-0.1761	-0.0973	-0.4857	0.3482	0.3158	-0.4204	0.0151	-0.4197	-0.1078	0.32	0.4468	0.6342	0.7978	0.4596	0.5082	0.7858	0.6922	0.4128	0.8216	0.5855	0.7951	0.5497	0.2817	0.4681	0.4426	0.6024	0.6947	0.7582	0.763	0.6442	0.6349	0.5532	0.5719	0.5246	0.5415	0.3971	0.7073	0.5001	0.7918	0.6787	0.6801	0.8607	0.4203	0.7184	0.4466	0.7496	0.697	0.8093	0.7256	0.6277	0.8419	0.4982	0.588	0.599	0.742	0.5713	1	0.705	0.6927	0.7335	0.7077	0.6367	0.7957	0.2619	0.445	0.3546	-0.0641	0.5588	-0.2485	0.5574	0.7361	0.1199	0.1371	0.5371	0.6474	0.5191	0.6336	0.4152	0.3943	0.3073	0.4	0.6527	0.7283	-0.1837	0.65	0.288	0.199	0.3199	0.5651	0.4806	0.4645	0.7197	0.3892	0.6698	0.4894	0.7592	0.7311	0.7465	0.5643	0.6624	0.5398	0.7017	0.6286	0.6056	0.7475	0.3923	0.7051	0.3883	0.7944	0.7605	0.5508	0.4966	0.5539	0.4846	0.5085	0.0798	0.3958	0.7314	0.5356	0.5818	0.5218	0.3097	0.5129	0.5167	0.6018	0.7039	0.6767	0.251	-0.0123	0.6232	0.5373	0.571	0.6713	0.7143	0.78	0.5805	0.3927	0.5037	0.1475	0.6498	0.5661	0.6239	0.725	0.2798	0.7424	0.7248	0.5834	0.6693	0.752	0.4116	0.4345	0.7171	0.4677	0.5472	0.6605	0.5682	0.6094	0.7425	0.5821	0.6415	0.4204	0.5794	0.5947	0.6813	0.6609	0.8512	0.5787	0.7311	0.5975	0.4253	0.3104	0.5259	0.7355	0.6185	0.5567	0.5088	0.3666	-0.2832	0.5485	0.5474	0.5882	0.3022	0.3887	0.8043	0.7238	0.5533	0.3159	0.4705	0.3015	0.508	0.4057	0.2322	0.2564	0.4051	0.3839	0.4895	0.3296	0.7016	0.7724	0.6909	0.5189	0.7113	0.6045	0.8425	0.6704	0.6591	0.3724	0.4465	0.4587	0.2527	0.258
Xaa-Pro dipeptidase (EC 3.4.13.9) (X-Pro dipeptidase) (Proline dipeptidase) (Prolidase) (Imidodipeptidase) (Peptidase 4)_6431	0.6502	0.5479	0.7954	0.4038	0.3714	0.6168	0.481	0.472	0.6884	0.719	0.5059	0.5679	0.6859	0.4922	0.6268	0.436	0.5562	-0.0358	0.1628	-0.0735	-0.1581	0.6642	-0.1734	-0.0552	0.566	0.2858	0.3586	0.8083	0.2852	0.5084	0.3513	0.8397	0.7876	0.5674	0.4818	0.5385	0.545	0.5274	0.2367	-0.2879	-0.1	0.3596	-0.2742	-0.0384	-0.1643	-0.1248	-0.2893	0.5355	0.5092	-0.2249	0.2378	-0.3068	-0.1489	0.6649	0.6389	0.5484	0.7399	0.5967	0.7312	0.6483	0.7759	0.5369	0.7349	0.6937	0.8031	0.597	0.31	0.7205	0.5333	0.6326	0.6304	0.8125	0.8556	0.7412	0.6689	0.6511	0.6831	0.5552	0.6025	0.4166	0.7673	0.6572	0.7295	0.5698	0.628	0.7684	0.6485	0.7801	0.4418	0.8074	0.7633	0.6521	0.6229	0.6171	0.8082	0.5805	0.6523	0.7285	0.7653	0.5858	0.705	1	0.5911	0.8812	0.7663	0.457	0.7527	0.3735	0.7207	0.4289	-0.1324	0.3885	-0.0558	0.616	0.7557	0.0334	0.2618	0.4556	0.6655	0.546	0.6447	0.5505	0.2741	0.3747	0.4652	0.6865	0.7381	-0.2077	0.4837	0.4593	0.172	0.4397	0.7625	0.5523	0.6544	0.7564	0.7215	0.671	0.476	0.6516	0.6324	0.7377	0.6392	0.7009	0.6558	0.7525	0.5359	0.518	0.6241	0.5625	0.7241	0.5481	0.6809	0.6618	0.6644	0.5485	0.5453	0.4468	0.6964	-0.0857	0.4825	0.8365	0.4325	0.4968	0.514	0.0945	0.5764	0.5774	0.5402	0.7857	0.7242	0.4301	0.1178	0.5757	0.5579	0.7094	0.6723	0.7367	0.6567	0.5974	0.6358	0.4701	0.1667	0.5067	0.4716	0.6027	0.5256	0.1946	0.5933	0.735	0.4317	0.6334	0.5178	0.5107	0.4799	0.5042	0.5631	0.5246	0.7924	0.351	0.5275	0.619	0.6373	0.4513	0.4206	0.6946	0.6165	0.7013	0.6176	0.7598	0.6081	0.622	0.7502	0.5026	0.4527	0.6492	0.5236	0.538	0.5013	0.5743	0.4406	-0.3771	0.4015	0.582	0.5708	0.3206	0.4122	0.5776	0.63	0.5946	0.2928	0.1664	0.3626	0.4944	0.4554	0.3109	0.2718	0.4148	0.3976	0.4752	0.4005	0.666	0.7301	0.6826	0.5239	0.7002	0.6786	0.6996	0.7185	0.6639	0.4678	0.5843	0.4263	0.362	0.0518
axotrophin [Homo sapiens]_4891	0.4079	0.2699	0.4397	0.2052	-0.1228	0.3811	0.1838	0.264	0.5926	0.5905	0.0765	0.3223	0.5206	0.4536	0.3233	0.2501	0.093	-0.033	-0.1966	0.1804	-0.0849	0.5904	-0.5161	0.1171	0.2034	0.1431	-0.0825	0.6414	0.1827	0.6418	-0.0679	0.7039	0.7361	0.3818	0.07	0.4515	0.5339	0.6874	-0.1513	-0.3013	-0.2792	0.4006	-0.1335	-0.2633	-0.3552	-0.3103	-0.4739	0.5104	0.3959	-0.4109	0.2873	-0.3562	0.0492	0.1959	0.2934	0.6081	0.6696	0.2983	0.6441	0.8044	0.7769	0.4114	0.7643	0.4736	0.751	0.4298	0.4655	0.5573	0.3963	0.4818	0.6099	0.6764	0.7475	0.6663	0.5259	0.4075	0.4604	0.5477	0.5033	0.2648	0.7419	0.3796	0.6242	0.7327	0.7848	0.582	0.4004	0.5537	0.531	0.6915	0.7494	0.7396	0.6432	0.66	0.7526	0.4769	0.4045	0.6047	0.6729	0.5554	0.6927	0.5911	1	0.7332	0.6567	0.6097	0.6715	0.0734	0.6704	0.235	0.0606	0.3715	-0.4338	0.6727	0.6993	0.1128	0.0915	0.7864	0.5448	0.6295	0.612	0.341	0.5886	0.267	0.2009	0.44	0.5515	-0.0475	0.4622	0.3211	0.0386	0.1218	0.5303	0.4004	0.5025	0.6835	0.5112	0.7275	0.5415	0.6778	0.6182	0.6425	0.5319	0.6504	0.5272	0.6225	0.6405	0.5085	0.6605	0.4929	0.724	0.3994	0.7045	0.7457	0.5278	0.4638	0.6339	0.3618	0.6263	-0.103	0.3142	0.6779	0.6362	0.4094	0.3841	0.5003	0.2717	0.3792	0.3927	0.6107	0.7259	0.174	-0.0049	0.6123	0.322	0.4638	0.6715	0.6302	0.7243	0.6142	0.4473	0.3573	-0.0288	0.6959	0.4342	0.528	0.8727	0.5852	0.6338	0.6556	0.6267	0.5455	0.6687	0.3029	0.2238	0.7663	0.3643	0.2899	0.5915	0.6479	0.5612	0.6682	0.5085	0.7424	0.5797	0.474	0.7461	0.478	0.6999	0.7712	0.576	0.548	0.497	0.2168	0.2216	0.6024	0.6172	0.5949	0.5697	0.5754	0.1909	-0.0866	0.5061	0.4791	0.5751	0.2043	0.2596	0.7501	0.6476	0.4758	0.3977	0.4702	0.1554	0.4809	0.2886	0.0718	0.1254	0.2991	0.248	0.4929	0.2044	0.6064	0.7657	0.6988	0.3047	0.6612	0.5779	0.8312	0.5737	0.6315	0.1376	0.3027	0.414	0.2055	0.0388
centromere autoantigen H [Mus musculus]_6815	0.671	0.5063	0.758	0.4362	0.2943	0.5677	0.5347	0.569	0.6513	0.6768	0.5103	0.5932	0.6781	0.4066	0.6068	0.4492	0.5564	-0.1337	-0.0506	-0.1052	-0.3051	0.6967	-0.4457	-0.0882	0.4936	0.278	0.3085	0.782	0.3225	0.6171	0.3227	0.826	0.8125	0.579	0.3816	0.5192	0.5036	0.4994	0.2219	-0.374	-0.2277	0.3586	-0.3657	-0.1582	-0.3009	-0.3128	-0.4207	0.4802	0.423	-0.2824	0.1776	-0.4446	-0.0933	0.5782	0.6393	0.6401	0.7838	0.5924	0.6789	0.6926	0.7914	0.6009	0.7516	0.6767	0.8318	0.6344	0.3766	0.7821	0.6163	0.6396	0.5846	0.8534	0.8724	0.757	0.704	0.668	0.7083	0.5713	0.6699	0.5053	0.8314	0.6486	0.7907	0.5595	0.7012	0.8336	0.5339	0.7317	0.4768	0.888	0.7675	0.7117	0.581	0.5938	0.8525	0.666	0.7009	0.7888	0.8016	0.5873	0.7335	0.8812	0.7332	1	0.794	0.5567	0.7803	0.3667	0.7315	0.4266	-0.1354	0.3614	-0.1312	0.6577	0.8351	-0.0446	0.2334	0.5266	0.7193	0.6213	0.7112	0.5229	0.3105	0.5079	0.5136	0.7341	0.7356	-0.2767	0.5179	0.4464	0.2479	0.5374	0.753	0.59	0.7995	0.8404	0.7777	0.7505	0.6499	0.8061	0.6991	0.8567	0.7238	0.8278	0.7141	0.786	0.6517	0.6527	0.7329	0.6522	0.8676	0.6502	0.7933	0.8096	0.7632	0.6163	0.6841	0.5228	0.8012	-0.0314	0.604	0.8401	0.5094	0.5544	0.5648	0.246	0.6116	0.5722	0.6876	0.8528	0.8128	0.5112	0.2779	0.6898	0.5718	0.8177	0.798	0.8581	0.7862	0.7137	0.6432	0.607	0.2595	0.6722	0.5788	0.7017	0.6484	0.3052	0.6941	0.837	0.6009	0.7028	0.6003	0.5777	0.5452	0.6368	0.6494	0.5541	0.8202	0.46	0.6182	0.6852	0.5881	0.551	0.504	0.7258	0.7376	0.7519	0.7434	0.8727	0.5902	0.713	0.8382	0.5411	0.4606	0.7675	0.633	0.5671	0.5443	0.7465	0.4747	-0.3762	0.4895	0.6686	0.6608	0.4057	0.4529	0.7275	0.68	0.7199	0.3389	0.2845	0.3444	0.5073	0.5133	0.3472	0.3257	0.4858	0.468	0.6267	0.4211	0.7311	0.7421	0.8019	0.691	0.6961	0.7511	0.7837	0.7666	0.7316	0.5236	0.6691	0.4997	0.4065	0.0737
"family with sequence similarity 76, member A [Homo sapiens]_725"	0.6972	0.664	0.5508	0.4631	0.493	0.839	0.4497	0.5381	0.417	0.4205	0.5809	0.6105	0.4023	0.4655	0.7441	0.5932	0.6476	-0.2989	-0.0541	-0.0681	-0.3354	0.7074	-0.3029	-0.2957	0.7036	0.4224	0.4761	0.5017	0.362	0.3705	0.3973	0.8745	0.787	0.6827	0.6212	0.5281	0.788	0.5432	0.2309	-0.5644	-0.1093	0.2117	-0.1898	-0.2307	-0.1613	-0.3066	-0.2815	0.219	0.1394	-0.0311	0.1143	-0.5557	-0.2861	0.4096	0.6677	0.6164	0.8673	0.669	0.4445	0.7426	0.8134	0.7063	0.8091	0.8442	0.8916	0.783	0.1374	0.7095	0.7143	0.7816	0.6896	0.8877	0.9153	0.8245	0.8399	0.7541	0.8816	0.2847	0.7209	0.4485	0.7627	0.7267	0.8505	0.7311	0.667	0.7535	0.2162	0.8781	0.3164	0.862	0.8495	0.7536	0.531	0.7115	0.793	0.7696	0.7526	0.7938	0.8765	0.3933	0.7077	0.7663	0.6567	0.794	1	0.4635	0.8701	0.4248	0.5353	0.6143	-0.1616	0.2511	-0.2221	0.7003	0.897	0.002	0.5501	0.5112	0.7213	0.5786	0.7511	0.6947	0.1962	0.5158	0.6874	0.8076	0.7681	-0.0648	0.6365	0.6531	0.5287	0.5539	0.8287	0.5119	0.5722	0.8206	0.6521	0.6344	0.58	0.6919	0.7183	0.7523	0.7731	0.7422	0.8174	0.9089	0.7066	0.5724	0.7556	0.591	0.7846	0.691	0.6789	0.6263	0.8236	0.611	0.7304	0.6939	0.7194	-0.332	0.6869	0.8124	0.3298	0.7531	0.7462	0.0123	0.6761	0.755	0.6938	0.8584	0.8569	0.6123	0.1615	0.4215	0.749	0.6766	0.6249	0.7748	0.7848	0.8191	0.7569	0.676	0.3031	0.5211	0.383	0.7577	0.6036	0.2436	0.7686	0.8215	0.4544	0.8562	0.6037	0.7033	0.6636	0.6213	0.6853	0.6391	0.9138	0.5738	0.5213	0.6424	0.2837	0.5917	0.6284	0.8457	0.6939	0.8295	0.7743	0.7488	0.3726	0.812	0.786	0.6622	0.5976	0.8198	0.7263	0.3936	0.3115	0.7604	0.5856	-0.2504	0.6186	0.6778	0.8249	0.4172	0.612	0.6728	0.8344	0.691	0.4574	0.2039	0.5581	0.7373	0.667	0.4635	0.4303	0.6373	0.5954	0.6047	0.5301	0.8345	0.7496	0.8193	0.6351	0.8894	0.872	0.8294	0.9094	0.9098	0.5652	0.7089	0.6746	0.5828	0.1514
fls485 [Homo sapiens]_5960	0.2129	0.1614	0.1881	0.2312	-0.0718	0.19	-0.02	0.2215	0.2912	0.3427	-0.0215	0.0856	0.4767	0.4439	0.2288	0.1154	0.0087	-0.1015	-0.1783	-0.0625	-0.052	0.2154	-0.4863	-0.088	0.0194	-0.3042	-0.218	0.4842	0.1125	0.3922	-0.0711	0.5385	0.5424	0.0908	0.0221	0.2264	0.3461	0.6808	0.0166	-0.1999	-0.1181	0.362	-0.173	-0.2656	-0.3127	-0.1497	-0.3322	0.4406	0.1986	-0.4186	0.2133	-0.2654	0.1702	0.115	0.3603	0.503	0.6514	0.1181	0.5023	0.6124	0.5839	0.4148	0.7089	0.375	0.5382	0.3571	0.6348	0.3447	0.3814	0.353	0.6923	0.4944	0.5473	0.4987	0.3657	0.2882	0.3188	0.5333	0.6568	0.4658	0.72	0.2946	0.4907	0.7004	0.552	0.6596	0.2008	0.3521	0.4357	0.5244	0.4799	0.5694	0.5313	0.5985	0.5678	0.4766	0.4572	0.4943	0.5261	0.5009	0.6367	0.457	0.6097	0.5567	0.4635	1	0.5521	0.2092	0.4145	0.2046	0.0975	0.4072	-0.268	0.6374	0.6718	0.1226	-0.0026	0.6878	0.535	0.3596	0.6174	0.2428	0.5305	0.1609	0.2015	0.3843	0.3493	-0.0815	0.5599	0.1739	0.0513	0.1766	0.5093	0.3043	0.5279	0.7126	0.2847	0.6049	0.3612	0.6099	0.5191	0.4888	0.4279	0.5722	0.2954	0.4564	0.5556	0.5268	0.5893	0.4765	0.653	0.3966	0.5378	0.6166	0.524	0.4717	0.4001	0.2374	0.4258	0.0451	0.1536	0.6664	0.5388	0.3605	0.3804	0.5159	0.3094	0.3224	0.4858	0.5126	0.4973	0.2238	0.2013	0.6555	0.3367	0.4649	0.5353	0.6402	0.718	0.4432	0.2695	0.3764	0.1531	0.6408	0.3358	0.4002	0.7329	0.4406	0.6218	0.5443	0.5761	0.4924	0.7094	0.3131	0.2114	0.7251	0.2739	0.3315	0.3713	0.4542	0.4775	0.6095	0.4302	0.5344	0.3486	0.3301	0.5597	0.5235	0.5817	0.6656	0.4855	0.5376	0.4169	0.2224	0.1238	0.5621	0.5301	0.3386	0.5062	0.4633	0.1634	-0.253	0.3981	0.4609	0.5058	0.1159	0.2295	0.654	0.5661	0.2014	0.2887	0.3161	0.1811	0.2466	0.257	0.0173	-0.0184	0.1844	0.2376	0.3567	0.3162	0.5295	0.6488	0.5278	0.3566	0.5312	0.3908	0.7007	0.4661	0.4888	0.1745	0.1797	0.2732	0.0399	0.023
pseudoautosomal GTP-binding protein-like protein [Homo sapiens]_1577	0.6785	0.6147	0.5159	0.4601	0.4468	0.7213	0.3638	0.5369	0.3798	0.4354	0.498	0.5921	0.374	0.4812	0.6575	0.5717	0.6006	-0.2585	-0.0896	-0.1408	-0.3064	0.6072	-0.3093	-0.2907	0.616	0.291	0.3399	0.5386	0.3757	0.3221	0.3421	0.8456	0.7969	0.6548	0.5194	0.4839	0.6648	0.5612	0.118	-0.4801	-0.1905	0.308	-0.2462	-0.2382	-0.1533	-0.2629	-0.359	0.3264	0.2079	-0.1367	0.0127	-0.5266	-0.2345	0.4691	0.6287	0.6112	0.8053	0.636	0.4596	0.7345	0.8245	0.603	0.8491	0.8108	0.884	0.7695	0.1156	0.6848	0.6802	0.7633	0.7879	0.8762	0.8765	0.8188	0.837	0.7445	0.844	0.3864	0.7041	0.4894	0.765	0.6683	0.9338	0.7602	0.6132	0.8021	0.2361	0.8725	0.396	0.8695	0.8275	0.7601	0.6414	0.7524	0.844	0.7272	0.7414	0.7395	0.8888	0.3426	0.7957	0.7527	0.6715	0.7803	0.8701	0.5521	1	0.4133	0.5658	0.6184	-0.1613	0.3072	-0.1914	0.6564	0.8776	-0.0065	0.4809	0.5562	0.7585	0.5769	0.7097	0.6551	0.3133	0.5738	0.6145	0.7972	0.751	-0.1257	0.7167	0.5278	0.3965	0.5186	0.7532	0.4946	0.6377	0.8217	0.5933	0.6829	0.5791	0.7596	0.7024	0.7605	0.7783	0.749	0.7422	0.8445	0.7325	0.5856	0.7079	0.6359	0.8224	0.6941	0.7725	0.7278	0.7822	0.5872	0.6942	0.5831	0.7068	-0.2344	0.5568	0.8129	0.4354	0.7261	0.7137	0.1587	0.7154	0.7168	0.6596	0.8493	0.8189	0.5614	0.1589	0.5308	0.7361	0.704	0.6771	0.7812	0.7938	0.8151	0.5765	0.6968	0.3071	0.5909	0.4486	0.6506	0.6517	0.2469	0.7461	0.89	0.477	0.8268	0.6265	0.7183	0.5908	0.643	0.608	0.6559	0.8808	0.5926	0.5442	0.5965	0.3375	0.611	0.6	0.7906	0.7033	0.8447	0.7766	0.8094	0.3767	0.8227	0.7725	0.6597	0.569	0.7301	0.7543	0.5356	0.3972	0.7097	0.5412	-0.2775	0.6273	0.7368	0.7945	0.4022	0.6339	0.6807	0.8169	0.7222	0.4913	0.2527	0.5408	0.6976	0.6551	0.4582	0.4655	0.6347	0.6127	0.6594	0.6164	0.848	0.7886	0.8059	0.6927	0.8419	0.8265	0.8383	0.8872	0.8528	0.5542	0.687	0.6742	0.5483	0.1795
"transcription factor B2, mitochondrial [Mus musculus]_1372"	0.3041	0.7484	0.2941	0.6463	0.5692	0.4393	0.3294	0.6492	0.2537	0.1017	0.4675	0.2077	0.1875	0.1594	0.299	0.7104	0.5196	-0.1286	-0.0145	-0.2757	-0.2329	0.1029	-0.2194	-0.2472	0.4168	0.0326	0.1826	0.1971	0.6161	0.0875	0.3496	0.3415	0.2409	0.2578	0.3196	-0.0369	0.1564	-0.0012	0.2608	-0.2988	-0.0947	-0.0033	-0.1617	-0.0567	-0.029	-0.15	-0.1927	0.0202	-0.082	-0.2119	-0.1244	-0.328	-0.3743	0.2285	0.5232	0.1934	0.4789	0.3354	0.238	0.1368	0.2724	0.4642	0.223	0.2935	0.3105	0.6591	0.2254	0.3709	0.3773	0.384	0.2573	0.3683	0.3237	0.3411	0.3704	0.4539	0.5631	0.0772	0.5544	0.6148	0.2773	0.4852	0.3433	0.2066	0.1385	0.2831	0.1047	0.4585	0.1071	0.4105	0.2522	0.2048	0.0469	0.2002	0.2924	0.4568	0.5467	0.35	0.3932	0.1497	0.2619	0.3735	0.0734	0.3667	0.4248	0.2092	0.4133	1	0.2445	0.7066	-0.3749	0.0315	0.0212	0.3535	0.3901	-0.2831	0.3515	0.0039	0.2896	0.1902	0.2905	0.4466	0.1234	0.2653	0.4128	0.4452	0.2275	-0.1299	0.1067	0.3876	0.2098	0.4307	0.3248	-0.0169	0.344	0.3679	0.3075	0.1427	0.0932	0.2211	0.0655	0.2369	0.3965	0.1971	0.3166	0.324	0.0622	0.0658	0.083	0.3003	0.3394	0.3197	0.1106	0.0795	0.3435	0.3363	0.2269	0.0507	0.2714	-0.29	0.1411	0.2929	-0.0155	0.3461	0.3255	-0.1145	0.2904	0.2436	0.3662	0.3824	0.2247	0.3707	0.1937	0.0788	0.4193	0.4211	-0.0041	0.2977	0.2055	0.3103	0.1424	0.3259	0.3045	0.1844	0.0064	0.1353	0.0037	-0.1782	0.2432	0.3353	0.0967	0.2962	0.1032	0.3351	0.3705	-0.0333	0.3085	0.3093	0.372	-0.0783	-0.0925	0.0241	-0.0452	-0.1206	-0.0247	0.3361	0.2176	0.4303	0.1515	0.2544	-0.0473	0.2958	0.4458	0.684	0.5909	0.3957	0.2315	0.0254	0.1133	0.3593	0.6679	-0.3304	0.1953	0.2907	0.3062	0.6634	0.6728	0.1965	0.1768	0.2324	0.5471	-0.0257	0.6873	0.259	0.6112	0.7253	0.6766	0.663	0.6918	0.3596	0.3555	0.4076	0.2492	0.3644	0.3868	0.3679	0.3043	0.2162	0.4756	0.4041	0.7306	0.4531	0.5922	0.6234	0.2646
transmembrane protein 67 [Mus musculus]_6779	0.406	0.3246	0.5633	0.2813	0.1123	0.355	0.3211	0.2141	0.6551	0.6253	0.2108	0.2988	0.6718	0.2977	0.4112	0.282	0.2295	-0.0383	0.0247	0.1349	-0.0903	0.5545	-0.3298	0.1308	0.3081	0.2932	-0.0083	0.744	0.1228	0.5308	0.1635	0.6493	0.6084	0.347	0.1863	0.3624	0.4122	0.4375	-0.0644	-0.2494	-0.0954	0.2549	-0.2143	0.0094	-0.2528	-0.207	-0.223	0.6305	0.5555	-0.2307	0.4943	-0.1909	0.0793	0.3805	0.3575	0.2469	0.5384	0.3488	0.7544	0.4899	0.6818	0.336	0.5868	0.463	0.6346	0.4423	0.4129	0.5767	0.3171	0.389	0.4423	0.6623	0.6705	0.642	0.3536	0.3594	0.4387	0.4853	0.45	0.3252	0.6819	0.3923	0.4483	0.5106	0.5375	0.4686	0.5205	0.5264	0.3913	0.6082	0.6004	0.4176	0.4755	0.5008	0.6374	0.3776	0.3946	0.5805	0.5491	0.5207	0.445	0.7207	0.6704	0.7315	0.5353	0.4145	0.5658	0.2445	1	0.2337	0.0049	0.187	-0.1176	0.5403	0.5726	0.0455	0.1453	0.5431	0.3875	0.5874	0.4145	0.299	0.4067	0.2228	0.1825	0.3263	0.5328	-0.0335	0.2669	0.3479	-0.0667	0.1074	0.5931	0.3428	0.6152	0.5495	0.7057	0.5632	0.4002	0.5074	0.3859	0.562	0.447	0.5077	0.4446	0.5544	0.4023	0.3129	0.4304	0.4709	0.5895	0.4344	0.4471	0.5501	0.4382	0.5025	0.5163	0.1117	0.6433	-0.1304	0.1936	0.6782	0.4564	0.3417	0.2917	0.2662	0.221	0.3003	0.2493	0.5832	0.5391	0.1787	-0.03	0.5339	0.1487	0.527	0.5768	0.4901	0.4648	0.509	0.4779	0.2327	-0.1926	0.5201	0.2013	0.299	0.539	0.3323	0.3607	0.5434	0.4447	0.3414	0.3978	0.246	0.1478	0.4242	0.3009	0.175	0.5489	0.3007	0.3978	0.4515	0.4713	0.388	0.3534	0.4058	0.6324	0.3743	0.5111	0.5631	0.5471	0.2991	0.472	0.2473	0.2872	0.5568	0.331	0.4545	0.5346	0.5093	0.1988	-0.2509	0.2336	0.3576	0.4034	0.1557	0.2519	0.4631	0.4315	0.373	0.3261	0.236	0.1682	0.3133	0.2798	0.1014	0.1531	0.2726	0.2049	0.3758	0.1633	0.5161	0.6093	0.5139	0.2126	0.4955	0.4803	0.5775	0.4795	0.5232	0.1855	0.3397	0.3728	0.2616	0.0021
Alcohol dehydrogenase [NADP+] (EC 1.1.1.2) (Aldehyde reductase) (Aldo-keto reductase family 1 member A1) (3-DG-reducing enzyme)_1370	0.4674	0.8452	0.2816	0.7145	0.4904	0.6653	0.2512	0.6453	0.0892	-0.0165	0.4202	0.4213	-0.001	0.213	0.4714	0.793	0.5714	-0.4246	-0.0524	-0.2104	-0.3423	0.2524	-0.1613	-0.4244	0.5668	0.1444	0.3072	0.0997	0.5239	0.0445	0.35	0.4578	0.3403	0.4173	0.4113	0.1252	0.4012	0.0879	0.1549	-0.5923	-0.248	-0.1506	-0.1985	-0.269	-0.021	-0.2198	-0.3282	-0.0254	-0.1721	-0.1066	-0.182	-0.5932	-0.4852	0.2141	0.6148	0.3574	0.5381	0.5347	0.1576	0.296	0.4288	0.5262	0.4388	0.4956	0.5389	0.8335	0.0047	0.3935	0.6055	0.667	0.4507	0.5189	0.5067	0.5433	0.6313	0.5975	0.7244	0.0579	0.5786	0.5715	0.4024	0.4815	0.6003	0.3963	0.3361	0.3551	-0.0811	0.6081	0.0667	0.538	0.4147	0.4223	0.2127	0.4222	0.4212	0.6959	0.5624	0.4409	0.6	0.0118	0.3546	0.4289	0.235	0.4266	0.6143	0.2046	0.6184	0.7066	0.2337	1	-0.2814	-0.1372	-0.2078	0.4676	0.5638	-0.1838	0.6166	0.1209	0.4284	0.2556	0.5188	0.7461	0.0868	0.604	0.556	0.6559	0.3474	-0.062	0.334	0.5964	0.5288	0.5463	0.4827	0.0949	0.4034	0.4466	0.401	0.1909	0.3856	0.3519	0.3628	0.3801	0.6767	0.3578	0.5154	0.5144	0.3976	0.2472	0.2703	0.3416	0.4465	0.5238	0.2532	0.2398	0.6035	0.4092	0.4494	0.3554	0.4209	-0.505	0.3852	0.375	0.0314	0.575	0.5427	-0.0303	0.545	0.5213	0.4878	0.5464	0.4916	0.5885	0.2612	0.1359	0.631	0.4998	0.1739	0.4172	0.3609	0.5732	0.3979	0.5655	0.4635	0.2192	-0.0116	0.3527	0.1874	0.0153	0.512	0.5398	0.1452	0.632	0.2756	0.5529	0.5353	0.2438	0.4078	0.5522	0.5722	0.2655	0.1438	0.1671	-0.0791	0.2196	0.3674	0.558	0.3457	0.6248	0.3942	0.3517	-0.171	0.5692	0.5745	0.8259	0.8149	0.5883	0.5353	0.1417	0.0868	0.5403	0.7086	-0.24	0.5425	0.5372	0.5765	0.5529	0.8675	0.3268	0.4821	0.4732	0.7094	0.0179	0.8157	0.523	0.7969	0.7629	0.7693	0.8234	0.8287	0.4453	0.6162	0.6933	0.3599	0.4082	0.5082	0.5879	0.5195	0.3729	0.7198	0.6477	0.754	0.6391	0.8245	0.8382	0.2282
Complement factor H precursor (H factor 1)_5396	-0.3364	-0.329	-0.1301	-0.1654	-0.4275	-0.2731	-0.2863	-0.2031	0.1344	0.1335	-0.4043	-0.3774	0.2143	0.0093	-0.1706	-0.3657	-0.4034	0.5034	0.2298	0.5192	0.4423	0.0746	0.0784	0.4126	-0.3033	-0.0894	-0.1511	0.0149	-0.2877	0.0635	-0.1074	-0.0269	0.0376	-0.1602	-0.1731	0.0731	-0.0838	0.2887	-0.0532	0.3417	0.29	0.3735	0.3088	0.3114	0.1825	0.3468	0.3498	0.0369	0.3675	0.0627	0.3729	0.3754	0.5432	-0.2051	-0.3611	-0.3203	-0.063	-0.3258	0.0935	-0.174	0.0207	-0.455	0.052	-0.2153	-0.1109	-0.3226	0.1211	-0.2169	-0.5146	-0.3481	0.0082	-0.0804	-0.076	-0.215	-0.267	-0.2217	-0.2896	0.0937	-0.2033	-0.2973	-0.1762	-0.3122	-0.247	0.1966	0.0275	0.01	-0.0049	-0.311	0.3168	-0.2622	-0.0452	-0.153	0.1941	0.0677	-0.1224	-0.332	-0.2806	-0.0873	-0.1567	0.0499	-0.0641	-0.1324	0.0606	-0.1354	-0.1616	0.0975	-0.1613	-0.3749	0.0049	-0.2814	1	0.276	0.3007	0.1035	-0.1982	0.5922	-0.1306	0.2729	-0.1839	-0.1039	-0.0619	-0.0626	0.3037	-0.2128	-0.1462	-0.2604	0.1434	0.5453	-0.1479	-0.4018	-0.3064	-0.3724	-0.0397	0.1152	-0.1483	-0.1696	-0.2979	-0.0365	-0.2504	-0.1749	-0.0795	-0.0703	-0.3068	-0.2319	-0.3045	-0.2149	-0.1025	-0.2057	-0.1207	-0.2509	-0.1784	-0.3487	-0.0219	-0.0202	-0.1913	-0.3539	-0.3068	-0.1816	-0.0741	0.3844	-0.2924	-0.0264	0.0171	-0.4192	-0.2505	0.1593	-0.2967	-0.3222	-0.306	-0.2793	-0.2394	-0.4465	-0.2057	0.0325	-0.3383	-0.3091	-0.025	-0.0853	-0.0121	-0.2177	-0.1515	-0.4299	-0.4912	-0.0571	0.1023	-0.1836	0.1572	0.1122	-0.125	-0.2505	0.0532	-0.2656	-0.0111	-0.347	-0.3739	0.0776	-0.3028	-0.2033	-0.2688	-0.2093	-0.0142	0.1777	0.063	-0.0403	-0.3016	-0.3527	-0.0833	-0.3073	-0.1154	0.0348	0.176	-0.3111	-0.3024	-0.3148	-0.2721	-0.2481	-0.1828	0.2799	0.0672	-0.2982	-0.3042	0.428	-0.059	-0.0395	-0.2257	-0.2957	-0.3358	-0.0379	-0.1317	-0.2423	-0.1531	0.1804	-0.27	-0.2134	-0.3457	-0.303	-0.2743	-0.3558	-0.3553	-0.1417	-0.2825	-0.1195	0.2422	-0.0973	-0.2909	-0.1329	-0.1435	0.0148	-0.2215	-0.1639	-0.3146	-0.2954	-0.2784	-0.3008	0.0084
DNA topoisomerase I (EC 5.99.1.2)_4124	0.1087	-0.1155	0.4447	-0.2307	-0.1757	-0.0795	-0.221	0.0098	0.481	0.6223	-0.1183	-0.0808	0.511	0.2918	-0.0594	-0.09	-0.0676	0.4526	0.2466	0.0861	0.2723	0.4203	-0.0838	0.3127	-0.1309	-0.1701	-0.0657	0.526	-0.0819	0.4288	-0.0323	0.3916	0.5353	0.223	-0.006	0.3554	0.0163	0.6061	0.3076	0.4676	0.318	0.8697	0.1431	0.3022	0.1224	0.3208	0.0939	0.4067	0.5304	-0.2284	0.0921	0.3967	0.2984	0.2717	-0.0473	0.246	0.3423	0.0393	0.4859	0.3271	0.4022	-0.1308	0.4382	0.1117	0.3227	-0.0751	0.2633	0.2179	-0.1654	-0.0201	0.3234	0.2808	0.3238	0.1076	0.1283	0.1046	0.0368	0.6464	0.0107	0.0102	0.285	0.069	0.2211	0.3798	0.3949	0.5033	0.5626	0.2169	0.599	0.2909	0.4366	0.4011	0.6445	0.2297	0.5209	-0.1147	0.0889	0.2687	0.1797	0.649	0.5588	0.3885	0.3715	0.3614	0.2511	0.4072	0.3072	0.0315	0.187	-0.1372	0.276	1	0.2788	0.2282	0.2926	0.423	-0.2435	0.4876	0.4043	0.0902	0.2989	0.0069	0.5582	-0.081	0.0214	0.2395	0.4709	-0.0447	0.2881	-0.2776	-0.2092	-0.1256	0.2598	0.5483	0.1428	0.2374	-0.0309	0.436	0.1166	0.3935	0.3722	0.4155	0.0489	0.2479	0.0343	0.1519	0.0419	0.2586	0.3912	0.0901	0.311	-0.1885	0.6093	0.5032	-0.0209	-0.0323	-0.0075	0.032	0.0678	0.55	0.028	0.3463	0.4831	-0.0963	-0.1449	0.2908	0.017	0.0347	0.0892	0.1708	0.1594	-0.3165	-0.0668	0.5134	0.0511	0.0698	0.3634	0.3886	0.4809	0.0022	0.0539	-0.1043	-0.1651	0.3678	0.692	0.2781	0.3784	0.0099	0.2968	0.2056	0.2406	0.1083	0.4384	-0.1218	0.0165	0.3809	0.2515	0.1239	0.1542	0.0172	0.2878	0.4277	0.6186	0.2394	-0.1331	0.0642	0.1038	0.1357	0.2218	0.5777	0.575	0.1287	0.0877	-0.1134	-0.2368	0.0346	0.1569	0.6109	0.5067	-0.0753	-0.0647	-0.0756	0.1919	0.1752	-0.0324	-0.0649	-0.2106	0.4607	0.2472	0.1614	-0.1941	0.3821	-0.1588	-0.1289	-0.2133	-0.0995	-0.2183	-0.2023	-0.1794	0.0809	-0.1715	0.1404	0.5719	0.3567	0.1715	0.195	0.087	0.4792	0.1061	0.1264	-0.0173	-0.0947	-0.1727	-0.2252	0.0052
Guanidinoacetate N-methyltransferase (EC 2.1.1.2)_5543	-0.0376	-0.096	0.2033	-0.1318	0.103	-0.1168	0.0744	0.0081	0.0381	0.0545	0.1691	-0.1585	0.0403	-0.3494	0.0006	-0.1056	0.055	0.3135	0.2669	0.0284	0.0998	0.0467	0.2498	0.1328	0.0335	0.028	0.1395	-0.0665	-0.0278	-0.0635	0.5459	-0.0816	-0.1599	0.2546	0.2553	0.0549	-0.2919	-0.2508	0.5114	0.5197	0.4924	0.2968	0.2119	0.778	0.6042	0.5524	0.6407	-0.0736	0.2475	0.4658	0.0213	0.494	0.3098	0.3118	-0.0049	-0.4273	-0.225	0.0241	-0.0841	-0.4589	-0.1525	-0.2788	-0.3314	-0.1408	-0.2949	-0.2273	-0.2897	-0.0493	-0.384	-0.178	-0.307	-0.0992	-0.1693	-0.2527	-0.2248	0.0819	-0.0653	-0.0519	-0.1635	-0.0405	-0.2787	-0.1105	-0.2745	-0.302	-0.457	-0.0704	0.0741	-0.1578	0.0823	-0.1483	-0.0839	-0.4382	-0.1775	-0.3652	-0.2344	-0.3373	-0.1163	-0.1439	-0.2174	-0.0742	-0.2485	-0.0558	-0.4338	-0.1312	-0.2221	-0.268	-0.1914	0.0212	-0.1176	-0.2078	0.3007	0.2788	1	-0.209	-0.2347	0.2474	0.0888	-0.2674	-0.0916	-0.1466	-0.1804	0.0052	-0.1112	0.0524	0.1616	-0.0654	0.1436	0.2012	-0.1412	-0.2275	-0.0353	0.0954	0.0373	0.3148	-0.0869	-0.2347	-0.0762	-0.1879	-0.2381	-0.1886	-0.253	-0.0269	-0.2797	-0.2096	-0.103	-0.1653	-0.4688	-0.2773	-0.3157	-0.0682	-0.1627	-0.2098	-0.1022	-0.1464	-0.2317	-0.2517	-0.3223	-0.2078	-0.0545	0.4295	-0.0114	-0.1126	-0.2869	-0.2925	-0.2342	-0.3837	0.0187	-0.2135	-0.1965	-0.1931	-0.3925	-0.1545	0.1321	-0.1504	-0.1512	-0.0883	-0.2157	-0.0942	-0.2642	-0.2896	-0.0865	-0.3088	-0.0573	-0.1885	0.2152	-0.1169	-0.4691	-0.5399	-0.4554	-0.1956	-0.3569	-0.323	-0.4466	-0.1168	0.056	-0.5013	-0.022	-0.0208	-0.1368	-0.6197	-0.3057	-0.3253	-0.0943	-0.5441	-0.5147	-0.1029	-0.3375	-0.1948	-0.3387	-0.0996	-0.1163	-0.3128	-0.1189	-0.0509	-0.1416	-0.3029	-0.4736	0.0799	-0.2804	-0.3235	-0.0111	0.1477	-0.2521	-0.1533	-0.3498	-0.0142	-0.2126	-0.4495	-0.4263	0.0184	-0.4615	-0.2165	-0.0961	-0.3283	-0.1532	0.1407	-0.0995	-0.1879	-0.1516	-0.1039	-0.2036	-0.1961	-0.1411	-0.1213	0.0725	-0.3324	-0.1393	-0.3119	-0.1845	-0.2727	0.0848	0.0225	-0.3527	0.0109	0.0469
Spindle assembly checkpoint kinase (EC 2.7.1.37) (Aurora kinase)_6570	0.382	0.5028	0.4023	0.4619	0.1663	0.5891	0.231	0.5328	0.4624	0.4482	0.3099	0.2575	0.5407	0.5087	0.5398	0.4338	0.2999	-0.0898	0.0632	0.1297	0.0304	0.47	-0.2767	-0.1552	0.4385	0.0747	0.0869	0.4883	0.4262	0.505	0.3013	0.7977	0.718	0.3582	0.4065	0.3645	0.503	0.6347	0.2233	-0.4003	0.0941	0.1872	0.0464	-0.1547	-0.1312	-0.1676	-0.1694	0.4464	0.3797	-0.1375	0.421	-0.4508	0.1675	0.3176	0.4185	0.4678	0.7413	0.2801	0.6054	0.6543	0.6706	0.535	0.7766	0.5273	0.7378	0.5393	0.3721	0.5063	0.3914	0.4813	0.7133	0.6651	0.7842	0.6806	0.5458	0.5219	0.6013	0.4756	0.7301	0.4167	0.6893	0.3798	0.5641	0.726	0.551	0.5992	0.1813	0.542	0.3598	0.5881	0.631	0.5692	0.5042	0.7002	0.6123	0.6012	0.6512	0.6484	0.747	0.3717	0.5574	0.616	0.6727	0.6577	0.7003	0.6374	0.6564	0.3535	0.5403	0.4676	0.1035	0.2282	-0.209	1	0.7129	0.2253	0.4121	0.6504	0.5207	0.4072	0.6203	0.616	0.3741	0.3698	0.4825	0.5634	0.5778	0.194	0.3735	0.4406	0.1284	0.2592	0.7032	0.3406	0.4865	0.7417	0.4757	0.6103	0.243	0.5271	0.4556	0.497	0.5347	0.6339	0.5085	0.6304	0.595	0.4614	0.5737	0.5377	0.6791	0.4449	0.4623	0.5166	0.6022	0.5452	0.4316	0.3868	0.6213	-0.3609	0.3051	0.7019	0.4472	0.4459	0.4918	0.1728	0.347	0.4703	0.486	0.5798	0.6231	0.39	0.1328	0.4841	0.4225	0.5107	0.5702	0.6645	0.6721	0.5949	0.452	0.3792	0.0943	0.5274	0.2062	0.5443	0.6946	0.3306	0.6405	0.6227	0.5186	0.5827	0.5943	0.4405	0.434	0.5781	0.3308	0.5659	0.6342	0.3768	0.4556	0.5657	0.3901	0.4744	0.4011	0.5797	0.5923	0.664	0.679	0.6894	0.3925	0.572	0.5713	0.4855	0.4408	0.7643	0.468	0.4778	0.3593	0.5927	0.5002	-0.1886	0.4685	0.592	0.5989	0.4277	0.4554	0.6036	0.6629	0.3843	0.4676	0.1582	0.3706	0.4738	0.5276	0.3333	0.2501	0.4186	0.4455	0.4394	0.3777	0.6729	0.716	0.6283	0.3969	0.7959	0.6251	0.7393	0.7163	0.7426	0.4365	0.4848	0.4385	0.3866	0.018
UnAn_21074_2772	0.724	0.5764	0.5207	0.414	0.3536	0.7445	0.4047	0.5005	0.4503	0.4423	0.5098	0.6115	0.4487	0.5482	0.6956	0.5417	0.5536	-0.3221	-0.1129	-0.1203	-0.3051	0.6773	-0.3303	-0.2673	0.5959	0.2725	0.3379	0.5951	0.3514	0.455	0.365	0.881	0.8204	0.6372	0.5263	0.5775	0.7017	0.5727	0.2063	-0.558	-0.1949	0.2275	-0.2666	-0.2098	-0.199	-0.297	-0.3512	0.3277	0.1635	-0.109	0.0821	-0.5841	-0.198	0.3851	0.6939	0.6303	0.8486	0.5882	0.4696	0.7951	0.7879	0.7148	0.8528	0.7788	0.8811	0.7583	0.2945	0.7037	0.7241	0.7346	0.7124	0.8273	0.8984	0.8451	0.7927	0.7248	0.812	0.4219	0.7532	0.5515	0.8745	0.6571	0.8472	0.7337	0.6974	0.8255	0.249	0.8173	0.3542	0.8869	0.8243	0.8076	0.5806	0.7644	0.8507	0.7793	0.7398	0.8232	0.8639	0.386	0.7361	0.7557	0.6993	0.8351	0.897	0.6718	0.8776	0.3901	0.5726	0.5638	-0.1982	0.2926	-0.2347	0.7129	1	-0.0034	0.4719	0.6093	0.8405	0.6213	0.8736	0.5932	0.3269	0.6119	0.6417	0.8069	0.739	-0.1216	0.7542	0.5905	0.4402	0.5397	0.8568	0.5762	0.728	0.9227	0.6929	0.7814	0.6584	0.8262	0.7521	0.8086	0.8521	0.8613	0.7915	0.891	0.7699	0.6886	0.8083	0.6596	0.9074	0.7432	0.7483	0.7633	0.8503	0.6847	0.7857	0.6338	0.7123	-0.2711	0.6958	0.8365	0.4784	0.7301	0.753	0.198	0.7296	0.8079	0.732	0.8987	0.8644	0.6359	0.2952	0.6108	0.7328	0.759	0.7229	0.8613	0.8642	0.8478	0.7625	0.7374	0.3705	0.6748	0.4192	0.7948	0.7006	0.3805	0.8204	0.9154	0.5771	0.8742	0.6906	0.7397	0.6218	0.7313	0.6479	0.6472	0.8851	0.6506	0.6763	0.6676	0.3669	0.7126	0.6734	0.8626	0.7846	0.8771	0.8791	0.851	0.4331	0.8731	0.8316	0.6042	0.5412	0.8426	0.7913	0.4191	0.4463	0.7713	0.5473	-0.2954	0.6096	0.7455	0.8689	0.3633	0.5735	0.7456	0.8501	0.7045	0.4525	0.2503	0.5262	0.6611	0.6253	0.3834	0.3426	0.5781	0.5631	0.6124	0.5989	0.8549	0.7789	0.8404	0.7132	0.8401	0.8482	0.885	0.8797	0.8432	0.5147	0.6705	0.6168	0.5003	0.0972
UnAn_22766_3009	-0.0955	-0.2314	0.0518	-0.2166	-0.2961	-0.0998	-0.2973	-0.2135	0.231	0.2369	-0.277	-0.285	0.2585	0.2881	-0.0731	-0.1543	-0.228	0.4881	0.4176	0.5808	0.5603	0.356	0.1981	0.3823	-0.1509	-0.0215	-0.0005	0.1559	-0.1815	0.1122	0.0741	0.1757	0.2316	-0.0536	0.0671	0.2026	-0.1099	0.3614	0.1571	0.2238	0.3425	0.4092	0.3298	0.3719	0.3317	0.4794	0.3259	0.2193	0.4527	0.1136	0.2973	0.2975	0.3124	-0.0163	-0.2559	-0.1454	0.0231	-0.3261	0.2373	-0.0271	0.0455	-0.3608	0.1795	-0.1752	0.0532	-0.2505	-0.0363	-0.2323	-0.4375	-0.1783	0.1396	-0.0318	0.0661	-0.0769	-0.1766	-0.132	-0.2214	0.2442	-0.1505	-0.1822	-0.0658	-0.3098	-0.1355	0.249	0.0657	0.104	0.0906	-0.0713	0.278	-0.0512	0.1495	0.0248	0.3746	0.0691	0.091	-0.2687	-0.21	-0.0064	-0.1029	0.2549	0.1199	0.0334	0.1128	-0.0446	0.002	0.1226	-0.0065	-0.2831	0.0455	-0.1838	0.5922	0.423	0.2474	0.2253	-0.0034	1	0.071	0.3637	0.0229	-0.0413	0.1014	0.0078	0.3499	-0.0813	0.0804	-0.0532	0.37	0.5545	0.1189	-0.1101	-0.2674	-0.38	0.0516	0.1384	-0.1751	-0.0676	-0.2523	0.0558	-0.1419	-0.0733	0.0379	0.0471	-0.1397	-0.1002	-0.1809	-0.0815	-0.1146	-0.183	-0.0399	-0.2159	-0.08	-0.4241	0.0073	0.0192	-0.2261	-0.2931	-0.301	-0.1256	-0.1233	0.1211	-0.2355	-0.0423	0.1361	-0.3171	-0.2171	0.0224	-0.2574	-0.0877	-0.2672	-0.1807	-0.1712	-0.4577	-0.2566	0.1059	-0.3221	-0.273	-0.001	-0.0421	0.0338	-0.2102	-0.057	-0.366	-0.4181	-0.0273	0.0624	0.0233	0.1466	-0.0184	0.0328	-0.1225	0.057	-0.0862	0.1638	-0.328	-0.2515	0.1615	-0.2245	-0.0265	-0.122	-0.118	0.1229	0.1705	0.3145	0.068	-0.2508	-0.1619	-0.1049	-0.0711	-0.0504	0.1939	0.1748	-0.1054	-0.1845	-0.2998	-0.1166	-0.118	-0.0571	0.4318	0.2476	-0.2573	-0.0625	0.3464	0.0455	0.0844	-0.1292	-0.2371	-0.2862	0.169	0.057	-0.2224	-0.0527	0.2757	-0.2753	-0.1432	-0.2706	-0.2305	-0.3219	-0.3741	-0.345	-0.1402	-0.1449	-0.0939	0.2584	-0.0855	-0.1927	0.1216	-0.1201	0.2177	-0.0908	-0.0916	-0.2851	-0.1247	-0.2862	-0.2414	0.153
UnAn_23036_3785	0.4778	0.6036	0.1513	0.4582	0.5982	0.7838	0.3554	0.4362	0.0263	-0.1287	0.5697	0.3947	-0.0776	0.1879	0.6407	0.5619	0.6498	-0.3385	0.0764	0.1966	-0.1763	0.4218	0.1237	-0.318	0.7457	0.5028	0.5054	-0.0602	0.3971	-0.0914	0.7016	0.5075	0.2827	0.5607	0.7425	0.3042	0.4914	-0.0085	0.2105	-0.6054	0.04	-0.266	0.0171	0.0659	0.3057	-0.0755	0.1073	-0.1575	-0.0704	0.4796	0.0453	-0.4676	-0.3726	0.1997	0.5201	0.1023	0.4268	0.4622	-0.0062	0.2201	0.3087	0.4534	0.3244	0.4892	0.3938	0.5712	-0.2075	0.2177	0.3884	0.5548	0.2178	0.4322	0.4464	0.5089	0.4724	0.6151	0.6585	-0.227	0.4772	0.3377	0.1827	0.318	0.4138	0.3307	0.1044	0.2598	-0.3195	0.5016	-0.0393	0.3834	0.4542	0.2041	0.137	0.3941	0.195	0.5266	0.5154	0.3666	0.5357	-0.2017	0.1371	0.2618	0.0915	0.2334	0.5501	-0.0026	0.4809	0.3515	0.1453	0.6166	-0.1306	-0.2435	0.0888	0.4121	0.4719	0.071	1	0.0947	0.2572	0.2369	0.4192	0.6592	-0.1666	0.5285	0.7562	0.5164	0.4702	0.3787	0.3548	0.6044	0.5316	0.4117	0.572	0.1921	0.1989	0.3601	0.3208	0.1021	0.1545	0.0882	0.1995	0.3096	0.5338	0.2355	0.5564	0.5726	0.2785	0.0398	0.1619	0.2504	0.2636	0.442	0.0538	0.0675	0.495	0.2485	0.3937	0.3553	0.3561	-0.6354	0.4595	0.2973	-0.1764	0.5151	0.5873	-0.4766	0.4723	0.538	0.2987	0.3907	0.3646	0.4887	0.1101	-0.1384	0.4749	0.3006	0.0188	0.268	0.1693	0.4458	0.4968	0.3767	0.2418	0.0346	-0.2091	0.4404	0.0481	-0.1321	0.2508	0.4135	-0.0943	0.4838	0.0133	0.5458	0.4677	0.0499	0.1973	0.4937	0.543	0.0796	0.0457	0.0572	-0.2465	0.0913	0.3153	0.6103	0.24	0.5474	0.2946	0.2151	-0.3035	0.4537	0.4562	0.5853	0.6772	0.52	0.2641	0.0151	-0.1907	0.4015	0.6255	0.2439	0.3578	0.5052	0.6022	0.361	0.5882	0.1415	0.3634	0.414	0.4285	-0.0794	0.6259	0.5341	0.6709	0.5581	0.4926	0.5516	0.5266	0.2965	0.5782	0.5388	0.2727	0.3452	0.453	0.579	0.5625	0.3004	0.6164	0.5866	0.5216	0.6207	0.5267	0.682	0.194
UnAn_23105_3921	0.1523	0.0704	0.2967	-0.0079	-0.1726	0.226	-0.1307	0.0399	0.5167	0.521	-0.1583	0.0631	0.4691	0.5629	0.2025	0.0344	-0.0751	0.0705	0.0176	0.335	0.2343	0.4558	-0.3558	0.1665	0.0206	-0.0368	-0.1514	0.5418	0.0666	0.6387	-0.1249	0.5906	0.6751	0.1351	0.0463	0.341	0.4438	0.752	-0.1493	-0.1788	0.0325	0.4114	0.0271	-0.1207	-0.2596	-0.1311	-0.1587	0.4902	0.4027	-0.2963	0.3313	-0.155	0.2231	0.0701	0.0961	0.3149	0.56	0.0109	0.6035	0.6578	0.6908	0.2073	0.7021	0.3274	0.5648	0.1914	0.4544	0.3165	0.1844	0.1958	0.5441	0.4623	0.5796	0.4566	0.2617	0.1665	0.2379	0.5424	0.36	0.109	0.6195	0.2221	0.4153	0.7573	0.6513	0.5288	0.3199	0.3656	0.436	0.4705	0.6201	0.5746	0.6884	0.6719	0.6354	0.2758	0.2559	0.4793	0.4591	0.4311	0.5371	0.4556	0.7864	0.5266	0.5112	0.6878	0.5562	0.0039	0.5431	0.1209	0.2729	0.4876	-0.2674	0.6504	0.6093	0.3637	0.0947	1	0.4647	0.4108	0.4706	0.1712	0.739	0.1037	0.139	0.299	0.4915	0.2018	0.3637	0.1509	-0.1481	-0.1394	0.4363	0.3612	0.3619	0.5745	0.2474	0.6249	0.3703	0.5065	0.4632	0.4388	0.3341	0.4916	0.2866	0.407	0.4981	0.3281	0.5356	0.4163	0.5715	0.1937	0.559	0.5853	0.3483	0.2478	0.364	0.2027	0.3951	-0.1081	0.0893	0.5648	0.6775	0.2085	0.2093	0.5159	0.0681	0.2332	0.1737	0.4128	0.5155	-0.0415	-0.0254	0.573	0.1858	0.2191	0.5353	0.4829	0.6643	0.4039	0.327	0.1588	-0.1615	0.5946	0.3373	0.3918	0.8193	0.6149	0.5424	0.4594	0.5101	0.358	0.7164	0.1694	-0.0289	0.6991	0.1858	0.1722	0.3926	0.4505	0.4861	0.6131	0.5805	0.6536	0.4133	0.2951	0.5686	0.3366	0.5781	0.6596	0.5436	0.3734	0.2759	0.0071	0.0171	0.4508	0.4532	0.5159	0.4943	0.3119	0.0057	-0.005	0.3334	0.4206	0.4288	0.0056	0.0377	0.6673	0.5329	0.209	0.3433	0.3774	-0.0051	0.2491	0.0465	-0.1314	-0.0796	0.0143	0.0057	0.2394	0.1539	0.3959	0.7678	0.4817	0.1757	0.5839	0.3721	0.7687	0.3586	0.4474	-0.0584	0.0465	0.189	0.0078	0.0249
UnAn_23470_3631	0.6794	0.3963	0.477	0.2322	0.2525	0.5789	0.4033	0.3994	0.4393	0.4583	0.4729	0.5952	0.3578	0.46	0.622	0.3848	0.4299	-0.1162	-0.0881	-0.2556	-0.2391	0.5957	-0.1841	-0.1881	0.4596	0.1706	0.347	0.5682	0.245	0.4284	0.2731	0.7413	0.7541	0.5474	0.4591	0.542	0.5518	0.5055	0.2476	-0.3588	-0.2046	0.3474	-0.297	-0.1899	-0.2477	-0.2599	-0.3796	0.2382	0.2495	-0.0792	-0.1127	-0.3231	-0.0658	0.5014	0.5985	0.6183	0.6614	0.5232	0.4055	0.6241	0.6265	0.5148	0.7311	0.7318	0.7622	0.5669	0.2429	0.6586	0.6405	0.5937	0.6178	0.679	0.76	0.6623	0.6935	0.6731	0.6952	0.4467	0.5542	0.3595	0.6821	0.6646	0.7323	0.597	0.5182	0.7654	0.3076	0.7203	0.3408	0.8326	0.6989	0.7364	0.4806	0.6666	0.8321	0.5783	0.5437	0.6837	0.687	0.3015	0.6474	0.6655	0.5448	0.7193	0.7213	0.535	0.7585	0.2896	0.3875	0.4284	-0.1839	0.4043	-0.0916	0.5207	0.8405	0.0229	0.2572	0.4647	1	0.5526	0.7433	0.4511	0.3567	0.6772	0.5274	0.7482	0.6795	-0.2363	0.7434	0.4846	0.2988	0.542	0.693	0.6212	0.7307	0.8097	0.6452	0.7766	0.7137	0.8588	0.6887	0.7964	0.6861	0.8245	0.6394	0.7512	0.7124	0.7124	0.7582	0.6342	0.847	0.6037	0.7595	0.7639	0.7001	0.5307	0.6586	0.5545	0.5774	-0.0175	0.6557	0.7283	0.4858	0.5981	0.6121	0.2916	0.7364	0.7408	0.6328	0.8042	0.7234	0.558	0.3819	0.6193	0.6959	0.7322	0.7033	0.831	0.835	0.7002	0.6225	0.6932	0.4537	0.6808	0.5789	0.726	0.6093	0.3136	0.6758	0.8553	0.5827	0.7513	0.5908	0.6538	0.5768	0.6509	0.614	0.5261	0.7757	0.5667	0.6907	0.5519	0.3942	0.6189	0.5768	0.7643	0.6787	0.7763	0.8204	0.8252	0.4343	0.738	0.7544	0.4689	0.3504	0.6335	0.6975	0.4602	0.501	0.6261	0.4152	-0.3266	0.4989	0.5837	0.6677	0.246	0.372	0.6047	0.734	0.7103	0.2814	0.2499	0.3695	0.5597	0.387	0.281	0.1944	0.3976	0.4251	0.6394	0.4215	0.7145	0.6864	0.7756	0.7023	0.6487	0.7763	0.7588	0.7224	0.6642	0.4108	0.5949	0.4282	0.3499	0.0773
UnAn_26804_2269	0.4734	0.337	0.3149	0.3682	0.0684	0.4162	0.573	0.2572	0.4904	0.3889	0.4252	0.3092	0.3926	0.3523	0.5337	0.2837	0.2385	-0.0707	-0.3115	0.0275	-0.2546	0.5588	-0.4283	0.0694	0.3211	0.4904	0.2346	0.5857	0.2653	0.346	0.2069	0.6443	0.5701	0.4017	0.3304	0.4239	0.5909	0.3951	-0.1193	-0.3541	-0.5229	0.208	-0.5565	-0.1819	-0.2511	-0.2572	-0.5107	0.1964	0.242	-0.231	0.1571	-0.4153	-0.1675	0.191	0.565	0.3582	0.533	0.5135	0.397	0.5188	0.632	0.4974	0.5222	0.5723	0.6718	0.5529	0.3308	0.5661	0.5165	0.5635	0.3926	0.7115	0.7048	0.6819	0.4746	0.5555	0.5722	0.1438	0.5589	0.2795	0.6129	0.6303	0.585	0.512	0.4157	0.5164	0.2274	0.6447	0.3237	0.6982	0.6376	0.6084	0.259	0.4873	0.6407	0.4381	0.3666	0.5323	0.615	0.2627	0.5191	0.546	0.6295	0.6213	0.5786	0.3596	0.5769	0.1902	0.5874	0.2556	-0.1039	0.0902	-0.1466	0.4072	0.6213	-0.0413	0.2369	0.4108	0.5526	1	0.5188	0.2505	0.3366	0.4761	0.3005	0.3615	0.602	0.0622	0.5256	0.578	0.1177	0.3074	0.4901	0.2288	0.5078	0.5901	0.6433	0.5059	0.5663	0.6498	0.4541	0.5809	0.3875	0.5106	0.6287	0.7354	0.5453	0.2805	0.4026	0.3191	0.6808	0.5304	0.4994	0.5744	0.5268	0.4423	0.7492	0.2556	0.6314	-0.1561	0.342	0.6921	0.237	0.5807	0.4471	0.3685	0.4586	0.3615	0.28	0.6665	0.6084	0.3166	-0.0916	0.4363	0.272	0.668	0.4416	0.454	0.4492	0.7124	0.5362	0.4814	-0.0133	0.685	0.3068	0.4665	0.5579	0.4658	0.2545	0.6738	0.3856	0.4117	0.3428	0.4227	0.3398	0.419	0.2832	0.1503	0.6303	0.4673	0.4149	0.3985	0.2908	0.4699	0.5392	0.5685	0.8637	0.4117	0.5454	0.5484	0.4013	0.4826	0.4862	0.3088	0.2814	0.509	0.5448	0.4538	0.4042	0.5624	0.2353	-0.2096	0.1371	0.2489	0.5414	0.2221	0.3856	0.4454	0.4769	0.5159	0.5008	0.3478	0.2226	0.7317	0.3663	0.149	0.2194	0.4265	0.3411	0.7347	0.2527	0.6294	0.567	0.6497	0.3667	0.4991	0.6344	0.5948	0.5147	0.4842	0.1665	0.492	0.5317	0.4587	0.4607
UnAn_27164_2874	0.6122	0.5185	0.4509	0.4029	0.1766	0.6509	0.3258	0.4804	0.3603	0.3318	0.4249	0.4961	0.3238	0.3701	0.5423	0.4833	0.4747	-0.2922	-0.1853	-0.0783	-0.344	0.6519	-0.3052	-0.2136	0.5027	0.204	0.2735	0.4562	0.3003	0.2796	0.3659	0.749	0.6383	0.5889	0.4261	0.6154	0.5739	0.4636	0.2384	-0.4756	-0.2186	0.1619	-0.2505	-0.1292	-0.1288	-0.1916	-0.3502	0.3109	0.1172	-0.079	0.0782	-0.4759	-0.1554	0.2644	0.7171	0.6402	0.7262	0.5752	0.3904	0.6568	0.6276	0.6492	0.7505	0.6616	0.724	0.6639	0.3247	0.6141	0.6435	0.6861	0.6807	0.6946	0.7575	0.7626	0.7701	0.6871	0.6752	0.3532	0.657	0.6402	0.767	0.502	0.7412	0.666	0.7086	0.7113	0.2349	0.6564	0.4711	0.7527	0.7362	0.7011	0.5476	0.6231	0.7117	0.7642	0.6072	0.7352	0.7281	0.3805	0.6336	0.6447	0.612	0.7112	0.7511	0.6174	0.7097	0.2905	0.4145	0.5188	-0.0619	0.2989	-0.1804	0.6203	0.8736	0.1014	0.4192	0.4706	0.7433	0.5188	1	0.5945	0.2619	0.6276	0.5446	0.7203	0.647	-0.0778	0.7341	0.5529	0.5148	0.5387	0.8003	0.4967	0.6312	0.7848	0.6036	0.6388	0.5996	0.703	0.7398	0.7399	0.8284	0.7115	0.7153	0.7457	0.6512	0.5851	0.6451	0.484	0.7606	0.6353	0.67	0.682	0.7828	0.5828	0.6913	0.5405	0.6351	-0.1635	0.6747	0.7191	0.3677	0.5867	0.6019	0.165	0.6649	0.6991	0.6806	0.7554	0.7078	0.5745	0.2914	0.5989	0.6247	0.6793	0.5641	0.7737	0.7117	0.7346	0.6946	0.6346	0.4181	0.527	0.3934	0.7519	0.5532	0.277	0.7351	0.7865	0.4366	0.7938	0.508	0.6171	0.5582	0.6393	0.5886	0.5895	0.7346	0.5582	0.5449	0.6073	0.2733	0.6103	0.5825	0.7043	0.6567	0.7703	0.7103	0.7311	0.3303	0.7777	0.7359	0.5388	0.5808	0.7338	0.7101	0.4091	0.3814	0.6777	0.5343	-0.1539	0.6824	0.7531	0.7774	0.3346	0.5449	0.6516	0.7405	0.6264	0.3908	0.3073	0.4896	0.5696	0.5853	0.3758	0.3144	0.5358	0.556	0.5576	0.5794	0.7609	0.6698	0.6833	0.6424	0.6522	0.7096	0.7185	0.7856	0.7139	0.4835	0.6404	0.5546	0.4589	0.1686
UnAn_27216_2924	0.6464	0.8041	0.469	0.6807	0.4663	0.797	0.3585	0.6888	0.1862	0.1201	0.5443	0.5896	0.1613	0.1029	0.6424	0.7709	0.6562	-0.313	0.1158	-0.0857	-0.3077	0.4901	-0.0335	-0.3221	0.7853	0.2171	0.3063	0.1549	0.4737	0.1103	0.6015	0.6367	0.4254	0.6943	0.5772	0.3358	0.4779	0.1619	0.2839	-0.4842	-0.0261	-0.0112	-0.0122	-0.0518	0.1875	-0.0731	-0.093	0.1472	0.0656	0.1587	0.0884	-0.4537	-0.2049	0.4223	0.6089	0.4104	0.6025	0.6504	0.2677	0.4091	0.5448	0.5367	0.5271	0.5981	0.5789	0.7627	-0.1272	0.4805	0.5153	0.7837	0.5514	0.6636	0.6228	0.6484	0.6824	0.7916	0.7798	0.2391	0.6519	0.5575	0.5015	0.388	0.6384	0.5066	0.3709	0.4942	0.0475	0.5597	0.3392	0.6367	0.5679	0.3815	0.3387	0.4245	0.4228	0.7144	0.5752	0.5156	0.7588	0.1155	0.4152	0.5505	0.341	0.5229	0.6947	0.2428	0.6551	0.4466	0.299	0.7461	-0.0626	0.0069	0.0052	0.616	0.5932	0.0078	0.6592	0.1712	0.4511	0.2505	0.5945	1	0.0251	0.6098	0.6815	0.7192	0.5216	-0.0196	0.397	0.5456	0.6104	0.6669	0.7217	0.4017	0.4382	0.5675	0.5008	0.3941	0.2664	0.36	0.4699	0.5261	0.7045	0.5279	0.6741	0.6122	0.4017	0.3999	0.3871	0.4934	0.4995	0.6111	0.3783	0.4026	0.7026	0.5504	0.4681	0.5422	0.6193	-0.3631	0.5554	0.4976	0.061	0.5161	0.6021	-0.2338	0.6431	0.6119	0.5869	0.5952	0.5664	0.6204	0.2589	0.1775	0.6317	0.5418	0.3343	0.555	0.4143	0.5816	0.5512	0.4486	0.4409	0.1619	0.2005	0.5503	0.2493	-0.0247	0.5015	0.6245	0.1853	0.6483	0.226	0.629	0.6596	0.2556	0.5723	0.7395	0.693	0.2219	0.2534	0.1956	-0.0036	0.2246	0.3768	0.6798	0.3245	0.7342	0.4808	0.4848	-0.0699	0.6406	0.6921	0.8257	0.8348	0.6132	0.3964	0.3315	-0.0629	0.5214	0.7428	-0.1121	0.7102	0.6276	0.6222	0.5623	0.7693	0.232	0.5054	0.5716	0.3935	-0.1138	0.7326	0.4906	0.8119	0.7622	0.6785	0.7573	0.762	0.4013	0.636	0.725	0.4591	0.4767	0.5588	0.678	0.6495	0.407	0.8355	0.7019	0.7413	0.7716	0.653	0.7471	-0.0086
UnAn_27929_3813	0.0396	0.0377	0.1855	0.0398	-0.3545	-0.059	-0.2223	-0.0345	0.5594	0.4812	-0.361	-0.1431	0.4421	0.4624	-0.0757	0.0575	-0.2945	0.3765	0.0367	0.3362	0.3909	0.3264	-0.2975	0.53	-0.1963	-0.2223	-0.424	0.5115	0.0719	0.4966	-0.2596	0.3592	0.4686	-0.0168	-0.1959	0.1989	0.1116	0.5971	-0.3012	0.1579	-0.1273	0.5126	0.0225	0.0737	-0.1472	0.1034	-0.2149	0.3429	0.3986	-0.4633	0.1489	0.1518	0.2553	-0.0093	-0.0842	0.1115	0.3404	-0.1653	0.4809	0.3202	0.4377	-0.0896	0.4556	0.0563	0.3104	0.088	0.5108	0.0694	-0.0921	0.0416	0.348	0.1696	0.278	0.2069	-0.0255	0.0369	0.0075	0.5652	0.1432	0.0815	0.3417	0.0363	0.1448	0.513	0.4495	0.3219	0.3797	0.1538	0.5295	0.3076	0.3741	0.4425	0.5622	0.4639	0.4766	-0.0355	-0.0841	0.1309	0.2128	0.3703	0.3943	0.2741	0.5886	0.3105	0.1962	0.5305	0.3133	0.1234	0.4067	0.0868	0.3037	0.5582	-0.1112	0.3741	0.3269	0.3499	-0.1666	0.739	0.3567	0.3366	0.2619	0.0251	1	0.0014	-0.0877	0.0629	0.313	0.1514	0.2184	-0.0848	-0.4033	-0.2824	0.1323	0.2498	0.2708	0.2729	0.0295	0.4667	0.2433	0.3697	0.2153	0.3148	0.0872	0.215	-0.0156	0.1079	0.2002	0.1568	0.2166	0.1457	0.3633	-0.0806	0.3793	0.4774	0.0375	0.0089	0.1647	-0.1802	0.1194	0.164	-0.1956	0.2909	0.6146	-0.1199	-0.0989	0.6427	-0.1192	-0.0869	-0.0907	0.1336	0.1494	-0.3404	-0.1858	0.5019	-0.0637	0.05	0.284	0.2548	0.3869	0.1309	0.0158	-0.14	-0.2967	0.5058	0.338	0.0597	0.6001	0.4917	0.2305	0.2413	0.4077	0.0383	0.4712	-0.1754	-0.248	0.453	-0.0298	-0.0963	0.0899	0.165	0.2881	0.342	0.5171	0.3958	0.0547	0.0121	0.3761	0.0347	0.2841	0.5197	0.4371	0.0801	0.0491	-0.0842	-0.0351	0.1144	0.2727	0.564	0.5559	0.0063	-0.0186	0.0719	0.1981	0.1099	0.0442	0.0245	-0.0033	0.4764	0.199	-0.0062	0.3477	0.417	0.036	0.0322	-0.1186	-0.0587	0.0016	-0.0073	-0.0259	0.1813	-0.0721	0.2321	0.6361	0.3236	-0.0209	0.2485	0.0792	0.4949	0.083	0.1101	-0.1472	-0.1525	0.1182	-0.0298	0.0752
UnAn_28023_4013	0.6846	0.5249	0.316	0.4824	0.2883	0.5975	0.507	0.5916	0.1234	0.03	0.6254	0.6122	-0.0348	0.0701	0.6018	0.5644	0.5607	-0.3957	-0.1645	-0.3392	-0.4727	0.4595	-0.1178	-0.2904	0.5716	0.3186	0.4165	0.1565	0.446	0.1599	0.5462	0.4987	0.3618	0.6086	0.5105	0.4121	0.3573	-0.0175	0.2626	-0.5223	-0.2985	-0.088	-0.3665	-0.0939	-0.0331	-0.2663	-0.3391	-0.031	-0.0293	0.2042	-0.1657	-0.5349	-0.1217	0.3418	0.673	0.3489	0.3669	0.6099	0.0623	0.3343	0.3586	0.5154	0.4094	0.5735	0.5322	0.6166	-0.1411	0.5012	0.6332	0.6424	0.3304	0.5246	0.5389	0.5993	0.639	0.7059	0.6812	0.1002	0.5173	0.4542	0.4576	0.4923	0.5971	0.2614	0.255	0.4561	-0.0669	0.5461	0.1045	0.646	0.4835	0.3744	0.1901	0.3103	0.5184	0.6553	0.4672	0.5193	0.572	-0.1278	0.3073	0.3747	0.267	0.5079	0.5158	0.1609	0.5738	0.2653	0.2228	0.604	-0.2128	-0.081	0.0524	0.3698	0.6119	-0.0813	0.5285	0.1037	0.6772	0.4761	0.6276	0.6098	0.0014	1	0.6468	0.7291	0.5136	-0.1789	0.4616	0.5901	0.5511	0.7224	0.594	0.3389	0.6335	0.565	0.6576	0.4406	0.5937	0.6122	0.4068	0.6445	0.7053	0.639	0.7001	0.6191	0.5788	0.4967	0.4106	0.4654	0.6527	0.6666	0.4689	0.5311	0.7025	0.51	0.5822	0.5315	0.616	-0.1892	0.7029	0.4355	0.081	0.564	0.5572	0.0414	0.7074	0.6459	0.5838	0.6532	0.5601	0.7237	0.4983	0.3124	0.5815	0.726	0.4273	0.592	0.4466	0.7419	0.5992	0.6981	0.6163	0.3953	0.329	0.6025	0.2212	0.1398	0.4381	0.7291	0.2897	0.6219	0.1678	0.7077	0.7209	0.2692	0.4881	0.5916	0.6439	0.3491	0.4507	0.1725	-0.0322	0.3226	0.5113	0.7194	0.5087	0.6622	0.597	0.5104	-0.1092	0.6558	0.7027	0.6456	0.6151	0.5512	0.5196	0.2563	0.0355	0.6389	0.5727	-0.2019	0.4747	0.596	0.6262	0.4642	0.5946	0.2491	0.4732	0.6925	0.357	0.0125	0.4992	0.5127	0.6157	0.5618	0.4728	0.6248	0.6662	0.6044	0.5654	0.6549	0.3079	0.4876	0.7236	0.4165	0.6453	0.3809	0.6784	0.5271	0.5657	0.7988	0.5842	0.6863	0.1509
UnAn_28456_4528	0.7503	0.6045	0.3429	0.5075	0.6854	0.742	0.5553	0.6566	0.2322	0.1745	0.7549	0.6099	0.1862	0.3044	0.7547	0.6055	0.7896	-0.2062	0.1256	-0.0837	-0.2914	0.5762	0.0047	-0.2935	0.7854	0.4494	0.6245	0.2033	0.4759	0.2019	0.7925	0.6391	0.4879	0.7119	0.8219	0.4241	0.4207	0.1587	0.4851	-0.5384	0.0238	0.0568	-0.0387	0.1297	0.2324	-0.0962	-0.0263	-0.0485	0.0529	0.3119	-0.0293	-0.5461	-0.2395	0.4706	0.6355	0.2886	0.6296	0.559	0.1197	0.3929	0.3678	0.5507	0.4447	0.576	0.5561	0.6097	-0.1789	0.3955	0.4741	0.6572	0.3639	0.552	0.5877	0.5743	0.6011	0.7461	0.7551	0.0879	0.6012	0.4867	0.3703	0.5012	0.5827	0.3382	0.2495	0.5578	-0.1027	0.6577	-0.0034	0.6043	0.5216	0.3375	0.1976	0.4145	0.4288	0.6347	0.708	0.4836	0.6828	0.027	0.4	0.4652	0.2009	0.5136	0.6874	0.2015	0.6145	0.4128	0.1825	0.556	-0.1462	0.0214	0.1616	0.4825	0.6417	0.0804	0.7562	0.139	0.5274	0.3005	0.5446	0.6815	-0.0877	0.6468	1	0.8118	0.6831	0.0786	0.4632	0.5221	0.5599	0.6545	0.6788	0.4293	0.4743	0.5973	0.501	0.3544	0.298	0.3964	0.3161	0.6006	0.6478	0.5758	0.6284	0.6708	0.4186	0.4032	0.4536	0.4061	0.5484	0.5501	0.4055	0.3486	0.6479	0.4694	0.4072	0.5825	0.5005	-0.3208	0.6945	0.4631	0.0017	0.5551	0.6683	-0.4022	0.6475	0.6977	0.6463	0.6034	0.5042	0.634	0.3519	0.1065	0.6955	0.5307	0.3685	0.5944	0.4688	0.5551	0.5855	0.5713	0.4434	0.2276	0.2036	0.5945	0.1973	-0.1532	0.5018	0.6384	0.1571	0.6377	0.1784	0.6928	0.7365	0.2437	0.4594	0.7789	0.6876	0.217	0.3323	0.3193	0.0069	0.1962	0.2779	0.7661	0.3203	0.7401	0.5082	0.5262	-0.0063	0.7034	0.7086	0.7022	0.6379	0.5919	0.4336	0.172	-0.0411	0.5316	0.6896	-0.0717	0.5135	0.6422	0.6345	0.5163	0.5704	0.3124	0.4877	0.5699	0.285	-0.1073	0.5346	0.459	0.6454	0.6157	0.4697	0.5796	0.6079	0.4292	0.5888	0.6167	0.3817	0.5529	0.6849	0.6192	0.6794	0.4761	0.735	0.6352	0.6399	0.8131	0.4557	0.5974	0.0682
UnAn_28488_4548	0.8229	0.6446	0.5446	0.5154	0.555	0.7174	0.4471	0.6845	0.339	0.3443	0.6663	0.711	0.2744	0.3326	0.7099	0.6527	0.7475	-0.3113	0.0557	-0.3494	-0.4245	0.6155	-0.1213	-0.3564	0.6808	0.2825	0.5262	0.416	0.41	0.3527	0.5341	0.7164	0.6403	0.747	0.6154	0.5071	0.4744	0.2907	0.4661	-0.5066	-0.1044	0.2272	-0.1888	-0.073	-0.0058	-0.1722	-0.2957	0.176	0.0932	0.0209	-0.0814	-0.5791	-0.2086	0.5457	0.7181	0.6185	0.7109	0.6911	0.3308	0.6231	0.561	0.588	0.6667	0.685	0.7481	0.7262	-0.0453	0.608	0.644	0.7333	0.5753	0.7204	0.7414	0.7214	0.7915	0.7472	0.8036	0.3699	0.667	0.5535	0.6687	0.6248	0.7938	0.4709	0.5408	0.7362	0.2251	0.7772	0.1607	0.7806	0.6704	0.5938	0.4623	0.5088	0.7243	0.7728	0.7516	0.6929	0.7755	0.2914	0.6527	0.6865	0.44	0.7341	0.8076	0.3843	0.7972	0.4452	0.3263	0.6559	-0.2604	0.2395	-0.0654	0.5634	0.8069	-0.0532	0.5164	0.299	0.7482	0.3615	0.7203	0.7192	0.0629	0.7291	0.8118	1	0.7199	-0.299	0.5625	0.545	0.5536	0.7171	0.7661	0.5205	0.6572	0.765	0.6331	0.5823	0.5179	0.657	0.5777	0.7674	0.8202	0.803	0.7735	0.7532	0.615	0.6625	0.6834	0.6004	0.7467	0.648	0.7124	0.6269	0.7933	0.6476	0.5459	0.7215	0.6165	-0.1683	0.7623	0.626	0.2592	0.6171	0.6548	-0.1024	0.7396	0.8288	0.8149	0.8058	0.7301	0.7089	0.47	0.4027	0.8388	0.7162	0.6266	0.7943	0.7199	0.7322	0.6667	0.7411	0.6061	0.3901	0.4796	0.7115	0.3998	0.0356	0.758	0.8104	0.3846	0.8142	0.4517	0.7518	0.8018	0.4825	0.6717	0.832	0.8043	0.4511	0.5458	0.5051	0.2401	0.4516	0.4796	0.8222	0.4651	0.8718	0.7045	0.736	0.2219	0.8692	0.8325	0.7449	0.6174	0.6827	0.6084	0.3468	0.1857	0.6919	0.6291	-0.3214	0.6851	0.7641	0.7291	0.4854	0.621	0.5215	0.6879	0.6786	0.3073	0.0911	0.5243	0.4727	0.6544	0.5739	0.4773	0.6432	0.6759	0.4768	0.6195	0.7388	0.5347	0.6696	0.7451	0.6973	0.7176	0.6578	0.8533	0.7536	0.6646	0.8117	0.585	0.5632	-0.0236
UnAn_28776_4935	0.705	0.4146	0.5672	0.3394	0.3619	0.5767	0.4706	0.4173	0.5946	0.6165	0.5424	0.5052	0.5688	0.5263	0.7326	0.39	0.5439	0.1504	0.1668	0.1606	-0.0555	0.8769	-0.1223	0.0698	0.5481	0.5355	0.5745	0.6694	0.2337	0.4179	0.5379	0.8455	0.8181	0.6623	0.6825	0.6037	0.4941	0.5318	0.3271	-0.3121	-0.039	0.4994	-0.1908	0.158	0.0656	0.0213	-0.1596	0.2599	0.478	0.0237	0.1919	-0.318	-0.0336	0.503	0.5361	0.3779	0.7187	0.5671	0.482	0.5631	0.6582	0.352	0.7206	0.6346	0.7717	0.5213	0.0499	0.5197	0.343	0.5477	0.5051	0.7813	0.8068	0.6983	0.6102	0.6701	0.6681	0.3876	0.5066	0.3198	0.6054	0.5601	0.6837	0.5825	0.5094	0.8066	0.3698	0.7677	0.3838	0.7424	0.7528	0.6372	0.6119	0.5925	0.7768	0.4477	0.5915	0.6679	0.7164	0.4278	0.7283	0.7381	0.5515	0.7356	0.7681	0.3493	0.751	0.2275	0.5328	0.3474	0.1434	0.4709	0.1436	0.5778	0.739	0.37	0.4702	0.4915	0.6795	0.602	0.647	0.5216	0.313	0.5136	0.6831	0.7199	1	0.1239	0.5836	0.4313	0.2097	0.3692	0.7285	0.5999	0.508	0.6579	0.5605	0.5956	0.4241	0.6277	0.566	0.7971	0.5585	0.6357	0.6491	0.7751	0.502	0.4239	0.6006	0.3821	0.668	0.4013	0.6861	0.6489	0.5643	0.4286	0.5439	0.4613	0.5808	-0.0406	0.5464	0.6965	0.3272	0.4716	0.5147	-0.0152	0.5423	0.6125	0.4631	0.6996	0.6157	0.3066	0.0273	0.4641	0.498	0.5683	0.6199	0.6604	0.6493	0.6094	0.6405	0.4445	0.0442	0.4915	0.4765	0.6242	0.5231	0.0879	0.5365	0.7174	0.4135	0.5872	0.4663	0.4648	0.4874	0.4899	0.4481	0.5394	0.7558	0.3225	0.5462	0.6249	0.4656	0.4496	0.3063	0.6853	0.5836	0.663	0.6231	0.8006	0.4975	0.6213	0.6414	0.4296	0.4086	0.529	0.522	0.6415	0.4227	0.4805	0.4395	-0.0477	0.4539	0.6058	0.5894	0.2482	0.3293	0.5826	0.5992	0.5891	0.2638	0.2997	0.2695	0.5302	0.3793	0.2786	0.2278	0.3611	0.3157	0.5256	0.3391	0.7007	0.7471	0.704	0.5303	0.6823	0.7157	0.7542	0.6902	0.6469	0.37	0.6297	0.3732	0.366	0.256
UnAn_29623_5989	-0.3017	-0.073	-0.3124	-0.0643	-0.1431	0.0153	-0.1768	-0.1937	0.0295	-0.0559	-0.1675	-0.433	0.0598	0.2029	-0.0056	-0.1057	-0.2146	0.3181	0.2555	0.7387	0.5177	0.1229	0.2551	0.236	-0.0259	0.2577	-0.022	-0.1318	-0.0328	-0.0804	0.1505	0.0993	0.0606	-0.1094	0.1739	0.1065	0.1188	0.2016	-0.0488	0.0414	0.2896	0.0226	0.3386	0.3098	0.4089	0.3472	0.4448	-0.1026	0.2167	0.3031	0.3399	0.1447	0.1515	-0.3182	-0.2264	-0.4186	0.0071	-0.3075	-0.02	-0.1629	-0.0565	-0.2208	0.0144	-0.1157	-0.0693	-0.1179	0.0402	-0.3407	-0.4018	-0.1598	-0.0001	-0.1078	-0.022	-0.1265	-0.284	-0.0835	-0.1171	-0.2233	-0.1181	-0.2115	-0.3042	-0.2801	-0.26	0.2344	-0.1291	-0.1582	-0.3504	-0.1393	0.0099	-0.2539	-0.0099	-0.1287	-0.0322	0.1897	-0.2253	-0.2607	-0.1623	-0.1598	-0.0458	-0.2251	-0.1837	-0.2077	-0.0475	-0.2767	-0.0648	-0.0815	-0.1257	-0.1299	-0.0335	-0.062	0.5453	-0.0447	0.2012	0.194	-0.1216	0.5545	0.3787	0.2018	-0.2363	0.0622	-0.0778	-0.0196	0.1514	-0.1789	0.0786	-0.299	0.1239	1	-0.0304	-0.0232	-0.2307	-0.4487	-0.0063	-0.0917	-0.3344	-0.1921	-0.322	-0.2064	-0.3152	-0.3222	-0.2205	-0.2677	-0.2622	-0.3479	-0.2389	-0.0842	-0.1935	-0.4434	-0.2586	-0.3657	-0.2506	-0.2956	-0.3314	-0.3118	-0.2645	-0.3694	-0.1835	-0.3161	-0.2015	-0.2873	-0.3054	-0.06	-0.142	-0.1432	-0.0858	-0.1141	-0.2612	-0.2092	-0.4459	-0.3015	-0.2626	-0.3695	-0.4547	-0.2214	-0.3241	-0.3479	-0.2679	-0.2775	-0.194	-0.197	-0.1286	-0.3725	-0.5556	-0.0621	-0.3652	-0.1135	0.071	0.0015	-0.2479	-0.2434	-0.2375	-0.2303	-0.1246	-0.2575	-0.3673	-0.0993	-0.4648	-0.1555	-0.1458	-0.1772	-0.1572	-0.0496	-0.1202	-0.0865	-0.2132	-0.1598	-0.0233	-0.2277	-0.1443	-0.1436	-0.0864	-0.2767	-0.3207	-0.1874	-0.0316	-0.0563	-0.1603	0.1272	-0.0089	-0.2669	-0.0334	0.4639	-0.1251	-0.1231	-0.0919	-0.1409	-0.079	-0.03	-0.0655	-0.222	0.2436	0.1368	-0.0295	0.1009	-0.0766	-0.1098	-0.1018	-0.1755	-0.2267	-0.0717	-0.1398	-0.0657	0.1406	-0.0947	-0.2932	0.1014	-0.0367	0.0286	-0.1264	-0.0202	-0.2198	-0.1488	-0.098	0.0345	0.2765
lung cancer metastasis-related protein 1 homolog [Mus musculus]_2088	0.5705	0.326	0.2538	0.1686	0.1727	0.5079	0.2022	0.1457	0.145	0.2206	0.291	0.4301	0.1899	0.4072	0.4791	0.289	0.3306	-0.2495	-0.2244	-0.0582	-0.3	0.5457	-0.1841	-0.276	0.3742	0.1867	0.2372	0.3667	0.0232	0.0684	0.2373	0.6352	0.614	0.5309	0.3725	0.5559	0.5816	0.5342	0.1129	-0.317	-0.2762	0.2887	-0.3307	-0.1733	-0.0236	-0.0153	-0.3086	0.138	0.0537	-0.0031	-0.1422	-0.3587	-0.2377	0.2896	0.5092	0.5968	0.6037	0.4648	0.1983	0.5286	0.5489	0.4298	0.6813	0.6607	0.6539	0.5632	0.1714	0.4533	0.5693	0.6527	0.656	0.6403	0.6416	0.6371	0.6498	0.5796	0.5733	0.2172	0.5087	0.3816	0.5994	0.4593	0.72	0.6404	0.448	0.6622	0.0892	0.6261	0.3208	0.7047	0.6201	0.7185	0.4158	0.6063	0.6457	0.5172	0.4304	0.5094	0.6244	0.2898	0.65	0.4837	0.4622	0.5179	0.6365	0.5599	0.7167	0.1067	0.2669	0.334	-0.1479	0.2881	-0.1412	0.3735	0.7542	0.1189	0.3548	0.3637	0.7434	0.5256	0.7341	0.397	0.2184	0.4616	0.4632	0.5625	0.5836	-0.0304	1	0.5045	0.4504	0.4128	0.5932	0.5472	0.5226	0.6463	0.3895	0.5527	0.6263	0.7072	0.7622	0.6291	0.6139	0.6072	0.5564	0.6983	0.6543	0.5649	0.6281	0.426	0.6708	0.5464	0.6081	0.6192	0.599	0.3957	0.6474	0.5035	0.3819	-0.0763	0.5491	0.6457	0.3982	0.6463	0.6435	0.1814	0.751	0.6944	0.5429	0.6901	0.614	0.4348	0.1841	0.5271	0.5768	0.5522	0.5361	0.6333	0.6685	0.5952	0.5422	0.6046	0.2729	0.5569	0.3707	0.6767	0.544	0.2429	0.5788	0.7513	0.4367	0.7564	0.5648	0.57	0.461	0.6732	0.498	0.4544	0.6548	0.606	0.5512	0.5003	0.2213	0.6053	0.5778	0.6411	0.5736	0.6934	0.6536	0.6316	0.3101	0.7344	0.5521	0.3567	0.3354	0.5481	0.7264	0.4349	0.4098	0.5031	0.3077	-0.1509	0.5378	0.4731	0.656	0.0319	0.3806	0.5717	0.7216	0.608	0.2491	0.4381	0.3228	0.6158	0.3895	0.151	0.1224	0.3581	0.3274	0.5231	0.4673	0.6888	0.5949	0.6424	0.5783	0.6255	0.6734	0.6849	0.6445	0.6006	0.2414	0.5009	0.4033	0.288	0.2653
source of immunodominant MHC-associated peptides [Homo sapiens]_329	0.5324	0.6024	0.2327	0.4984	0.4401	0.7027	0.5175	0.3512	0.1011	-0.0079	0.5935	0.4749	-0.0289	0.1334	0.644	0.5005	0.5056	-0.4647	-0.3283	-0.119	-0.4641	0.4045	-0.2391	-0.4296	0.5528	0.4688	0.4092	0.1648	0.2891	0.0052	0.4144	0.5051	0.3045	0.4278	0.5435	0.332	0.5615	0.0576	0.0762	-0.704	-0.3419	-0.2841	-0.4557	-0.3046	-0.1888	-0.2966	-0.4033	-0.0168	-0.1525	0.1009	-0.0181	-0.613	-0.4528	0.2252	0.7258	0.4677	0.5121	0.54	0.1364	0.3694	0.3964	0.701	0.4193	0.6296	0.535	0.7021	0.0325	0.4644	0.7035	0.7014	0.37	0.5876	0.5701	0.698	0.6127	0.6309	0.6765	-0.1406	0.6416	0.4494	0.5151	0.6248	0.5297	0.3984	0.2594	0.319	-0.0318	0.6444	-0.0753	0.6256	0.5115	0.4043	0.0421	0.4001	0.4192	0.7244	0.4919	0.561	0.5384	0.0329	0.288	0.4593	0.3211	0.4464	0.6531	0.1739	0.5278	0.3876	0.3479	0.5964	-0.4018	-0.2776	-0.2275	0.4406	0.5905	-0.1101	0.6044	0.1509	0.4846	0.578	0.5529	0.5456	-0.0848	0.5901	0.5221	0.545	0.4313	-0.0232	0.5045	1	0.4909	0.5678	0.5346	0.0636	0.4453	0.5111	0.6612	0.237	0.5483	0.4098	0.4032	0.3961	0.5335	0.4224	0.7141	0.6934	0.5368	0.1865	0.2599	0.4712	0.5225	0.623	0.1689	0.2306	0.6206	0.5533	0.6546	0.436	0.5045	-0.5612	0.5024	0.4932	0.0227	0.6808	0.609	-0.0643	0.5902	0.5942	0.4603	0.6554	0.5397	0.6567	0.2553	0.1211	0.5055	0.6282	0.204	0.3721	0.2939	0.6563	0.6576	0.6572	0.4017	0.349	-0.0866	0.5046	0.216	0.1401	0.3396	0.5913	0.1927	0.613	0.1736	0.6246	0.5806	0.2268	0.4004	0.3696	0.6332	0.3691	0.1586	0.1798	-0.0537	0.2566	0.6133	0.6522	0.5815	0.613	0.4158	0.2746	-0.0483	0.5759	0.5723	0.5558	0.6125	0.6114	0.4787	0.0697	-0.0042	0.6797	0.4644	-0.1916	0.3461	0.3882	0.6624	0.3083	0.5768	0.2114	0.4776	0.48	0.5532	0.1755	0.4491	0.711	0.5961	0.3998	0.3883	0.5817	0.5635	0.5645	0.5136	0.5921	0.2529	0.4465	0.4206	0.569	0.6363	0.3905	0.6486	0.6226	0.4092	0.7031	0.6405	0.6466	0.3944
60S ribosomal protein L6 (TAX-responsive enhancer element binding protein 107) (TAXREB107) (Neoplasm-related protein C140)_5176	0.5076	0.557	0.1977	0.3811	0.3982	0.618	0.2842	0.4428	-0.2869	-0.2575	0.4859	0.5558	-0.2939	-0.1494	0.4178	0.5287	0.5922	-0.6615	-0.2176	-0.3644	-0.6635	0.2488	-0.1312	-0.5615	0.612	0.1903	0.4267	-0.2269	0.2991	-0.1509	0.4666	0.2563	0.0718	0.5905	0.4476	0.1903	0.4312	-0.1076	0.3056	-0.4964	-0.1377	-0.2693	-0.177	-0.1816	0.073	-0.233	-0.0828	-0.2405	-0.4608	0.3166	-0.2508	-0.5098	-0.3758	0.1337	0.5694	0.3484	0.3245	0.6351	-0.2243	0.2283	0.2368	0.5377	0.1905	0.5347	0.2869	0.5664	-0.3189	0.3688	0.6636	0.6797	0.2766	0.4288	0.333	0.4086	0.6312	0.5688	0.6076	-0.2123	0.4152	0.4741	0.3038	0.3514	0.5297	0.1735	0.1868	0.2587	-0.2643	0.3975	-0.0096	0.426	0.3241	0.222	-0.0172	0.0731	0.1724	0.6431	0.4253	0.3008	0.4472	-0.0788	0.199	0.172	0.0386	0.2479	0.5287	0.0513	0.3965	0.2098	-0.0667	0.5288	-0.3064	-0.2092	-0.0353	0.1284	0.4402	-0.2674	0.5316	-0.1481	0.2988	0.1177	0.5148	0.6104	-0.4033	0.5511	0.5599	0.5536	0.2097	-0.2307	0.4504	0.4909	1	0.7371	0.4845	0.2896	0.2406	0.3716	0.353	0.1064	0.4016	0.3099	0.4669	0.3796	0.6327	0.3834	0.599	0.4826	0.3741	0.4004	0.3656	0.3122	0.3247	0.6031	0.259	0.2041	0.6344	0.4088	0.4437	0.6812	0.4305	-0.2509	0.742	0.2812	-0.1565	0.6438	0.6177	-0.3405	0.665	0.5843	0.6254	0.4743	0.4502	0.7084	0.3988	0.0543	0.6579	0.4161	0.1601	0.408	0.2854	0.5301	0.5257	0.5592	0.6459	-0.0033	0.1517	0.5465	-0.0307	-0.0962	0.4344	0.4569	0.0457	0.647	0.1098	0.648	0.6993	0.1758	0.6449	0.5524	0.5293	0.3444	0.1561	0.1012	-0.3074	0.202	0.4529	0.5747	0.1337	0.5553	0.3394	0.1651	-0.2669	0.5989	0.5277	0.6357	0.6139	0.4722	0.4622	-0.0933	-0.3183	0.4869	0.5442	-0.1112	0.5541	0.4165	0.573	0.3932	0.6006	0.1152	0.4123	0.5568	0.0881	-0.1563	0.5611	0.427	0.6644	0.5757	0.4899	0.6361	0.6459	0.258	0.5095	0.4938	0.0567	0.262	0.5859	0.3674	0.495	0.1613	0.605	0.4954	0.6052	0.6213	0.5248	0.6057	0.0928
AMBP protein precursor [Contains: Alpha-1-microglobulin; Inter-alpha-trypsin inhibitor light chain (ITI-LC) (Bikunin) (HI-30) (BI-14) (Cumulus extracellular matrix stabilizing factor) (ESF)]_6548	0.6746	0.636	0.4213	0.5666	0.5373	0.6398	0.6673	0.7008	0.0235	-0.0277	0.7813	0.7216	-0.025	-0.1266	0.6239	0.5742	0.7231	-0.4614	-0.2708	-0.5491	-0.6583	0.2826	-0.2686	-0.5093	0.6688	0.2049	0.4977	0.0618	0.4647	0.0258	0.6092	0.3996	0.2083	0.6434	0.5443	0.2429	0.3112	-0.1618	0.3973	-0.4815	-0.2498	-0.1296	-0.4138	-0.1859	-0.083	-0.3468	-0.2767	-0.1397	-0.2416	0.1518	-0.283	-0.5208	-0.3008	0.4723	0.8099	0.5028	0.4597	0.7018	-0.0411	0.2747	0.3169	0.7058	0.2543	0.6369	0.405	0.6621	-0.138	0.595	0.7517	0.73	0.2843	0.5588	0.4657	0.5363	0.7034	0.799	0.7494	0.0273	0.6549	0.6289	0.464	0.5848	0.6173	0.1494	0.1585	0.5072	-0.0174	0.5237	0.09	0.6694	0.4066	0.2629	0.014	0.1745	0.3391	0.7669	0.644	0.5093	0.5862	0.0018	0.3199	0.4397	0.1218	0.5374	0.5539	0.1766	0.5186	0.4307	0.1074	0.5463	-0.3724	-0.1256	0.0954	0.2592	0.5397	-0.38	0.4117	-0.1394	0.542	0.3074	0.5387	0.6669	-0.2824	0.7224	0.6545	0.7171	0.3692	-0.4487	0.4128	0.5678	0.7371	1	0.5894	0.3609	0.6	0.6076	0.6435	0.3345	0.5088	0.5168	0.4195	0.5947	0.6576	0.5975	0.7055	0.5928	0.455	0.5095	0.3887	0.6139	0.5883	0.7863	0.4136	0.417	0.775	0.6012	0.512	0.6614	0.649	-0.0982	0.7929	0.4608	-0.1049	0.6059	0.6799	-0.192	0.8303	0.6021	0.8099	0.6676	0.5296	0.8725	0.612	0.1928	0.7513	0.7815	0.3393	0.6468	0.4075	0.6332	0.5244	0.7394	0.8236	0.2401	0.3637	0.5609	0.0445	-0.1326	0.4209	0.659	0.1977	0.6478	0.0683	0.8199	0.8542	0.1494	0.7051	0.6422	0.6605	0.2563	0.2441	0.1427	-0.1169	0.1251	0.4082	0.7218	0.3651	0.7338	0.4467	0.397	-0.1098	0.6787	0.8119	0.8174	0.6565	0.5491	0.4301	0.064	-0.1992	0.6901	0.6673	-0.267	0.472	0.5505	0.6337	0.5865	0.6399	0.1305	0.3636	0.7063	0.1446	-0.205	0.5914	0.4596	0.7257	0.7001	0.5863	0.6997	0.7652	0.5801	0.6087	0.5555	0.1528	0.5146	0.8136	0.3678	0.6498	0.2346	0.7033	0.5351	0.7916	0.835	0.5239	0.6222	0.0595
ATP synthase a chain (EC 3.6.3.14) (ATPase protein 6)_6667	0.7163	0.5927	0.6093	0.4407	0.3875	0.7906	0.4625	0.5503	0.4601	0.3897	0.6068	0.589	0.4581	0.3371	0.7383	0.5445	0.5929	-0.2458	0.082	-0.0771	-0.2413	0.6782	-0.1076	-0.2226	0.7264	0.3269	0.3613	0.4954	0.3604	0.3615	0.6003	0.8683	0.6987	0.7384	0.6443	0.6163	0.6459	0.4255	0.3806	-0.443	0.0786	0.2061	-0.1213	0.0441	0.0298	-0.151	-0.0575	0.3236	0.2829	0.1839	0.2383	-0.3893	-0.0473	0.4613	0.7208	0.4883	0.7515	0.6355	0.467	0.6355	0.7158	0.6441	0.7536	0.7731	0.7783	0.6878	0.1963	0.6698	0.596	0.7084	0.628	0.804	0.8504	0.8045	0.7053	0.798	0.7944	0.4242	0.7264	0.5239	0.7472	0.5113	0.694	0.6525	0.542	0.7236	0.2407	0.6927	0.3847	0.7932	0.8085	0.5366	0.534	0.6377	0.6862	0.7246	0.7185	0.7776	0.8306	0.3447	0.5651	0.7625	0.5303	0.753	0.8287	0.5093	0.7532	0.3248	0.5931	0.4827	-0.0397	0.2598	0.0373	0.7032	0.8568	0.0516	0.572	0.4363	0.693	0.4901	0.8003	0.7217	0.1323	0.594	0.6788	0.7661	0.7285	-0.0063	0.5932	0.5346	0.4845	0.5894	1	0.6366	0.6988	0.8363	0.7302	0.7016	0.4481	0.6395	0.5972	0.7755	0.7817	0.7693	0.7656	0.834	0.6012	0.6141	0.6966	0.6396	0.7753	0.723	0.6157	0.6511	0.8151	0.6528	0.6129	0.6085	0.7711	-0.2035	0.7117	0.8242	0.2756	0.6174	0.6821	-0.0437	0.6826	0.7571	0.6768	0.7748	0.7396	0.6336	0.3139	0.4832	0.6297	0.7316	0.6239	0.8286	0.7059	0.7475	0.7822	0.5499	0.3313	0.4879	0.3785	0.7437	0.4932	0.155	0.6522	0.7824	0.378	0.7406	0.4276	0.7044	0.672	0.5188	0.6387	0.6643	0.8403	0.3897	0.5576	0.514	0.2413	0.4667	0.5091	0.824	0.6019	0.7969	0.7545	0.7231	0.2927	0.7094	0.8078	0.6494	0.5869	0.8086	0.5265	0.4041	0.2303	0.7004	0.6087	-0.168	0.5884	0.7174	0.7711	0.4079	0.5297	0.5136	0.7005	0.6505	0.248	0.0415	0.5446	0.518	0.6396	0.4641	0.3306	0.5269	0.5335	0.4823	0.5217	0.7541	0.6811	0.7253	0.6591	0.7526	0.7925	0.7	0.8513	0.803	0.5843	0.715	0.5061	0.5111	-0.0876
"ATP synthase g chain, mitochondrial (EC 3.6.3.14) (ATPase subunit G)_3023"	0.5833	0.2248	0.6548	-0.0323	0.105	0.411	0.2089	0.1848	0.4523	0.5426	0.2673	0.5138	0.4434	0.2565	0.4214	0.2037	0.3187	0.0516	0.2158	0.0044	-0.0422	0.6412	0.0444	0.013	0.4068	0.1102	0.2351	0.4932	0.0346	0.492	0.3947	0.6121	0.6612	0.7057	0.3694	0.6192	0.3654	0.4546	0.4321	0.0553	0.1554	0.5378	0.0256	0.3007	0.2057	0.1578	0.1498	0.2593	0.4347	0.1914	-0.0278	-0.0041	0.1733	0.5627	0.2557	0.3649	0.465	0.3895	0.3515	0.4147	0.5203	0.164	0.4814	0.4725	0.5073	0.2687	0.0681	0.4949	0.2229	0.3775	0.3178	0.5213	0.5629	0.3795	0.4146	0.5263	0.4429	0.5426	0.2179	0.1124	0.4576	0.2564	0.4699	0.3925	0.3831	0.6153	0.4555	0.3974	0.4391	0.5783	0.5632	0.4569	0.4632	0.4084	0.5612	0.218	0.3005	0.4731	0.4926	0.3689	0.4806	0.5523	0.4004	0.59	0.5119	0.3043	0.4946	-0.0169	0.3428	0.0949	0.1152	0.5483	0.3148	0.3406	0.5762	0.1384	0.1921	0.3612	0.6212	0.2288	0.4967	0.4017	0.2498	0.3389	0.4293	0.5205	0.5999	-0.0917	0.5472	0.0636	0.2896	0.3609	0.6366	1	0.5167	0.5369	0.4056	0.6762	0.4622	0.6115	0.6305	0.6737	0.4803	0.6519	0.432	0.4987	0.3791	0.6286	0.6522	0.5083	0.5942	0.3556	0.6787	0.661	0.4265	0.2457	0.3817	0.5346	0.4367	0.2606	0.6221	0.5432	0.4568	0.2753	0.4163	0.012	0.5726	0.5181	0.4576	0.5306	0.4774	0.2623	0.3213	0.5055	0.4822	0.4153	0.6324	0.692	0.6418	0.3478	0.5419	0.2436	0.1966	0.4297	0.6893	0.6678	0.4191	0.1329	0.4617	0.5869	0.3828	0.4898	0.4124	0.4095	0.4249	0.4497	0.6105	0.4709	0.5954	0.273	0.6052	0.4531	0.4098	0.436	0.2991	0.577	0.2874	0.5086	0.5884	0.693	0.4318	0.4727	0.5449	0.2562	0.1515	0.3995	0.3681	0.5278	0.2498	0.2839	0.2413	-0.0487	0.4704	0.4241	0.346	0.09	0.0594	0.4042	0.4576	0.6728	-0.2508	0.1381	0.2018	0.1724	0.1686	0.1816	0.0561	0.1173	0.0913	0.2026	0.1412	0.4596	0.5854	0.57	0.565	0.4471	0.5618	0.5341	0.4836	0.4305	0.2758	0.3572	0.0251	0.1127	-0.2239
ATP-dependent helicase DDX1 (DEAD-box protein 1) (DEAD-box protein-retinoblastoma) (DBP-RB)_6651	0.6682	0.4406	0.5506	0.4521	0.2194	0.4637	0.5215	0.5325	0.5095	0.4156	0.4607	0.6006	0.456	0.2589	0.5317	0.4163	0.4481	-0.2039	-0.1527	-0.2828	-0.331	0.4857	-0.3169	-0.1134	0.4273	0.1276	0.1513	0.5708	0.3054	0.4493	0.3327	0.6194	0.5724	0.4765	0.25	0.4574	0.3712	0.2909	0.159	-0.3543	-0.2926	0.1755	-0.4539	-0.1179	-0.2711	-0.3204	-0.4183	0.307	0.2361	-0.123	-0.0135	-0.402	-0.0169	0.4481	0.6032	0.5314	0.5973	0.4536	0.4392	0.4517	0.5477	0.5084	0.5923	0.5741	0.643	0.6058	0.4019	0.6653	0.6028	0.5347	0.438	0.6317	0.6429	0.6691	0.5505	0.6064	0.5741	0.5022	0.6278	0.5235	0.6868	0.5116	0.6181	0.4137	0.4812	0.6443	0.3156	0.522	0.2824	0.7858	0.5614	0.476	0.3651	0.5165	0.6962	0.6314	0.5285	0.6382	0.6387	0.2966	0.4645	0.6544	0.5025	0.7995	0.5722	0.5279	0.6377	0.344	0.6152	0.4034	-0.1483	0.1428	-0.0869	0.4865	0.728	-0.1751	0.1989	0.3619	0.7307	0.5078	0.6312	0.4382	0.2708	0.6335	0.4743	0.6572	0.508	-0.3344	0.5226	0.4453	0.2406	0.6	0.6988	0.5167	1	0.7685	0.7941	0.7291	0.66	0.768	0.5145	0.7905	0.6772	0.789	0.5817	0.6283	0.6651	0.6917	0.6125	0.6751	0.8449	0.7179	0.642	0.7498	0.7351	0.6231	0.5741	0.484	0.6842	0.0183	0.5944	0.6902	0.4656	0.4815	0.5236	0.3032	0.638	0.5772	0.6941	0.765	0.647	0.6016	0.5478	0.6448	0.5104	0.8384	0.7113	0.8277	0.6776	0.6682	0.6029	0.6052	0.3961	0.6227	0.4663	0.598	0.4853	0.3628	0.5785	0.7936	0.5987	0.6048	0.3983	0.6278	0.5553	0.5669	0.5603	0.4868	0.6544	0.3756	0.6076	0.4913	0.3286	0.4499	0.5011	0.6557	0.6457	0.6732	0.7188	0.7063	0.3283	0.6168	0.7961	0.549	0.4501	0.668	0.5505	0.3777	0.3807	0.7174	0.4296	-0.3649	0.4255	0.5846	0.5815	0.3811	0.4371	0.4968	0.5177	0.6293	0.2831	0.1877	0.3687	0.349	0.4412	0.3301	0.3257	0.456	0.4915	0.5706	0.4335	0.603	0.5562	0.6551	0.6969	0.4689	0.6407	0.5624	0.6408	0.5515	0.4746	0.6466	0.4695	0.3618	-0.0762
Bifunctional purine biosynthesis protein purH [Includes: Phosphoribosylaminoimidazolecarboxamide formyltransferase (EC 2.1.2.3) (AICAR transformylase); IMP cyclohydrolase (EC 3.5.4.10) (Inosinicase) (IMP synthetase) (ATIC)]_6551	0.6741	0.5613	0.5194	0.4491	0.3174	0.6899	0.4959	0.5925	0.4714	0.4447	0.5478	0.6318	0.4832	0.5089	0.6806	0.4992	0.534	-0.2607	-0.1094	-0.2058	-0.2858	0.5592	-0.3498	-0.2577	0.5848	0.1556	0.2839	0.5753	0.4645	0.5084	0.3364	0.8397	0.7716	0.5647	0.4684	0.4931	0.6483	0.5324	0.2235	-0.5137	-0.1993	0.2088	-0.2917	-0.2655	-0.2805	-0.3779	-0.3692	0.3295	0.1969	-0.1523	0.1013	-0.5768	-0.0726	0.4213	0.703	0.6571	0.8162	0.5181	0.493	0.8089	0.7603	0.7221	0.7924	0.767	0.8197	0.686	0.3683	0.7179	0.7196	0.6966	0.7013	0.7965	0.865	0.7827	0.7419	0.7235	0.7781	0.4432	0.8154	0.5569	0.8567	0.6435	0.8058	0.6947	0.6351	0.8338	0.2677	0.7255	0.3584	0.8727	0.7666	0.6952	0.5287	0.7328	0.7854	0.7788	0.7657	0.7827	0.8563	0.3524	0.7197	0.7564	0.6835	0.8404	0.8206	0.7126	0.8217	0.3679	0.5495	0.4466	-0.1696	0.2374	-0.2347	0.7417	0.9227	-0.0676	0.3601	0.5745	0.8097	0.5901	0.7848	0.5675	0.2729	0.565	0.5973	0.765	0.6579	-0.1921	0.6463	0.5111	0.3716	0.6076	0.8363	0.5369	0.7685	1	0.7075	0.8334	0.6037	0.8068	0.6854	0.8009	0.7972	0.8988	0.751	0.8365	0.778	0.7485	0.8115	0.7694	0.9134	0.7694	0.7308	0.7656	0.8825	0.7046	0.6892	0.6724	0.8018	-0.1883	0.6637	0.8589	0.45	0.6869	0.7619	0.2036	0.7073	0.725	0.7982	0.8666	0.8446	0.6681	0.3627	0.606	0.7279	0.8014	0.7344	0.9168	0.8681	0.8057	0.6358	0.7044	0.4441	0.6757	0.4799	0.7707	0.7155	0.4121	0.7891	0.8785	0.6345	0.8135	0.6671	0.7579	0.6245	0.7052	0.6202	0.6498	0.8453	0.6231	0.6808	0.666	0.3808	0.661	0.6485	0.8325	0.7649	0.8702	0.873	0.8506	0.4359	0.8479	0.8717	0.6233	0.492	0.8275	0.7221	0.3883	0.3791	0.8044	0.5759	-0.3096	0.5404	0.7323	0.8463	0.4782	0.5286	0.7001	0.7903	0.6698	0.3612	0.138	0.4937	0.608	0.6154	0.3847	0.3291	0.5402	0.5743	0.6112	0.5577	0.7549	0.737	0.8244	0.7299	0.7962	0.8261	0.8359	0.8475	0.7924	0.5558	0.6621	0.5406	0.4088	0.0034
Butyrophilin-like protein 2 precursor_6801	0.7228	0.5108	0.5978	0.4468	0.3697	0.5989	0.7331	0.5073	0.5075	0.4187	0.6705	0.699	0.3782	0.1496	0.72	0.4358	0.5495	-0.2737	-0.1957	-0.2548	-0.4468	0.5492	-0.3007	-0.2028	0.5867	0.4233	0.3828	0.5588	0.3385	0.4379	0.4701	0.6354	0.5149	0.5748	0.4971	0.3939	0.4852	0.1628	0.1897	-0.5104	-0.2653	-0.0125	-0.4542	-0.1309	-0.3107	-0.457	-0.4142	0.3154	0.2437	-0.0206	0.1677	-0.4787	-0.14	0.5355	0.7271	0.4683	0.5525	0.6613	0.4611	0.4993	0.573	0.6506	0.4859	0.65	0.6535	0.6137	0.1946	0.7546	0.6892	0.6291	0.3587	0.7197	0.7118	0.7465	0.636	0.6905	0.6955	0.3079	0.641	0.4891	0.7124	0.6669	0.6176	0.3232	0.4024	0.5263	0.3435	0.6541	0.1631	0.7749	0.5995	0.4009	0.2077	0.4183	0.629	0.685	0.5951	0.6863	0.6655	0.2736	0.3892	0.7215	0.5112	0.7777	0.6521	0.2847	0.5933	0.3075	0.7057	0.401	-0.2979	-0.0309	-0.0762	0.4757	0.6929	-0.2523	0.3208	0.2474	0.6452	0.6433	0.6036	0.5008	0.0295	0.6576	0.501	0.6331	0.5605	-0.322	0.3895	0.6612	0.353	0.6435	0.7302	0.4056	0.7941	0.7075	1	0.5822	0.6196	0.6538	0.4598	0.7128	0.6534	0.7315	0.7243	0.7396	0.5708	0.5313	0.5347	0.6634	0.7627	0.7504	0.5257	0.5894	0.7326	0.7475	0.7082	0.486	0.8042	-0.2162	0.6642	0.699	0.2275	0.595	0.5754	0.0741	0.6286	0.6204	0.5959	0.8019	0.7115	0.6895	0.4199	0.446	0.5219	0.8306	0.6242	0.6817	0.5256	0.7332	0.7616	0.6445	0.3771	0.5281	0.3019	0.5686	0.3786	0.2265	0.4344	0.7511	0.4338	0.5856	0.2374	0.6686	0.6372	0.3675	0.6107	0.4658	0.7536	0.3876	0.4648	0.3697	0.2614	0.3593	0.5708	0.7269	0.6754	0.6407	0.6428	0.5619	0.3062	0.5748	0.7914	0.5497	0.4921	0.6651	0.4644	0.2691	0.2498	0.7514	0.4293	-0.3827	0.3506	0.4961	0.6142	0.3813	0.4316	0.3126	0.4774	0.6663	0.2659	-0.0142	0.3359	0.4904	0.4854	0.3537	0.2947	0.5009	0.4957	0.6014	0.3676	0.6306	0.4197	0.6114	0.5654	0.4975	0.7176	0.4822	0.6737	0.6064	0.492	0.7242	0.4954	0.4806	-0.0132
"Calponin-2 (Calponin H2, smooth muscle) (Neutral calponin)_6509"	0.6437	0.3228	0.5496	0.1973	0.0172	0.4854	0.3077	0.3907	0.5804	0.5883	0.3079	0.5637	0.548	0.5371	0.4672	0.3618	0.2943	-0.0373	0.0507	-0.12	-0.075	0.6205	-0.1828	0.0891	0.4296	0.0921	0.0552	0.6646	0.3034	0.6233	0.1654	0.786	0.8053	0.5183	0.2367	0.6099	0.5224	0.6094	0.0945	-0.2292	-0.1648	0.4292	-0.1481	-0.073	-0.1921	-0.1995	-0.3025	0.4771	0.4421	-0.1062	0.1345	-0.3074	0.1648	0.3882	0.3564	0.5317	0.6271	0.3528	0.5534	0.7611	0.6912	0.4133	0.761	0.5763	0.7443	0.449	0.3677	0.6435	0.4361	0.4868	0.5715	0.6313	0.7445	0.6537	0.5336	0.5506	0.5363	0.6547	0.4877	0.2716	0.7356	0.3932	0.6415	0.6426	0.6518	0.725	0.4635	0.5578	0.484	0.7668	0.7158	0.6847	0.6651	0.6622	0.8251	0.4482	0.4422	0.69	0.6996	0.3924	0.6698	0.671	0.7275	0.7505	0.6344	0.6049	0.6829	0.1427	0.5632	0.1909	-0.0365	0.436	-0.1879	0.6103	0.7814	0.0558	0.1021	0.6249	0.7766	0.5059	0.6388	0.3941	0.4667	0.4406	0.3544	0.5823	0.5956	-0.2064	0.5527	0.237	0.1064	0.3345	0.7016	0.6762	0.7291	0.8334	0.5822	1	0.5042	0.8121	0.6337	0.7817	0.6408	0.8694	0.6117	0.6665	0.6909	0.7746	0.8121	0.6238	0.842	0.5493	0.7783	0.8813	0.6229	0.541	0.5601	0.5491	0.6387	0.0461	0.5369	0.7157	0.6594	0.4527	0.4817	0.3349	0.5026	0.6024	0.5864	0.7228	0.7283	0.3771	0.2053	0.6388	0.4683	0.632	0.774	0.8199	0.809	0.6239	0.5689	0.4141	0.1908	0.6497	0.6199	0.7197	0.72	0.5684	0.6933	0.7941	0.6729	0.6058	0.6562	0.4798	0.4144	0.7106	0.5001	0.4676	0.7076	0.5828	0.8044	0.6584	0.4939	0.7442	0.5601	0.6741	0.6805	0.6504	0.8688	0.8728	0.5273	0.6431	0.6877	0.3354	0.2676	0.632	0.6072	0.5216	0.4978	0.5541	0.3525	-0.2452	0.4668	0.5903	0.6105	0.3131	0.2686	0.6662	0.6675	0.6082	0.1428	0.2158	0.2988	0.4055	0.3409	0.1786	0.1711	0.3164	0.2986	0.4268	0.3205	0.6024	0.7738	0.7289	0.5604	0.6409	0.6733	0.791	0.6478	0.5765	0.285	0.4169	0.321	0.1863	-0.1737
Catalase (EC 1.11.1.6)_1973	0.4737	0.3305	0.3991	0.1656	0.0778	0.3982	0.3389	0.2018	0.2263	0.2529	0.2738	0.5274	0.1247	0.1676	0.3721	0.2543	0.2992	-0.3423	-0.4089	-0.2021	-0.434	0.4487	-0.4333	-0.2628	0.2264	0.1814	0.2179	0.374	0.1312	0.3384	0.0318	0.4476	0.494	0.3931	0.1481	0.4026	0.4755	0.2761	0.0251	-0.4006	-0.4596	0.0845	-0.552	-0.3803	-0.4074	-0.4085	-0.5153	0.0608	-0.0356	-0.2132	-0.3019	-0.4224	-0.2858	0.2308	0.5351	0.6122	0.4827	0.4105	0.1997	0.4982	0.544	0.4761	0.477	0.5927	0.5854	0.5111	0.2218	0.5351	0.6945	0.559	0.3639	0.565	0.5752	0.4891	0.5845	0.4872	0.5176	0.1855	0.3867	0.2993	0.5913	0.5522	0.6298	0.3965	0.4918	0.5222	0.207	0.5411	0.1861	0.736	0.5519	0.5788	0.272	0.4565	0.6338	0.5705	0.3241	0.526	0.4683	0.1941	0.4894	0.476	0.5415	0.6499	0.58	0.3612	0.5791	0.0932	0.4002	0.3856	-0.2504	0.1166	-0.2381	0.243	0.6584	-0.1419	0.1545	0.3703	0.7137	0.5663	0.5996	0.2664	0.2433	0.5937	0.298	0.5179	0.4241	-0.3152	0.6263	0.5483	0.4016	0.5088	0.4481	0.4622	0.66	0.6037	0.6196	0.5042	1	0.7614	0.7342	0.6744	0.613	0.6193	0.5483	0.6055	0.6827	0.559	0.5803	0.5923	0.723	0.5957	0.6052	0.6209	0.6508	0.3796	0.7236	0.543	0.5858	-0.011	0.6016	0.5717	0.4018	0.5756	0.5495	0.4309	0.6475	0.4876	0.5645	0.7038	0.6505	0.5081	0.4274	0.5563	0.5447	0.6494	0.556	0.6537	0.6468	0.6493	0.5318	0.6934	0.4604	0.6937	0.4611	0.6269	0.5237	0.4153	0.5626	0.6799	0.5032	0.6915	0.5032	0.5761	0.4391	0.5934	0.6012	0.3129	0.6054	0.6102	0.5073	0.4499	0.2702	0.577	0.7217	0.5939	0.6476	0.5531	0.6114	0.5858	0.244	0.6313	0.6271	0.3678	0.3124	0.5455	0.7407	0.3183	0.3451	0.7006	0.247	-0.2577	0.4559	0.4496	0.5756	0.1611	0.3146	0.5605	0.6198	0.7129	0.3142	0.4096	0.2738	0.5376	0.3107	0.1814	0.2019	0.3491	0.3564	0.6148	0.3133	0.5489	0.4516	0.6006	0.6253	0.4396	0.6295	0.5826	0.5401	0.5485	0.2793	0.5033	0.4669	0.3481	0.2277
"Cofilin-2 (Cofilin, muscle isoform)_4623"	0.6503	0.3589	0.5163	0.2581	0.062	0.4442	0.3865	0.4044	0.42	0.4986	0.3862	0.5663	0.425	0.4429	0.4852	0.3345	0.3272	-0.1916	-0.2234	-0.3024	-0.3262	0.565	-0.4173	-0.131	0.3344	0.1223	0.2052	0.6147	0.2771	0.5174	0.1527	0.7244	0.7652	0.5048	0.2713	0.5162	0.5107	0.5733	0.1576	-0.3174	-0.3401	0.3949	-0.4761	-0.2805	-0.3428	-0.3152	-0.5185	0.2776	0.2277	-0.248	-0.0988	-0.4364	-0.0016	0.3809	0.5348	0.6433	0.6737	0.5025	0.424	0.6902	0.6916	0.546	0.7525	0.6917	0.7998	0.5621	0.3236	0.6945	0.6766	0.6039	0.6069	0.7478	0.7829	0.6956	0.6882	0.6138	0.6313	0.5098	0.5642	0.3649	0.7648	0.6162	0.7726	0.5936	0.5903	0.7887	0.3291	0.6807	0.3943	0.8569	0.6806	0.787	0.5219	0.5822	0.8799	0.5743	0.5386	0.6871	0.7077	0.3952	0.7592	0.6516	0.6778	0.8061	0.6919	0.6099	0.7596	0.2211	0.5074	0.3519	-0.1749	0.3935	-0.1886	0.5271	0.8262	-0.0733	0.0882	0.5065	0.8588	0.6498	0.703	0.36	0.3697	0.6122	0.3964	0.657	0.6277	-0.3222	0.7072	0.4098	0.3099	0.5168	0.6395	0.6115	0.768	0.8068	0.6538	0.8121	0.7614	1	0.7588	0.8393	0.6687	0.857	0.6358	0.7484	0.8075	0.7983	0.827	0.5827	0.9229	0.6449	0.8325	0.8764	0.6958	0.5631	0.7086	0.5904	0.6542	0.087	0.6312	0.7881	0.6147	0.6611	0.6054	0.4839	0.6832	0.6259	0.6749	0.8275	0.7832	0.5143	0.3345	0.7733	0.5833	0.8026	0.8091	0.851	0.8648	0.7739	0.5998	0.6809	0.3467	0.8132	0.6692	0.746	0.7161	0.4702	0.7211	0.8901	0.7125	0.7244	0.7038	0.6091	0.5984	0.7473	0.6477	0.4817	0.7547	0.6413	0.7798	0.6484	0.4773	0.6902	0.6115	0.7246	0.7716	0.716	0.8562	0.8548	0.517	0.7407	0.7344	0.4342	0.2998	0.6698	0.8036	0.5504	0.5246	0.6885	0.3467	-0.4263	0.4746	0.5218	0.6474	0.3191	0.3606	0.7191	0.727	0.7591	0.258	0.3602	0.282	0.5529	0.396	0.2267	0.2058	0.4138	0.416	0.6649	0.3238	0.7331	0.6992	0.777	0.7179	0.6165	0.7415	0.7832	0.6843	0.6298	0.3855	0.5472	0.4376	0.33	0.157
Cofilin_1882	0.5049	0.3764	0.4946	0.1444	0.0942	0.517	0.1703	0.2366	0.2292	0.393	0.2323	0.5338	0.3158	0.3559	0.4331	0.2819	0.3804	-0.3168	-0.1897	-0.1341	-0.3747	0.5918	-0.2797	-0.2993	0.3723	0.1094	0.2335	0.4514	0.0854	0.3037	0.0627	0.6511	0.6914	0.5089	0.1982	0.5098	0.6436	0.5782	0.1662	-0.2957	-0.2514	0.2871	-0.3198	-0.321	-0.1687	-0.1726	-0.3568	0.3309	0.1346	-0.1972	-0.0478	-0.3862	-0.1724	0.2874	0.4523	0.7233	0.6384	0.5358	0.4114	0.7048	0.7431	0.4462	0.7081	0.6527	0.7455	0.5374	0.2159	0.6396	0.6148	0.6037	0.615	0.7417	0.7337	0.6135	0.7537	0.5071	0.5823	0.3163	0.4198	0.3173	0.723	0.5073	0.7866	0.6552	0.7009	0.7209	0.3239	0.6295	0.4748	0.7261	0.6413	0.7767	0.552	0.5838	0.7432	0.5803	0.4282	0.6493	0.6506	0.4154	0.7311	0.6324	0.6182	0.6991	0.7183	0.5191	0.7024	0.0655	0.3859	0.3628	-0.0795	0.3722	-0.253	0.4556	0.7521	0.0379	0.1995	0.4632	0.6887	0.4541	0.7398	0.4699	0.2153	0.4068	0.3161	0.5777	0.566	-0.2205	0.7622	0.4032	0.4669	0.4195	0.5972	0.6305	0.5145	0.6854	0.4598	0.6337	0.7342	0.7588	1	0.697	0.6967	0.6761	0.6301	0.6968	0.6893	0.6607	0.7654	0.4805	0.6964	0.5591	0.7573	0.7117	0.6868	0.4286	0.7086	0.6715	0.5583	-0.0272	0.5918	0.6916	0.5309	0.6417	0.5727	0.2366	0.684	0.6089	0.6366	0.7753	0.7783	0.4427	0.1879	0.6454	0.614	0.5498	0.6425	0.7116	0.7808	0.6189	0.5651	0.5853	0.3009	0.5547	0.547	0.8039	0.6306	0.4143	0.7483	0.7334	0.5222	0.7886	0.7404	0.5402	0.4593	0.7365	0.6707	0.521	0.7098	0.6655	0.6069	0.6809	0.3899	0.7055	0.7236	0.6559	0.6034	0.7079	0.7057	0.7152	0.4554	0.7517	0.6101	0.3688	0.354	0.613	0.7709	0.4404	0.4388	0.5904	0.2774	-0.2937	0.6054	0.5668	0.6528	0.1149	0.359	0.6845	0.8055	0.7295	0.1755	0.4154	0.3024	0.5951	0.4076	0.1397	0.1838	0.3692	0.3486	0.4781	0.3985	0.7153	0.6893	0.651	0.5937	0.6529	0.708	0.7295	0.7056	0.6706	0.3116	0.4405	0.4207	0.2684	0.1703
"Creatine kinase, testis isozyme (EC 2.7.3.2)_3143"	0.8046	0.449	0.6358	0.3994	0.2329	0.5585	0.5081	0.5501	0.5523	0.5589	0.5244	0.6778	0.5091	0.3771	0.6304	0.4435	0.5473	-0.0808	-0.0523	-0.1365	-0.3105	0.7736	-0.3307	0.044	0.5447	0.2995	0.3693	0.6356	0.3288	0.5002	0.4131	0.7908	0.7417	0.6657	0.454	0.588	0.4884	0.4501	0.2464	-0.337	-0.2608	0.4098	-0.3855	-0.0352	-0.1516	-0.2569	-0.4018	0.2695	0.3403	-0.0797	0.0198	-0.3613	-0.0273	0.4839	0.6316	0.5899	0.7333	0.634	0.4599	0.6438	0.6961	0.4884	0.7288	0.6978	0.7781	0.5773	0.2485	0.6536	0.587	0.6687	0.4938	0.7789	0.7908	0.7474	0.6977	0.7224	0.6857	0.5007	0.5888	0.4737	0.707	0.5706	0.76	0.5368	0.6342	0.8282	0.3621	0.7171	0.4501	0.8943	0.7677	0.6841	0.6242	0.5529	0.8483	0.6006	0.5946	0.6822	0.7624	0.4623	0.7465	0.7377	0.6425	0.8567	0.7523	0.4888	0.7605	0.2369	0.562	0.3801	-0.0703	0.4155	-0.0269	0.497	0.8086	0.0471	0.3096	0.4388	0.7964	0.5809	0.7399	0.5261	0.3148	0.6445	0.6006	0.7674	0.7971	-0.2677	0.6291	0.3961	0.3796	0.5947	0.7755	0.6737	0.7905	0.8009	0.7128	0.7817	0.6744	0.8393	0.697	1	0.7461	0.8255	0.7208	0.7945	0.6751	0.7432	0.7875	0.549	0.8306	0.6235	0.8333	0.8852	0.7467	0.568	0.6558	0.6087	0.7301	0.1048	0.7276	0.7613	0.4721	0.5853	0.5819	0.1795	0.6575	0.6452	0.7083	0.8149	0.7571	0.4875	0.2948	0.6487	0.5962	0.7712	0.7427	0.8809	0.789	0.705	0.6743	0.5704	0.3335	0.6091	0.6505	0.7681	0.5729	0.2586	0.6963	0.8494	0.5836	0.699	0.5331	0.5744	0.6302	0.6581	0.6087	0.5715	0.7756	0.4542	0.6813	0.6759	0.4455	0.5691	0.4823	0.7603	0.6446	0.7447	0.7692	0.8833	0.4312	0.721	0.8051	0.5342	0.4736	0.6712	0.6642	0.5384	0.4446	0.676	0.508	-0.1584	0.568	0.664	0.6834	0.3964	0.4092	0.6774	0.6303	0.7396	0.1901	0.2745	0.3823	0.4819	0.4799	0.3588	0.3216	0.4742	0.4704	0.5922	0.3848	0.7425	0.715	0.7691	0.7463	0.604	0.7517	0.7445	0.7504	0.6644	0.506	0.6694	0.4609	0.3875	0.0676
DNA polymerase epsilon p12 subunit (DNA polymerase epsilon subunit 4)_4971	0.7483	0.6986	0.5114	0.4832	0.4148	0.7774	0.3918	0.6017	0.2704	0.2213	0.5302	0.7376	0.2038	0.3439	0.5968	0.6996	0.6813	-0.4935	-0.0721	-0.2347	-0.4774	0.5757	-0.1788	-0.3601	0.7037	0.2314	0.3349	0.3446	0.4506	0.2735	0.3987	0.6964	0.5982	0.6754	0.4591	0.5033	0.6034	0.2643	0.2076	-0.6377	-0.2502	-0.0281	-0.2182	-0.2155	-0.1207	-0.3378	-0.3407	0.2362	-0.0034	-0.0094	-0.0741	-0.6424	-0.3155	0.3549	0.7129	0.5984	0.6525	0.6487	0.3161	0.6741	0.638	0.6663	0.6711	0.7042	0.7313	0.7725	0.0994	0.6381	0.7616	0.7668	0.6086	0.6887	0.7317	0.7477	0.8224	0.7089	0.7901	0.2894	0.6239	0.6114	0.7147	0.5351	0.7989	0.5463	0.649	0.6406	0.158	0.7051	0.2852	0.7861	0.6691	0.6196	0.481	0.5693	0.6816	0.8256	0.6896	0.6874	0.7767	0.1876	0.5643	0.6392	0.5319	0.7238	0.7731	0.4279	0.7783	0.3965	0.447	0.6767	-0.3068	0.0489	-0.2797	0.5347	0.8521	-0.1397	0.5338	0.3341	0.6861	0.3875	0.8284	0.7045	0.0872	0.7053	0.6478	0.8202	0.5585	-0.2622	0.6139	0.5335	0.6327	0.6576	0.7817	0.4803	0.6772	0.7972	0.6534	0.6408	0.613	0.6687	0.6967	0.7461	1	0.7905	0.774	0.7427	0.6694	0.6975	0.6982	0.6103	0.7435	0.773	0.6305	0.6316	0.8715	0.6142	0.703	0.6779	0.6961	-0.3288	0.7707	0.6329	0.3415	0.678	0.7402	-0.0083	0.7331	0.8212	0.7734	0.7998	0.8076	0.7467	0.3971	0.4687	0.7704	0.6861	0.5944	0.7657	0.6915	0.7835	0.6844	0.7156	0.5596	0.4138	0.3195	0.7398	0.4621	0.2401	0.7919	0.8222	0.4325	0.8682	0.509	0.7569	0.6466	0.5645	0.6833	0.7134	0.8179	0.5912	0.5919	0.4864	0.1314	0.5803	0.6562	0.8113	0.5648	0.8492	0.7621	0.6804	0.1338	0.848	0.8506	0.7144	0.7498	0.784	0.7288	0.2562	0.2515	0.7461	0.6941	-0.2512	0.7495	0.8134	0.8425	0.5097	0.6939	0.5992	0.7552	0.7182	0.4063	0.0849	0.6685	0.5641	0.7516	0.5629	0.5293	0.6952	0.7048	0.4663	0.6891	0.7739	0.5511	0.6445	0.7332	0.7129	0.7512	0.6509	0.876	0.7703	0.6525	0.7474	0.6585	0.6008	-0.0332
DNA-directed RNA polymerase I 16 kDa polypeptide (EC 2.7.7.6) (RPA16)_6424	0.7866	0.4411	0.5692	0.3458	0.2479	0.5933	0.4579	0.5195	0.4457	0.5064	0.5098	0.7246	0.4606	0.4408	0.6592	0.4629	0.4963	-0.2808	-0.0224	-0.3052	-0.3446	0.6053	-0.2407	-0.2072	0.5504	0.174	0.284	0.5926	0.3286	0.5907	0.3326	0.7644	0.7458	0.6215	0.4283	0.5485	0.5604	0.4724	0.2817	-0.4434	-0.1994	0.2521	-0.2496	-0.1675	-0.2274	-0.3063	-0.3675	0.3814	0.2483	-0.0773	0.0423	-0.5467	0.0517	0.5074	0.5871	0.6458	0.6812	0.5734	0.4518	0.759	0.6609	0.5862	0.7346	0.6871	0.7847	0.5931	0.1963	0.6882	0.6651	0.6488	0.6139	0.726	0.8008	0.7396	0.6973	0.6485	0.6877	0.5558	0.6397	0.4311	0.8213	0.5719	0.7649	0.5457	0.617	0.7619	0.345	0.6681	0.2539	0.8309	0.6659	0.6844	0.4779	0.5953	0.8025	0.6674	0.6448	0.7078	0.7844	0.344	0.6624	0.7009	0.6504	0.8278	0.7422	0.5722	0.749	0.1971	0.5077	0.3578	-0.2319	0.2479	-0.2096	0.6339	0.8613	-0.1002	0.2355	0.4916	0.8245	0.5106	0.7115	0.5279	0.215	0.639	0.5758	0.803	0.6357	-0.3479	0.6072	0.4224	0.3834	0.5975	0.7693	0.6519	0.789	0.8988	0.7315	0.8694	0.6193	0.857	0.6761	0.8255	0.7905	1	0.7438	0.7617	0.7671	0.8943	0.8811	0.7262	0.8942	0.7293	0.8002	0.8331	0.8033	0.7307	0.6732	0.7269	0.7296	-0.0883	0.7626	0.7538	0.5614	0.6304	0.6603	0.1927	0.6991	0.7971	0.7878	0.8515	0.836	0.6725	0.4438	0.644	0.7062	0.7764	0.875	0.8911	0.8553	0.7731	0.7089	0.6865	0.4755	0.6176	0.5799	0.7911	0.6612	0.4154	0.7856	0.8957	0.6707	0.774	0.6378	0.7081	0.6756	0.6929	0.6774	0.697	0.8264	0.6523	0.8216	0.6413	0.4268	0.694	0.6418	0.8219	0.664	0.8204	0.9153	0.8426	0.4673	0.8261	0.8367	0.5273	0.4138	0.7532	0.6618	0.4134	0.3633	0.7178	0.4554	-0.4215	0.6041	0.6661	0.7295	0.3836	0.4162	0.629	0.7349	0.7061	0.1762	0.1025	0.3369	0.4774	0.5002	0.3025	0.2421	0.4617	0.4659	0.4792	0.4599	0.7194	0.6185	0.7255	0.6972	0.6905	0.7623	0.7534	0.7859	0.6985	0.4535	0.6671	0.419	0.3419	-0.1664
DNA-directed RNA polymerase II largest subunit (EC 2.7.7.6)_4381	0.7612	0.6108	0.5025	0.4815	0.4445	0.8126	0.5687	0.556	0.2466	0.2317	0.7069	0.6928	0.191	0.1977	0.7436	0.5882	0.6925	-0.5056	-0.203	-0.2726	-0.6021	0.6446	-0.2762	-0.3086	0.747	0.4937	0.4518	0.3631	0.3629	0.2291	0.5163	0.7387	0.5438	0.7676	0.5814	0.5701	0.7047	0.1888	0.1817	-0.5709	-0.2837	0.0212	-0.3203	-0.1348	-0.0769	-0.2639	-0.3257	0.2002	0.029	0.1503	0.0941	-0.6073	-0.2359	0.4127	0.756	0.5496	0.627	0.8009	0.2908	0.6499	0.6737	0.7292	0.6154	0.7866	0.7293	0.7429	-0.0288	0.7389	0.7342	0.8124	0.4808	0.8002	0.7802	0.853	0.8168	0.7754	0.844	0.099	0.6774	0.4963	0.744	0.6879	0.7838	0.5038	0.5491	0.6276	0.1893	0.7898	0.2444	0.8043	0.7572	0.6131	0.389	0.4839	0.6742	0.7733	0.6481	0.7708	0.7884	0.1838	0.5398	0.6558	0.5272	0.7141	0.8174	0.2954	0.7422	0.3166	0.4446	0.5154	-0.3045	0.0343	-0.103	0.5085	0.7915	-0.1809	0.5564	0.2866	0.6394	0.6287	0.7153	0.6741	-0.0156	0.7001	0.6284	0.7735	0.6491	-0.2389	0.5564	0.7141	0.599	0.7055	0.7656	0.432	0.5817	0.751	0.7243	0.6117	0.5483	0.6358	0.6301	0.7208	0.774	0.7438	1	0.8779	0.6555	0.5186	0.5945	0.5875	0.7291	0.7959	0.6027	0.6381	0.8423	0.6852	0.7923	0.6865	0.7548	-0.2912	0.7772	0.6785	0.1872	0.7474	0.6643	-0.1113	0.7382	0.7463	0.6971	0.8614	0.7982	0.7404	0.2385	0.2969	0.6921	0.7583	0.5121	0.6605	0.5671	0.8439	0.7882	0.7069	0.4662	0.3798	0.3676	0.762	0.3572	0.2428	0.5701	0.8245	0.314	0.7531	0.3544	0.7404	0.729	0.3819	0.6063	0.5965	0.8669	0.5182	0.4384	0.4444	0.0817	0.5103	0.6958	0.8635	0.6987	0.7765	0.6912	0.6149	0.1793	0.7883	0.7761	0.634	0.6185	0.7294	0.5625	0.2224	0.0738	0.7594	0.5402	-0.2295	0.5078	0.6523	0.8353	0.4231	0.6353	0.4089	0.6363	0.7361	0.3202	0.1002	0.5256	0.7307	0.7332	0.4844	0.474	0.7081	0.6503	0.5888	0.6398	0.7799	0.5161	0.6987	0.6664	0.6605	0.8159	0.6056	0.8582	0.7563	0.5296	0.7763	0.6702	0.6615	0.1541
Eukaryotic translation initiation factor 3 subunit 1 (eIF-3 alpha)_3118	0.7494	0.571	0.4943	0.4591	0.4546	0.8212	0.5896	0.5077	0.3864	0.3929	0.6767	0.6472	0.4015	0.4437	0.8063	0.5041	0.6356	-0.3157	-0.1406	-0.1129	-0.3994	0.6808	-0.2721	-0.2729	0.7089	0.5076	0.5025	0.5488	0.339	0.3188	0.4591	0.8896	0.7547	0.6863	0.6571	0.5843	0.7849	0.4776	0.1746	-0.5982	-0.2503	0.1637	-0.3486	-0.2353	-0.1787	-0.3279	-0.3659	0.2087	0.1851	0.0095	0.1146	-0.5845	-0.2683	0.4331	0.7411	0.5775	0.813	0.7304	0.3992	0.7417	0.7752	0.7453	0.7906	0.8648	0.8962	0.7567	0.1775	0.7202	0.7368	0.7903	0.6087	0.9055	0.9288	0.8884	0.8202	0.8042	0.8924	0.2044	0.7392	0.4135	0.7607	0.7642	0.8409	0.662	0.5714	0.7608	0.1829	0.8876	0.2786	0.8697	0.8413	0.7614	0.4647	0.7011	0.7907	0.7461	0.7555	0.7992	0.8849	0.3053	0.7017	0.7525	0.6225	0.786	0.9089	0.4564	0.8445	0.324	0.5544	0.5144	-0.2149	0.1519	-0.1653	0.6304	0.891	-0.0815	0.5726	0.407	0.7512	0.7354	0.7457	0.6122	0.1079	0.6191	0.6708	0.7532	0.7751	-0.0842	0.6983	0.6934	0.4826	0.5928	0.834	0.4987	0.6283	0.8365	0.7396	0.6665	0.6055	0.7484	0.6968	0.7945	0.7427	0.7617	0.8779	1	0.7716	0.5718	0.734	0.571	0.8181	0.7506	0.6563	0.6802	0.8341	0.6514	0.8364	0.6471	0.7632	-0.2821	0.7053	0.8549	0.2921	0.8361	0.7951	0.0435	0.7555	0.7775	0.6684	0.8971	0.8587	0.6617	0.1594	0.4358	0.6953	0.7845	0.6181	0.767	0.7284	0.8696	0.7932	0.7359	0.2951	0.6152	0.3392	0.7807	0.5825	0.28	0.6578	0.8865	0.4649	0.8218	0.5251	0.754	0.7039	0.583	0.5751	0.5819	0.9223	0.5643	0.55	0.5954	0.2456	0.579	0.6893	0.9032	0.804	0.8268	0.7882	0.743	0.36	0.8115	0.7965	0.6137	0.5363	0.8049	0.7111	0.3482	0.316	0.7786	0.5268	-0.229	0.4576	0.6312	0.8624	0.3526	0.575	0.6037	0.7961	0.7514	0.4123	0.2194	0.5146	0.8265	0.662	0.3852	0.356	0.6094	0.5613	0.6945	0.563	0.8821	0.7025	0.8431	0.6824	0.8237	0.9188	0.7965	0.8887	0.8706	0.5053	0.7427	0.6506	0.5856	0.2309
Extracellular superoxide dismutase [Cu-Zn] precursor (EC 1.15.1.1) (EC-SOD)_4357	0.5456	0.3442	0.2409	0.2939	0.109	0.5722	0.3186	0.3472	0.1895	0.2432	0.3464	0.5553	0.2136	0.4669	0.5276	0.2669	0.3326	-0.4063	-0.2727	-0.1898	-0.3497	0.426	-0.3289	-0.2776	0.3949	0.2164	0.2261	0.3818	0.2078	0.3015	0.0521	0.6745	0.656	0.3809	0.2854	0.524	0.6742	0.5522	-0.0855	-0.5747	-0.3612	0.0532	-0.4109	-0.508	-0.4509	-0.4478	-0.549	0.1162	0.0526	-0.1146	-0.017	-0.6348	-0.0592	0.2286	0.4789	0.6025	0.653	0.4114	0.2568	0.7203	0.6303	0.6218	0.791	0.7603	0.789	0.5578	0.2703	0.5649	0.7251	0.6119	0.6442	0.6721	0.7497	0.7429	0.7214	0.5406	0.6299	0.2334	0.5903	0.2316	0.6926	0.5925	0.7527	0.6565	0.6162	0.6577	0.0651	0.6472	0.1634	0.7137	0.6436	0.7478	0.4747	0.7405	0.7444	0.6849	0.5716	0.664	0.7154	0.1362	0.6286	0.5359	0.6405	0.6517	0.7066	0.5556	0.7325	0.0622	0.4023	0.3976	-0.1025	0.0419	-0.4688	0.595	0.7699	-0.1146	0.2785	0.4981	0.7124	0.5453	0.6512	0.4017	0.2002	0.5788	0.4186	0.615	0.502	-0.1935	0.6543	0.5368	0.3741	0.455	0.6012	0.3791	0.6651	0.778	0.5708	0.6909	0.6827	0.8075	0.6893	0.6751	0.6694	0.7671	0.6555	0.7716	1	0.7247	0.7771	0.5634	0.8001	0.7015	0.6361	0.7156	0.7812	0.5314	0.7009	0.6816	0.6145	-0.1716	0.6041	0.7347	0.5034	0.717	0.7237	0.3833	0.6431	0.6654	0.6742	0.7736	0.8144	0.6153	0.287	0.528	0.6152	0.6955	0.7107	0.7496	0.7894	0.8309	0.6203	0.7465	0.3425	0.6625	0.3525	0.7125	0.7345	0.5847	0.7596	0.824	0.6689	0.8054	0.6728	0.6874	0.5645	0.7751	0.4478	0.4774	0.7193	0.7365	0.7081	0.6814	0.265	0.7473	0.7979	0.7224	0.7782	0.7159	0.8615	0.6825	0.3284	0.7802	0.6678	0.4222	0.3342	0.722	0.8195	0.3062	0.3261	0.7619	0.2949	-0.2515	0.4643	0.591	0.7875	0.23	0.4029	0.6688	0.8203	0.6437	0.3834	0.3198	0.3208	0.703	0.4549	0.1312	0.1944	0.4332	0.4312	0.5945	0.4974	0.7283	0.6466	0.7019	0.6073	0.6934	0.7754	0.7563	0.707	0.7279	0.2745	0.5296	0.533	0.3302	0.1086
Fatty acid-binding protein_5674	0.664	0.3264	0.4178	0.2368	0.0992	0.3971	0.2632	0.4124	0.2654	0.3862	0.32	0.6392	0.3441	0.3592	0.442	0.3417	0.3454	-0.2594	-0.035	-0.3791	-0.3356	0.4294	-0.1712	-0.1825	0.3883	-0.0301	0.14	0.4251	0.2491	0.4692	0.1259	0.5682	0.6121	0.4696	0.2184	0.4475	0.4429	0.461	0.2526	-0.2709	-0.1834	0.2395	-0.239	-0.2212	-0.2296	-0.2883	-0.3664	0.234	0.1285	-0.1033	-0.0804	-0.4254	0.1153	0.3506	0.4015	0.6253	0.5433	0.4375	0.2741	0.6628	0.5091	0.4089	0.6341	0.5699	0.639	0.4407	0.2032	0.5128	0.5872	0.5242	0.5559	0.5436	0.6127	0.5369	0.5971	0.4727	0.5027	0.5276	0.4735	0.3216	0.6543	0.3939	0.6425	0.4282	0.5476	0.6483	0.2384	0.4691	0.2052	0.6677	0.4521	0.606	0.4141	0.4788	0.6739	0.5293	0.4906	0.4974	0.6351	0.2927	0.6056	0.518	0.5085	0.6527	0.5724	0.5268	0.5856	0.0658	0.3129	0.2472	-0.2057	0.2586	-0.2773	0.4614	0.6886	-0.183	0.0398	0.3281	0.7124	0.2805	0.5851	0.3999	0.1568	0.4967	0.4032	0.6625	0.4239	-0.4434	0.5649	0.1865	0.4004	0.5095	0.6141	0.6286	0.6917	0.7485	0.5313	0.7746	0.559	0.7983	0.6607	0.7432	0.6975	0.8943	0.5186	0.5718	0.7247	1	0.8975	0.5795	0.7487	0.6131	0.7495	0.7705	0.6859	0.5902	0.5201	0.7193	0.551	0.097	0.699	0.6269	0.5742	0.533	0.574	0.2377	0.6188	0.6924	0.7601	0.6908	0.7327	0.5754	0.4422	0.6449	0.6417	0.6248	0.8297	0.8293	0.8204	0.6143	0.5498	0.575	0.4638	0.5328	0.6055	0.7213	0.6076	0.3901	0.776	0.7413	0.6765	0.7047	0.6481	0.5706	0.6134	0.7203	0.6371	0.6337	0.6304	0.6157	0.8196	0.6166	0.359	0.6378	0.5417	0.6618	0.459	0.6888	0.8393	0.7207	0.3926	0.7261	0.6776	0.4281	0.2876	0.624	0.6543	0.3395	0.3521	0.5873	0.3576	-0.4184	0.6079	0.5258	0.5634	0.3192	0.2961	0.5986	0.6729	0.5988	-0.0051	0.1009	0.2734	0.3148	0.3597	0.2003	0.1423	0.3448	0.3637	0.3138	0.2754	0.599	0.5002	0.5905	0.6151	0.5229	0.6038	0.6146	0.6294	0.5547	0.3782	0.4817	0.278	0.1585	-0.2958
Glyceraldehyde-3-phosphate dehydrogenase (EC 1.2.1.12) (GAPDH)_588	0.6347	0.3078	0.4551	0.1599	0.1463	0.499	0.2398	0.3606	0.362	0.5111	0.325	0.5956	0.4643	0.5359	0.5298	0.2969	0.3635	-0.225	0.0234	-0.2006	-0.2438	0.569	-0.2058	-0.184	0.42	0.1364	0.263	0.5439	0.1846	0.5555	0.1139	0.7341	0.7947	0.4922	0.3247	0.5163	0.6391	0.6756	0.2451	-0.3491	-0.0864	0.3713	-0.1676	-0.2593	-0.2447	-0.3025	-0.323	0.3181	0.2482	-0.1278	0.0444	-0.4407	0.0522	0.3445	0.3984	0.6258	0.7124	0.4747	0.4367	0.8094	0.6973	0.4697	0.7971	0.6729	0.8084	0.4756	0.2675	0.59	0.583	0.5371	0.6218	0.7043	0.7855	0.6431	0.6669	0.4909	0.5954	0.5086	0.49	0.239	0.7272	0.5171	0.7318	0.6311	0.6915	0.7529	0.273	0.6473	0.2503	0.7314	0.6534	0.7564	0.564	0.6529	0.8119	0.53	0.5958	0.6427	0.7271	0.4187	0.7475	0.6241	0.6605	0.7329	0.7556	0.5893	0.7079	0.083	0.4304	0.2703	-0.1207	0.3912	-0.3157	0.5737	0.8083	-0.0399	0.1619	0.5356	0.7582	0.4026	0.6451	0.3871	0.2166	0.4106	0.4536	0.6834	0.6006	-0.2586	0.6281	0.2599	0.3656	0.3887	0.6966	0.6522	0.6125	0.8115	0.5347	0.8121	0.5803	0.827	0.7654	0.7875	0.6982	0.8811	0.5945	0.734	0.7771	0.8975	1	0.5455	0.785	0.5704	0.8095	0.7931	0.6935	0.569	0.6166	0.7193	0.5774	-0.0159	0.6767	0.7495	0.6187	0.6635	0.6285	0.2408	0.5789	0.7295	0.7112	0.7685	0.8407	0.4889	0.276	0.6305	0.6449	0.5878	0.8547	0.8449	0.9289	0.672	0.6267	0.592	0.2901	0.6222	0.5608	0.7997	0.7494	0.4392	0.8593	0.7778	0.6931	0.774	0.7987	0.566	0.5592	0.8376	0.6103	0.6033	0.7396	0.7042	0.8327	0.7859	0.4476	0.7681	0.6272	0.7171	0.591	0.7226	0.9085	0.8159	0.5321	0.7522	0.6686	0.3731	0.234	0.703	0.7282	0.3712	0.4757	0.6175	0.3115	-0.3689	0.571	0.5614	0.6836	0.2243	0.2739	0.765	0.8175	0.6383	0.0991	0.2287	0.255	0.4675	0.3619	0.1157	0.0811	0.311	0.2966	0.3741	0.2844	0.6924	0.6931	0.711	0.5847	0.7166	0.7185	0.827	0.7091	0.719	0.3346	0.4453	0.3416	0.1811	-0.1401
Glyoxylate reductase/hydroxypyruvate reductase (EC 1.1.1.79)_6600	0.4809	0.4603	0.5324	0.2587	0.3525	0.5534	0.388	0.3969	0.2887	0.2441	0.4288	0.5609	0.2097	0.1033	0.5144	0.3735	0.3974	-0.3082	-0.1985	-0.2733	-0.3224	0.2676	-0.3215	-0.4346	0.4269	-0.0105	0.1388	0.3419	0.3075	0.388	0.2819	0.5252	0.4812	0.489	0.3384	0.2816	0.4082	0.2071	0.2109	-0.3852	-0.024	0.0573	-0.1909	-0.2212	-0.3092	-0.3654	-0.1774	0.2364	0.0858	-0.0267	-0.0663	-0.3852	-0.0573	0.5282	0.5713	0.5576	0.503	0.3703	0.3161	0.5357	0.5867	0.5689	0.4763	0.6025	0.5211	0.5085	0.161	0.6275	0.6119	0.5054	0.4649	0.5848	0.6007	0.5345	0.5624	0.5876	0.6323	0.3582	0.6486	0.4095	0.6899	0.4974	0.5689	0.4307	0.3122	0.5294	0.3017	0.4724	0.1925	0.6903	0.5682	0.3414	0.2637	0.4806	0.4999	0.6418	0.6013	0.6303	0.5641	0.2052	0.3923	0.5625	0.4929	0.6522	0.591	0.4765	0.6359	0.3003	0.4709	0.3416	-0.2509	0.0901	-0.0682	0.5377	0.6596	-0.2159	0.2504	0.4163	0.6342	0.3191	0.484	0.4934	0.1457	0.4654	0.4061	0.6004	0.3821	-0.3657	0.426	0.4712	0.3122	0.6139	0.6396	0.5083	0.6751	0.7694	0.6634	0.6238	0.5923	0.5827	0.4805	0.549	0.6103	0.7262	0.5875	0.571	0.5634	0.5795	0.5455	1	0.7423	0.6793	0.5031	0.5355	0.7163	0.5713	0.5276	0.5578	0.7301	-0.1131	0.5501	0.6183	0.3282	0.4492	0.6186	0.1333	0.6172	0.5588	0.6556	0.6664	0.6351	0.6552	0.6173	0.3978	0.6368	0.6464	0.5566	0.7268	0.6371	0.6044	0.4796	0.6045	0.5578	0.5428	0.3846	0.5016	0.4593	0.1968	0.5125	0.6547	0.4708	0.6461	0.4226	0.7124	0.5377	0.4173	0.658	0.4689	0.6649	0.3958	0.3801	0.287	0.1838	0.3601	0.5558	0.6269	0.4992	0.6734	0.6192	0.577	0.1806	0.6085	0.7328	0.5327	0.3463	0.6244	0.4197	0.2539	0.0902	0.7057	0.4206	-0.2457	0.4485	0.5882	0.6189	0.3607	0.3363	0.339	0.5263	0.584	0.1355	-0.0295	0.3741	0.3442	0.436	0.3674	0.2377	0.3693	0.4276	0.444	0.4299	0.4789	0.4194	0.6231	0.6166	0.5561	0.6336	0.5363	0.6413	0.6325	0.4902	0.5516	0.3437	0.3046	-0.205
Insulin-like growth factor binding protein 7 precursor (IGFBP-7) (IBP-7) (IGF-binding protein 7) (MAC25 protein) (Prostacyclin-stimulating factor) (PGI2-stimulating factor)_6792	0.6882	0.5013	0.5734	0.3757	0.2177	0.5972	0.4935	0.5386	0.5054	0.4706	0.5089	0.5908	0.4447	0.4438	0.6026	0.4511	0.4429	-0.2371	-0.2336	-0.2575	-0.3264	0.5829	-0.4366	-0.2182	0.4743	0.1709	0.2259	0.613	0.4191	0.5487	0.3089	0.809	0.793	0.5969	0.3846	0.5339	0.5715	0.5429	0.2103	-0.4035	-0.2576	0.3106	-0.3896	-0.2207	-0.2805	-0.3454	-0.4487	0.3206	0.2318	-0.1782	0.0071	-0.5403	-0.0667	0.4485	0.6428	0.6539	0.7443	0.5153	0.4786	0.7464	0.7696	0.6645	0.7655	0.7181	0.8488	0.6684	0.3385	0.7802	0.7062	0.6643	0.635	0.7978	0.8581	0.7783	0.7375	0.716	0.7458	0.5074	0.7379	0.4853	0.8468	0.6392	0.8054	0.6383	0.5979	0.7873	0.3097	0.732	0.3792	0.9024	0.7724	0.7174	0.5064	0.6662	0.8549	0.7166	0.6754	0.7928	0.8075	0.3718	0.7051	0.7241	0.724	0.8676	0.7846	0.653	0.8224	0.3394	0.5895	0.4465	-0.1784	0.311	-0.1627	0.6791	0.9074	-0.08	0.2636	0.5715	0.847	0.6808	0.7606	0.4995	0.3633	0.6527	0.5484	0.7467	0.668	-0.2506	0.6708	0.5225	0.3247	0.5883	0.7753	0.5942	0.8449	0.9134	0.7627	0.842	0.723	0.9229	0.6964	0.8306	0.7435	0.8942	0.7291	0.8181	0.8001	0.7487	0.785	0.7423	1	0.7487	0.8047	0.8449	0.8146	0.6548	0.7254	0.6317	0.7913	-0.0746	0.6571	0.8382	0.5167	0.6569	0.6643	0.3642	0.7123	0.6734	0.7471	0.883	0.8446	0.6281	0.4196	0.6761	0.6451	0.8465	0.7776	0.9067	0.8645	0.8423	0.6669	0.7225	0.3908	0.8065	0.5939	0.754	0.7126	0.4466	0.7321	0.9192	0.6439	0.7815	0.6488	0.7247	0.6707	0.7151	0.6702	0.5878	0.8312	0.6078	0.6967	0.6235	0.4025	0.6533	0.6572	0.8118	0.8184	0.7913	0.8792	0.8679	0.4305	0.8092	0.8327	0.5726	0.415	0.7896	0.7683	0.5185	0.4391	0.8087	0.4786	-0.3911	0.5044	0.6674	0.7458	0.4421	0.4795	0.6887	0.7576	0.7595	0.3525	0.236	0.4019	0.5856	0.5218	0.3593	0.2958	0.5161	0.5328	0.715	0.4607	0.7634	0.7399	0.8614	0.7598	0.7139	0.813	0.8255	0.7897	0.7324	0.4968	0.6563	0.5277	0.4342	0.0538
Integumentary mucin A.1 precursor (FIM-A.1) (Preprospasmolysin)_6727	0.6481	0.5867	0.329	0.4838	0.4631	0.7213	0.6005	0.522	0.0949	0.0339	0.6728	0.6892	0.0968	0.1064	0.7135	0.5001	0.6309	-0.627	-0.3771	-0.4092	-0.6192	0.3687	-0.3632	-0.4861	0.6841	0.34	0.3259	0.2069	0.358	0.0851	0.4186	0.5878	0.4217	0.6005	0.4853	0.3838	0.6461	0.1152	0.0699	-0.6067	-0.3138	-0.193	-0.4474	-0.3379	-0.2332	-0.4977	-0.3602	0.0746	-0.1471	0.1252	-0.0074	-0.6352	-0.244	0.3601	0.7574	0.5169	0.5745	0.6853	0.1382	0.5279	0.5859	0.8125	0.5182	0.8123	0.6357	0.7447	0.0607	0.7145	0.8709	0.781	0.4972	0.691	0.6571	0.7547	0.7796	0.755	0.8014	0.0828	0.7357	0.5694	0.7065	0.6397	0.7525	0.4609	0.4073	0.5888	-0.037	0.6537	0.1574	0.7565	0.5566	0.4703	0.2071	0.5381	0.521	0.8507	0.6849	0.6885	0.7632	-0.0098	0.3883	0.5481	0.3994	0.6502	0.691	0.3966	0.6941	0.3197	0.4344	0.5238	-0.3487	-0.1885	-0.2098	0.4449	0.7432	-0.4241	0.442	0.1937	0.6037	0.5304	0.6353	0.6111	-0.0806	0.6666	0.5501	0.648	0.4013	-0.2956	0.5464	0.623	0.6031	0.7863	0.723	0.3556	0.7179	0.7694	0.7504	0.5493	0.5957	0.6449	0.5591	0.6235	0.773	0.7293	0.7959	0.7506	0.7015	0.6131	0.5704	0.6793	0.7487	1	0.5087	0.5782	0.9025	0.7176	0.7652	0.6498	0.7484	-0.3457	0.7514	0.6827	0.1073	0.7488	0.7681	0.0289	0.8171	0.6833	0.7771	0.828	0.77	0.8851	0.3831	0.3088	0.7207	0.8345	0.5472	0.6942	0.5802	0.8482	0.6622	0.8205	0.5892	0.4226	0.2687	0.6269	0.3764	0.2538	0.5522	0.811	0.3035	0.7441	0.3052	0.8737	0.7079	0.399	0.6379	0.5985	0.7993	0.5695	0.4628	0.3629	-0.0462	0.4619	0.7131	0.8203	0.7074	0.7845	0.7276	0.4889	0.0715	0.7617	0.8129	0.7158	0.6206	0.7725	0.6005	0.0948	0.0286	0.853	0.5287	-0.3386	0.5081	0.6409	0.8317	0.428	0.6571	0.3491	0.6171	0.7326	0.3414	-0.1265	0.5839	0.6767	0.7504	0.4755	0.4973	0.7042	0.6886	0.6782	0.6927	0.7247	0.4137	0.6785	0.7332	0.5638	0.8221	0.4837	0.7993	0.7131	0.5849	0.7394	0.6366	0.583	-0.0309
Lymphocyte antigen Ly-6D precursor (E48 antigen)_4061	0.6147	0.2711	0.583	0.1675	0.1252	0.3817	0.2699	0.4093	0.5027	0.6363	0.3287	0.523	0.4773	0.3771	0.4429	0.2643	0.3989	-0.0586	-0.102	-0.2455	-0.2936	0.6416	-0.351	-0.0513	0.3413	0.131	0.25	0.641	0.2026	0.5607	0.157	0.6975	0.7777	0.5975	0.2409	0.5508	0.4674	0.6073	0.2502	-0.1125	-0.1825	0.5871	-0.2569	-0.0896	-0.1606	-0.2035	-0.3752	0.4287	0.3591	-0.2352	0.0186	-0.2795	0.0565	0.4464	0.4287	0.6726	0.6501	0.5609	0.5043	0.7378	0.7278	0.3548	0.7234	0.5902	0.7676	0.4361	0.2139	0.6996	0.4946	0.5126	0.5934	0.7274	0.7448	0.6121	0.7011	0.5315	0.5634	0.5925	0.4489	0.3295	0.7213	0.5188	0.8045	0.585	0.7078	0.8052	0.4616	0.666	0.5151	0.7607	0.7001	0.7423	0.669	0.5502	0.8605	0.5043	0.5071	0.6665	0.6979	0.5413	0.7944	0.6809	0.7045	0.7933	0.6789	0.5378	0.7725	0.1106	0.4471	0.2532	-0.0219	0.6093	-0.1022	0.4623	0.7483	0.0073	0.0538	0.559	0.7595	0.4994	0.67	0.3783	0.3793	0.4689	0.4055	0.7124	0.6861	-0.3314	0.6081	0.1689	0.259	0.4136	0.6157	0.6787	0.642	0.7308	0.5257	0.7783	0.6052	0.8325	0.7573	0.8333	0.6305	0.8002	0.6027	0.6563	0.6361	0.7495	0.8095	0.5031	0.8047	0.5087	1	0.8945	0.6279	0.4831	0.5602	0.615	0.6164	0.2174	0.5878	0.7276	0.5705	0.4835	0.4114	0.3021	0.5771	0.5633	0.6506	0.7674	0.7654	0.3641	0.22	0.709	0.6113	0.6257	0.7962	0.8256	0.8608	0.6409	0.5112	0.5468	0.2809	0.598	0.8301	0.7007	0.67	0.3405	0.7366	0.7939	0.5219	0.6518	0.6449	0.5079	0.5178	0.7164	0.6272	0.5757	0.7031	0.5818	0.6809	0.7402	0.5499	0.6708	0.5033	0.6344	0.5948	0.6584	0.7606	0.869	0.6097	0.7185	0.6391	0.3735	0.2169	0.5499	0.6692	0.6181	0.5104	0.5595	0.24	-0.3157	0.5588	0.6341	0.5552	0.2339	0.2797	0.7008	0.6882	0.7056	0.088	0.3158	0.1714	0.4043	0.3031	0.1706	0.1846	0.3387	0.332	0.5249	0.3106	0.6485	0.7468	0.7484	0.6462	0.5455	0.6504	0.7726	0.6489	0.587	0.3359	0.46	0.3344	0.1873	-0.0256
Lymphocyte antigen Ly-6D precursor (E48 antigen)_4291	0.6475	0.2657	0.5388	0.2433	-0.0341	0.3797	0.2827	0.3994	0.497	0.5662	0.2884	0.5194	0.5023	0.3825	0.4485	0.285	0.3067	-0.1165	-0.1184	-0.1653	-0.2448	0.6593	-0.4047	0.0911	0.3386	0.1321	0.0832	0.6545	0.1922	0.5439	0.1656	0.7379	0.7539	0.5421	0.1961	0.5957	0.4416	0.5812	0.0569	-0.1818	-0.2799	0.4996	-0.3459	-0.1087	-0.213	-0.2065	-0.456	0.4325	0.4062	-0.1891	0.0967	-0.2981	0.1599	0.431	0.4228	0.579	0.6426	0.5103	0.5182	0.6998	0.7161	0.4023	0.7652	0.6119	0.757	0.4552	0.3285	0.654	0.4939	0.567	0.5521	0.7026	0.7369	0.714	0.6124	0.5776	0.5361	0.6395	0.5005	0.372	0.7699	0.4258	0.7399	0.6067	0.7108	0.8023	0.4373	0.6005	0.5506	0.8079	0.7318	0.7537	0.7102	0.6023	0.8719	0.4931	0.458	0.6605	0.7175	0.4874	0.7605	0.6618	0.7457	0.8096	0.6263	0.6166	0.7278	0.0795	0.5501	0.2398	-0.0202	0.5032	-0.1464	0.5166	0.7633	0.0192	0.0675	0.5853	0.7639	0.5744	0.682	0.4026	0.4774	0.5311	0.3486	0.6269	0.6489	-0.3118	0.6192	0.2306	0.2041	0.417	0.6511	0.661	0.7498	0.7656	0.5894	0.8813	0.6209	0.8764	0.7117	0.8852	0.6316	0.8331	0.6381	0.6802	0.7156	0.7705	0.7931	0.5355	0.8449	0.5782	0.8945	1	0.6449	0.5437	0.6297	0.5104	0.6482	0.1878	0.5729	0.7318	0.6284	0.4981	0.4143	0.4228	0.5588	0.519	0.631	0.7618	0.7468	0.358	0.1968	0.7123	0.4635	0.709	0.8021	0.8282	0.809	0.6681	0.5451	0.5012	0.2326	0.6709	0.7245	0.7089	0.7019	0.4701	0.6798	0.8407	0.6143	0.6175	0.6438	0.467	0.4758	0.7466	0.5097	0.4761	0.6878	0.5692	0.7412	0.7016	0.5363	0.7247	0.5467	0.6406	0.7001	0.6409	0.8186	0.8893	0.5218	0.6774	0.6631	0.3621	0.2637	0.6154	0.6441	0.6181	0.5245	0.5905	0.283	-0.2341	0.5181	0.6037	0.6085	0.2427	0.3113	0.704	0.6365	0.6895	0.1517	0.3149	0.2283	0.4186	0.3598	0.1767	0.2116	0.377	0.3476	0.5532	0.3711	0.69	0.7695	0.7404	0.6467	0.5425	0.6566	0.7688	0.6445	0.5775	0.3065	0.4636	0.388	0.2444	-0.03
Membrane-associated protein HEM-1 (Hematopoietic protein 1)_6555	0.676	0.6528	0.4535	0.553	0.4379	0.7828	0.5489	0.6317	0.2256	0.1749	0.6193	0.6977	0.2242	0.2658	0.7186	0.5616	0.6554	-0.5089	-0.2556	-0.3028	-0.5517	0.482	-0.3602	-0.4325	0.6807	0.2487	0.3833	0.3289	0.4315	0.2438	0.3967	0.7057	0.5649	0.6161	0.4987	0.4253	0.6967	0.2831	0.1649	-0.6364	-0.2866	-0.0563	-0.3601	-0.3444	-0.2679	-0.4515	-0.3865	0.1321	-0.0616	-0.0103	0.0213	-0.6716	-0.2429	0.364	0.8011	0.6287	0.7027	0.6756	0.2736	0.6648	0.7091	0.7756	0.6738	0.8159	0.7459	0.7763	0.1526	0.7166	0.8547	0.7979	0.6316	0.785	0.7881	0.7824	0.8478	0.7635	0.8473	0.1778	0.8064	0.5905	0.7817	0.6828	0.8307	0.5725	0.5633	0.7127	0.0675	0.7099	0.2636	0.8224	0.6853	0.5905	0.3809	0.6125	0.6445	0.9035	0.751	0.7454	0.8341	0.1509	0.5508	0.6644	0.5278	0.7632	0.8236	0.524	0.7822	0.3435	0.4382	0.6035	-0.1913	-0.0209	-0.2317	0.6022	0.8503	-0.2261	0.495	0.3483	0.7001	0.5268	0.7828	0.7026	0.0375	0.7025	0.6479	0.7933	0.5643	-0.2645	0.599	0.6206	0.6344	0.775	0.8151	0.4265	0.7351	0.8825	0.7326	0.6229	0.6508	0.6958	0.6868	0.7467	0.8715	0.8033	0.8423	0.8341	0.7812	0.6859	0.6935	0.7163	0.8146	0.9025	0.6279	0.6449	1	0.6911	0.754	0.7539	0.8399	-0.2668	0.7743	0.7721	0.2199	0.7397	0.812	0.0611	0.8116	0.7508	0.8341	0.867	0.8571	0.8512	0.4374	0.4446	0.8033	0.8121	0.6172	0.8265	0.7304	0.8782	0.7181	0.8103	0.5859	0.4936	0.3736	0.7346	0.5113	0.3131	0.7307	0.839	0.4687	0.8722	0.4949	0.8528	0.7298	0.5719	0.6902	0.6796	0.845	0.5806	0.5289	0.5354	0.1026	0.5403	0.7156	0.8478	0.7074	0.8604	0.7773	0.6673	0.1786	0.8646	0.8818	0.7433	0.663	0.8311	0.7187	0.2182	0.1585	0.8741	0.6175	-0.2872	0.6089	0.7661	0.8872	0.4888	0.6793	0.5322	0.753	0.7154	0.3962	0.0286	0.6137	0.6879	0.7511	0.5048	0.4669	0.7011	0.7201	0.6447	0.6809	0.805	0.5752	0.7415	0.7666	0.7113	0.8482	0.6556	0.8937	0.8129	0.6398	0.7806	0.6846	0.5895	0.024
Metallothionein (MT)_4859	0.681	0.5106	0.3103	0.5725	0.3535	0.5183	0.47	0.5639	0.2169	0.308	0.5556	0.637	0.3486	0.1626	0.6608	0.5186	0.5055	-0.4137	-0.1826	-0.3962	-0.4705	0.4006	-0.3075	-0.3364	0.541	0.2324	0.2132	0.4119	0.3246	0.3344	0.3858	0.5601	0.3963	0.4839	0.404	0.2473	0.4024	0.1956	0.2046	-0.5291	-0.1964	-0.045	-0.258	-0.2103	-0.199	-0.3513	-0.3741	0.3625	-0.0267	-0.1276	0.2171	-0.6038	-0.0473	0.287	0.6133	0.4874	0.6443	0.5974	0.3018	0.5953	0.4408	0.6708	0.5324	0.5436	0.5792	0.6749	0.0909	0.5446	0.5982	0.6467	0.497	0.6312	0.599	0.7346	0.5899	0.5666	0.6194	0.3114	0.7039	0.6851	0.7887	0.4916	0.612	0.3619	0.4537	0.5381	0.1465	0.5746	0.0323	0.6407	0.4443	0.444	0.1848	0.4176	0.5229	0.7365	0.6174	0.5766	0.7023	0.2422	0.4966	0.5485	0.4638	0.6163	0.611	0.4717	0.5872	0.3363	0.5025	0.4092	-0.3539	-0.0323	-0.2517	0.5452	0.6847	-0.2931	0.2485	0.2478	0.5307	0.4423	0.5828	0.5504	0.0089	0.51	0.4694	0.6476	0.4286	-0.3694	0.3957	0.5533	0.4088	0.6012	0.6528	0.2457	0.6231	0.7046	0.7475	0.541	0.3796	0.5631	0.4286	0.568	0.6142	0.7307	0.6852	0.6514	0.5314	0.5902	0.569	0.5713	0.6548	0.7176	0.4831	0.5437	0.6911	1	0.6422	0.5116	0.6208	-0.2852	0.5857	0.572	0.2703	0.6432	0.5552	0.0202	0.5839	0.6639	0.7216	0.7396	0.6218	0.6903	0.3328	0.4132	0.5789	0.6894	0.6129	0.6268	0.5372	0.6902	0.6039	0.6516	0.4481	0.379	0.1752	0.5127	0.3981	0.2078	0.5904	0.7032	0.4765	0.6123	0.3436	0.6448	0.6403	0.4197	0.5301	0.6625	0.6436	0.5208	0.4282	0.394	0.1707	0.4568	0.5271	0.6764	0.5596	0.712	0.6469	0.5143	0.3116	0.6823	0.6892	0.6164	0.5082	0.6082	0.4407	0.1124	0.1267	0.6635	0.43	-0.4905	0.4922	0.475	0.6503	0.3873	0.5714	0.3097	0.5067	0.466	0.2823	-0.0566	0.3779	0.4132	0.6033	0.3811	0.3772	0.6139	0.6141	0.422	0.5005	0.6571	0.3316	0.5089	0.4484	0.5013	0.5918	0.476	0.7122	0.6278	0.4952	0.6431	0.5599	0.4369	-0.0833
Mitogen-activated protein kinase kinase 1 interacting protein 1 (MEK binding partner 1) (Mp1)_2290	0.6135	0.4772	0.3251	0.378	0.2833	0.637	0.5054	0.3159	0.2306	0.2458	0.4853	0.6045	0.2296	0.2727	0.6547	0.4191	0.46	-0.4421	-0.3953	-0.1098	-0.5151	0.5562	-0.3979	-0.2726	0.5043	0.4742	0.2829	0.432	0.1982	0.2303	0.2192	0.6566	0.569	0.5371	0.4031	0.4519	0.7352	0.3255	-0.1036	-0.614	-0.4766	-0.0326	-0.4615	-0.3761	-0.3266	-0.4303	-0.5229	0.1616	-0.0097	-0.1307	0	-0.5994	-0.3122	0.2282	0.6456	0.5388	0.6408	0.6863	0.2679	0.6518	0.6825	0.6917	0.6294	0.7335	0.7253	0.7143	0.21	0.6231	0.7462	0.7103	0.4718	0.7591	0.7377	0.7797	0.7183	0.6571	0.7392	0.0926	0.5833	0.4102	0.7376	0.696	0.7475	0.549	0.5673	0.5893	0.1472	0.7127	0.2507	0.7642	0.6473	0.7156	0.2858	0.6126	0.6632	0.6785	0.5428	0.6495	0.7315	0.1415	0.5539	0.5453	0.6339	0.6841	0.7304	0.4001	0.6942	0.2269	0.5163	0.4494	-0.3068	-0.0075	-0.3223	0.4316	0.7857	-0.301	0.3937	0.364	0.6586	0.7492	0.6913	0.4681	0.1647	0.5822	0.4072	0.5459	0.5439	-0.1835	0.6474	0.6546	0.4437	0.512	0.6129	0.3817	0.5741	0.6892	0.7082	0.5601	0.7236	0.7086	0.7086	0.6558	0.703	0.6732	0.7923	0.8364	0.7009	0.5201	0.6166	0.5276	0.7254	0.7652	0.5602	0.6297	0.754	0.6422	1	0.4848	0.6601	-0.3159	0.6447	0.6886	0.338	0.7746	0.6941	0.2275	0.6916	0.6419	0.5539	0.8176	0.79	0.6223	0.1476	0.431	0.5843	0.6954	0.5705	0.5835	0.6026	0.8256	0.7127	0.7397	0.3072	0.6394	0.2331	0.6606	0.5729	0.4237	0.5191	0.8048	0.4628	0.7108	0.4611	0.6658	0.4978	0.5214	0.5553	0.3994	0.7863	0.6464	0.4804	0.4533	0.126	0.6061	0.7889	0.7457	0.8338	0.6615	0.711	0.5864	0.2829	0.7041	0.6746	0.474	0.4826	0.6718	0.6796	0.2283	0.2999	0.7196	0.3524	-0.2681	0.4895	0.4793	0.7764	0.2292	0.5294	0.5173	0.6761	0.716	0.4679	0.2783	0.4513	0.7911	0.5687	0.2715	0.3383	0.5902	0.4976	0.6787	0.497	0.8205	0.5514	0.7157	0.5482	0.6294	0.8122	0.6409	0.7401	0.7393	0.3433	0.6143	0.6618	0.548	0.2604
Myomesin 1 (190 kDa titin-associated protein) (190 kDa connectin-associated protein)_726	0.6647	0.4548	0.4003	0.2695	0.3481	0.6445	0.4006	0.454	0.0931	0.142	0.5237	0.7514	0.0561	0.2335	0.581	0.4093	0.5809	-0.4108	-0.1048	-0.374	-0.4373	0.4433	-0.0958	-0.4393	0.6025	0.1915	0.5121	0.1442	0.3256	0.2521	0.3131	0.5107	0.481	0.6212	0.4211	0.4066	0.5657	0.2452	0.3717	-0.4444	-0.1548	0.0206	-0.2205	-0.2682	-0.0778	-0.3216	-0.2076	-0.0353	-0.1574	0.1506	-0.182	-0.5954	-0.1912	0.2642	0.4756	0.6313	0.5055	0.5138	0.0304	0.6047	0.4693	0.5114	0.4628	0.6053	0.5946	0.5194	-0.1654	0.5567	0.6539	0.5865	0.3946	0.5859	0.5929	0.5075	0.7221	0.5593	0.6266	0.1351	0.4813	0.2386	0.5355	0.4737	0.6892	0.3667	0.4118	0.5538	0.0278	0.5422	0.0552	0.6178	0.4907	0.4699	0.2782	0.3701	0.5065	0.662	0.5062	0.5838	0.6036	0.1002	0.4846	0.4468	0.3618	0.5228	0.6939	0.2374	0.5831	0.0507	0.1117	0.3554	-0.1816	0.032	-0.2078	0.3868	0.6338	-0.1256	0.3553	0.2027	0.5545	0.2556	0.5405	0.5422	-0.1802	0.5315	0.5825	0.7215	0.4613	-0.3161	0.5035	0.436	0.6812	0.6614	0.6085	0.5346	0.484	0.6724	0.486	0.5491	0.543	0.5904	0.6715	0.6087	0.6779	0.7269	0.6865	0.6471	0.6816	0.7193	0.7193	0.5578	0.6317	0.6498	0.615	0.5104	0.7539	0.5116	0.4848	1	0.5876	-0.1435	0.799	0.5032	0.1879	0.612	0.705	-0.1251	0.7027	0.7466	0.7928	0.701	0.7255	0.7103	0.4515	0.3001	0.7717	0.5502	0.559	0.7068	0.6666	0.6704	0.6425	0.6549	0.5843	0.2682	0.4879	0.7789	0.3762	0.2787	0.733	0.6593	0.4186	0.774	0.464	0.7541	0.7607	0.5177	0.717	0.7062	0.699	0.5924	0.5961	0.5118	0.0886	0.5473	0.6618	0.7679	0.3824	0.7404	0.6889	0.5325	0.1447	0.8009	0.698	0.5575	0.4284	0.5747	0.6466	0.159	-0.0714	0.6578	0.4368	-0.2156	0.5569	0.6046	0.6739	0.3623	0.3963	0.4085	0.6717	0.662	-0.0018	-0.0116	0.3737	0.4968	0.496	0.3277	0.3092	0.4503	0.4769	0.3402	0.435	0.5333	0.374	0.5413	0.6571	0.5834	0.6869	0.5192	0.6982	0.5942	0.4627	0.5993	0.3853	0.3085	-0.1276
"Myosin light chain alkali, smooth-muscle isoform (G2 catalytic) (LC17-GI)_6611"	0.5716	0.5672	0.6315	0.5059	0.2989	0.6533	0.6201	0.6279	0.4238	0.3784	0.5745	0.5806	0.3864	0.1576	0.6211	0.4949	0.5313	-0.2541	-0.2024	-0.1821	-0.4127	0.4962	-0.4342	-0.2221	0.6008	0.2491	0.282	0.4811	0.5189	0.4459	0.4201	0.7074	0.5708	0.578	0.4361	0.3478	0.5545	0.276	0.1761	-0.4618	-0.2149	0.0774	-0.3067	-0.1992	-0.2917	-0.4532	-0.3048	0.3369	0.2299	-0.0773	0.1783	-0.4881	-0.0819	0.4285	0.7131	0.5158	0.6	0.625	0.4528	0.6214	0.749	0.6457	0.5757	0.6885	0.7011	0.6239	0.1851	0.7596	0.6838	0.6719	0.5377	0.802	0.7987	0.6966	0.6914	0.7283	0.7648	0.3089	0.7207	0.4981	0.7315	0.5759	0.7196	0.503	0.4631	0.6112	0.2676	0.6214	0.4096	0.7889	0.7121	0.4392	0.3772	0.4647	0.6165	0.73	0.6483	0.7024	0.7639	0.2834	0.5085	0.6964	0.6263	0.8012	0.7194	0.4258	0.7068	0.2714	0.6433	0.4209	-0.0741	0.0678	-0.0545	0.6213	0.7123	-0.1233	0.3561	0.3951	0.5774	0.6314	0.6351	0.6193	0.1194	0.616	0.5005	0.6165	0.5808	-0.2015	0.3819	0.5045	0.4305	0.649	0.7711	0.4367	0.6842	0.8018	0.8042	0.6387	0.5858	0.6542	0.5583	0.7301	0.6961	0.7296	0.7548	0.7632	0.6145	0.551	0.5774	0.7301	0.7913	0.7484	0.6164	0.6482	0.8399	0.6208	0.6601	0.5876	1	-0.1271	0.6018	0.7886	0.2293	0.6014	0.6157	0.1283	0.6086	0.5116	0.6396	0.7535	0.7591	0.6546	0.3126	0.4977	0.5545	0.7752	0.5866	0.7698	0.6155	0.7824	0.6065	0.5741	0.3628	0.5603	0.4512	0.5959	0.4953	0.29	0.5386	0.7403	0.4326	0.6506	0.3823	0.6725	0.6166	0.4455	0.6457	0.5177	0.7958	0.4194	0.422	0.4452	0.2356	0.4057	0.576	0.7159	0.6877	0.6674	0.6535	0.6661	0.2676	0.638	0.8007	0.6345	0.5555	0.7548	0.5531	0.4065	0.1977	0.7946	0.5635	-0.2458	0.4493	0.6612	0.6865	0.5548	0.5347	0.4554	0.5987	0.689	0.2984	-0.0115	0.4581	0.5788	0.6262	0.4828	0.403	0.5741	0.5935	0.6522	0.4351	0.6799	0.5649	0.6897	0.6601	0.6168	0.7551	0.6	0.7779	0.7127	0.5945	0.7179	0.5585	0.5446	0.041
"NAD(P) transhydrogenase, mitochondrial precursor (EC 1.6.1.2) (Pyridine nucleotide transhydrogenase) (Nicotinamide nucleotide transhydrogenase)_5136"	-0.1765	-0.4527	0.097	-0.3263	-0.4155	-0.5429	-0.224	-0.1935	0.0722	0.229	-0.2831	-0.2353	0.1717	-0.2819	-0.4375	-0.4085	-0.3364	0.4355	0.068	-0.1363	0.0492	-0.0764	-0.0333	0.3656	-0.48	-0.3302	-0.2363	0.1457	-0.3138	0.1012	-0.2322	-0.2221	-0.091	-0.0916	-0.4029	0.0909	-0.4183	0.0466	0.1348	0.6711	0.1142	0.5918	-0.0345	0.3126	0.0208	0.3219	0.1072	0.0224	0.2476	-0.1523	-0.1028	0.5612	0.4349	0.0452	-0.2576	-0.0901	-0.2084	-0.2	-0.0175	-0.1875	-0.1475	-0.4368	-0.1358	-0.2418	-0.2376	-0.4262	0.1199	-0.1106	-0.3831	-0.3298	-0.1527	-0.1656	-0.225	-0.3526	-0.275	-0.2336	-0.37	0.2605	-0.3218	-0.214	-0.153	-0.2063	-0.2323	-0.2139	-0.0636	0.0596	0.3608	-0.3233	0.2796	-0.1352	-0.1261	-0.1278	0.0942	-0.3298	-0.0155	-0.4141	-0.3138	-0.1727	-0.3261	0.2878	0.0798	-0.0857	-0.103	-0.0314	-0.332	0.0451	-0.2344	-0.29	-0.1304	-0.505	0.3844	0.55	0.4295	-0.3609	-0.2711	0.1211	-0.6354	-0.1081	-0.0175	-0.1561	-0.1635	-0.3631	0.164	-0.1892	-0.3208	-0.1683	-0.0406	-0.2873	-0.0763	-0.5612	-0.2509	-0.0982	-0.2035	0.2606	0.0183	-0.1883	-0.2162	0.0461	-0.011	0.087	-0.0272	0.1048	-0.3288	-0.0883	-0.2912	-0.2821	-0.1716	0.097	-0.0159	-0.1131	-0.0746	-0.3457	0.2174	0.1878	-0.2668	-0.2852	-0.3159	-0.1435	-0.1271	1	-0.1328	-0.0568	0.1285	-0.4125	-0.3724	0.2748	-0.1431	-0.3361	-0.0804	-0.2049	-0.2753	-0.3786	0.1024	0.2418	-0.2505	-0.0822	0.0568	0.0507	0.0125	-0.2976	-0.2579	-0.283	-0.1106	0.0895	0.564	-0.1302	-0.0708	-0.1183	-0.1621	-0.1844	0.1056	-0.2729	-0.0469	-0.3311	-0.146	-0.0126	-0.0198	-0.2544	-0.3294	-0.2762	0.0053	0.0357	0.2228	-0.1847	-0.3978	-0.3537	-0.2274	-0.3219	-0.2041	0.086	0.2567	-0.2505	-0.2177	-0.3413	-0.5164	-0.4084	-0.1787	0.235	0.1343	-0.2996	-0.3818	0.0163	-0.1839	-0.2151	-0.424	-0.2316	-0.4764	-0.0678	-0.2553	-0.0924	-0.5645	0.2518	-0.4152	-0.4636	-0.4991	-0.28	-0.3613	-0.4171	-0.3706	-0.1473	-0.4259	-0.2916	-0.0286	-0.0717	-0.0362	-0.4635	-0.3117	-0.1304	-0.3668	-0.3777	-0.247	-0.2866	-0.4427	-0.4543	-0.0693
"NADH-ubiquinone oxidoreductase 13 kDa-A subunit, mitochondrial precursor (EC 1.6.5.3) (EC 1.6.99.3) (Complex I-13KD-A) (CI-13KD-A)_4476"	0.7923	0.4828	0.4562	0.2922	0.4131	0.7009	0.5647	0.5098	0.1461	0.1653	0.6984	0.8112	0.081	0.1264	0.6795	0.4625	0.6796	-0.4522	-0.1367	-0.3186	-0.5494	0.5937	-0.1227	-0.3598	0.7049	0.4276	0.5706	0.1994	0.2853	0.2314	0.5689	0.5638	0.4515	0.7744	0.6082	0.5588	0.5219	0.0833	0.3823	-0.504	-0.1383	-0.024	-0.2454	-0.0613	-0.0336	-0.302	-0.1767	-0.0593	-0.1028	0.3065	-0.1661	-0.5296	-0.192	0.421	0.6571	0.4991	0.5212	0.6916	0.0141	0.4852	0.4047	0.6368	0.4356	0.7138	0.5516	0.5644	-0.1487	0.6015	0.6952	0.689	0.3096	0.579	0.5945	0.6188	0.7327	0.7301	0.7157	0.1152	0.4657	0.4297	0.5395	0.5317	0.6545	0.2645	0.4164	0.5729	0.0565	0.5993	0.0625	0.6912	0.5572	0.4699	0.2066	0.369	0.5133	0.6806	0.6019	0.5862	0.6446	0.0493	0.3958	0.4825	0.3142	0.604	0.6869	0.1536	0.5568	0.1411	0.1936	0.3852	-0.2924	0.028	-0.0114	0.3051	0.6958	-0.2355	0.4595	0.0893	0.6557	0.342	0.6747	0.5554	-0.1956	0.7029	0.6945	0.7623	0.5464	-0.3054	0.5491	0.5024	0.742	0.7929	0.7117	0.6221	0.5944	0.6637	0.6642	0.5369	0.6016	0.6312	0.5918	0.7276	0.7707	0.7626	0.7772	0.7053	0.6041	0.699	0.6767	0.5501	0.6571	0.7514	0.5878	0.5729	0.7743	0.5857	0.6447	0.799	0.6018	-0.1328	1	0.5212	0.1552	0.65	0.7112	-0.1922	0.8091	0.7956	0.7905	0.7266	0.6856	0.796	0.5046	0.3049	0.7686	0.6736	0.5876	0.7299	0.5962	0.7008	0.7636	0.7188	0.6413	0.3115	0.4352	0.7939	0.2581	0.0725	0.606	0.7407	0.3275	0.7622	0.2656	0.7867	0.7898	0.3978	0.7319	0.671	0.7752	0.5044	0.5536	0.4132	0.0326	0.4712	0.5842	0.8398	0.4522	0.7395	0.6954	0.5462	0.1081	0.7522	0.8014	0.603	0.5228	0.628	0.5621	0.1406	-0.0287	0.6683	0.5354	-0.1658	0.5834	0.6076	0.728	0.3844	0.4532	0.3637	0.5646	0.7997	0.0295	-0.0572	0.4418	0.5002	0.5724	0.4506	0.3576	0.5391	0.5332	0.4462	0.5072	0.6054	0.3264	0.6126	0.7708	0.4868	0.7574	0.4578	0.7238	0.6261	0.5633	0.75	0.4085	0.4709	-0.0851
NADH-ubiquinone oxidoreductase 19 kDa subunit (EC 1.6.5.3) (EC 1.6.99.3) (Complex I-19KD) (CI-19KD) (Complex I-PGIV) (CI-PGIV)_5478	0.5433	0.462	0.5574	0.3802	0.2693	0.6071	0.4424	0.4269	0.5063	0.5657	0.4761	0.4376	0.5853	0.4348	0.6293	0.3278	0.4269	-0.1517	-0.1045	-0.0861	-0.275	0.5647	-0.368	-0.1727	0.4873	0.2601	0.259	0.6792	0.282	0.4533	0.2852	0.8676	0.7947	0.5128	0.4644	0.5561	0.7202	0.662	0.1695	-0.3548	-0.1366	0.3411	-0.364	-0.1958	-0.2843	-0.2766	-0.3238	0.4057	0.3922	-0.1623	0.2472	-0.3694	-0.02	0.4509	0.6811	0.5811	0.8151	0.5909	0.6005	0.7301	0.8479	0.6416	0.8404	0.8246	0.855	0.6177	0.4556	0.7239	0.6623	0.6666	0.7564	0.889	0.9203	0.7858	0.7154	0.6866	0.7464	0.4271	0.7451	0.4094	0.8049	0.7062	0.7781	0.765	0.618	0.8009	0.3681	0.7579	0.4519	0.8282	0.7955	0.7087	0.5508	0.7301	0.8055	0.6574	0.7081	0.7671	0.8324	0.4848	0.7314	0.8365	0.6779	0.8401	0.8124	0.6664	0.8129	0.2929	0.6782	0.375	-0.0264	0.3463	-0.1126	0.7019	0.8365	-0.0423	0.2973	0.5648	0.7283	0.6921	0.7191	0.4976	0.2909	0.4355	0.4631	0.626	0.6965	-0.06	0.6457	0.4932	0.2812	0.4608	0.8242	0.5432	0.6902	0.8589	0.699	0.7157	0.5717	0.7881	0.6916	0.7613	0.6329	0.7538	0.6785	0.8549	0.7347	0.6269	0.7495	0.6183	0.8382	0.6827	0.7276	0.7318	0.7721	0.572	0.6886	0.5032	0.7886	-0.0568	0.5212	1	0.4574	0.6843	0.6551	0.2772	0.6391	0.5843	0.5998	0.8327	0.8058	0.5121	0.1507	0.6562	0.5895	0.787	0.7102	0.8228	0.8034	0.7578	0.6545	0.5927	0.1796	0.7254	0.4948	0.6827	0.7162	0.3468	0.6364	0.8177	0.5182	0.7023	0.6115	0.6171	0.5385	0.6534	0.5557	0.4856	0.8166	0.4893	0.5701	0.6889	0.4708	0.5288	0.5544	0.7228	0.7877	0.7205	0.7593	0.7775	0.5727	0.6757	0.7124	0.4936	0.3683	0.7905	0.6569	0.5082	0.4796	0.7124	0.3768	-0.3447	0.4284	0.5805	0.7042	0.3047	0.4174	0.6585	0.756	0.6471	0.342	0.2708	0.3614	0.6563	0.4911	0.2384	0.1935	0.4253	0.4109	0.6433	0.377	0.7839	0.8003	0.8059	0.6035	0.7484	0.8066	0.8034	0.7682	0.7874	0.4275	0.5829	0.4822	0.3863	0.1626
Nuclear protein 1 (Protein p8) (Candidate of metastasis 1)_4502	0.2641	0.0362	0.3914	-0.0293	-0.2608	0.0816	-0.17	0.05	0.4372	0.6376	-0.219	0.2092	0.5171	0.526	0.0216	0.0574	-0.0994	0.0615	0.1047	0.0933	0.0868	0.3723	-0.1561	0.181	-0.0333	-0.1941	-0.2899	0.6023	0.0082	0.6418	-0.2063	0.4674	0.5874	0.0915	-0.1547	0.3763	0.2811	0.6773	-0.0866	-0.0363	-0.074	0.4131	-0.0205	-0.0891	-0.2472	0.0054	-0.2652	0.5746	0.4012	-0.4205	0.0467	-0.0983	0.257	0.1573	-0.0085	0.3893	0.4453	0.0442	0.5521	0.5571	0.5049	0.0794	0.6338	0.2334	0.4883	0.1463	0.4701	0.2637	0.1463	0.1436	0.4817	0.3475	0.4587	0.3888	0.2113	0.0562	0.1079	0.6375	0.1168	0.0767	0.5168	0.1711	0.3456	0.5133	0.6209	0.411	0.4912	0.2762	0.3022	0.4203	0.4011	0.6055	0.5364	0.4924	0.6473	0.1187	0.1382	0.2548	0.3537	0.4225	0.5356	0.4325	0.6362	0.5094	0.3298	0.5388	0.4354	-0.0155	0.4564	0.0314	0.0171	0.4831	-0.2869	0.4472	0.4784	0.1361	-0.1764	0.6775	0.4858	0.237	0.3677	0.061	0.6146	0.081	0.0017	0.2592	0.3272	-0.142	0.3982	0.0227	-0.1565	-0.1049	0.2756	0.4568	0.4656	0.45	0.2275	0.6594	0.4018	0.6147	0.5309	0.4721	0.3415	0.5614	0.1872	0.2921	0.5034	0.5742	0.6187	0.3282	0.5167	0.1073	0.5705	0.6284	0.2199	0.2703	0.338	0.1879	0.2293	0.1285	0.1552	0.4574	1	0.2349	0.1278	0.5218	0.1286	0.2906	0.23	0.3772	0.4293	-0.0214	0.1128	0.7675	0.1683	0.213	0.6598	0.4868	0.6127	0.2586	0.2621	0.1099	-0.1034	0.5852	0.3865	0.4325	0.6795	0.577	0.5478	0.4746	0.692	0.3331	0.7107	0.0785	0.0273	0.6968	0.2486	0.1954	0.3211	0.4029	0.5796	0.574	0.6482	0.5932	0.3714	0.2566	0.3939	0.2946	0.5501	0.6224	0.6075	0.316	0.2631	-0.0482	-0.0139	0.3261	0.4337	0.4629	0.5668	0.1522	-0.0317	-0.3007	0.34	0.2112	0.2221	0.0299	-0.0135	0.6121	0.4497	0.269	0.1353	0.4814	-0.0853	0.1097	-0.0447	-0.1665	-0.1138	-0.03	-0.0293	0.0518	0.0175	0.3496	0.5839	0.3397	0.1858	0.4018	0.248	0.5885	0.283	0.3084	-0.0684	0.0497	0.0608	-0.0757	-0.0226
Nucleosome assembly protein 1-like 1 (NAP-1 related protein) (Brain protein DN38)_1295	0.5995	0.578	0.2362	0.4531	0.4301	0.6975	0.4492	0.4826	0.0003	0.1184	0.589	0.594	0.0986	0.3113	0.6556	0.5031	0.5745	-0.5764	-0.2683	-0.3346	-0.5707	0.3826	-0.2707	-0.5228	0.6315	0.3816	0.4176	0.2407	0.3692	0.1398	0.3418	0.634	0.5015	0.5033	0.5204	0.3259	0.7326	0.3291	0.1343	-0.6649	-0.3162	-0.0675	-0.4011	-0.4224	-0.196	-0.4002	-0.4145	0.0823	-0.1209	-0.0073	-0.0974	-0.6985	-0.3507	0.2375	0.6798	0.5036	0.6711	0.7188	0.1781	0.6187	0.5923	0.7338	0.6079	0.7968	0.727	0.7469	0.0675	0.5953	0.8131	0.7764	0.5382	0.7556	0.7256	0.7569	0.7621	0.6698	0.8105	-0.0325	0.621	0.4567	0.6123	0.6927	0.7822	0.5447	0.4318	0.5484	-0.0859	0.7855	-0.006	0.7011	0.5838	0.6238	0.1968	0.5555	0.6046	0.7211	0.6861	0.5693	0.7596	0.0643	0.5818	0.4968	0.4094	0.5544	0.7531	0.3605	0.7261	0.3461	0.3417	0.575	-0.4192	-0.0963	-0.2925	0.4459	0.7301	-0.3171	0.5151	0.2085	0.5981	0.5807	0.5867	0.5161	-0.1199	0.564	0.5551	0.6171	0.4716	-0.1432	0.6463	0.6808	0.6438	0.6059	0.6174	0.2753	0.4815	0.6869	0.595	0.4527	0.5756	0.6611	0.6417	0.5853	0.678	0.6304	0.7474	0.8361	0.717	0.533	0.6635	0.4492	0.6569	0.7488	0.4835	0.4981	0.7397	0.6432	0.7746	0.612	0.6014	-0.4125	0.65	0.6843	0.2349	1	0.7651	0.0074	0.7365	0.7068	0.6724	0.7944	0.7486	0.7209	0.1845	0.3221	0.6991	0.6776	0.4713	0.5996	0.5984	0.7774	0.5956	0.7696	0.4175	0.4949	0.1395	0.6802	0.4254	0.2485	0.6124	0.7729	0.3547	0.7743	0.4872	0.7422	0.6826	0.4991	0.5216	0.5654	0.7966	0.6368	0.4181	0.46	0.0168	0.5272	0.7374	0.7923	0.6501	0.7376	0.6896	0.4858	0.1323	0.7454	0.6556	0.6363	0.5371	0.7321	0.7119	0.0751	0.1418	0.7054	0.4862	-0.3993	0.435	0.4581	0.8012	0.3821	0.6602	0.4768	0.713	0.711	0.4277	0.1037	0.531	0.8031	0.7155	0.4067	0.4366	0.6763	0.6447	0.5892	0.558	0.7981	0.4451	0.6059	0.6302	0.6931	0.7888	0.5911	0.8049	0.7906	0.5444	0.6654	0.699	0.6464	0.3224
Occludin_1678	0.6637	0.6319	0.2861	0.4694	0.5096	0.7812	0.5474	0.4807	0.1225	0.0964	0.6246	0.7301	0.1458	0.371	0.7117	0.5306	0.6183	-0.3945	-0.1341	-0.1352	-0.3579	0.3936	-0.1484	-0.4693	0.6777	0.3359	0.5014	0.2279	0.386	0.1297	0.4038	0.6441	0.5431	0.5779	0.6232	0.3638	0.6656	0.278	0.1407	-0.7024	-0.254	-0.1173	-0.3164	-0.3814	-0.2054	-0.4173	-0.2794	-0.137	-0.1474	0.0652	-0.1504	-0.6888	-0.388	0.2972	0.6638	0.4818	0.687	0.511	0.0529	0.5699	0.5261	0.7359	0.5766	0.7686	0.6459	0.7325	0.04	0.4861	0.758	0.7396	0.5366	0.6874	0.6883	0.6356	0.7278	0.7448	0.8107	0.0237	0.6986	0.3951	0.556	0.6481	0.7243	0.4986	0.3202	0.6262	-0.0977	0.6579	0.0637	0.7179	0.5666	0.5445	0.2086	0.5986	0.4885	0.7412	0.7258	0.5838	0.7523	-0.0086	0.5218	0.514	0.3841	0.5648	0.7462	0.3804	0.7137	0.3255	0.2917	0.5427	-0.2505	-0.1449	-0.2342	0.4918	0.753	-0.2171	0.5873	0.2093	0.6121	0.4471	0.6019	0.6021	-0.0989	0.5572	0.6683	0.6548	0.5147	-0.0858	0.6435	0.609	0.6177	0.6799	0.6821	0.4163	0.5236	0.7619	0.5754	0.4817	0.5495	0.6054	0.5727	0.5819	0.7402	0.6603	0.6643	0.7951	0.7237	0.574	0.6285	0.6186	0.6643	0.7681	0.4114	0.4143	0.812	0.5552	0.6941	0.705	0.6157	-0.3724	0.7112	0.6551	0.1278	0.7651	1	-0.0393	0.8158	0.7768	0.6913	0.7319	0.7173	0.7667	0.3603	0.2711	0.787	0.6685	0.511	0.6764	0.6273	0.7587	0.6425	0.7673	0.4918	0.4841	0.1585	0.6632	0.4906	0.1928	0.6196	0.7501	0.4911	0.8313	0.4333	0.8602	0.6625	0.4857	0.5972	0.6034	0.7828	0.5508	0.5188	0.383	0.0219	0.4623	0.6072	0.8185	0.5859	0.818	0.6897	0.5428	0.1156	0.7899	0.7995	0.6833	0.5877	0.6693	0.7151	0.1435	0.0678	0.7095	0.6083	-0.1476	0.4987	0.5633	0.8309	0.4161	0.5792	0.4547	0.7	0.6758	0.3795	0.0471	0.637	0.7175	0.6789	0.4717	0.4168	0.5933	0.5907	0.5479	0.578	0.7199	0.4585	0.6726	0.6861	0.7572	0.836	0.5966	0.7863	0.7539	0.5915	0.7133	0.5775	0.5256	0.1367
Oocyte zinc finger protein XLCOF6 (Fragment)_4612	-0.1663	-0.1943	0.0166	-0.0671	-0.5939	-0.2857	-0.1964	-0.1529	0.2364	0.226	-0.4226	-0.1817	0.2333	0.2402	-0.2627	-0.199	-0.5049	0.1271	-0.2672	0.0298	0.1825	-0.0549	-0.4307	0.2294	-0.4998	-0.3207	-0.4629	0.3529	-0.1043	0.3411	-0.5931	0.094	0.2615	-0.313	-0.4854	0.0306	0.0304	0.4462	-0.4251	0.0602	-0.3546	0.2946	-0.342	-0.4288	-0.5579	-0.2146	-0.5015	0.1803	0.1324	-0.6353	-0.0848	0.013	0.1585	-0.2144	-0.0755	0.2308	0.1419	-0.2269	0.2593	0.247	0.2809	0.0159	0.3487	0.0292	0.2374	0.0162	0.5699	0.0632	0.1191	-0.0446	0.2803	0.1214	0.1747	0.0855	-0.0407	-0.0981	-0.1284	0.439	0.0791	-0.0791	0.303	0.0491	0.1217	0.3326	0.3152	0.2097	0.211	-0.0288	0.3189	0.2206	0.1847	0.3889	0.3139	0.2874	0.3715	0.0008	-0.1234	0.1063	0.0607	0.2414	0.3097	0.0945	0.5003	0.246	0.0123	0.5159	0.1587	-0.1145	0.2662	-0.0303	0.1593	0.2908	-0.3837	0.1728	0.198	0.0224	-0.4766	0.5159	0.2916	0.3685	0.165	-0.2338	0.6427	0.0414	-0.4022	-0.1024	-0.0152	-0.1141	0.1814	-0.0643	-0.3405	-0.192	-0.0437	0.012	0.3032	0.2036	0.0741	0.3349	0.4309	0.4839	0.2366	0.1795	-0.0083	0.1927	-0.1113	0.0435	0.3833	0.2377	0.2408	0.1333	0.3642	0.0289	0.3021	0.4228	0.0611	0.0202	0.2275	-0.1251	0.1283	0.2748	-0.1922	0.2772	0.5218	0.0074	-0.0393	1	-0.061	-0.1448	-0.0405	0.1052	0.1912	-0.1728	0.0277	0.5699	-0.16	0.2169	0.3485	0.2242	0.3613	0.2213	-0.0472	0.1081	-0.1264	0.6742	0.2845	0.0208	0.6085	0.6252	0.208	0.1981	0.5205	0.0668	0.475	-0.075	-0.2043	0.5272	0.0175	-0.2583	-0.0183	0.3312	0.3669	0.2604	0.4223	0.4244	0.2381	-0.0976	0.4622	-0.0553	0.2865	0.3344	0.354	0.0456	0.0226	-0.1753	-0.2441	0.0894	0.3768	0.4076	0.5238	0.1501	-0.2515	-0.1965	0.0211	-0.0482	0.0342	-0.1184	-0.1004	0.4514	0.2268	0.0322	0.3157	0.4878	-0.1569	0.0767	-0.2093	-0.2755	-0.1852	-0.1296	-0.1134	0.295	-0.1451	0.1179	0.3583	0.2112	0.0075	0.0841	0.0113	0.3571	-0.0578	0.033	-0.2354	-0.188	0.1047	-0.1372	0.1467
Orphan nuclear receptor NR1D1 (V-erbA related protein EAR-1) (Rev-erbA-alpha)_1580	0.728	0.599	0.4091	0.4177	0.4824	0.7078	0.5499	0.5033	0.0782	0.1346	0.6804	0.7453	0.1024	0.1663	0.7013	0.503	0.669	-0.4349	-0.2204	-0.3736	-0.5514	0.4558	-0.1379	-0.5269	0.6716	0.3024	0.504	0.2545	0.2871	0.0732	0.5148	0.6026	0.4998	0.7219	0.5773	0.4687	0.5491	0.1686	0.305	-0.4652	-0.269	0.0332	-0.4011	-0.2017	-0.0242	-0.2102	-0.2675	-0.0221	-0.0967	0.1348	-0.229	-0.5403	-0.3382	0.4933	0.7371	0.5597	0.5806	0.6989	0.0587	0.4617	0.504	0.6482	0.5079	0.7788	0.619	0.7274	-0.0857	0.639	0.7561	0.795	0.5118	0.6952	0.6526	0.6436	0.7952	0.8096	0.8108	0.0886	0.6128	0.5097	0.5938	0.6312	0.7842	0.3915	0.3053	0.6726	0.0401	0.6796	0.1611	0.7617	0.5465	0.5513	0.192	0.4911	0.5394	0.731	0.6343	0.6008	0.7338	0.0344	0.5129	0.5764	0.2717	0.6116	0.6761	0.3094	0.7154	0.2904	0.221	0.545	-0.2967	0.017	0.0187	0.347	0.7296	-0.2574	0.4723	0.0681	0.7364	0.4586	0.6649	0.6431	-0.1192	0.7074	0.6475	0.7396	0.5423	-0.2612	0.751	0.5902	0.665	0.8303	0.6826	0.5726	0.638	0.7073	0.6286	0.5026	0.6475	0.6832	0.684	0.6575	0.7331	0.6991	0.7382	0.7555	0.6431	0.6188	0.5789	0.6172	0.7123	0.8171	0.5771	0.5588	0.8116	0.5839	0.6916	0.7027	0.6086	-0.1431	0.8091	0.6391	0.1286	0.7365	0.8158	-0.061	1	0.7845	0.765	0.81	0.6892	0.8223	0.4593	0.3678	0.8335	0.7737	0.543	0.7255	0.6067	0.7197	0.6381	0.8162	0.6293	0.4411	0.4087	0.715	0.32	0.0667	0.5535	0.8197	0.3368	0.8291	0.3423	0.869	0.7628	0.4162	0.7035	0.6886	0.8047	0.505	0.4751	0.339	0.0502	0.426	0.6009	0.8508	0.5555	0.8363	0.6594	0.5679	0.1316	0.8187	0.8143	0.7193	0.5741	0.6142	0.6637	0.2652	0.0959	0.6756	0.5467	-0.306	0.526	0.5838	0.7392	0.3371	0.614	0.3351	0.638	0.8441	0.2205	0.0385	0.567	0.6637	0.6645	0.5122	0.4459	0.6384	0.6385	0.6345	0.6409	0.7414	0.4226	0.6865	0.8187	0.5742	0.8245	0.4969	0.7946	0.6716	0.6293	0.7847	0.5376	0.5657	0.1242
PREDICTED: similar to RIKEN cDNA 2310016E02 [Homo sapiens]_4070	0.8217	0.5273	0.3911	0.337	0.5057	0.7678	0.4124	0.4191	0.1996	0.23	0.595	0.77	0.1809	0.4061	0.7418	0.5493	0.6262	-0.396	0.0395	-0.2694	-0.398	0.5608	0.0794	-0.4424	0.7058	0.3444	0.5317	0.3435	0.2201	0.2204	0.4609	0.6752	0.5937	0.6813	0.6289	0.5285	0.6222	0.2901	0.3327	-0.6276	-0.1263	0.0348	-0.1417	-0.1579	-0.0307	-0.2075	-0.2133	0.1489	-0.0049	0.1705	-0.0767	-0.595	-0.2784	0.4069	0.6284	0.5586	0.6052	0.642	0.1834	0.6226	0.4869	0.5757	0.6473	0.6949	0.7104	0.6827	-0.0878	0.549	0.6693	0.6784	0.5591	0.6542	0.7034	0.721	0.7489	0.654	0.752	0.2269	0.5501	0.3846	0.6364	0.5661	0.7159	0.4783	0.4463	0.6003	0.0948	0.7194	0.0112	0.6946	0.5798	0.6125	0.3179	0.5484	0.6297	0.6946	0.6445	0.6504	0.7137	0.1412	0.5167	0.5774	0.3792	0.5722	0.755	0.3224	0.7168	0.2436	0.3003	0.5213	-0.3222	0.0347	-0.2135	0.4703	0.8079	-0.0877	0.538	0.2332	0.7408	0.3615	0.6991	0.6119	-0.0869	0.6459	0.6977	0.8288	0.6125	-0.2092	0.6944	0.5942	0.5843	0.6021	0.7571	0.5181	0.5772	0.725	0.6204	0.6024	0.4876	0.6259	0.6089	0.6452	0.8212	0.7971	0.7463	0.7775	0.6654	0.6924	0.7295	0.5588	0.6734	0.6833	0.5633	0.519	0.7508	0.6639	0.6419	0.7466	0.5116	-0.3361	0.7956	0.5843	0.2906	0.7068	0.7768	-0.1448	0.7845	1	0.7024	0.7814	0.7492	0.7562	0.4093	0.3617	0.8012	0.6165	0.6215	0.6873	0.6714	0.7271	0.7904	0.7378	0.5037	0.3479	0.2365	0.7222	0.4049	0.1555	0.722	0.7966	0.4383	0.8458	0.4659	0.7828	0.7134	0.5352	0.6356	0.7156	0.8088	0.599	0.6454	0.4439	0.0991	0.5625	0.6248	0.8486	0.4892	0.8459	0.7735	0.5954	0.2148	0.8269	0.755	0.5904	0.5489	0.663	0.6346	0.1818	0.1825	0.6131	0.5051	-0.288	0.6109	0.6364	0.7857	0.247	0.5145	0.4266	0.7373	0.6385	0.2225	0.0471	0.473	0.5667	0.5726	0.3605	0.2923	0.5194	0.5058	0.3555	0.5876	0.727	0.4336	0.5995	0.6064	0.7112	0.7566	0.6147	0.8106	0.7222	0.4742	0.7132	0.4819	0.4471	-0.0911
Proteasome subunit alpha type 7 (EC 3.4.25.1) (Proteasome subunit alpha 4)_5285	0.6795	0.5636	0.3815	0.475	0.4325	0.5984	0.4546	0.6733	0.1141	0.1822	0.6293	0.6937	0.2064	0.1634	0.5829	0.5244	0.6737	-0.4837	-0.2242	-0.5188	-0.5854	0.407	-0.3325	-0.5057	0.5848	0.1337	0.3685	0.2517	0.4073	0.2383	0.3923	0.568	0.485	0.5964	0.3994	0.4142	0.4182	0.2238	0.4162	-0.4832	-0.1787	0.0644	-0.3133	-0.2708	-0.152	-0.3538	-0.354	0.1096	-0.119	-0.0331	-0.1344	-0.6448	-0.153	0.381	0.6755	0.6785	0.6887	0.5783	0.1629	0.6178	0.4643	0.7082	0.5501	0.6664	0.6347	0.6694	0.0861	0.6343	0.7177	0.6897	0.5058	0.6295	0.6213	0.64	0.7727	0.6735	0.7145	0.2558	0.6815	0.6537	0.6879	0.528	0.7428	0.4077	0.5326	0.7005	0.0921	0.6159	0.1229	0.7168	0.5102	0.508	0.2927	0.4599	0.5755	0.8318	0.7505	0.6714	0.7071	0.2209	0.6018	0.5402	0.3927	0.6876	0.6938	0.4858	0.6596	0.3662	0.2493	0.4878	-0.306	0.0892	-0.1965	0.486	0.732	-0.2672	0.2987	0.1737	0.6328	0.28	0.6806	0.5869	-0.0907	0.5838	0.6463	0.8149	0.4631	-0.4459	0.5429	0.4603	0.6254	0.8099	0.6768	0.4576	0.6941	0.7982	0.5959	0.5864	0.5645	0.6749	0.6366	0.7083	0.7734	0.7878	0.6971	0.6684	0.6742	0.7601	0.7112	0.6556	0.7471	0.7771	0.6506	0.631	0.8341	0.7216	0.5539	0.7928	0.6396	-0.0804	0.7905	0.5998	0.23	0.6724	0.6913	-0.0405	0.765	0.7024	1	0.7929	0.7009	0.8037	0.5452	0.4021	0.805	0.7524	0.6019	0.8379	0.7234	0.7018	0.5225	0.7975	0.716	0.4047	0.4581	0.724	0.3886	0.1096	0.7919	0.7651	0.438	0.8174	0.4588	0.7964	0.8094	0.5279	0.6885	0.7988	0.714	0.5614	0.5119	0.557	0.0995	0.4812	0.5711	0.7665	0.4887	0.8541	0.7128	0.6349	0.1744	0.8702	0.8253	0.7454	0.5453	0.716	0.6444	0.1413	0.0785	0.8081	0.5906	-0.3806	0.6378	0.7354	0.7588	0.5199	0.593	0.5154	0.6717	0.6993	0.1656	0.0225	0.5043	0.4547	0.6821	0.5081	0.4739	0.6355	0.6986	0.5187	0.6323	0.6457	0.4158	0.6672	0.8017	0.5496	0.7058	0.5668	0.7979	0.7105	0.6776	0.7251	0.525	0.4228	-0.0773
"Pyruvate kinase, muscle isozyme (EC 2.7.1.40)_1786"	0.7662	0.5896	0.5253	0.4554	0.4387	0.7062	0.5424	0.5241	0.3813	0.4303	0.6437	0.706	0.3912	0.3541	0.7592	0.5081	0.6498	-0.4082	-0.2169	-0.323	-0.5414	0.6331	-0.3621	-0.3603	0.6295	0.3766	0.4432	0.5664	0.3159	0.3773	0.3747	0.7962	0.7327	0.6627	0.5052	0.5549	0.7101	0.4381	0.237	-0.5173	-0.3114	0.1774	-0.4719	-0.249	-0.2165	-0.3546	-0.4585	0.3087	0.1611	-0.0864	0.0713	-0.6133	-0.2044	0.4912	0.737	0.6543	0.7794	0.7348	0.4439	0.7361	0.7725	0.7113	0.7373	0.8157	0.8667	0.7734	0.1997	0.8222	0.7895	0.7675	0.6055	0.8816	0.8711	0.8519	0.8688	0.7317	0.8444	0.2922	0.7359	0.5239	0.8612	0.7962	0.8851	0.6178	0.642	0.7916	0.2936	0.8655	0.2664	0.8972	0.7266	0.7379	0.4355	0.6493	0.8356	0.7941	0.724	0.851	0.8349	0.3492	0.7039	0.7857	0.6107	0.8528	0.8584	0.5126	0.8493	0.3824	0.5832	0.5464	-0.2793	0.1708	-0.1931	0.5798	0.8987	-0.1807	0.3907	0.4128	0.8042	0.6665	0.7554	0.5952	0.1336	0.6532	0.6034	0.8058	0.6996	-0.3015	0.6901	0.6554	0.4743	0.6676	0.7748	0.5306	0.765	0.8666	0.8019	0.7228	0.7038	0.8275	0.7753	0.8149	0.7998	0.8515	0.8614	0.8971	0.7736	0.6908	0.7685	0.6664	0.883	0.828	0.7674	0.7618	0.867	0.7396	0.8176	0.701	0.7535	-0.2049	0.7266	0.8327	0.3772	0.7944	0.7319	0.1052	0.81	0.7814	0.7929	1	0.8992	0.7298	0.3252	0.5215	0.7673	0.8577	0.7138	0.8165	0.7962	0.8599	0.7684	0.8203	0.4433	0.5976	0.4775	0.7945	0.5784	0.3367	0.732	0.9339	0.5223	0.8397	0.5839	0.7881	0.7213	0.6164	0.6651	0.6632	0.8926	0.6282	0.615	0.6504	0.3063	0.6133	0.7222	0.873	0.79	0.8721	0.8337	0.7609	0.4169	0.8622	0.8263	0.6423	0.5262	0.7847	0.7372	0.3339	0.3619	0.8262	0.462	-0.4495	0.5244	0.6862	0.8298	0.3472	0.5802	0.5844	0.7748	0.7962	0.3568	0.2017	0.4696	0.7136	0.6376	0.3672	0.3979	0.6317	0.5986	0.6843	0.5869	0.8593	0.6742	0.8138	0.7281	0.7189	0.8839	0.7571	0.8749	0.8	0.5381	0.7349	0.6359	0.5251	0.1456
Securin (Pituitary tumor-transforming protein 1)_4095	0.6625	0.5158	0.5139	0.3313	0.3118	0.6987	0.4288	0.4638	0.3756	0.3774	0.4958	0.6522	0.3331	0.4289	0.6525	0.4285	0.5213	-0.4071	-0.1954	-0.1874	-0.4375	0.5748	-0.3553	-0.3296	0.5715	0.3037	0.354	0.4969	0.3148	0.4326	0.1991	0.7753	0.7577	0.5755	0.4056	0.4873	0.7655	0.518	0.0898	-0.5388	-0.2649	0.1362	-0.3519	-0.4012	-0.3151	-0.4733	-0.4713	0.2928	0.1546	-0.1295	0.116	-0.6115	-0.2261	0.3961	0.6034	0.6782	0.7094	0.6437	0.4574	0.8342	0.8462	0.6709	0.7737	0.7771	0.8832	0.6644	0.2108	0.7836	0.7876	0.7084	0.6332	0.8444	0.8796	0.8074	0.8555	0.638	0.7856	0.3258	0.6731	0.3504	0.8223	0.6931	0.8667	0.6592	0.6968	0.7208	0.2246	0.7858	0.3118	0.8399	0.7547	0.7766	0.5188	0.6731	0.8133	0.7546	0.6993	0.7913	0.8425	0.3454	0.6767	0.7242	0.7259	0.8128	0.8569	0.4973	0.8189	0.2247	0.5391	0.4916	-0.2394	0.1594	-0.3925	0.6231	0.8644	-0.1712	0.3646	0.5155	0.7234	0.6084	0.7078	0.5664	0.1494	0.5601	0.5042	0.7301	0.6157	-0.2626	0.614	0.5397	0.4502	0.5296	0.7396	0.4774	0.647	0.8446	0.7115	0.7283	0.6505	0.7832	0.7783	0.7571	0.8076	0.836	0.7982	0.8587	0.8144	0.7327	0.8407	0.6351	0.8446	0.77	0.7654	0.7468	0.8571	0.6218	0.79	0.7255	0.7591	-0.2753	0.6856	0.8058	0.4293	0.7486	0.7173	0.1912	0.6892	0.7492	0.7009	0.8992	1	0.6604	0.2587	0.5173	0.7024	0.727	0.7371	0.7834	0.8276	0.8484	0.7386	0.7439	0.3414	0.6061	0.4487	0.7903	0.7001	0.4526	0.7736	0.8627	0.5532	0.8479	0.6999	0.7275	0.6381	0.7403	0.6534	0.5945	0.86	0.6902	0.6641	0.6578	0.3278	0.6994	0.7785	0.8245	0.7706	0.7974	0.8715	0.7423	0.3794	0.8305	0.763	0.5426	0.45	0.8137	0.776	0.3692	0.4042	0.7926	0.4181	-0.3603	0.532	0.6685	0.8376	0.3256	0.5038	0.6745	0.8334	0.741	0.358	0.1625	0.4029	0.7058	0.5719	0.2744	0.2842	0.5396	0.5016	0.6066	0.5043	0.8108	0.695	0.798	0.6501	0.7907	0.8479	0.8008	0.834	0.805	0.462	0.6149	0.5753	0.4444	-0.0006
Short transient receptor potential channel 7 (TrpC7) (mTRP7)_6633	0.6284	0.6169	0.2893	0.5047	0.5857	0.7327	0.6112	0.6075	-0.0604	-0.0838	0.7496	0.7159	-0.0634	0.0279	0.6953	0.5458	0.692	-0.652	-0.3089	-0.5457	-0.6773	0.2121	-0.1915	-0.6873	0.697	0.2646	0.4823	0.0475	0.422	0.0194	0.5034	0.4427	0.2693	0.5536	0.5597	0.2676	0.5096	-0.0698	0.3032	-0.6714	-0.2223	-0.3408	-0.3314	-0.335	-0.1936	-0.4713	-0.288	-0.053	-0.2958	0.1886	-0.1736	-0.7051	-0.3216	0.3737	0.7809	0.5091	0.4575	0.6649	-0.0353	0.4125	0.3647	0.7895	0.362	0.6937	0.5107	0.7029	-0.1101	0.62	0.8459	0.6929	0.3984	0.5531	0.5437	0.6169	0.7621	0.6989	0.7826	-0.0518	0.6707	0.5465	0.5552	0.6246	0.6487	0.2425	0.2291	0.435	-0.1248	0.5834	-0.1064	0.6067	0.3822	0.3294	-0.0226	0.3573	0.3633	0.8469	0.7147	0.5963	0.633	-0.1344	0.251	0.4301	0.174	0.5112	0.6123	0.2238	0.5614	0.3707	0.1787	0.5885	-0.4465	-0.3165	-0.1545	0.39	0.6359	-0.4577	0.4887	-0.0415	0.558	0.3166	0.5745	0.6204	-0.3404	0.7237	0.634	0.7089	0.3066	-0.3695	0.4348	0.6567	0.7084	0.8725	0.6336	0.2623	0.6016	0.6681	0.6895	0.3771	0.5081	0.5143	0.4427	0.4875	0.7467	0.6725	0.7404	0.6617	0.6153	0.5754	0.4889	0.6552	0.6281	0.8851	0.3641	0.358	0.8512	0.6903	0.6223	0.7103	0.6546	-0.3786	0.796	0.5121	-0.0214	0.7209	0.7667	-0.1728	0.8223	0.7562	0.8037	0.7298	0.6604	1	0.5907	0.1788	0.8031	0.7483	0.4266	0.6272	0.4763	0.7549	0.6309	0.8581	0.7757	0.2711	0.1491	0.58	0.1619	0.0517	0.5359	0.698	0.2441	0.7574	0.1898	0.9012	0.8265	0.255	0.6499	0.6796	0.7275	0.4598	0.3447	0.2287	-0.1857	0.2881	0.6244	0.7921	0.4841	0.7806	0.6064	0.3486	-0.0864	0.7428	0.7912	0.7659	0.6411	0.6965	0.5185	-0.0893	-0.1403	0.7879	0.5961	-0.391	0.4725	0.6154	0.7534	0.4881	0.6567	0.1899	0.5479	0.6683	0.2607	-0.2422	0.5848	0.5885	0.7441	0.56	0.4821	0.6866	0.7282	0.5419	0.6755	0.6309	0.1685	0.5301	0.723	0.4867	0.7292	0.3229	0.7664	0.6609	0.6814	0.7988	0.5712	0.605	-0.0488
Sorcin_326	0.3123	0.2233	0.2966	0.1447	0.1843	0.2043	0.2165	0.3448	-0.0009	-0.0815	0.2825	0.4079	-0.1116	-0.199	0.1825	0.1862	0.2277	-0.3293	-0.1499	-0.4556	-0.3661	-0.0723	-0.0877	-0.5003	0.1291	-0.2595	0.1423	-0.0474	0.1729	0.208	0.2833	0.0262	0.0072	0.2651	0.1099	0.0671	-0.0266	-0.1703	0.4614	-0.2131	0.0623	-0.1054	-0.1618	-0.07	-0.1066	-0.1934	-0.0572	-0.0922	-0.2227	0.0646	-0.3787	-0.274	-0.0288	0.2969	0.3946	0.3262	0.1274	0.1537	-0.0713	0.0671	0.0581	0.308	0.0327	0.1466	0.0906	0.2407	0.0301	0.2951	0.3817	0.1637	0.0245	0.1456	0.1312	0.1356	0.2781	0.2689	0.2556	0.1679	0.3322	0.3046	0.2667	0.2374	0.1712	-0.0811	-0.0094	0.1535	0.0103	0.0521	-0.1736	0.2858	0.0879	-0.0473	-0.1654	-0.0302	0.1116	0.4158	0.3307	0.2504	0.1082	-0.0332	-0.0123	0.1178	-0.0049	0.2779	0.1615	0.2013	0.1589	0.1937	-0.03	0.2612	-0.2057	-0.0668	0.1321	0.1328	0.2952	-0.2566	0.1101	-0.0254	0.3819	-0.0916	0.2914	0.2589	-0.1858	0.4983	0.3519	0.47	0.0273	-0.4547	0.1841	0.2553	0.3988	0.612	0.3139	0.3213	0.5478	0.3627	0.4199	0.2053	0.4274	0.3345	0.1879	0.2948	0.3971	0.4438	0.2385	0.1594	0.287	0.4422	0.276	0.6173	0.4196	0.3831	0.22	0.1968	0.4374	0.3328	0.1476	0.4515	0.3126	0.1024	0.5046	0.1507	0.1128	0.1845	0.3603	0.0277	0.4593	0.4093	0.5452	0.3252	0.2587	0.5907	1	0.2414	0.4518	0.4166	0.2868	0.4776	0.3317	0.2828	0.3239	0.4783	0.7188	0.2585	0.239	0.3311	0.018	-0.0354	0.3059	0.3162	0.3195	0.395	0.0913	0.5529	0.5511	0.1821	0.5065	0.3934	0.212	0.0547	0.2018	-0.013	-0.0778	-0.0008	0.2469	0.3232	0.0323	0.3873	0.2766	0.205	-0.1601	0.3578	0.4739	0.3833	0.1716	0.2573	0.1703	-0.0948	-0.1927	0.3932	0.2426	-0.2628	0.2541	0.3116	0.2694	0.2491	0.1469	-0.0121	0.1367	0.3455	-0.1178	-0.1095	0.1684	-0.1024	0.1847	0.2854	0.077	0.1466	0.3034	0.1168	0.2469	0.1357	-0.0799	0.1776	0.5171	0.074	0.2113	0.0591	0.2696	0.1908	0.4232	0.413	0.0827	0.1666	-0.2446
Superoxide dismutase [Cu-Zn] (EC 1.15.1.1)_5858	0.3541	0.1395	0.5373	0.1558	-0.1778	0.1446	0.102	0.2397	0.5002	0.6376	0.0072	0.2753	0.5997	0.396	0.1734	0.1271	0.0695	0.0645	-0.0678	-0.0772	-0.076	0.443	-0.3471	0.0683	0.0446	-0.1948	-0.0761	0.6921	0.1342	0.6073	-0.0264	0.5416	0.6133	0.2045	-0.03	0.3162	0.2263	0.5774	0.1231	-0.0863	-0.1919	0.4292	-0.301	-0.1655	-0.3447	-0.1523	-0.3477	0.5348	0.3484	-0.4732	0.0782	-0.1284	0.1644	0.2095	0.322	0.554	0.5213	0.2573	0.5674	0.5362	0.5527	0.2337	0.6468	0.3568	0.56	0.2902	0.5009	0.4598	0.3759	0.29	0.5798	0.548	0.5826	0.4581	0.374	0.273	0.2704	0.6591	0.3689	0.3543	0.6526	0.2892	0.5092	0.4841	0.558	0.6323	0.4641	0.3387	0.5168	0.5904	0.463	0.6265	0.5239	0.4059	0.6949	0.3583	0.2865	0.4185	0.4775	0.5729	0.6232	0.5757	0.6123	0.6898	0.4215	0.6555	0.5308	0.0788	0.5339	0.1359	0.0325	0.5134	-0.1504	0.4841	0.6108	0.1059	-0.1384	0.573	0.6193	0.4363	0.5989	0.1775	0.5019	0.3124	0.1065	0.4027	0.4641	-0.2214	0.5271	0.1211	0.0543	0.1928	0.4832	0.5055	0.6448	0.606	0.446	0.6388	0.5563	0.7733	0.6454	0.6487	0.4687	0.644	0.2969	0.4358	0.528	0.6449	0.6305	0.3978	0.6761	0.3088	0.709	0.7123	0.4446	0.4132	0.431	0.3001	0.4977	0.2418	0.3049	0.6562	0.7675	0.3221	0.2711	0.5699	0.3678	0.3617	0.4021	0.5215	0.5173	0.1788	0.2414	1	0.2944	0.5266	0.7175	0.6928	0.7042	0.443	0.3629	0.3124	0.0828	0.6841	0.5763	0.5071	0.6647	0.4463	0.5941	0.6037	0.6908	0.4475	0.67	0.2666	0.2371	0.7081	0.4979	0.2927	0.4491	0.3848	0.6134	0.5675	0.6866	0.5222	0.3361	0.3852	0.5167	0.4695	0.578	0.7267	0.6802	0.4588	0.4863	0.1778	0.1499	0.4733	0.5698	0.6317	0.6439	0.3765	0.1539	-0.3591	0.3649	0.3546	0.324	0.1518	0.1444	0.6585	0.5273	0.4227	0.1578	0.4454	0.0054	0.195	0.1131	0.001	-0.0137	0.1157	0.1694	0.3423	0.0926	0.4812	0.6015	0.4783	0.4435	0.4073	0.3769	0.6093	0.4126	0.3725	0.1823	0.2782	0.1696	0.0428	0.0881
Synaptic vesicle membrane protein VAT-1 homolog (EC 1.-.-.-)_5498	0.6761	0.6419	0.3637	0.4194	0.6353	0.7358	0.4394	0.5643	0.11	0.1842	0.6248	0.7323	0.0725	0.2684	0.686	0.548	0.7139	-0.4255	-0.1561	-0.4351	-0.5292	0.374	-0.1584	-0.5604	0.6817	0.1862	0.5362	0.2177	0.3891	0.2028	0.3991	0.5658	0.5043	0.6554	0.5859	0.3422	0.5819	0.2258	0.3575	-0.5455	-0.1817	0.0209	-0.1913	-0.2609	-0.1229	-0.3392	-0.2635	-0.0064	-0.1613	0.0252	-0.2317	-0.5926	-0.3287	0.446	0.7018	0.6311	0.6513	0.6705	0.1029	0.5918	0.5042	0.6447	0.5244	0.738	0.6173	0.6881	-0.0679	0.5957	0.76	0.7127	0.5498	0.6235	0.6308	0.586	0.8205	0.6958	0.8203	0.098	0.6198	0.498	0.5741	0.6934	0.7788	0.4388	0.42	0.6366	0.0565	0.7319	0.0503	0.6733	0.5063	0.5585	0.2396	0.5398	0.5367	0.7808	0.7246	0.5898	0.7174	0.0848	0.5373	0.5579	0.322	0.5718	0.749	0.3367	0.7361	0.4193	0.1487	0.631	-0.3383	0.0511	-0.1512	0.4225	0.7328	-0.3221	0.4749	0.1858	0.6959	0.272	0.6247	0.6317	-0.0637	0.5815	0.6955	0.8388	0.498	-0.3241	0.5768	0.5055	0.6579	0.7513	0.6297	0.4822	0.5104	0.7279	0.5219	0.4683	0.5447	0.5833	0.614	0.5962	0.7704	0.7062	0.6921	0.6953	0.6152	0.6417	0.6449	0.6368	0.6451	0.7207	0.6113	0.4635	0.8033	0.5789	0.5843	0.7717	0.5545	-0.2505	0.7686	0.5895	0.1683	0.6991	0.787	-0.16	0.8335	0.8012	0.805	0.7673	0.7024	0.8031	0.4518	0.2944	1	0.6153	0.501	0.7194	0.6908	0.6793	0.5667	0.7975	0.7115	0.3127	0.3839	0.6365	0.3609	0.0482	0.7114	0.7404	0.3045	0.8303	0.421	0.8318	0.7419	0.4206	0.6876	0.7542	0.779	0.5506	0.4213	0.4531	0.0537	0.4412	0.5653	0.8094	0.4312	0.8463	0.6525	0.5632	0.1782	0.8421	0.7694	0.7355	0.57	0.6344	0.6539	0.1078	0.0495	0.6671	0.5591	-0.2846	0.6291	0.6665	0.7441	0.4241	0.6031	0.4037	0.67	0.7059	0.2444	-0.0543	0.5969	0.5808	0.6529	0.5346	0.4887	0.647	0.6759	0.4723	0.6079	0.7023	0.425	0.6554	0.7259	0.6305	0.7653	0.5437	0.8075	0.7317	0.6603	0.6815	0.5363	0.5031	-0.0278
"Threonyl-tRNA synthetase, cytoplasmic (EC 6.1.1.3) (Threonine--tRNA ligase) (ThrRS)_6547"	0.6987	0.5513	0.5269	0.5622	0.3537	0.5932	0.684	0.6168	0.3694	0.3181	0.7137	0.6263	0.363	0.1807	0.6746	0.4906	0.5977	-0.3319	-0.2544	-0.4026	-0.4953	0.4782	-0.4094	-0.2836	0.549	0.313	0.3841	0.511	0.3987	0.2936	0.4357	0.6869	0.5684	0.5584	0.4681	0.4648	0.4622	0.2155	0.227	-0.4831	-0.3788	0.0963	-0.6318	-0.2704	-0.3129	-0.4125	-0.5099	0.1804	0.1425	-0.0805	-0.0133	-0.533	-0.1608	0.4952	0.8177	0.5951	0.6555	0.6739	0.3507	0.5118	0.574	0.7464	0.5985	0.7527	0.7131	0.7182	0.2642	0.7458	0.7902	0.7277	0.4983	0.7776	0.7469	0.7604	0.7247	0.7957	0.7644	0.3294	0.7724	0.5743	0.728	0.7021	0.7516	0.4321	0.4237	0.7333	0.2472	0.6842	0.288	0.8587	0.6285	0.564	0.3181	0.4722	0.7011	0.769	0.6983	0.7608	0.7459	0.2847	0.571	0.7094	0.4638	0.8177	0.6766	0.4649	0.704	0.4211	0.527	0.4998	-0.3091	0.0698	-0.0883	0.5107	0.759	-0.273	0.3006	0.2191	0.7322	0.668	0.6793	0.5418	0.05	0.726	0.5307	0.7162	0.5683	-0.3479	0.5522	0.6282	0.4161	0.7815	0.7316	0.4153	0.8384	0.8014	0.8306	0.632	0.6494	0.8026	0.5498	0.7712	0.6861	0.7764	0.7583	0.7845	0.6955	0.6248	0.5878	0.6464	0.8465	0.8345	0.6257	0.709	0.8121	0.6894	0.6954	0.5502	0.7752	-0.0822	0.6736	0.787	0.213	0.6776	0.6685	0.2169	0.7737	0.6165	0.7524	0.8577	0.727	0.7483	0.4166	0.5266	0.6153	1	0.6285	0.798	0.6363	0.8112	0.6517	0.784	0.5285	0.6206	0.4686	0.6628	0.4356	0.2153	0.5422	0.8639	0.4567	0.68	0.3479	0.761	0.7373	0.4382	0.6192	0.5405	0.7879	0.4204	0.5443	0.4382	0.2726	0.3944	0.5362	0.7766	0.7471	0.7837	0.7001	0.6693	0.2822	0.7212	0.8584	0.6897	0.543	0.7463	0.6039	0.3703	0.2721	0.8319	0.539	-0.4179	0.3952	0.6051	0.7125	0.4755	0.578	0.4722	0.5799	0.7459	0.3619	0.1229	0.4697	0.6047	0.6461	0.4677	0.4435	0.6183	0.6311	0.7681	0.5451	0.721	0.5031	0.7271	0.7928	0.5535	0.7715	0.5651	0.7535	0.6602	0.6222	0.7978	0.5937	0.5522	0.1663
Thymosin beta-4 (T beta 4) [Contains: Hematopoietic system regulatory peptide (Seraspenide)]_2944	0.6242	0.2261	0.5341	0.198	0.0647	0.3453	0.3193	0.3381	0.4879	0.6553	0.2846	0.5841	0.6056	0.4843	0.5164	0.2291	0.2969	-0.094	0.0543	-0.1243	-0.1516	0.5884	-0.2294	-0.0552	0.3098	0.1866	0.1931	0.6869	0.082	0.6145	0.1352	0.6827	0.7721	0.4671	0.2603	0.4872	0.4598	0.6095	0.1603	-0.2374	-0.1146	0.3983	-0.1987	-0.149	-0.2684	-0.2206	-0.3386	0.4452	0.3879	-0.2072	0.1426	-0.3912	0.1794	0.4627	0.3267	0.5421	0.6143	0.4083	0.5116	0.6537	0.6277	0.3596	0.7382	0.5695	0.7352	0.4263	0.2169	0.5644	0.4596	0.4652	0.6122	0.6745	0.7294	0.6095	0.5584	0.4402	0.4716	0.6444	0.4437	0.25	0.7408	0.4539	0.6904	0.4919	0.6136	0.7313	0.4068	0.5493	0.2658	0.7023	0.5752	0.6584	0.5255	0.5924	0.78	0.4411	0.5133	0.5715	0.6875	0.4216	0.6713	0.6723	0.6715	0.798	0.6249	0.5353	0.6771	-0.0041	0.5768	0.1739	-0.025	0.3634	-0.2157	0.5702	0.7229	-0.001	0.0188	0.5353	0.7033	0.4416	0.5641	0.3343	0.284	0.4273	0.3685	0.6266	0.6199	-0.2679	0.5361	0.204	0.1601	0.3393	0.6239	0.6324	0.7113	0.7344	0.6242	0.774	0.556	0.8091	0.6425	0.7427	0.5944	0.875	0.5121	0.6181	0.7107	0.8297	0.8547	0.5566	0.7776	0.5472	0.7962	0.8021	0.6172	0.6129	0.5705	0.559	0.5866	0.0568	0.5876	0.7102	0.6598	0.4713	0.511	0.3485	0.543	0.6215	0.6019	0.7138	0.7371	0.4266	0.2868	0.7175	0.501	0.6285	1	0.7948	0.8265	0.6371	0.5782	0.5408	0.1783	0.6278	0.5823	0.6432	0.7413	0.4302	0.7147	0.7587	0.7518	0.6472	0.6669	0.497	0.443	0.7576	0.5708	0.5677	0.6835	0.629	0.8465	0.7158	0.6033	0.7137	0.5089	0.6135	0.6075	0.6334	0.8438	0.8112	0.6655	0.6446	0.6732	0.298	0.1878	0.5767	0.6016	0.5521	0.5383	0.5622	0.207	-0.4459	0.5174	0.4946	0.5221	0.1588	0.208	0.6777	0.6789	0.5958	0.1144	0.2532	0.0882	0.3497	0.2492	0.0498	0.0296	0.2416	0.2095	0.3999	0.2225	0.6077	0.6459	0.6411	0.5009	0.5972	0.6314	0.7357	0.6026	0.5933	0.2395	0.4774	0.274	0.111	-0.1678
Transmembrane emp24 domain containing protein 3 precursor (Membrane protein p24B)_6648	0.6862	0.4881	0.618	0.3865	0.2546	0.6061	0.4479	0.6207	0.4817	0.515	0.5099	0.635	0.5095	0.3928	0.5921	0.4417	0.5221	-0.1732	-0.0754	-0.256	-0.2816	0.5815	-0.3327	-0.2192	0.5288	0.0855	0.2937	0.5763	0.3976	0.5389	0.363	0.795	0.7644	0.6147	0.4122	0.5375	0.5017	0.5224	0.3697	-0.3448	-0.1043	0.348	-0.252	-0.165	-0.2213	-0.321	-0.3049	0.3044	0.2535	-0.1158	0.001	-0.4272	0.0066	0.49	0.6324	0.6923	0.7847	0.5141	0.4505	0.7049	0.6917	0.6084	0.7626	0.7212	0.7907	0.6065	0.3277	0.7177	0.6485	0.6372	0.645	0.7582	0.8199	0.693	0.7337	0.7159	0.7192	0.5567	0.6968	0.5186	0.7653	0.5488	0.7796	0.5932	0.6168	0.8371	0.3065	0.658	0.4059	0.855	0.7405	0.6649	0.5512	0.6446	0.7896	0.7121	0.7149	0.7425	0.8012	0.432	0.7143	0.7367	0.6302	0.8581	0.7748	0.6402	0.7812	0.2977	0.4901	0.4172	-0.0853	0.3886	-0.0942	0.6645	0.8613	-0.0421	0.268	0.4829	0.831	0.454	0.7737	0.555	0.2548	0.592	0.5944	0.7943	0.6604	-0.2775	0.6333	0.3721	0.408	0.6468	0.8286	0.692	0.8277	0.9168	0.6817	0.8199	0.6537	0.851	0.7116	0.8809	0.7657	0.8911	0.6605	0.767	0.7496	0.8293	0.8449	0.7268	0.9067	0.6942	0.8256	0.8282	0.8265	0.6268	0.5835	0.7068	0.7698	0.0507	0.7299	0.8228	0.4868	0.5996	0.6764	0.2242	0.7255	0.6873	0.8379	0.8165	0.7834	0.6272	0.4776	0.6928	0.7194	0.798	0.7948	1	0.903	0.7309	0.6086	0.6627	0.477	0.666	0.6486	0.7893	0.6517	0.2853	0.8196	0.8554	0.636	0.8071	0.6183	0.7117	0.6919	0.7276	0.7008	0.6869	0.8002	0.5343	0.6943	0.6885	0.4287	0.6065	0.5395	0.7932	0.6361	0.8364	0.8454	0.8866	0.4534	0.7986	0.8697	0.6222	0.4405	0.7805	0.707	0.4886	0.3995	0.7671	0.5514	-0.2902	0.5891	0.7356	0.7243	0.4582	0.4519	0.7088	0.7548	0.7472	0.1934	0.1807	0.4358	0.4652	0.5325	0.4021	0.3039	0.4734	0.5312	0.5923	0.4549	0.7122	0.7176	0.8251	0.8147	0.6859	0.7833	0.7871	0.8042	0.7528	0.599	0.6608	0.4438	0.3467	-0.0839
UnAn_22764_2812	0.5504	0.3375	0.4541	0.1891	0.1634	0.4966	0.2221	0.3941	0.43	0.529	0.301	0.4984	0.4893	0.5263	0.5191	0.2867	0.3423	-0.1554	-0.0913	-0.1786	-0.2077	0.5514	-0.3517	-0.2239	0.3497	0.046	0.2283	0.5755	0.2162	0.5736	0.0957	0.7619	0.8426	0.4748	0.2978	0.4921	0.5976	0.7218	0.2571	-0.3221	-0.0824	0.4504	-0.1902	-0.2863	-0.295	-0.3194	-0.3354	0.3281	0.2607	-0.2241	0.0505	-0.4035	0.061	0.3574	0.4502	0.6885	0.7827	0.4099	0.4937	0.8056	0.7581	0.4957	0.8419	0.6853	0.8359	0.5163	0.3626	0.652	0.5925	0.5205	0.7061	0.7393	0.8167	0.6425	0.7049	0.5235	0.6358	0.5389	0.5958	0.3295	0.7758	0.566	0.7692	0.7335	0.7062	0.8353	0.2754	0.6719	0.3788	0.7772	0.6991	0.7881	0.6115	0.7395	0.8454	0.6082	0.6373	0.7313	0.7446	0.4663	0.78	0.6567	0.7243	0.7862	0.7848	0.718	0.7938	0.2055	0.4648	0.3609	-0.0121	0.4809	-0.2642	0.6721	0.8642	0.0338	0.1693	0.6643	0.835	0.4492	0.7117	0.4143	0.3869	0.4466	0.4688	0.7199	0.6493	-0.194	0.6685	0.2939	0.2854	0.4075	0.7059	0.6418	0.6776	0.8681	0.5256	0.809	0.6468	0.8648	0.7808	0.789	0.6915	0.8553	0.5671	0.7284	0.7894	0.8204	0.9289	0.6371	0.8645	0.5802	0.8608	0.809	0.7304	0.5372	0.6026	0.6666	0.6155	0.0125	0.5962	0.8034	0.6127	0.5984	0.6273	0.3613	0.6067	0.6714	0.7234	0.7962	0.8276	0.4763	0.3317	0.7042	0.6908	0.6363	0.8265	0.903	1	0.7034	0.5513	0.6464	0.3217	0.7169	0.6271	0.7492	0.8262	0.4297	0.8788	0.8092	0.6977	0.7936	0.8297	0.604	0.5318	0.8613	0.6148	0.5944	0.7378	0.6798	0.7612	0.7966	0.4752	0.7447	0.5941	0.7008	0.6744	0.7707	0.899	0.8883	0.577	0.7807	0.6947	0.4286	0.2472	0.7305	0.7716	0.4816	0.5453	0.6883	0.3278	-0.3243	0.5799	0.6529	0.7068	0.2398	0.3145	0.8111	0.8465	0.653	0.2268	0.3182	0.2846	0.488	0.3729	0.1652	0.1313	0.3361	0.3588	0.5298	0.344	0.7226	0.7977	0.8198	0.6492	0.7385	0.7539	0.9006	0.7347	0.7569	0.3803	0.4517	0.3819	0.2004	-0.0555
UnAn_22800_3148	0.6652	0.576	0.3698	0.4963	0.3218	0.7294	0.5172	0.5266	0.2574	0.2014	0.594	0.6143	0.2085	0.3151	0.6856	0.5392	0.5346	-0.4913	-0.2965	-0.2883	-0.4947	0.5213	-0.3801	-0.3563	0.5944	0.4054	0.3703	0.3801	0.3961	0.2502	0.3253	0.7323	0.6161	0.6163	0.483	0.4946	0.7211	0.353	0.0652	-0.6252	-0.3313	0.0015	-0.4149	-0.3539	-0.2905	-0.4491	-0.4535	0.1138	-0.0407	-0.0457	0.0178	-0.6952	-0.1982	0.2679	0.7084	0.535	0.6756	0.6646	0.2447	0.6826	0.7067	0.7643	0.7091	0.8177	0.8254	0.7873	0.1055	0.7111	0.8095	0.7467	0.6133	0.8127	0.825	0.8456	0.8255	0.7227	0.8322	0.1764	0.7322	0.4532	0.7869	0.7164	0.8278	0.6077	0.5661	0.6503	0.064	0.7777	0.2235	0.8061	0.7354	0.676	0.3856	0.6273	0.7328	0.8136	0.6919	0.765	0.8099	0.1235	0.5805	0.5974	0.6142	0.7137	0.8191	0.4432	0.8151	0.3103	0.509	0.5732	-0.2177	0.0022	-0.2896	0.5949	0.8478	-0.2102	0.4458	0.4039	0.7002	0.7124	0.7346	0.5816	0.1309	0.7419	0.5551	0.7322	0.6094	-0.197	0.5952	0.6563	0.5301	0.6332	0.7475	0.3478	0.6682	0.8057	0.7332	0.6239	0.6493	0.7739	0.6189	0.705	0.7835	0.7731	0.8439	0.8696	0.8309	0.6143	0.672	0.6044	0.8423	0.8482	0.6409	0.6681	0.8782	0.6902	0.8256	0.6704	0.7824	-0.2976	0.7008	0.7578	0.2586	0.7774	0.7587	0.2213	0.7197	0.7271	0.7018	0.8599	0.8484	0.7549	0.2828	0.443	0.6793	0.8112	0.6371	0.7309	0.7034	1	0.7305	0.8232	0.4315	0.601	0.3495	0.6812	0.5801	0.4027	0.6713	0.878	0.4954	0.8052	0.488	0.8192	0.7108	0.5602	0.6126	0.5657	0.8526	0.663	0.5834	0.498	0.1083	0.614	0.7558	0.8332	0.8287	0.7677	0.8223	0.6515	0.2274	0.8159	0.7773	0.6589	0.5579	0.7664	0.7447	0.3054	0.1915	0.8523	0.5068	-0.3248	0.5125	0.6495	0.8603	0.4314	0.6492	0.5462	0.776	0.7122	0.4968	0.1451	0.5301	0.7769	0.6899	0.4265	0.4448	0.6913	0.6671	0.7231	0.6103	0.8259	0.5983	0.764	0.6671	0.7041	0.8391	0.7022	0.8411	0.7969	0.499	0.7318	0.7406	0.6273	0.1691
UnAn_22936_3621	0.7625	0.4505	0.5157	0.333	0.3522	0.7129	0.4971	0.3116	0.3755	0.3217	0.5561	0.6696	0.2826	0.2948	0.7282	0.4061	0.5239	-0.3284	-0.0243	-0.0537	-0.3649	0.6705	-0.0906	-0.1695	0.6259	0.4952	0.4963	0.4473	0.1405	0.3208	0.4775	0.6854	0.559	0.6428	0.6041	0.5988	0.6776	0.2917	0.193	-0.5421	-0.1579	0.0024	-0.3044	-0.0314	-0.1081	-0.2301	-0.2162	0.1498	0.1185	0.2135	0.1426	-0.4745	-0.1972	0.3551	0.6219	0.4062	0.5803	0.6515	0.2671	0.5263	0.5745	0.5851	0.5873	0.6593	0.6623	0.5934	0.0618	0.5827	0.6266	0.6242	0.3775	0.6888	0.7184	0.7436	0.6479	0.6319	0.6658	0.2195	0.5424	0.2831	0.6653	0.6067	0.6018	0.4344	0.4766	0.5351	0.23	0.6432	0.1282	0.6991	0.6454	0.5466	0.3229	0.4598	0.6216	0.6157	0.5018	0.6954	0.642	0.2396	0.3927	0.6358	0.4473	0.6432	0.7569	0.2695	0.5765	0.1424	0.4779	0.3979	-0.1515	0.0539	-0.0865	0.452	0.7625	-0.057	0.4968	0.327	0.6225	0.5362	0.6946	0.5512	0.0158	0.5992	0.5855	0.6667	0.6405	-0.1286	0.5422	0.6576	0.5257	0.5244	0.7822	0.5419	0.6029	0.6358	0.7616	0.5689	0.5318	0.5998	0.5651	0.6743	0.6844	0.7089	0.7882	0.7932	0.6203	0.5498	0.6267	0.4796	0.6669	0.6622	0.5112	0.5451	0.7181	0.6039	0.7127	0.6425	0.6065	-0.2579	0.7636	0.6545	0.2621	0.5956	0.6425	-0.0472	0.6381	0.7904	0.5225	0.7684	0.7386	0.6309	0.3239	0.3629	0.5667	0.6517	0.5782	0.6086	0.5513	0.7305	1	0.5809	0.2868	0.3927	0.2673	0.7264	0.3822	0.3007	0.5302	0.7282	0.4008	0.6758	0.343	0.6453	0.6364	0.4554	0.6108	0.4832	0.7578	0.404	0.5648	0.4544	0.2097	0.4692	0.5935	0.7704	0.5859	0.6504	0.6743	0.5349	0.2719	0.6381	0.6786	0.4358	0.4735	0.6438	0.5252	0.219	0.1446	0.5876	0.3499	-0.1999	0.4446	0.5123	0.6811	0.1746	0.3671	0.3501	0.5718	0.5879	0.1999	0.0877	0.3548	0.5424	0.4383	0.238	0.1877	0.4206	0.3503	0.3742	0.4046	0.6849	0.4811	0.5619	0.502	0.6038	0.7222	0.5423	0.6818	0.6152	0.335	0.6493	0.446	0.4506	0.0111
UnAn_23288_4436	0.587	0.4717	0.2033	0.3844	0.5028	0.6057	0.5123	0.4667	-0.0018	0.0422	0.6541	0.6319	0.0194	0.1762	0.6545	0.4004	0.6113	-0.5792	-0.4208	-0.4818	-0.6354	0.3037	-0.3615	-0.6512	0.4876	0.3386	0.5102	0.2157	0.2543	0.0759	0.278	0.501	0.4507	0.4753	0.4738	0.3432	0.5247	0.1539	0.1894	-0.6671	-0.3499	-0.1195	-0.5042	-0.5026	-0.3591	-0.5264	-0.5103	-0.0371	-0.233	-0.0571	-0.2179	-0.7251	-0.3759	0.3286	0.7328	0.6155	0.5874	0.6146	0.043	0.5569	0.4553	0.7737	0.5268	0.7348	0.6578	0.6937	0.0101	0.6162	0.854	0.6683	0.4842	0.6399	0.6279	0.6567	0.8129	0.6394	0.7595	0.0124	0.6503	0.4849	0.6484	0.7324	0.7752	0.3864	0.4021	0.6181	-0.0556	0.7138	-0.0446	0.6912	0.4837	0.5788	0.15	0.5163	0.5704	0.832	0.7387	0.6921	0.6523	0.0282	0.5037	0.4701	0.3573	0.607	0.676	0.3764	0.6968	0.3259	0.2327	0.5655	-0.4299	-0.1043	-0.3088	0.3792	0.7374	-0.366	0.3767	0.1588	0.6932	0.4814	0.6346	0.4486	-0.14	0.6981	0.5713	0.7411	0.4445	-0.3725	0.6046	0.6572	0.5592	0.7394	0.5499	0.2436	0.6052	0.7044	0.6445	0.4141	0.6934	0.6809	0.5853	0.5704	0.7156	0.6865	0.7069	0.7359	0.7465	0.575	0.592	0.6045	0.7225	0.8205	0.5468	0.5012	0.8103	0.6516	0.7397	0.6549	0.5741	-0.283	0.7188	0.5927	0.1099	0.7696	0.7673	0.1081	0.8162	0.7378	0.7975	0.8203	0.7439	0.8581	0.4783	0.3124	0.7975	0.784	0.5408	0.6627	0.6464	0.8232	0.5809	1	0.6831	0.5087	0.2564	0.6091	0.4061	0.1481	0.6478	0.7871	0.3688	0.8287	0.4103	0.8753	0.7328	0.4682	0.5953	0.6168	0.7351	0.6407	0.454	0.4196	0.0154	0.4794	0.6976	0.7675	0.6638	0.8082	0.6898	0.5054	0.1254	0.8384	0.7504	0.648	0.4672	0.6728	0.7097	0.0696	0.1434	0.8386	0.4217	-0.4211	0.4641	0.6403	0.8095	0.297	0.5724	0.4504	0.7071	0.7129	0.4008	0.0952	0.4396	0.6863	0.6189	0.3676	0.373	0.6008	0.6215	0.7095	0.6713	0.702	0.3403	0.6762	0.7391	0.5524	0.7711	0.5544	0.7437	0.7217	0.5297	0.7237	0.6087	0.4987	0.1658
UnAn_23619r_5692	0.4325	0.4299	0.1788	0.3201	0.3985	0.4228	0.3334	0.4877	-0.2077	-0.2286	0.5174	0.562	-0.3014	-0.1963	0.3537	0.4145	0.5131	-0.552	-0.2775	-0.6793	-0.5784	-0.0224	-0.1441	-0.6158	0.4015	-0.0952	0.3173	-0.1772	0.3523	-0.0458	0.3208	0.099	-0.0123	0.3892	0.3034	0.0958	0.1354	-0.2728	0.3862	-0.4147	-0.1843	-0.2692	-0.2676	-0.278	-0.1288	-0.3475	-0.2466	-0.1911	-0.4395	0.0998	-0.487	-0.4456	-0.253	0.2866	0.6252	0.4979	0.224	0.4452	-0.209	0.2154	0.0646	0.56	0.0787	0.3994	0.172	0.4318	-0.1657	0.3429	0.6481	0.4834	0.1736	0.2077	0.1843	0.2597	0.5277	0.5011	0.4802	-0.0135	0.4326	0.4924	0.3069	0.389	0.4114	0.0122	0.0941	0.2781	-0.0988	0.2929	-0.1207	0.3969	0.1614	0.1227	-0.0788	0.064	0.1562	0.6479	0.4501	0.3208	0.2892	-0.1499	0.1475	0.1667	-0.0288	0.2595	0.3031	0.1531	0.3071	0.3045	-0.1926	0.4635	-0.4912	-0.1651	-0.0573	0.0943	0.3705	-0.4181	0.2418	-0.1615	0.4537	-0.0133	0.4181	0.4409	-0.2967	0.6163	0.4434	0.6061	0.0442	-0.5556	0.2729	0.4017	0.6459	0.8236	0.3313	0.1966	0.3961	0.4441	0.3771	0.1908	0.4604	0.3467	0.3009	0.3335	0.5596	0.4755	0.4662	0.2951	0.3425	0.4638	0.2901	0.5578	0.3908	0.5892	0.2809	0.2326	0.5859	0.4481	0.3072	0.5843	0.3628	-0.1106	0.6413	0.1796	-0.1034	0.4175	0.4918	-0.1264	0.6293	0.5037	0.716	0.4433	0.3414	0.7757	0.7188	0.0828	0.7115	0.5285	0.1783	0.477	0.3217	0.4315	0.2868	0.6831	1	0.1017	0.2586	0.4134	-0.0433	-0.1218	0.412	0.4357	0.0784	0.5343	0.047	0.6987	0.6835	0.076	0.5569	0.5648	0.3934	0.2906	0.1782	0.0176	-0.1961	0.1177	0.3979	0.5074	0.1179	0.5898	0.319	0.2067	-0.2603	0.5819	0.5917	0.6168	0.4536	0.3647	0.3168	-0.1892	-0.3088	0.5369	0.4747	-0.2582	0.4643	0.4861	0.4849	0.4276	0.4506	0.049	0.282	0.4795	0.0458	-0.251	0.4621	0.2166	0.5239	0.5286	0.4163	0.48	0.6092	0.3094	0.5496	0.2949	-0.0828	0.2533	0.649	0.1759	0.3719	0.0849	0.4758	0.3453	0.5987	0.5651	0.3429	0.3913	-0.1164
UnAn_26905_2359	0.3417	0.2338	0.3569	0.1693	-0.0827	0.2573	0.2722	0.2385	0.4493	0.4586	0.1926	0.2548	0.4537	0.4312	0.2875	0.1645	0.0512	0.0049	-0.2352	-0.0118	-0.0727	0.3767	-0.4131	-0.0543	0.062	0.0731	-0.0328	0.6034	0.2404	0.5538	-0.018	0.6197	0.6934	0.2469	0.122	0.4037	0.4127	0.613	0.0033	-0.2472	-0.2623	0.3843	-0.4089	-0.3011	-0.3967	-0.2711	-0.4644	0.2332	0.2836	-0.411	-0.0571	-0.3326	-0.0226	0.1873	0.4004	0.4699	0.6132	0.1946	0.4344	0.6356	0.6355	0.4553	0.665	0.494	0.6761	0.4266	0.5425	0.4547	0.4517	0.4005	0.5071	0.6057	0.6805	0.5085	0.3968	0.4597	0.4578	0.459	0.4992	0.2174	0.627	0.477	0.5248	0.5781	0.4655	0.6104	0.2887	0.4829	0.3298	0.6836	0.6094	0.6382	0.3901	0.6	0.7043	0.4009	0.4358	0.5245	0.5595	0.3239	0.6498	0.5067	0.6959	0.6722	0.5211	0.6408	0.5909	0.1844	0.5201	0.2192	-0.0571	0.3678	-0.1885	0.5274	0.6748	-0.0273	0.0346	0.5946	0.6808	0.685	0.527	0.1619	0.5058	0.3953	0.2276	0.3901	0.4915	-0.0621	0.5569	0.349	-0.0033	0.2401	0.4879	0.4297	0.6227	0.6757	0.5281	0.6497	0.6937	0.8132	0.5547	0.6091	0.4138	0.6176	0.3798	0.6152	0.6625	0.5328	0.6222	0.5428	0.8065	0.4226	0.598	0.6709	0.4936	0.379	0.6394	0.2682	0.5603	0.0895	0.3115	0.7254	0.5852	0.4949	0.4841	0.6742	0.4411	0.3479	0.4047	0.5976	0.6061	0.2711	0.2585	0.6841	0.3127	0.6206	0.6278	0.666	0.7169	0.601	0.3927	0.5087	0.1017	1	0.4468	0.5297	0.7896	0.4995	0.4897	0.6604	0.6609	0.5237	0.6431	0.4291	0.3214	0.6745	0.4003	0.2347	0.5342	0.477	0.5612	0.4831	0.4606	0.5317	0.5076	0.4968	0.7637	0.4589	0.6593	0.7231	0.4498	0.5149	0.5239	0.2561	0.0869	0.541	0.6643	0.5322	0.5564	0.5602	0.1916	-0.3227	0.2691	0.3209	0.4803	0.2294	0.2015	0.675	0.6088	0.5438	0.3987	0.4908	0.1679	0.4686	0.1983	0.088	0.0203	0.2008	0.2171	0.6241	0.1332	0.5621	0.6556	0.7044	0.4936	0.5548	0.574	0.7446	0.4684	0.5457	0.201	0.3577	0.3425	0.2374	0.2463
UnAn_27312_2975	0.4049	0.1011	0.565	-0.0139	-0.0686	0.1114	0.1888	0.2843	0.4262	0.5253	0.2091	0.3301	0.3574	0.1194	0.1642	0.1023	0.2088	0.1453	-0.0302	-0.2983	-0.1796	0.4667	-0.2644	0.1262	0.1255	-0.0688	0.1191	0.4611	0.1608	0.4884	0.0892	0.4245	0.5422	0.4959	0.0586	0.4289	0.1773	0.3985	0.3313	0.275	-0.0702	0.6751	-0.2115	0.1076	-0.0432	-0.0022	-0.1708	0.2303	0.3431	-0.1272	-0.0814	0.054	0.2381	0.4114	0.2187	0.477	0.3326	0.3245	0.3421	0.4242	0.4836	0.0968	0.3894	0.3582	0.4285	0.1428	0.1051	0.5307	0.2469	0.2902	0.3388	0.4583	0.4456	0.2345	0.4121	0.3798	0.2984	0.5418	0.2212	0.1246	0.4268	0.3132	0.4978	0.2968	0.4033	0.6212	0.4901	0.3308	0.5688	0.5545	0.4719	0.435	0.5036	0.1833	0.6037	0.1961	0.1924	0.4219	0.38	0.4604	0.5661	0.4716	0.4342	0.5788	0.383	0.3358	0.4486	0.0064	0.2013	-0.0116	0.1023	0.692	0.2152	0.2062	0.4192	0.0624	-0.2091	0.3373	0.5789	0.3068	0.3934	0.2005	0.338	0.329	0.2036	0.4796	0.4765	-0.3652	0.3707	-0.0866	0.1517	0.3637	0.3785	0.6893	0.4663	0.4799	0.3019	0.6199	0.4611	0.6692	0.547	0.6505	0.3195	0.5799	0.3676	0.3392	0.3525	0.6055	0.5608	0.3846	0.5939	0.2687	0.8301	0.7245	0.3736	0.1752	0.2331	0.4879	0.4512	0.564	0.4352	0.4948	0.3865	0.1395	0.1585	0.2845	0.4087	0.2365	0.4581	0.4775	0.4487	0.1491	0.239	0.5763	0.3839	0.4686	0.5823	0.6486	0.6271	0.3495	0.2673	0.2564	0.2586	0.4468	1	0.5341	0.4132	0.2069	0.4227	0.5032	0.3763	0.3443	0.4133	0.2676	0.3918	0.4199	0.5714	0.3499	0.4204	0.2719	0.5236	0.4708	0.4986	0.3733	0.1857	0.3757	0.3163	0.3694	0.4723	0.6855	0.4896	0.4341	0.4383	0.186	-0.0093	0.2417	0.4029	0.6164	0.3281	0.3086	0.1216	-0.2367	0.3402	0.3568	0.189	0.221	0.0242	0.4393	0.3637	0.5514	-0.2194	0.234	0.0114	0.1097	0.0553	0.1339	0.0574	0.118	0.14	0.3693	-0.0002	0.3016	0.5267	0.5356	0.5413	0.2266	0.3808	0.4736	0.3303	0.2281	0.2247	0.2622	0.0422	0.0084	-0.072
UnAn_27516_3125	0.6966	0.4674	0.5016	0.2602	0.1988	0.6782	0.3664	0.4681	0.3002	0.3602	0.5347	0.6532	0.307	0.3686	0.577	0.4279	0.5681	-0.3428	-0.0183	-0.1252	-0.3427	0.6934	-0.1129	-0.2436	0.5994	0.3082	0.3872	0.3867	0.3297	0.404	0.3932	0.7582	0.7001	0.669	0.4515	0.6898	0.6587	0.4542	0.3555	-0.3849	-0.1232	0.173	-0.2785	-0.1295	0.0002	-0.187	-0.2343	0.1818	0.1457	0.1258	-0.0026	-0.4872	-0.0995	0.323	0.5323	0.6033	0.6818	0.5399	0.3127	0.7079	0.6289	0.5905	0.6739	0.6906	0.7337	0.5629	0.1521	0.6187	0.6099	0.6609	0.4849	0.7048	0.7618	0.6676	0.7256	0.6626	0.6654	0.2842	0.5205	0.3385	0.6486	0.5154	0.7205	0.5508	0.625	0.7026	0.1842	0.626	0.3044	0.7678	0.7032	0.6815	0.4651	0.5435	0.718	0.627	0.5412	0.687	0.7234	0.2517	0.6239	0.6027	0.528	0.7017	0.7577	0.4002	0.6506	0.1353	0.299	0.3527	-0.1836	0.2781	-0.1169	0.5443	0.7948	0.0233	0.4404	0.3918	0.726	0.4665	0.7519	0.5503	0.0597	0.6025	0.5945	0.7115	0.6242	-0.1135	0.6767	0.5046	0.5465	0.5609	0.7437	0.6678	0.598	0.7707	0.5686	0.7197	0.6269	0.746	0.8039	0.7681	0.7398	0.7911	0.762	0.7807	0.7125	0.7213	0.7997	0.5016	0.754	0.6269	0.7007	0.7089	0.7346	0.5127	0.6606	0.7789	0.5959	-0.1302	0.7939	0.6827	0.4325	0.6802	0.6632	0.0208	0.715	0.7222	0.724	0.7945	0.7903	0.58	0.3311	0.5071	0.6365	0.6628	0.6432	0.7893	0.7492	0.6812	0.7264	0.6091	0.4134	0.5297	0.5341	1	0.5435	0.3719	0.7237	0.7951	0.5045	0.7838	0.5758	0.6759	0.6736	0.6315	0.6332	0.6721	0.7702	0.5421	0.6806	0.6044	0.3265	0.6325	0.6784	0.835	0.5853	0.7866	0.7882	0.7317	0.2982	0.7996	0.7333	0.4854	0.434	0.7003	0.679	0.3516	0.2357	0.6404	0.476	-0.237	0.5385	0.6105	0.734	0.354	0.4116	0.619	0.7485	0.7778	0.1629	0.2733	0.3861	0.5873	0.5242	0.305	0.2553	0.4362	0.4358	0.4631	0.4558	0.6769	0.6265	0.6849	0.7419	0.6916	0.7775	0.7043	0.7565	0.6806	0.4506	0.6398	0.4258	0.4061	0.103
UnAn_27646_3372	0.3209	0.1826	0.2501	0.1389	-0.1507	0.2953	0.0783	0.165	0.4872	0.5445	0.0042	0.2642	0.5384	0.616	0.3289	0.1252	0.0111	0.0215	-0.0857	0.1951	0.0717	0.475	-0.3714	0.0485	0.1034	0.0514	-0.063	0.6079	0.1185	0.6102	-0.1797	0.6844	0.797	0.2189	0.0776	0.417	0.5572	0.8326	-0.1424	-0.2945	-0.2127	0.404	-0.1713	-0.3733	-0.3934	-0.2908	-0.4307	0.3698	0.3633	-0.4244	0.2315	-0.3628	0.1323	0.1135	0.2048	0.5274	0.6947	0.1392	0.5496	0.7986	0.7155	0.3523	0.8182	0.4948	0.7411	0.3701	0.5222	0.3999	0.3747	0.3907	0.6873	0.6148	0.7191	0.5509	0.4451	0.3298	0.3994	0.5372	0.4886	0.1402	0.686	0.3756	0.5938	0.7861	0.7048	0.669	0.2629	0.478	0.4208	0.6164	0.6206	0.7646	0.607	0.7823	0.7285	0.4105	0.4046	0.53	0.6518	0.421	0.725	0.5256	0.8727	0.6484	0.6036	0.7329	0.6517	0.0037	0.539	0.1874	0.1572	0.3784	-0.4691	0.6946	0.7006	0.1466	0.0481	0.8193	0.6093	0.5579	0.5532	0.2493	0.6001	0.2212	0.1973	0.3998	0.5231	0.071	0.544	0.216	-0.0307	0.0445	0.4932	0.4191	0.4853	0.7155	0.3786	0.72	0.5237	0.7161	0.6306	0.5729	0.4621	0.6612	0.3572	0.5825	0.7345	0.6076	0.7494	0.4593	0.7126	0.3764	0.67	0.7019	0.5113	0.3981	0.5729	0.3762	0.4953	-0.0708	0.2581	0.7162	0.6795	0.4254	0.4906	0.6085	0.32	0.4049	0.3886	0.5784	0.7001	0.1619	0.018	0.6647	0.3609	0.4356	0.7413	0.6517	0.8262	0.5801	0.3822	0.4061	-0.0433	0.7896	0.4132	0.5435	1	0.665	0.6816	0.6414	0.7375	0.5669	0.8172	0.3449	0.1678	0.867	0.3003	0.322	0.5341	0.6825	0.7079	0.721	0.5645	0.7801	0.5573	0.46	0.7313	0.5076	0.7743	0.7765	0.6273	0.577	0.4512	0.1672	0.0902	0.5681	0.6931	0.5756	0.6275	0.5058	0.1137	-0.1653	0.4487	0.4221	0.5581	0.0952	0.1725	0.8032	0.7366	0.4141	0.4022	0.4774	0.1144	0.477	0.1867	-0.0651	-0.0093	0.1695	0.1439	0.4511	0.1723	0.5992	0.8061	0.6769	0.3102	0.7035	0.5842	0.8712	0.5147	0.6087	0.0633	0.2205	0.3212	0.0725	0.0416
UnAn_27884_3732	0.1115	0.0252	0.0461	0.0493	-0.4267	0.0886	-0.0195	-0.0342	0.2777	0.2352	-0.2322	0.1657	0.2192	0.4741	0.0442	0.0143	-0.2114	-0.1274	-0.1513	0.0831	0.0554	0.1938	-0.2175	0.2038	-0.0645	-0.0713	-0.2765	0.3336	0.0915	0.4565	-0.4116	0.2966	0.3889	-0.0736	-0.2924	0.2169	0.474	0.4973	-0.4514	-0.2134	-0.4539	0.0264	-0.2544	-0.3843	-0.4079	-0.2708	-0.4455	0.2391	0.0883	-0.3463	0.1138	-0.3347	0.1212	-0.2591	-0.0493	0.2393	0.2361	-0.0639	0.3014	0.5028	0.4357	0.1331	0.4259	0.17	0.3816	0.1771	0.4563	0.2234	0.2515	0.1281	0.2834	0.2456	0.3411	0.2956	0.1217	-0.0111	0.0534	0.2447	0.1675	-0.1033	0.4348	0.1671	0.2776	0.4497	0.4989	0.2243	0.1491	0.1232	0.2027	0.3006	0.2856	0.4639	0.3286	0.4525	0.4432	0.157	-0.0957	0.2425	0.2739	0.0421	0.2798	0.1946	0.5852	0.3052	0.2436	0.4406	0.2469	-0.1782	0.3323	0.0153	0.1122	0.0099	-0.5399	0.3306	0.3805	-0.0184	-0.1321	0.6149	0.3136	0.4658	0.277	-0.0247	0.4917	0.1398	-0.1532	0.0356	0.0879	0.0015	0.2429	0.1401	-0.0962	-0.1326	0.155	0.1329	0.3628	0.4121	0.2265	0.5684	0.4153	0.4702	0.4143	0.2586	0.2401	0.4154	0.2428	0.28	0.5847	0.3901	0.4392	0.1968	0.4466	0.2538	0.3405	0.4701	0.3131	0.2078	0.4237	0.2787	0.29	-0.1183	0.0725	0.3468	0.577	0.2485	0.1928	0.6252	0.0667	0.1555	0.1096	0.3367	0.4526	0.0517	-0.0354	0.4463	0.0482	0.2153	0.4302	0.2853	0.4297	0.4027	0.3007	0.1481	-0.1218	0.4995	0.2069	0.3719	0.665	1	0.3783	0.3597	0.6013	0.2393	0.5686	0.1199	-0.0841	0.6017	0.0733	-0.0252	0.2276	0.5643	0.572	0.4572	0.3278	0.7034	0.6137	0.2172	0.5809	0.133	0.5347	0.3826	0.3457	0.2801	0.174	-0.0954	-0.0217	0.2787	0.4944	0.1987	0.3447	0.2604	-0.1177	-0.1741	0.1075	0.1033	0.2973	0.0051	0.0601	0.4553	0.404	0.1546	0.3184	0.3393	0.0145	0.3301	0.0015	-0.2472	-0.0435	0.0685	0.0181	0.1671	0.0399	0.2723	0.4837	0.2486	0.0389	0.3349	0.259	0.4627	0.1752	0.1726	-0.2289	-0.0541	0.2709	0.0008	0.0379
UnAn_28846_4956	0.5715	0.456	0.3878	0.3265	0.2176	0.558	0.1271	0.4924	0.2641	0.3968	0.2798	0.5624	0.3682	0.5225	0.4457	0.4575	0.4536	-0.3256	-0.0224	-0.2224	-0.2635	0.5009	-0.2647	-0.3129	0.4326	0.0281	0.2476	0.4317	0.2989	0.4492	0.0918	0.6794	0.7093	0.4288	0.2604	0.4414	0.523	0.5845	0.2442	-0.4903	-0.1249	0.2188	-0.1085	-0.3592	-0.2515	-0.3307	-0.3594	0.3175	0.0542	-0.236	-0.0074	-0.5807	-0.1158	0.2026	0.4386	0.6915	0.7627	0.39	0.3684	0.801	0.6128	0.5388	0.7981	0.5941	0.7793	0.5915	0.2212	0.5261	0.603	0.5684	0.699	0.6301	0.7243	0.6279	0.7243	0.4611	0.5989	0.4559	0.5412	0.4439	0.7286	0.4277	0.7595	0.6465	0.7684	0.7231	0.1745	0.642	0.2288	0.684	0.6112	0.7458	0.6062	0.6605	0.7509	0.7102	0.6349	0.6762	0.7142	0.392	0.7424	0.5933	0.6338	0.6941	0.7686	0.6218	0.7461	0.2432	0.3607	0.512	-0.125	0.2968	-0.4554	0.6405	0.8204	0.0328	0.2508	0.5424	0.6758	0.2545	0.7351	0.5015	0.2305	0.4381	0.5018	0.758	0.5365	-0.2479	0.5788	0.3396	0.4344	0.4209	0.6522	0.4617	0.5785	0.7891	0.4344	0.6933	0.5626	0.7211	0.7483	0.6963	0.7919	0.7856	0.5701	0.6578	0.7596	0.776	0.8593	0.5125	0.7321	0.5522	0.7366	0.6798	0.7307	0.5904	0.5191	0.733	0.5386	-0.1621	0.606	0.6364	0.5478	0.6124	0.6196	0.208	0.5535	0.722	0.7919	0.732	0.7736	0.5359	0.3059	0.5941	0.7114	0.5422	0.7147	0.8196	0.8788	0.6713	0.5302	0.6478	0.412	0.4897	0.4227	0.7237	0.6816	0.3783	1	0.7371	0.6201	0.8575	0.7866	0.5943	0.5521	0.821	0.582	0.7105	0.6878	0.7198	0.6978	0.7733	0.3742	0.7592	0.6083	0.682	0.5277	0.8021	0.8191	0.7704	0.4136	0.8369	0.6934	0.5326	0.4512	0.7321	0.8069	0.3185	0.4125	0.6793	0.4592	-0.3211	0.696	0.7484	0.7417	0.3406	0.4803	0.805	0.8619	0.5634	0.3199	0.2594	0.4117	0.455	0.5205	0.2873	0.3072	0.4663	0.5023	0.368	0.5053	0.6848	0.6538	0.6498	0.605	0.7345	0.6493	0.8119	0.7706	0.7576	0.4628	0.4966	0.5006	0.2853	-0.0724
UnAn_28861_5160	0.8109	0.5608	0.5191	0.4608	0.349	0.7186	0.5202	0.5575	0.4032	0.4332	0.6045	0.7169	0.3878	0.4244	0.7232	0.5401	0.6048	-0.3406	-0.1648	-0.2517	-0.428	0.6585	-0.3233	-0.2621	0.6459	0.3337	0.3663	0.5714	0.362	0.4014	0.4138	0.8441	0.7699	0.6931	0.522	0.6043	0.6454	0.4771	0.1596	-0.5392	-0.3306	0.2152	-0.4067	-0.2376	-0.2066	-0.3333	-0.4618	0.2979	0.2022	-0.0707	-0.0032	-0.5932	-0.1434	0.5077	0.6957	0.6338	0.7795	0.7012	0.4124	0.7276	0.7327	0.7018	0.796	0.8218	0.8725	0.7539	0.1896	0.762	0.7617	0.7891	0.6644	0.8475	0.8706	0.8767	0.834	0.8009	0.8392	0.4066	0.7137	0.5157	0.814	0.6986	0.8943	0.6577	0.6253	0.813	0.2535	0.8258	0.3522	0.9164	0.7717	0.7951	0.5062	0.6961	0.8579	0.7655	0.7105	0.7793	0.8818	0.2987	0.7248	0.735	0.6556	0.837	0.8215	0.5443	0.89	0.3353	0.5434	0.5398	-0.2505	0.2056	-0.1956	0.6227	0.9154	-0.1225	0.4135	0.4594	0.8553	0.6738	0.7865	0.6245	0.2413	0.7291	0.6384	0.8104	0.7174	-0.2434	0.7513	0.5913	0.4569	0.659	0.7824	0.5869	0.7936	0.8785	0.7511	0.7941	0.6799	0.8901	0.7334	0.8494	0.8222	0.8957	0.8245	0.8865	0.824	0.7413	0.7778	0.6547	0.9192	0.811	0.7939	0.8407	0.839	0.7032	0.8048	0.6593	0.7403	-0.1844	0.7407	0.8177	0.4746	0.7729	0.7501	0.1981	0.8197	0.7966	0.7651	0.9339	0.8627	0.698	0.3162	0.6037	0.7404	0.8639	0.7587	0.8554	0.8092	0.878	0.7282	0.7871	0.4357	0.6604	0.5032	0.7951	0.6414	0.3597	0.7371	1	0.5713	0.8322	0.5795	0.7996	0.715	0.66	0.6487	0.6696	0.9113	0.6378	0.6973	0.5999	0.3394	0.6628	0.6937	0.8921	0.7966	0.8851	0.8833	0.8309	0.3933	0.8748	0.8593	0.6515	0.5578	0.7862	0.7668	0.4706	0.3708	0.7695	0.5268	-0.3454	0.5851	0.7065	0.8341	0.4024	0.6004	0.631	0.7821	0.8327	0.3965	0.2051	0.4911	0.7066	0.6528	0.4224	0.436	0.6391	0.619	0.7087	0.6412	0.8745	0.7131	0.8288	0.7949	0.7521	0.8865	0.782	0.8797	0.7892	0.5413	0.7678	0.6209	0.5513	0.1284
Zinc finger and BTB domain containing protein 39_387	0.4254	0.2148	0.3318	0.2672	-0.1653	0.1941	0.1812	0.2856	0.4294	0.5055	0.0366	0.4334	0.5268	0.5092	0.2555	0.2241	0.041	0.0369	-0.0023	-0.0017	-0.0146	0.3681	-0.2798	0.0666	0.0643	-0.0895	-0.0104	0.573	0.1602	0.5844	-0.1233	0.4923	0.5974	0.1464	-0.0195	0.2359	0.3167	0.5613	-0.0359	-0.2652	-0.2785	0.2775	-0.2494	-0.3277	-0.4459	-0.2661	-0.449	0.2409	0.1981	-0.4464	0.0272	-0.3855	0.141	0.1181	0.158	0.434	0.5371	0.071	0.3841	0.5373	0.4718	0.247	0.613	0.3205	0.5395	0.3674	0.4257	0.331	0.3273	0.2714	0.4723	0.4997	0.5394	0.4269	0.3345	0.2238	0.2853	0.4897	0.4157	0.1838	0.5945	0.3576	0.456	0.4166	0.488	0.5471	0.2962	0.3037	0.2255	0.5651	0.3994	0.5853	0.3707	0.4548	0.6258	0.3021	0.3044	0.3794	0.4606	0.3549	0.5834	0.4317	0.6267	0.6009	0.4544	0.5761	0.477	0.0967	0.4447	0.1452	0.0532	0.2406	-0.3569	0.5186	0.5771	0.057	-0.0943	0.5101	0.5827	0.3856	0.4366	0.1853	0.4077	0.2897	0.1571	0.3846	0.4135	-0.2375	0.4367	0.1927	0.0457	0.1977	0.378	0.3828	0.5987	0.6345	0.4338	0.6729	0.5032	0.7125	0.5222	0.5836	0.4325	0.6707	0.314	0.4649	0.6689	0.6765	0.6931	0.4708	0.6439	0.3035	0.5219	0.6143	0.4687	0.4765	0.4628	0.4186	0.4326	0.1056	0.3275	0.5182	0.692	0.3547	0.4911	0.5205	0.3368	0.4383	0.438	0.5223	0.5532	0.2441	0.3195	0.6908	0.3045	0.4567	0.7518	0.636	0.6977	0.4954	0.4008	0.3688	0.0784	0.6609	0.3763	0.5045	0.7375	0.6013	0.6201	0.5713	1	0.5208	0.7103	0.3139	0.2475	0.7614	0.3845	0.272	0.4164	0.4959	0.709	0.5692	0.5057	0.612	0.4042	0.3877	0.5316	0.4645	0.6719	0.6925	0.5482	0.4803	0.5109	0.1897	0.1229	0.3866	0.5973	0.4148	0.5273	0.4171	0.2002	-0.3041	0.3037	0.2475	0.4098	0.2008	0.1542	0.6223	0.5279	0.3299	0.2306	0.4449	0.112	0.269	0.1349	0.0085	0.0093	0.1733	0.1825	0.2814	0.0547	0.4685	0.5479	0.4851	0.3202	0.5092	0.4311	0.6398	0.4188	0.4083	0.1635	0.2835	0.2884	0.0464	0.0605
hypothetical protein LOC51234 [Homo sapiens]_1642	0.6722	0.6175	0.413	0.3967	0.4006	0.7652	0.3355	0.51	0.1432	0.2191	0.5067	0.6735	0.1907	0.3871	0.6134	0.5565	0.6032	-0.494	-0.1702	-0.2338	-0.4686	0.5218	-0.2449	-0.5251	0.6102	0.2365	0.4063	0.332	0.3069	0.2263	0.2989	0.721	0.6677	0.6236	0.4783	0.5097	0.6671	0.4305	0.2304	-0.604	-0.1973	0.0599	-0.2337	-0.3719	-0.1947	-0.3256	-0.3556	0.1313	-0.0677	-0.0386	-0.1032	-0.6725	-0.3551	0.3575	0.6528	0.6856	0.7376	0.5724	0.2245	0.722	0.6591	0.7008	0.7494	0.7877	0.8012	0.7612	0.0589	0.6302	0.7797	0.7881	0.7127	0.7475	0.7954	0.7316	0.8747	0.6901	0.8121	0.2115	0.66	0.4979	0.7388	0.6006	0.8595	0.608	0.6119	0.7035	0.0734	0.7641	0.1764	0.7976	0.7071	0.7298	0.4371	0.6659	0.7021	0.8253	0.7299	0.721	0.8007	0.2272	0.6693	0.6334	0.5455	0.7028	0.8562	0.4924	0.8268	0.2962	0.3414	0.632	-0.2656	0.1083	-0.323	0.5827	0.8742	-0.0862	0.4838	0.358	0.7513	0.4117	0.7938	0.6483	0.0383	0.6219	0.6377	0.8142	0.5872	-0.2303	0.7564	0.613	0.647	0.6478	0.7406	0.4898	0.6048	0.8135	0.5856	0.6058	0.6915	0.7244	0.7886	0.699	0.8682	0.774	0.7531	0.8218	0.8054	0.7047	0.774	0.6461	0.7815	0.7441	0.6518	0.6175	0.8722	0.6123	0.7108	0.774	0.6506	-0.2729	0.7622	0.7023	0.3331	0.7743	0.8313	0.0668	0.8291	0.8458	0.8174	0.8397	0.8479	0.7574	0.395	0.4475	0.8303	0.68	0.6472	0.8071	0.7936	0.8052	0.6758	0.8287	0.5343	0.5237	0.3443	0.7838	0.5669	0.2393	0.8575	0.8322	0.5208	1	0.6457	0.804	0.7078	0.7054	0.6916	0.7245	0.8381	0.7089	0.5833	0.5866	0.1708	0.6641	0.7261	0.8377	0.6198	0.8868	0.8029	0.6994	0.2245	0.9207	0.8104	0.6759	0.5838	0.7868	0.8451	0.2909	0.29	0.7926	0.578	-0.3052	0.6784	0.7423	0.8679	0.3564	0.6328	0.6591	0.8931	0.7461	0.3898	0.2156	0.5716	0.6933	0.6803	0.4458	0.3832	0.6259	0.6304	0.5627	0.6512	0.802	0.5925	0.7509	0.7347	0.7971	0.8278	0.7651	0.89	0.8628	0.5814	0.7165	0.6423	0.5248	0.0781
hypothetical protein LOC54664 [Homo sapiens]_583	0.292	0.2209	0.3157	0.0644	-0.0681	0.2738	-0.1081	0.1517	0.2863	0.4403	-0.0582	0.2557	0.4336	0.6526	0.2338	0.172	0.0738	-0.1418	0.0012	-0.0183	-0.0339	0.3886	-0.3058	-0.1402	0.086	-0.1483	0.0011	0.5181	0.1103	0.5281	-0.2243	0.5925	0.7489	0.1467	0.0202	0.2761	0.4858	0.7763	0.0222	-0.2556	-0.1152	0.3942	-0.1541	-0.4047	-0.3296	-0.175	-0.3579	0.3705	0.2085	-0.4315	0.0856	-0.3808	0.0152	0.1317	0.1731	0.5278	0.6063	0.153	0.503	0.76	0.6964	0.2796	0.7659	0.4443	0.7002	0.3558	0.3732	0.4029	0.4139	0.3456	0.6509	0.5682	0.6559	0.4769	0.4717	0.1943	0.3743	0.4785	0.3972	0.1642	0.6934	0.3493	0.6024	0.6819	0.6677	0.6698	0.2779	0.4934	0.3115	0.5647	0.522	0.7735	0.6249	0.6291	0.7416	0.3805	0.4061	0.5066	0.5463	0.4677	0.752	0.5178	0.6687	0.6003	0.6037	0.7094	0.6265	0.1032	0.3978	0.2756	-0.0111	0.4384	-0.4466	0.5943	0.6906	0.1638	0.0133	0.7164	0.5908	0.3428	0.508	0.226	0.4712	0.1678	0.1784	0.4517	0.4663	-0.1246	0.5648	0.1736	0.1098	0.0683	0.4276	0.4124	0.3983	0.6671	0.2374	0.6562	0.5032	0.7038	0.7404	0.5331	0.509	0.6378	0.3544	0.5251	0.6728	0.6481	0.7987	0.4226	0.6488	0.3052	0.6449	0.6438	0.4949	0.3436	0.4611	0.464	0.3823	-0.0469	0.2656	0.6115	0.7107	0.4872	0.4333	0.475	0.3423	0.4659	0.4588	0.5839	0.6999	0.1898	0.0913	0.67	0.421	0.3479	0.6669	0.6183	0.8297	0.488	0.343	0.4103	0.047	0.6431	0.4133	0.5758	0.8172	0.5686	0.7866	0.5795	0.7103	0.6457	1	0.3025	0.2218	0.8726	0.3974	0.3639	0.5061	0.6405	0.6751	0.7212	0.5579	0.7511	0.5301	0.4498	0.5478	0.5488	0.7226	0.7284	0.5462	0.621	0.4094	0.1817	0.0959	0.5639	0.735	0.4435	0.6299	0.4324	0.1599	-0.349	0.4012	0.4211	0.5293	0.0812	0.2023	0.819	0.7658	0.3759	0.2764	0.4085	0.1296	0.3819	0.2041	-0.042	-0.0153	0.1743	0.1685	0.2651	0.2081	0.5719	0.715	0.5547	0.3593	0.692	0.4778	0.8291	0.5178	0.5646	0.1452	0.1504	0.2925	0.0663	0.0608
hypothetical protein LOC76747 [Mus musculus]_3956	0.6674	0.5928	0.349	0.4268	0.5718	0.7815	0.5707	0.5596	0.0831	0.0399	0.739	0.7455	0.0372	0.158	0.7201	0.5095	0.7043	-0.5416	-0.2196	-0.4	-0.5126	0.3368	-0.1593	-0.6387	0.7091	0.3174	0.5204	0.1603	0.4103	0.1105	0.5122	0.5823	0.4477	0.6511	0.6112	0.4016	0.5878	0.1218	0.2836	-0.6387	-0.1504	-0.1593	-0.3383	-0.3199	-0.1411	-0.4405	-0.229	-0.041	-0.1945	0.1476	-0.2055	-0.6572	-0.3352	0.4066	0.744	0.5102	0.6031	0.6258	0.0345	0.5373	0.507	0.8015	0.4889	0.773	0.6303	0.7195	-0.0722	0.6457	0.8075	0.7053	0.4652	0.6679	0.657	0.6692	0.7927	0.7739	0.8323	0.0614	0.6857	0.4727	0.6086	0.6708	0.747	0.4206	0.3171	0.5901	-0.0602	0.6657	0.0385	0.7094	0.5664	0.451	0.1509	0.5193	0.4919	0.8372	0.7546	0.6657	0.7207	-0.0689	0.4116	0.5107	0.3029	0.5777	0.7033	0.3131	0.7183	0.3351	0.246	0.5529	-0.347	-0.1218	-0.1168	0.4405	0.7397	-0.328	0.5458	0.1694	0.6538	0.4227	0.6171	0.629	-0.1754	0.7077	0.6928	0.7518	0.4648	-0.2575	0.57	0.6246	0.648	0.8199	0.7044	0.4095	0.6278	0.7579	0.6686	0.4798	0.5761	0.6091	0.5402	0.5744	0.7569	0.7081	0.7404	0.754	0.6874	0.5706	0.566	0.7124	0.7247	0.8737	0.5079	0.467	0.8528	0.6448	0.6658	0.7541	0.6725	-0.3311	0.7867	0.6171	0.0785	0.7422	0.8602	-0.075	0.869	0.7828	0.7964	0.7881	0.7275	0.9012	0.5529	0.2666	0.8318	0.761	0.497	0.7117	0.604	0.8192	0.6453	0.8753	0.6987	0.4291	0.2676	0.6759	0.3449	0.1199	0.5943	0.7996	0.3139	0.804	0.3025	1	0.8046	0.3762	0.6889	0.71	0.8026	0.5033	0.4387	0.2898	-0.0342	0.3921	0.6795	0.8679	0.5722	0.8474	0.6844	0.4931	0.0261	0.8255	0.8334	0.7628	0.5731	0.6666	0.6054	0.0911	-0.0963	0.7681	0.5649	-0.2968	0.4796	0.6695	0.829	0.4412	0.6132	0.3071	0.6602	0.7605	0.302	-0.1261	0.5724	0.6447	0.7006	0.5206	0.4721	0.6243	0.6776	0.6125	0.7417	0.6638	0.3708	0.6603	0.8072	0.6193	0.8145	0.4947	0.8	0.716	0.6445	0.7933	0.5671	0.5692	0.0253
polyubiquitin [Rattus norvegicus]_1378	0.7408	0.589	0.4306	0.4867	0.5201	0.6807	0.5687	0.6725	0.088	0.0893	0.7827	0.6659	0.0578	0.0483	0.6659	0.5444	0.6809	-0.4444	-0.1755	-0.5395	-0.5803	0.3712	-0.1806	-0.5154	0.6837	0.2472	0.5262	0.1432	0.4738	0.1446	0.6286	0.5464	0.381	0.7031	0.6242	0.3753	0.409	0.0886	0.552	-0.428	-0.0776	0.0077	-0.299	-0.1109	0.039	-0.2598	-0.2354	-0.0448	-0.1145	0.1988	-0.1676	-0.564	-0.193	0.4807	0.7158	0.5397	0.5445	0.6977	0.0434	0.4462	0.4082	0.6929	0.4136	0.647	0.599	0.6405	-0.1538	0.6187	0.6995	0.6984	0.3656	0.6315	0.6126	0.641	0.7668	0.7553	0.7754	0.1339	0.6683	0.4865	0.5249	0.5934	0.653	0.2551	0.2361	0.5146	-0.0249	0.6523	0.0105	0.6632	0.4957	0.39	0.1167	0.2595	0.4851	0.7403	0.7109	0.5914	0.6581	0.1139	0.4345	0.4799	0.2238	0.5452	0.6636	0.2114	0.5908	0.3705	0.1478	0.5353	-0.3739	0.0165	0.056	0.434	0.6218	-0.2515	0.4677	-0.0289	0.5768	0.3398	0.5582	0.6596	-0.248	0.7209	0.7365	0.8018	0.4874	-0.3673	0.461	0.5806	0.6993	0.8542	0.672	0.4249	0.5553	0.6245	0.6372	0.4144	0.4391	0.5984	0.4593	0.6302	0.6466	0.6756	0.729	0.7039	0.5645	0.6134	0.5592	0.5377	0.6707	0.7079	0.5178	0.4758	0.7298	0.6403	0.4978	0.7607	0.6166	-0.146	0.7898	0.5385	0.0273	0.6826	0.6625	-0.2043	0.7628	0.7134	0.8094	0.7213	0.6381	0.8265	0.5511	0.2371	0.7419	0.7373	0.443	0.6919	0.5318	0.7108	0.6364	0.7328	0.6835	0.3214	0.3918	0.6736	0.1678	-0.0841	0.5521	0.715	0.2475	0.7078	0.2218	0.8046	1	0.2859	0.6746	0.7634	0.7099	0.3183	0.3702	0.2874	-0.0249	0.2178	0.4574	0.8112	0.385	0.7691	0.5809	0.4777	-0.0136	0.7464	0.7375	0.7597	0.5479	0.6335	0.4942	0.1347	-0.1255	0.6987	0.6044	-0.3546	0.4683	0.553	0.637	0.5486	0.5718	0.2369	0.5181	0.6946	0.0965	-0.1445	0.4922	0.4921	0.6717	0.598	0.4387	0.6287	0.6862	0.5302	0.516	0.6493	0.2607	0.5861	0.7599	0.4996	0.6882	0.3925	0.7562	0.6266	0.7069	0.7954	0.4753	0.582	-0.0001
pyruvate dehydrogenase phosphatase regulatory subunit [Mus musculus]_728	0.3996	0.1713	0.2894	0.122	-0.1475	0.3048	0.0129	0.1994	0.3625	0.4535	-0.0206	0.3422	0.444	0.592	0.2862	0.1386	0.0656	-0.1186	-0.1176	0.0584	-0.0647	0.4705	-0.3584	-0.066	0.1244	-0.0448	0.0116	0.5275	0.0484	0.5105	-0.1514	0.6211	0.7293	0.2255	0.0283	0.4073	0.5132	0.779	-0.0423	-0.3011	-0.2183	0.3766	-0.1991	-0.3922	-0.3498	-0.2722	-0.449	0.3422	0.2158	-0.3692	0.0884	-0.3921	0.0087	0.1117	0.2311	0.6209	0.6619	0.1958	0.4454	0.7384	0.6618	0.3257	0.8071	0.4787	0.7317	0.3894	0.4546	0.4323	0.4527	0.4183	0.6601	0.5888	0.6788	0.5702	0.5273	0.2885	0.3758	0.5206	0.4484	0.2276	0.6912	0.3146	0.6436	0.698	0.7313	0.6601	0.1907	0.4824	0.3333	0.634	0.6021	0.7856	0.6124	0.696	0.7458	0.4594	0.4062	0.5174	0.614	0.4836	0.7171	0.5042	0.7663	0.6368	0.6213	0.7251	0.643	-0.0333	0.4242	0.2438	0.0776	0.3809	-0.5013	0.5781	0.7313	0.1615	0.0499	0.6991	0.6509	0.419	0.6393	0.2556	0.453	0.2692	0.2437	0.4825	0.4899	-0.0993	0.6732	0.2268	0.1758	0.1494	0.5188	0.4497	0.5669	0.7052	0.3675	0.7106	0.5934	0.7473	0.7365	0.6581	0.5645	0.6929	0.3819	0.583	0.7751	0.7203	0.8376	0.4173	0.7151	0.399	0.7164	0.7466	0.5719	0.4197	0.5214	0.5177	0.4455	-0.0126	0.3978	0.6534	0.6968	0.4991	0.4857	0.5272	0.4162	0.5352	0.5279	0.6164	0.7403	0.255	0.1821	0.7081	0.4206	0.4382	0.7576	0.7276	0.8613	0.5602	0.4554	0.4682	0.076	0.6745	0.4199	0.6315	0.867	0.6017	0.821	0.66	0.7614	0.7054	0.8726	0.3762	0.2859	1	0.3927	0.3931	0.5281	0.7194	0.7377	0.7904	0.5122	0.8348	0.5987	0.4887	0.6172	0.5697	0.795	0.7602	0.5381	0.6507	0.4893	0.2099	0.1408	0.6035	0.7826	0.4876	0.6407	0.5236	0.1554	-0.2066	0.4973	0.4843	0.6035	0.0461	0.2188	0.836	0.7751	0.4415	0.2861	0.469	0.1228	0.4174	0.2103	-0.0632	-0.0219	0.1912	0.1881	0.3761	0.2521	0.6005	0.7297	0.6279	0.4116	0.6551	0.5475	0.8415	0.551	0.594	0.135	0.2543	0.3326	0.0537	-0.0083
ubiquitin C isoform 1 [Mus musculus]_2588	0.6179	0.5344	0.6793	0.264	0.3939	0.5814	0.4255	0.4578	0.2362	0.26	0.4935	0.6896	0.1736	0.0811	0.4758	0.4971	0.5652	-0.3004	-0.1236	-0.3955	-0.4409	0.4432	-0.2208	-0.4242	0.5306	0.0853	0.3653	0.3014	0.3147	0.2854	0.338	0.4942	0.4796	0.6401	0.3811	0.2642	0.4164	0.1875	0.3796	-0.3176	-0.0652	0.137	-0.2301	-0.2111	-0.1811	-0.3091	-0.1758	0.1314	-0.0783	-0.0325	-0.2391	-0.3506	-0.2947	0.4317	0.5645	0.6159	0.4929	0.6052	0.2175	0.4607	0.5453	0.5388	0.4231	0.5969	0.5379	0.5779	-0.0782	0.6726	0.6851	0.5919	0.4545	0.6534	0.5856	0.4713	0.685	0.6458	0.6542	0.3533	0.4718	0.4188	0.5945	0.5195	0.6806	0.3221	0.347	0.5681	0.3001	0.5131	0.3368	0.7106	0.5335	0.4275	0.2648	0.241	0.5382	0.6279	0.5105	0.5625	0.5771	0.3036	0.4677	0.5631	0.3643	0.6494	0.6853	0.2739	0.608	0.3085	0.3009	0.4078	-0.3028	0.2515	-0.022	0.3308	0.6479	-0.2245	0.1973	0.1858	0.614	0.2832	0.5886	0.5723	-0.0298	0.4881	0.4594	0.6717	0.4481	-0.4648	0.498	0.4004	0.6449	0.7051	0.6387	0.6105	0.5603	0.6202	0.6107	0.5001	0.6012	0.6477	0.6707	0.6087	0.6833	0.6774	0.6063	0.5751	0.4478	0.6371	0.6103	0.658	0.6702	0.6379	0.6272	0.5097	0.6902	0.5301	0.5553	0.717	0.6457	-0.0198	0.7319	0.5557	0.2486	0.5216	0.5972	0.0175	0.7035	0.6356	0.6885	0.6651	0.6534	0.6499	0.5065	0.4979	0.6876	0.6192	0.5708	0.7008	0.6148	0.6126	0.6108	0.5953	0.5569	0.4003	0.5714	0.6332	0.3003	0.0733	0.582	0.6487	0.3845	0.6916	0.3974	0.6889	0.6746	0.3927	1	0.571	0.7251	0.3928	0.4449	0.2799	0.203	0.3402	0.4804	0.6632	0.3588	0.6758	0.5564	0.5486	0.2223	0.6598	0.7637	0.5959	0.4837	0.5404	0.5647	0.3452	0.0875	0.5834	0.5022	-0.4152	0.5996	0.5025	0.511	0.4301	0.4275	0.3738	0.5713	0.703	0.0463	-0.0285	0.4112	0.3512	0.4645	0.4827	0.3495	0.473	0.5038	0.4242	0.3382	0.5193	0.3769	0.5488	0.6875	0.5348	0.6197	0.4448	0.6665	0.5671	0.5956	0.6322	0.395	0.395	-0.0801
Heat shock protein HSP 90-alpha_1955	0.7043	0.6168	0.3812	0.5089	0.5064	0.6272	0.3447	0.698	0.1324	0.2643	0.6126	0.6599	0.2429	0.2649	0.6359	0.6148	0.717	-0.3383	0.1264	-0.3186	-0.3388	0.4652	0.017	-0.4512	0.6908	0.1933	0.4148	0.2257	0.4705	0.2624	0.5794	0.605	0.512	0.6709	0.5704	0.3984	0.3862	0.2671	0.556	-0.3892	0.0567	0.0879	-0.004	-0.005	0.2366	-0.074	-0.0995	0.2162	0.0327	0.0979	-0.0173	-0.594	-0.1055	0.426	0.5397	0.4945	0.6359	0.5543	0.196	0.5668	0.4253	0.5277	0.5257	0.5245	0.6101	0.6356	-0.176	0.4449	0.4852	0.664	0.5453	0.5689	0.6004	0.5554	0.693	0.6487	0.6739	0.3111	0.5738	0.5661	0.5481	0.3819	0.6921	0.3777	0.4215	0.6014	0.0216	0.5986	0.0583	0.5816	0.4435	0.4087	0.3022	0.4406	0.4869	0.6953	0.6841	0.5087	0.7358	0.1045	0.5472	0.5246	0.2899	0.5541	0.6391	0.3315	0.6559	0.3093	0.175	0.5522	-0.2033	0.1239	-0.0208	0.5659	0.6472	-0.0265	0.4937	0.1722	0.5261	0.1503	0.5895	0.7395	-0.0963	0.5916	0.7789	0.832	0.5394	-0.1555	0.4544	0.3696	0.5524	0.6422	0.6643	0.4709	0.4868	0.6498	0.4658	0.4676	0.3129	0.4817	0.521	0.5715	0.7134	0.697	0.5965	0.5819	0.4774	0.6337	0.6033	0.4689	0.5878	0.5985	0.5757	0.4761	0.6796	0.6625	0.3994	0.7062	0.5177	-0.2544	0.671	0.4856	0.1954	0.5654	0.6034	-0.2583	0.6886	0.7156	0.7988	0.6632	0.5945	0.6796	0.3934	0.2927	0.7542	0.5405	0.5677	0.6869	0.5944	0.5657	0.4832	0.6168	0.5648	0.2347	0.3499	0.6721	0.322	-0.0252	0.7105	0.6696	0.272	0.7245	0.3639	0.71	0.7634	0.3931	0.571	1	0.6695	0.4235	0.4716	0.4367	0.1558	0.3836	0.4113	0.7497	0.284	0.8212	0.6174	0.5829	0.1269	0.806	0.713	0.7376	0.6099	0.5857	0.499	0.2381	0.0154	0.5581	0.6201	-0.3756	0.6975	0.7031	0.6068	0.5181	0.6138	0.387	0.6175	0.6082	0.193	-0.1076	0.5061	0.3787	0.6772	0.5701	0.4733	0.5969	0.6505	0.3373	0.6041	0.6409	0.4002	0.5032	0.6579	0.6075	0.6236	0.5015	0.7881	0.6583	0.6631	0.7381	0.4558	0.4841	-0.1277
Hypothetical 21.3 kDa protein in MSH1-EPT1 intergenic region_5181	0.7838	0.658	0.6242	0.4484	0.5208	0.8623	0.6083	0.5738	0.406	0.4242	0.7026	0.7455	0.3745	0.4341	0.8154	0.6062	0.719	-0.3297	-0.0586	-0.1826	-0.3858	0.6921	-0.2158	-0.3332	0.797	0.4737	0.5296	0.5319	0.412	0.3569	0.5104	0.8777	0.7814	0.7605	0.6852	0.5604	0.7451	0.4213	0.2377	-0.5845	-0.1913	0.1483	-0.2612	-0.2023	-0.1518	-0.3306	-0.2932	0.2658	0.2017	0.0516	0.0248	-0.5851	-0.2708	0.5651	0.73	0.597	0.76	0.7737	0.4173	0.7019	0.7669	0.7257	0.7448	0.885	0.8756	0.7761	0.047	0.7969	0.7696	0.8063	0.6421	0.8847	0.9131	0.8448	0.8581	0.8536	0.9257	0.303	0.674	0.4491	0.7512	0.7307	0.8928	0.6316	0.5596	0.761	0.2709	0.8816	0.3123	0.8856	0.8164	0.7186	0.4714	0.6858	0.7886	0.7566	0.7686	0.7935	0.9017	0.2632	0.6605	0.7924	0.5915	0.8202	0.9138	0.3713	0.8808	0.372	0.5489	0.5722	-0.2688	0.1542	-0.1368	0.6342	0.8851	-0.122	0.543	0.3926	0.7757	0.6303	0.7346	0.693	0.0899	0.6439	0.6876	0.8043	0.7558	-0.1458	0.6548	0.6332	0.5293	0.6605	0.8403	0.5954	0.6544	0.8453	0.7536	0.7076	0.6054	0.7547	0.7098	0.7756	0.8179	0.8264	0.8669	0.9223	0.7193	0.6304	0.7396	0.6649	0.8312	0.7993	0.7031	0.6878	0.845	0.6436	0.7863	0.699	0.7958	-0.3294	0.7752	0.8166	0.3211	0.7966	0.7828	-0.0183	0.8047	0.8088	0.714	0.8926	0.86	0.7275	0.212	0.4491	0.779	0.7879	0.6835	0.8002	0.7378	0.8526	0.7578	0.7351	0.3934	0.5342	0.4204	0.7702	0.5341	0.2276	0.6878	0.9113	0.4164	0.8381	0.5061	0.8026	0.7099	0.5281	0.7251	0.6695	1	0.5936	0.5941	0.5549	0.2722	0.5925	0.681	0.9267	0.7286	0.8668	0.8178	0.7535	0.3479	0.8222	0.8801	0.6968	0.63	0.819	0.6995	0.4224	0.2746	0.7667	0.6237	-0.3014	0.5793	0.7093	0.8312	0.4551	0.6273	0.5857	0.7961	0.8435	0.377	0.0616	0.5696	0.7722	0.7105	0.5058	0.4761	0.6635	0.6192	0.6644	0.6066	0.8405	0.6843	0.8162	0.7496	0.8363	0.9313	0.7519	0.9247	0.8687	0.6137	0.7977	0.6331	0.6179	0.1022
Metaxin 1_2419	0.42	0.2291	0.0614	0.0827	-0.0096	0.39	0.1492	0.1326	0.0636	0.1945	0.1499	0.4753	0.103	0.4323	0.3707	0.2355	0.1779	-0.4347	-0.3142	-0.2177	-0.3315	0.3714	-0.2961	-0.2977	0.2657	0.1932	0.1133	0.2791	0.0671	0.2717	-0.1539	0.4718	0.5345	0.3359	0.1036	0.3732	0.612	0.4879	-0.1246	-0.4726	-0.4003	0.0778	-0.1907	-0.49	-0.3348	-0.3752	-0.4863	0.2154	-0.0835	-0.2063	-0.0303	-0.6049	-0.1382	0.0399	0.2898	0.5852	0.482	0.3324	0.1897	0.7305	0.4904	0.4627	0.596	0.5579	0.6409	0.4686	0.0978	0.4561	0.5874	0.5439	0.5903	0.4873	0.5632	0.5441	0.5944	0.3281	0.4537	0.1762	0.3439	0.2286	0.634	0.3793	0.6687	0.5674	0.6295	0.4785	0.0344	0.5597	0.0774	0.5438	0.4817	0.6798	0.352	0.6225	0.585	0.5355	0.3561	0.4876	0.5734	0.126	0.5682	0.351	0.6479	0.46	0.5738	0.4542	0.5926	-0.0783	0.3007	0.2655	-0.2093	0.0172	-0.6197	0.3768	0.6506	-0.118	0.0796	0.4505	0.5667	0.4673	0.5582	0.2219	0.165	0.3491	0.217	0.4511	0.3225	-0.1772	0.606	0.3691	0.3444	0.2563	0.3897	0.273	0.3756	0.6231	0.3876	0.5828	0.6102	0.6413	0.6655	0.4542	0.5912	0.6523	0.5182	0.5643	0.7365	0.6157	0.7042	0.3958	0.6078	0.5695	0.5818	0.5692	0.5806	0.5208	0.6464	0.5924	0.4194	-0.2762	0.5044	0.4893	0.4029	0.6368	0.5508	0.3312	0.505	0.599	0.5614	0.6282	0.6902	0.4598	0.0547	0.3848	0.5506	0.4204	0.629	0.5343	0.6798	0.663	0.404	0.6407	0.2906	0.477	0.2719	0.5421	0.6825	0.5643	0.7198	0.6378	0.4959	0.7089	0.6405	0.5033	0.3183	0.7194	0.3928	0.4235	0.5936	1	0.6668	0.6163	0.1688	0.9016	0.8016	0.5573	0.6544	0.5502	0.7712	0.5337	0.3648	0.709	0.4766	0.2574	0.2192	0.5413	0.7682	0.1976	0.3579	0.6114	0.1491	-0.2901	0.5413	0.4449	0.6729	0.065	0.346	0.6273	0.7694	0.5241	0.3087	0.2547	0.2181	0.6068	0.3613	0.0183	0.1407	0.3774	0.3226	0.4284	0.3829	0.5551	0.4696	0.5481	0.3375	0.568	0.6003	0.6834	0.5692	0.5958	0.0935	0.3052	0.4573	0.1868	-0.0126
Peroxiredoxin 6 (EC 1.11.1.15) (Antioxidant protein 2) (1-Cys peroxiredoxin) (1-Cys PRX) (Acidic calcium-independent phospholipase A2) (EC 3.1.1.-) (aiPLA2) (Non-selenium glutathione peroxidase) (EC 1.11.1.7) (NSGPx) (PHGPx) (Ciliary_2312	0.6268	0.1725	0.3834	0.1008	-0.0764	0.3315	0.2419	0.2083	0.437	0.4793	0.2119	0.5724	0.4607	0.6226	0.4422	0.2341	0.2094	-0.0674	0.1801	-0.0981	0.0081	0.5748	-0.0037	0.0679	0.2931	0.1491	0.208	0.5631	0.1076	0.5287	0.0491	0.6247	0.7399	0.3933	0.2202	0.5427	0.4589	0.5787	0.1092	-0.2814	-0.2237	0.3354	-0.235	-0.1688	-0.1886	-0.166	-0.3371	0.2638	0.3192	-0.1013	0.014	-0.3954	0.1428	0.2708	0.2357	0.4486	0.4865	0.267	0.3753	0.6283	0.4876	0.2729	0.6711	0.4818	0.6741	0.3515	0.2059	0.4075	0.4119	0.3966	0.4913	0.5087	0.6233	0.505	0.4412	0.3819	0.3689	0.5843	0.3129	0.0716	0.5909	0.3248	0.5709	0.4863	0.556	0.6681	0.296	0.4519	0.2406	0.6202	0.496	0.6526	0.5501	0.5547	0.7322	0.3337	0.3305	0.5102	0.5639	0.27	0.6094	0.5275	0.5612	0.6182	0.5213	0.4775	0.5442	-0.0925	0.3978	0.1438	-0.0142	0.2878	-0.3057	0.4556	0.6763	0.1229	0.0457	0.4861	0.6907	0.4149	0.5449	0.2534	0.2881	0.4507	0.3323	0.5458	0.5462	-0.1572	0.5512	0.1586	0.1561	0.2441	0.5576	0.6052	0.6076	0.6808	0.4648	0.8044	0.5073	0.7798	0.6069	0.6813	0.5919	0.8216	0.4384	0.55	0.7081	0.8196	0.8327	0.3801	0.6967	0.4628	0.6809	0.7412	0.5289	0.4282	0.4804	0.5961	0.422	0.0053	0.5536	0.5701	0.5796	0.4181	0.5188	0.3669	0.4751	0.6454	0.5119	0.615	0.6641	0.3447	0.2018	0.6134	0.4213	0.5443	0.8465	0.6943	0.7612	0.5834	0.5648	0.454	0.1782	0.5612	0.5236	0.6806	0.7079	0.572	0.6978	0.6973	0.709	0.5833	0.6751	0.4387	0.3702	0.7377	0.4449	0.4716	0.5941	0.6668	1	0.653	0.5179	0.7831	0.5224	0.5959	0.5554	0.581	0.851	0.751	0.5138	0.6288	0.5929	0.2066	0.174	0.5026	0.6495	0.4721	0.4921	0.4526	0.2204	-0.297	0.4615	0.452	0.5186	0.1209	0.143	0.6721	0.669	0.5129	0.0992	0.2323	0.1399	0.3424	0.1985	-0.0101	0.0118	0.1629	0.1342	0.2822	0.2136	0.5181	0.6014	0.5245	0.4529	0.5799	0.5608	0.6957	0.5013	0.4409	0.1243	0.3612	0.2112	0.0557	-0.1723
Phosphomannomutase 2 (EC 5.4.2.8) (PMM 2)_696	0.4009	0.161	0.327	0.1639	0.0439	0.3004	0.175	0.2631	0.44	0.621	0.1658	0.3321	0.5804	0.6106	0.4254	0.0802	0.2532	-0.0187	-0.0537	0.0243	-0.1123	0.5744	-0.3597	0.0394	0.2175	0.1909	0.2506	0.6186	0.067	0.4951	-0.0085	0.6625	0.752	0.2646	0.1975	0.5061	0.5393	0.759	0.1192	-0.226	-0.1697	0.4318	-0.2038	-0.1703	-0.2648	-0.1943	-0.3798	0.3962	0.375	-0.2727	0.2381	-0.3788	0.1313	0.2182	0.2943	0.5554	0.7069	0.3177	0.5099	0.7033	0.624	0.3201	0.7581	0.511	0.7236	0.3244	0.4345	0.4863	0.3707	0.3515	0.5623	0.5977	0.6898	0.5689	0.5629	0.2894	0.3914	0.4127	0.408	0.2327	0.6497	0.4474	0.6394	0.6388	0.7778	0.7269	0.3416	0.5995	0.2858	0.5563	0.5545	0.7182	0.6388	0.6921	0.7479	0.418	0.4976	0.6181	0.5937	0.5217	0.7425	0.619	0.6682	0.6852	0.6424	0.6095	0.5965	0.0241	0.4515	0.1671	0.1777	0.4277	-0.3253	0.5657	0.6676	0.1705	0.0572	0.6131	0.5519	0.3985	0.6073	0.1956	0.342	0.1725	0.3193	0.5051	0.6249	-0.0496	0.5003	0.1798	0.1012	0.1427	0.514	0.4531	0.4913	0.666	0.3697	0.6584	0.4499	0.6484	0.6809	0.6759	0.4864	0.6413	0.4444	0.5954	0.6814	0.6166	0.7859	0.287	0.6235	0.3629	0.7402	0.7016	0.5354	0.394	0.4533	0.5118	0.4452	0.0357	0.4132	0.6889	0.574	0.46	0.383	0.2604	0.339	0.4439	0.557	0.6504	0.6578	0.2287	-0.013	0.5675	0.4531	0.4382	0.7158	0.6885	0.7966	0.498	0.4544	0.4196	0.0176	0.4831	0.4708	0.6044	0.721	0.4572	0.7733	0.5999	0.5692	0.5866	0.7212	0.2898	0.2874	0.7904	0.2799	0.4367	0.5549	0.6163	0.653	1	0.5519	0.73	0.4662	0.4751	0.5918	0.5426	0.708	0.7411	0.6873	0.5835	0.4606	0.1805	0.1344	0.5808	0.6448	0.3858	0.5805	0.5235	0.1269	-0.1929	0.429	0.5693	0.5475	0.0783	0.153	0.8045	0.6834	0.4259	0.1691	0.409	0.081	0.437	0.2106	-0.095	0.0164	0.1856	0.1481	0.3626	0.2107	0.5786	0.7512	0.6233	0.3703	0.561	0.5727	0.7923	0.5384	0.5853	0.1383	0.2558	0.2632	-0.0023	0.0711
UnAn_23657_5952	0.2398	-0.0276	0.5747	-0.0003	-0.1733	-0.0267	0.0413	0.0674	0.6855	0.8404	-0.065	0.1536	0.7441	0.5553	0.114	-0.059	0.0174	0.376	0.3196	0.2036	0.3347	0.4553	-0.1506	0.3681	-0.06	-0.0604	0.0323	0.8151	0.0065	0.6954	-0.0992	0.4774	0.6345	0.0469	0.0201	0.2774	0.0687	0.6243	0.0618	0.1242	-0.0315	0.5346	-0.173	-0.001	-0.2497	0.0201	-0.2466	0.5666	0.6345	-0.4924	0.2301	0.0513	0.1767	0.3835	0.045	0.3188	0.42	0.0401	0.6823	0.4311	0.4301	0.024	0.4941	0.1495	0.4262	0.0008	0.4068	0.2384	0.0413	0.0868	0.3622	0.3624	0.4535	0.2474	0.1179	0.0854	0.0321	0.7376	0.1442	0.0314	0.4519	0.1995	0.3249	0.3017	0.475	0.5502	0.6989	0.2727	0.4015	0.4057	0.3927	0.5104	0.598	0.3349	0.6044	0.0213	0.1573	0.2664	0.3055	0.6766	0.5821	0.6373	0.5085	0.5881	0.2837	0.4302	0.3375	-0.0452	0.4713	-0.0791	0.063	0.6186	-0.0943	0.3901	0.3669	0.3145	-0.2465	0.5805	0.3942	0.2908	0.2733	-0.0036	0.5171	-0.0322	0.0069	0.2401	0.4656	-0.1202	0.2213	-0.0537	-0.3074	-0.1169	0.2413	0.4098	0.3286	0.3808	0.2614	0.4939	0.2702	0.4773	0.3899	0.4455	0.1314	0.4268	0.0817	0.2456	0.265	0.359	0.4476	0.1838	0.4025	-0.0462	0.5499	0.5363	0.1026	0.1707	0.126	0.0886	0.2356	0.2228	0.0326	0.4708	0.6482	0.0168	0.0219	0.4223	0.0502	0.0991	0.0995	0.3063	0.3278	-0.1857	-0.0778	0.6866	0.0537	0.2726	0.6033	0.4287	0.4752	0.1083	0.2097	0.0154	-0.1961	0.4606	0.4986	0.3265	0.5645	0.3278	0.3742	0.3394	0.5057	0.1708	0.5579	-0.0342	-0.0249	0.5122	0.203	0.1558	0.2722	0.1688	0.5179	0.5519	1	0.4072	0.0654	0.1823	0.2933	0.244	0.3318	0.6155	0.786	0.2222	0.2742	-0.0904	-0.1073	0.1911	0.2863	0.6468	0.6481	0.0626	-0.0382	-0.2598	0.0868	0.1689	0.0435	-0.0222	-0.1518	0.5754	0.3054	0.1699	0.0535	0.3392	-0.231	0.0084	-0.1655	-0.2022	-0.1952	-0.1769	-0.1728	0.0959	-0.0904	0.1835	0.5496	0.2804	0.1538	0.3448	0.1473	0.5179	0.1346	0.137	-0.0409	0.044	-0.0864	-0.2058	0.0422
UnAn_26962_2453	0.4528	0.1828	0.2154	0.0631	-0.1551	0.3761	0.0632	0.1372	0.2846	0.3851	0.0406	0.4537	0.3064	0.6085	0.3468	0.2086	0.1254	-0.2626	-0.1124	-0.0094	-0.0868	0.5352	-0.2398	-0.0309	0.2409	0.1568	0.0595	0.4618	0.0547	0.4568	-0.14	0.6019	0.6888	0.3421	0.0721	0.4874	0.5911	0.6414	-0.1596	-0.3647	-0.3258	0.2454	-0.1333	-0.3455	-0.2713	-0.2495	-0.4228	0.3285	0.1319	-0.2201	0.0728	-0.4866	-0.0117	0.0661	0.184	0.525	0.5435	0.2568	0.3487	0.7583	0.5815	0.3494	0.7165	0.5068	0.6896	0.4079	0.2291	0.4401	0.4452	0.4655	0.5652	0.5073	0.624	0.5785	0.5127	0.3099	0.3847	0.3925	0.3021	0.1663	0.6744	0.2853	0.653	0.6308	0.744	0.5873	0.1948	0.5223	0.2525	0.5826	0.6028	0.7771	0.6006	0.711	0.7135	0.4245	0.2924	0.5217	0.6033	0.2553	0.6415	0.4513	0.7424	0.551	0.5917	0.5344	0.611	-0.1206	0.388	0.2196	-0.0403	0.2394	-0.5441	0.4744	0.7126	0.068	0.0913	0.6536	0.6189	0.4699	0.6103	0.2246	0.3958	0.3226	0.1962	0.4516	0.4496	-0.0865	0.6053	0.2566	0.202	0.1251	0.4667	0.436	0.4499	0.661	0.3593	0.7442	0.577	0.6902	0.7055	0.5691	0.5803	0.694	0.5103	0.579	0.7473	0.6378	0.7681	0.3601	0.6533	0.4619	0.6708	0.7247	0.5403	0.4568	0.6061	0.5473	0.4057	-0.1847	0.4712	0.5288	0.5932	0.5272	0.4623	0.4244	0.426	0.5625	0.4812	0.6133	0.6994	0.2881	-0.0008	0.5222	0.4412	0.3944	0.7137	0.6065	0.7447	0.614	0.4692	0.4794	0.1177	0.5317	0.3733	0.6325	0.7801	0.7034	0.7592	0.6628	0.612	0.6641	0.7511	0.3921	0.2178	0.8348	0.3402	0.3836	0.5925	0.9016	0.7831	0.73	0.4072	1	0.7444	0.557	0.6715	0.5327	0.8259	0.6932	0.4909	0.6646	0.4828	0.1727	0.1757	0.5375	0.7505	0.3771	0.4959	0.506	0.1387	-0.1675	0.499	0.4786	0.6426	0.0282	0.2682	0.7547	0.7587	0.5064	0.2927	0.3546	0.1888	0.5181	0.2776	-0.0426	0.0934	0.2871	0.218	0.3464	0.3444	0.5631	0.6689	0.5772	0.3498	0.6214	0.5739	0.7903	0.5446	0.5607	0.0443	0.2268	0.4077	0.1251	-0.0419
UnAn_27111_2749	0.4527	0.3467	0.2138	0.1528	0.1129	0.5982	0.2758	0.188	0.0559	0.0721	0.2979	0.5687	-0.0104	0.278	0.4811	0.2734	0.3189	-0.6189	-0.3705	-0.2311	-0.4572	0.3571	-0.232	-0.4399	0.4258	0.263	0.1664	0.2076	0.1524	0.2048	0.0087	0.5103	0.4645	0.4027	0.1906	0.4287	0.7539	0.3401	-0.1277	-0.5907	-0.3806	-0.1672	-0.3365	-0.5191	-0.3273	-0.4452	-0.4582	0.1832	-0.1185	-0.0524	-0.0825	-0.6305	-0.2536	0.1248	0.4551	0.5864	0.4631	0.4775	0.205	0.695	0.6089	0.6072	0.5612	0.6602	0.6692	0.5509	0.127	0.5876	0.7271	0.5907	0.4547	0.584	0.6313	0.6674	0.67	0.4593	0.5785	0.0472	0.4242	0.1995	0.6599	0.5186	0.6755	0.5569	0.5783	0.4071	0.0517	0.5845	0.0756	0.607	0.5776	0.603	0.2819	0.6181	0.5774	0.6595	0.3911	0.5821	0.5932	-0.0125	0.4204	0.4206	0.5797	0.504	0.6284	0.3486	0.6	-0.0247	0.3534	0.3674	-0.3016	-0.1331	-0.5147	0.4011	0.6734	-0.2508	0.3153	0.4133	0.5768	0.5392	0.5825	0.3768	0.0547	0.5113	0.2779	0.4796	0.3063	-0.2132	0.5778	0.6133	0.4529	0.4082	0.5091	0.2991	0.5011	0.6485	0.5708	0.5601	0.7217	0.6115	0.7236	0.4823	0.6562	0.6418	0.6958	0.6893	0.7979	0.5417	0.6272	0.5558	0.6572	0.7131	0.5033	0.5467	0.7156	0.5271	0.7889	0.6618	0.576	-0.3978	0.5842	0.5544	0.3714	0.7374	0.6072	0.2381	0.6009	0.6248	0.5711	0.7222	0.7785	0.6244	0.2469	0.3361	0.5653	0.5362	0.5089	0.5395	0.5941	0.7558	0.5935	0.6976	0.3979	0.5076	0.1857	0.6784	0.5573	0.6137	0.6083	0.6937	0.4042	0.7261	0.5301	0.6795	0.4574	0.5987	0.4804	0.4113	0.681	0.8016	0.5224	0.4662	0.0654	0.7444	1	0.6895	0.7076	0.5998	0.7306	0.4514	0.1425	0.7086	0.5616	0.3579	0.3397	0.6306	0.6852	0.0766	0.131	0.7026	0.2031	-0.2757	0.4497	0.4889	0.7538	0.1285	0.4141	0.465	0.7452	0.6428	0.3435	0.1801	0.3204	0.7126	0.4562	0.099	0.2124	0.4327	0.4082	0.4848	0.5294	0.6099	0.4574	0.5416	0.4669	0.5984	0.6961	0.5898	0.6492	0.6574	0.1801	0.4433	0.5526	0.3763	0.0491
UnAn_27655_3408	0.8361	0.6474	0.5126	0.4425	0.5274	0.874	0.6133	0.5947	0.3146	0.3021	0.7656	0.7925	0.275	0.3998	0.823	0.596	0.7434	-0.4078	-0.0758	-0.2564	-0.4085	0.6449	-0.126	-0.3714	0.8299	0.4406	0.5394	0.4041	0.4675	0.3259	0.5819	0.8213	0.6846	0.7785	0.7062	0.5747	0.6899	0.3089	0.3121	-0.5909	-0.1763	0.031	-0.2747	-0.1632	-0.0352	-0.3165	-0.2495	0.1216	0.0544	0.1581	-0.0268	-0.6243	-0.2732	0.4879	0.7268	0.5578	0.7257	0.7037	0.2532	0.6929	0.648	0.7638	0.6577	0.8343	0.8053	0.7456	-0.0158	0.7083	0.7597	0.8047	0.5204	0.7713	0.829	0.807	0.8162	0.8395	0.8924	0.2084	0.6798	0.459	0.6956	0.6749	0.8044	0.5157	0.4809	0.7132	0.0953	0.8242	0.1656	0.8425	0.7311	0.6641	0.3659	0.6315	0.6996	0.7831	0.7378	0.7328	0.8655	0.1133	0.5794	0.6946	0.474	0.7258	0.8457	0.3301	0.7906	0.3361	0.4058	0.558	-0.3527	0.0642	-0.1029	0.5797	0.8626	-0.1619	0.6103	0.2951	0.7643	0.5685	0.7043	0.6798	0.0121	0.7194	0.7661	0.8222	0.6853	-0.1598	0.6411	0.6522	0.5747	0.7218	0.824	0.577	0.6557	0.8325	0.7269	0.6741	0.5939	0.7246	0.6559	0.7603	0.8113	0.8219	0.8635	0.9032	0.7224	0.6618	0.7171	0.6269	0.8118	0.8203	0.6344	0.6406	0.8478	0.6764	0.7457	0.7679	0.7159	-0.3537	0.8398	0.7228	0.2566	0.7923	0.8185	-0.0976	0.8508	0.8486	0.7665	0.873	0.8245	0.7921	0.3232	0.3852	0.8094	0.7766	0.6135	0.7932	0.7008	0.8332	0.7704	0.7675	0.5074	0.4968	0.3757	0.835	0.46	0.2172	0.682	0.8921	0.3877	0.8377	0.4498	0.8679	0.8112	0.4887	0.6632	0.7497	0.9267	0.5573	0.5959	0.4751	0.1823	0.557	0.6895	1	0.6788	0.8967	0.8117	0.6981	0.2225	0.8706	0.8727	0.7226	0.6224	0.7881	0.6832	0.277	0.1402	0.7616	0.6432	-0.2674	0.5163	0.6752	0.8473	0.4759	0.6228	0.4975	0.748	0.8278	0.3178	-0.0131	0.5856	0.732	0.7223	0.5211	0.4643	0.6584	0.651	0.6206	0.6472	0.8016	0.5747	0.7897	0.7992	0.764	0.9083	0.6804	0.8923	0.7963	0.6173	0.7992	0.5798	0.6124	0.0355
UnAn_28123_3986	0.4659	0.3536	0.2906	0.3252	0.1029	0.531	0.4914	0.3164	0.4181	0.3679	0.416	0.3992	0.4075	0.4354	0.5722	0.271	0.2861	-0.2486	-0.386	-0.0463	-0.3003	0.5326	-0.507	-0.1005	0.3604	0.4043	0.1736	0.5691	0.2356	0.3655	0.1055	0.7392	0.6864	0.3829	0.2951	0.5029	0.6824	0.5046	-0.1712	-0.4959	-0.4385	0.142	-0.4777	-0.379	-0.4235	-0.4274	-0.543	0.2678	0.1972	-0.2297	0.2057	-0.5223	-0.106	0.2009	0.5652	0.4933	0.6717	0.457	0.4381	0.6967	0.7345	0.6745	0.7274	0.717	0.7938	0.6069	0.4203	0.6821	0.6491	0.595	0.5627	0.7447	0.795	0.7837	0.6363	0.5821	0.6568	0.2179	0.6398	0.3402	0.7685	0.6632	0.6944	0.6802	0.6152	0.6681	0.1852	0.702	0.36	0.7665	0.7083	0.7474	0.4287	0.734	0.7485	0.6296	0.5407	0.7479	0.7334	0.2297	0.5947	0.6165	0.7461	0.7376	0.6939	0.5597	0.7033	0.2176	0.6324	0.3457	-0.0833	0.1038	-0.3375	0.5923	0.7846	-0.1049	0.24	0.5686	0.6787	0.8637	0.6567	0.3245	0.3761	0.5087	0.3203	0.4651	0.5836	-0.0233	0.5736	0.5815	0.1337	0.3651	0.6019	0.2874	0.6457	0.7649	0.6754	0.6805	0.6476	0.7716	0.6034	0.6446	0.5648	0.664	0.6987	0.804	0.7782	0.459	0.591	0.4992	0.8184	0.7074	0.5948	0.7001	0.7074	0.5596	0.8338	0.3824	0.6877	-0.2274	0.4522	0.7877	0.3939	0.6501	0.5859	0.4622	0.5555	0.4892	0.4887	0.79	0.7706	0.4841	0.0323	0.5167	0.4312	0.7471	0.6075	0.6361	0.6744	0.8287	0.5859	0.6638	0.1179	0.7637	0.3163	0.5853	0.7313	0.5809	0.5277	0.7966	0.5316	0.6198	0.5478	0.5722	0.385	0.6172	0.3588	0.284	0.7286	0.6544	0.5554	0.5918	0.2933	0.6715	0.7076	0.6788	1	0.6031	0.7685	0.6824	0.4568	0.6392	0.6281	0.3757	0.3274	0.7067	0.6992	0.3885	0.4816	0.7565	0.2704	-0.2584	0.2857	0.4939	0.7511	0.2261	0.4333	0.6298	0.6906	0.6205	0.5545	0.3495	0.3115	0.7878	0.4667	0.1415	0.2358	0.4736	0.4131	0.8027	0.441	0.74	0.7116	0.8118	0.504	0.6338	0.7911	0.7653	0.6634	0.6828	0.2342	0.498	0.5787	0.4167	0.2904
[truncated: 2,737,038 more chars]
