# Supplementary material for: Gene expression throughout a vertebrate's embryogenesis
Source: BMC Genomics. 2011 Feb 28;12:132. doi: 10.1186/1471-2164-12-132 (PMC3062618; doi:10.1186/1471-2164-12-132)
Supplement: Additional file 7 — Genes significantly differently expressed between pre-hatch and post-hatch. [file 1471-2164-12-132-S7.TXT]

Additional File 7.  Genes significantly differently expressed between pre-hatch and post-hatch.										
Count	Gene	FUNCTION	GenBank_ACC	PrF_T3_post_hatch	Lsmean post-hatch	Lsmean pre-hatch	Std Lsmean  post-hatch	Std Lsmean pre-hatch	Diff  = (post-hatch)-(pre-hatch)	Cluster Order
3611	"1-phosphatidylinositol-4,5-bisphosphate phosphodiesterase delta 1 (EC 3.1.4.11) (Phosphoinositide phospholipase C) (PLC-delta-1) (Phospholipase C-delta-1) (PLC-III) (Fragment)_3611"	SIGN	EV452653	0.0023	-1.20873	-0.87104	-0.70711	0.707107	-0.33769	1
2381	"10 kDa heat shock protein, mitochondrial (Hsp10) (10 kDa chaperonin) (CPN10)_2381"	HS	EV411490	0.0005	0.489836	-0.00915	0.707107	-0.70711	0.498989	198
6112	14-3-3 protein beta/alpha (Protein kinase C inhibitor protein-1) (KCIP-1)_6112	KIN	EV457651	0.0022	0.38387	-0.21559	0.707107	-0.70711	0.599456	227
3429	14-3-3 protein zeta/delta (Protein kinase C inhibitor protein-1) (KCIP-1) (Factor activating exoenzyme S) (FAS)_3429	KIN	EV451324	0.0001	2.132298	1.162067	0.707107	-0.70711	0.970231	585
591	"2-oxoisovalerate dehydrogenase alpha subunit, mitochondrial precursor (EC 1.2.4.4) (Branched-chain alpha-keto acid dehydrogenase E1 component alpha chain) (BCKDH E1-alpha)_591"		CN982537	0.0045	-0.52997	-0.06004	-0.70711	0.707107	-0.46993	380
1013	24-dehydrocholesterol reductase precursor (EC 1.3.1.-) (3-beta-hydroxysterol delta-24-reductase) (Seladin-1) (Diminuto/dwarf1 homolog)_1013	STEROID	CN983585	0.0089	-0.51509	-0.01788	-0.70711	0.707107	-0.49721	382
3217	26S protease regulatory subunit 6A (TAT-binding protein 1) (TBP-1) (Proteasome subunit P50)_3217	PROTEASE	EV451120	0.0049	-0.45393	-0.0409	-0.70711	0.707107	-0.41303	400
6539	26S protease regulatory subunit S10B (Proteasome subunit p42) (Proteasome 26S subunit ATPase 6)_6539	PROTEASE	CN980107	0.0058	0.377916	0.97355	-0.70711	0.707107	-0.59563	515
6359	"28S ribosomal protein S11, mitochondrial precursor (S11mt) (MRP-S11)_6359"	RIBO	CN984489	0.0005	0.579806	-0.06672	0.707107	-0.70711	0.646526	217
6291	3-hydroxy-3-methylglutaryl-coenzyme A reductase (EC 1.1.1.34) (HMG-CoA reductase)_6291	FA	CN974660	1.40E-06	0.317316	-0.43465	0.707107	-0.70711	0.751967	298
3768	"3-ketoacyl-CoA thiolase, mitochondrial (EC 2.3.1.16) (Beta-ketothiolase) (Acetyl-CoA acyltransferase) (Mitochondrial 3-oxoacyl-CoA thiolase) (T1)_3768"	FA	EV453011	0.0017	0.222144	0.88016	-0.70711	0.707107	-0.65802	536
6295	3-oxo-5-beta-steroid 4-dehydrogenase (EC 1.3.99.6) (Delta(4)-3-ketosteroid 5-beta-reductase) (Aldo-keto reductase family 1 member D1)_6295	STEROID	CN984194	0.0005	0.164725	1.176648	-0.70711	0.707107	-1.01192	551
3205	30S ribosomal protein S12_3205	RIBO	EV450667	1.70E-09	2.207191	0.903296	0.707107	-0.70711	1.303894	599
5824	40S ribosomal protein S27_5824	RIBO	EV456567	0.0033	-0.42068	-0.88001	0.707107	-0.70711	0.459329	133
6829	"40S ribosomal protein S4, Y isoform 1_6829"	RIBO	CN956714	0.0001	0.206709	-0.57692	0.707107	-0.70711	0.783629	329
2515	40S ribosomal protein S7_2515	RIBO	EV412495	1.60E-05	0.311028	-0.41839	0.707107	-0.70711	0.729423	299
3175	40S ribosomal protein SA (p40) (34/67 kDa laminin receptor)_3175	RIBO	EV450805	0.0079	2.770016	2.265178	0.707107	-0.70711	0.504837	837
1926	47 kDa heat shock protein precursor (Collagen-binding protein 1)_1926	HS	CV824375	0.0001	1.196037	0.448461	0.707107	-0.70711	0.747576	681
645	52 kDa repressor of the inhibitor of the protein kinase (p58IPK-interacting protein) (58 kDa interferon-induced protein kinase-interacting protein) (P52rIPK) (THAP domain protein 0)_645	KIN	CN981904	0.0023	1.729236	0.969861	0.707107	-0.70711	0.759374	591
6387	60S acidic ribosomal protein P1_6387	RIBO	CN988483	3.00E-10	0.482546	-0.49547	0.707107	-0.70711	0.978015	321
2611	60S ribosomal protein L11_2611	RIBO	EV412533	0.0021	1.555494	2.250896	-0.70711	0.707107	-0.6954	778
3923	60S ribosomal protein L22 (Heparin binding protein HBp15)_3923	RIBO	EV453374	2.00E-12	1.801096	0.61581	0.707107	-0.70711	1.185286	609
3964	60S ribosomal protein L22_3964	RIBO	EV453955	5.10E-06	0.129659	-0.78341	0.707107	-0.70711	0.913073	337
2630	60S ribosomal protein L29 (L43)_2630	RIBO	EV412264	1.40E-05	2.546737	3.748647	-0.70711	0.707107	-1.20191	869
1521	60S ribosomal protein L35_1521	RIBO	CN964846	0.0057	-0.69627	-0.30021	-0.70711	0.707107	-0.39606	71
1399	60S ribosomal protein L8_1399	RIBO	CN958504	0.0019	-0.78009	-0.23895	-0.70711	0.707107	-0.54114	87
2721	A-agglutinin attachment subunit precursor_2721		EV412781	0.0026	-1.44477	-1.02778	-0.70711	0.707107	-0.41698	11
4227	Acidic mammalian chitinase precursor (EC 3.2.1.14) (AMCase)_4227		EV459067	1.60E-06	1.342092	0.06081	0.707107	-0.70711	1.281282	633
4244	Acidic mammalian chitinase precursor (EC 3.2.1.14) (AMCase)_4244		EV459042	4.20E-06	0.476372	-0.47973	0.707107	-0.70711	0.956102	323
4561	Acidic phosphoprotein precursor (50 kDa antigen)_4561		NA	0.007	2.547039	1.715461	0.707107	-0.70711	0.831578	851
4840	Acidic phosphoprotein precursor (50 kDa antigen)_4840		NA	5.00E-11	2.814361	0.772486	0.707107	-0.70711	2.041874	666
5383	Actin-like protein 3 (Actin-related protein 3)_5383	STRUC	EV465295	0.0021	0.910656	1.554873	-0.70711	0.707107	-0.64422	788
2457	"Actin, alpha skeletal muscle (Alpha-actin 1)_2457"	STRUC	EV412214	9.50E-09	3.4314	1.449123	0.707107	-0.70711	1.982277	847
4749	Acyl-CoA desaturase (EC 1.14.19.1) (Stearoyl-CoA desaturase) (Fatty acid desaturase) (Delta(9)-desaturase)_4749	FA	EV461762	0.0024	-1.18347	-0.8264	-0.70711	0.707107	-0.35707	3
3347	Adenylate kinase (EC 2.7.4.3) (ATP-AMP transphosphorylase)_3347	ATP	EV451060	1.00E-15	1.952315	0.118421	0.707107	-0.70711	1.833893	653
102	"Adenylate kinase isoenzyme 4, mitochondrial (EC 2.7.4.3) (ATP-AMP transphosphorylase)_102"	ATP	CN980665	0.0027	0.233505	-0.24196	0.707107	-0.70711	0.475468	258
759	ADP-ribosylation factor-like protein 8_759	ATP	CN983127	7.50E-07	2.15767	0.495299	0.707107	-0.70711	1.662371	604
675	ADP-ribosylhydrolase like 1 isoform 1 [Homo sapiens]_675	ATP	CN983177	0.0003	0.94423	0.294005	0.707107	-0.70711	0.650226	721
3190	"ADP/ATP translocase 3 (Adenine nucleotide translocator 2) (ANT 3) (ADP,ATP carrier protein 3) (Solute carrier family 25, member 6) (ADP,ATP carrier protein, isoform T2) (ANT 2)_3190"	ATP	EV451110	9.60E-07	0.352212	-0.49765	0.707107	-0.70711	0.849863	309
3912	Advillin (p92) (Actin-binding protein DOC6)_3912		EV453172	3.00E-17	1.455846	-0.1793	0.707107	-0.70711	1.635144	642
398	Alanine aminotransferase (EC 2.6.1.2) (Glutamic--pyruvic transaminase) (GPT) (Glutamic--alanine transaminase)_398	AA	CN981595	0.0006	2.780786	3.68964	-0.70711	0.707107	-0.90885	871
4837	Alanine aminotransferase (EC 2.6.1.2) (Glutamic--pyruvic transaminase) (GPT) (Glutamic--alanine transaminase)_4837	AA	EV461485	0.0034	-0.84636	-0.44427	-0.70711	0.707107	-0.40209	18
6635	Alcohol dehydrogenase (EC 1.1.1.1)_6635	GLY	CN980373	0.0049	0.633531	1.184105	-0.70711	0.707107	-0.55057	820
1370	Alcohol dehydrogenase [NADP+] (EC 1.1.1.2) (Aldehyde reductase) (Aldo-keto reductase family 1 member A1) (3-DG-reducing enzyme)_1370	GLY	CN965855	0.001	1.46072	2.235363	-0.70711	0.707107	-0.77464	781
2354	Alpha-1-acid glycoprotein precursor (Orosomucoid) (OMD)_2354		EV411646	5.00E-06	0.237244	-0.45671	0.707107	-0.70711	0.693955	315
4973	Alpha-1-antiproteinase precursor (Alpha-1-antitrypsin) (Alpha-1-proteinase inhibitor)_4973		EV462971	1.50E-06	1.151781	0.29814	0.707107	-0.70711	0.853641	743
2440	Alpha-1-antitrypsin homolog precursor_2440	PROTEASE	EV411862	0.004	0.772445	0.028831	0.707107	-0.70711	0.743614	224
2473	Alpha-1-antitrypsin homolog precursor_2473	PROTEASE	EV411278	4.40E-05	1.076212	0.176936	0.707107	-0.70711	0.899275	750
2029	AMP deaminase 3 (EC 3.5.4.6) (AMP deaminase isoform E) (Erythrocyte AMP deaminase)_2029		EV410478	0.0005	-0.69637	-0.15862	-0.70711	0.707107	-0.53774	96
1608	Anamorsin (Cytokine induced apoptosis inhibitor 1) (CUA001)_1608	DEATH	CV816878	0.0074	1.008206	0.464151	0.707107	-0.70711	0.544054	734
1555	Annexin A11 (Annexin XI) (Calcyclin-associated annexin 50) (CAP-50) (56 kDa autoantigen)_1555	ANNEXIN	CV817512	2.10E-09	1.837346	0.597345	0.707107	-0.70711	1.240001	610
1151	Annexin A5 (Annexin V) (Lipocortin V) (Endonexin II) (Calphobindin I) (CBP-I) (Placental anticoagulant protein I) (PAP-I) (PP4) (Thromboplastin inhibitor) (Vascular anticoagulant-alpha) (VAC-alpha) (Anchorin CII)_1151	ANNEXIN	CN984015	0.0083	0.27628	-0.3385	0.707107	-0.70711	0.614782	303
440	Annexin A7 (Annexin VII) (Synexin)_440	ANNEXIN	CN981827	0.0022	3.276214	4.182007	-0.70711	0.707107	-0.90579	882
172	Apolipoprotein A-I-1 precursor (Apo-AI-1) (ApoA-I-1)_172	FA	CN970624	0.0094	2.386752	1.656145	0.707107	-0.70711	0.730608	854
3106	Apomucin (Mucin core protein) (Fragment)_3106		EV450159	1.20E-06	-1.0753	0.08951	-0.70711	0.707107	-1.16481	129
5147	Apoptosis regulatory protein Siva (CD27-binding protein) (CD27BP)_5147	DEATH	EV464458	0.0024	-1.18118	-0.70087	-0.70711	0.707107	-0.48031	46
4584	Arginase 1 (EC 3.5.3.1) (Liver-type arginase)_4584		EV460486	0.0001	-0.22888	-0.80964	0.707107	-0.70711	0.580757	159
5891	ARL-6 interacting protein-1 (Aip-1)_5891		EV456913	0.0069	-0.39191	-0.06383	-0.70711	0.707107	-0.32807	407
5971	Arsenite-resistance protein 2_5971		EV457474	3.00E-16	1.935741	0.11586	0.707107	-0.70711	1.819881	654
5593	"AT-rich interactive domain-containing protein 1A (ARID domain-containing protein 1A) (SWI/SNF-related, matrix-associated, actin-dependent regulator of chromatin subfamily F member 1) (SWI-SNF complex protein p270) (B120) (SWI-like)_5593"		EV455876	1.80E-05	-0.73162	0.100055	-0.70711	0.707107	-0.83167	120
1752	ATP synthase a chain (EC 3.6.3.14) (ATPase protein 6)_1752	ATP	CV820770	0.0022	-0.16608	0.292407	-0.70711	0.707107	-0.45849	468
6667	ATP synthase a chain (EC 3.6.3.14) (ATPase protein 6)_6667	ATP	CN980320	0.0006	-0.24154	0.502257	-0.70711	0.707107	-0.7438	483
2620	ATP synthase C chain (EC 3.6.3.14) (Lipid-binding protein) (ATPase subunit III)_2620	ATP	EV412648	0.0016	0.90802	0.318321	0.707107	-0.70711	0.5897	724
1193	"Atrial natriuteric peptide-converting enzyme (EC 3.4.21.-) (pro-ANP-converting enzyme) (Corin) (Heart specific serine proteinase ATC2) (Transmembrane protease, serine 10)_1193"	SIGN	CN952835	6.90E-07	0.586627	-0.32119	0.707107	-0.70711	0.907822	243
6659	B-cell linker [Mus musculus]_6659		CN988904	0.0015	-0.31651	0.238753	-0.70711	0.707107	-0.55526	415
2165	basophilic leukemia expressed protein BLES03 [Homo sapiens]_2165		EV410675	3.00E-07	-1.25653	-0.2861	-0.70711	0.707107	-0.97043	132
1846	BCL2/adenovirus E1B 19-kDa protein-interacting protein 3_1846		CV823088	0.0001	0.845505	0.240537	0.707107	-0.70711	0.604968	755
2782	Beta crystallin A2 (Beta-A2-crystallin)_2782	STRUC	EV412912	1.90E-06	1.766192	0.294439	0.707107	-0.70711	1.471753	657
4585	Beta crystallin A3 [Contains: Beta crystallin A1]_4585	STRUC	EV460522	0.0001	0.440619	-0.27462	0.707107	-0.70711	0.715242	248
918	beta-tubulin cofactor D isoform 1 [Homo sapiens]_918		CN983593	0.0002	-1.07639	-0.41976	-0.70711	0.707107	-0.65663	38
6551	Bifunctional purine biosynthesis protein purH [Includes: Phosphoribosylaminoimidazolecarboxamide formyltransferase (EC 2.1.2.3) (AICAR transformylase); IMP cyclohydrolase (EC 3.5.4.10) (Inosinicase) (IMP synthetase) (ATIC)]_6551		CN975250	0.0007	-0.1129	0.58688	-0.70711	0.707107	-0.69978	554
6789	bolA-like 3 isoform 1 [Homo sapiens]_6789		CN992400	0.007	0.495091	1.222596	-0.70711	0.707107	-0.72751	826
1287	Brix domain containing protein 2 (Ribosome biogenesis protein Brix)_1287		CN955046	0.0018	-1.06746	-0.56554	-0.70711	0.707107	-0.50192	57
248	bromodomain containing 9 isoform 1 [Homo sapiens]_248		CN981054	0.0024	-0.81884	-0.3547	-0.70711	0.707107	-0.46414	34
4379	Bromodomain-containing protein 3 (Bromodomain-containing FSH-like protein FSRG2)_4379		EV460279	0.0002	-0.97199	-0.44111	-0.70711	0.707107	-0.53088	35
3994	"C-type lectin, superfamily member 14 (Macrophage lectin 2)_3994"		EV453942	0.0072	-1.25	-0.85461	-0.70711	0.707107	-0.39539	2
4239	Calcineurin B subunit isoform 1 (Protein phosphatase 2B regulatory subunit 1) (Protein phosphatase 3 regulatory subunit B alpha isoform 1)_4239		EV459020	0.0028	-0.31076	0.182718	-0.70711	0.707107	-0.49348	421
3579	Calgizzarin (S100 calcium-binding protein A11) (Endothelial monocyte-activating polypeptide) (EMAP)_3579		EV452694	3.00E-11	1.770432	0.026119	0.707107	-0.70711	1.744313	647
5552	Calreticulin precursor_5552		EV465440	0.0001	0.619458	0.151615	0.707107	-0.70711	0.467842	211
6576	Catechol O-methyltransferase (EC 2.1.1.6)_6576		CN984867	0.0002	-0.47065	0.210488	-0.70711	0.707107	-0.68114	426
3817	Cathepsin Z precursor (EC 3.4.22.-)_3817		EV452777	2.00E-13	0.578802	-0.60343	0.707107	-0.70711	1.182236	325
1560	CCR4-NOT transcription complex subunit 2 (CCR4-associated factor 2)_1560	TF	CN980547	0.0005	1.158695	0.665153	0.707107	-0.70711	0.493542	704
1960	CD63 antigen (Melanoma-associated antigen ME491) (Lysosome-associated membrane glycoprotein 3) (LAMP-3) (Ocular melanoma-associated antigen) (OMA81H) (Granulophysin) (Tetraspanin-30) (Tspan-30)_1960		CV824621	0.0034	1.410877	1.787627	-0.70711	0.707107	-0.37675	811
3803	CD63 antigen_3803		EV453095	4.00E-06	-0.31522	-0.908	0.707107	-0.70711	0.592785	148
3492	CD82 antigen (Metastasis suppressor homolog)_3492		EV451980	9.30E-07	-0.26388	-0.97941	0.707107	-0.70711	0.715523	150
3665	CDK5 regulatory subunit associated protein 3_3665		EV452930	0.0001	0.769868	1.460271	-0.70711	0.707107	-0.6904	793
6318	Cell division control protein 2 homolog (EC 2.7.1.37) (p34 protein kinase) (Cyclin-dependent kinase 1) (CDK1)_6318	KIN	EV457984	1.00E-05	-0.13037	0.662305	-0.70711	0.707107	-0.79268	555
3987	Cellular tumor antigen p53 (Tumor suppressor p53)_3987		EV453787	0.0015	-0.1251	-0.43138	0.707107	-0.70711	0.306279	184
5527	CH-TOG protein (Colonic and hepatic tumor over-expressed protein) (Ch-TOG protein)_5527		EV455041	0.0004	0.930686	0.435011	0.707107	-0.70711	0.495675	737
6683	Chloride intracellular channel protein 2 (XAP121)_6683	CHANNEL	CN988074	0.0045	1.605673	1.07087	0.707107	-0.70711	0.534802	593
4019	Chloride intracellular channel protein 4 (Intracellular chloride ion channel protein p64H1)_4019	CHANNEL	EV453321	0.0005	1.543806	2.186708	-0.70711	0.707107	-0.6429	779
3883	Chromodomain helicase-DNA-binding protein 4 (CHD-4) (Mi-2 autoantigen 218 kDa protein) (Mi2-beta)_3883		EV453212	0.0003	0.192445	0.65876	-0.70711	0.707107	-0.46631	568
4023	chromosome 12 open reading frame 5 [Homo sapiens]_4023		EV453453	0.001	-0.66039	-0.23434	-0.70711	0.707107	-0.42605	108
5774	Chymotrypsin A precursor (EC 3.4.21.1)_5774		EV456249	0.0039	-0.49651	-0.95382	0.707107	-0.70711	0.457307	142
6173	Chymotrypsin A precursor (EC 3.4.21.1)_6173		EV457970	4.00E-14	1.644178	-0.26549	0.707107	-0.70711	1.909666	649
4066	Chymotrypsin B (EC 3.4.21.1) [Contains: Chymotrypsin B chain A; Chymotrypsin B chain B]_4066		EV453512	0.0015	0.426712	0.901865	-0.70711	0.707107	-0.47515	525
1679	Coagulation factor X precursor (EC 3.4.21.6) (Stuart factor)_1679		CN980739	9.90E-06	-0.1619	0.45081	-0.70711	0.707107	-0.61271	490
6646	Coatomer zeta-2 subunit (Zeta-2 coat protein) (Zeta-2 COP)_6646		CN989306	0.0026	0.743952	0.327616	0.707107	-0.70711	0.416336	759
6275	coiled-coil domain containing 22 [Homo sapiens]_6275		CN990906	0.0019	2.505175	3.503798	-0.70711	0.707107	-0.99862	870
2703	Collagen alpha 1(X) chain precursor_2703	STRUC	EV412871	1.40E-05	0.843599	-0.0209	0.707107	-0.70711	0.864504	768
4975	Collagen alpha 2(I) chain precursor_4975	STRUC	EV462821	1.20E-07	2.223557	0.838887	0.707107	-0.70711	1.38467	600
1958	COMM domain containing protein 7_1958		CV824311	0.0082	0.458895	0.822767	-0.70711	0.707107	-0.36387	524
6573	"Complement C1r subcomponent precursor (EC 3.4.21.41) (Complement component 1, r subcomponent)_6573"		CN979999	0.0016	0.539008	1.248608	-0.70711	0.707107	-0.7096	824
2566	Complement C5 precursor (Hemolytic complement) [Contains: C5a anaphylatoxin]_2566		EV411931	0.0082	0.586518	0.157321	0.707107	-0.70711	0.429197	213
4137	"Complement component 1, Q subcomponent binding protein, mitochondrial precursor (Glycoprotein gC1qBP) (GC1q-R protein)_4137"		EV454052	0.0062	0.142377	0.560412	-0.70711	0.707107	-0.41804	574
6569	Complement component C8 gamma chain precursor_6569		CN979304	9.00E-06	0.969171	1.968728	-0.70711	0.707107	-0.99956	800
4438	Complement factor I precursor (EC 3.4.21.45) (C3B/C4B inactivator)_4438		EV460732	1.00E-10	2.4112	0.581938	0.707107	-0.70711	1.829262	673
6630	Complement receptor type 1 precursor (C3b/C4b receptor) (CD35 antigen)_6630		CN977571	0.0009	0.562251	0.075573	0.707107	-0.70711	0.486678	203
6475	Contrapsin-like protease inhibitor 3 precursor (CPI-23) (Serine protease inhibitor 1) (SPI-1)_6475		CN984394	2.20E-05	0.109913	1.010336	-0.70711	0.707107	-0.90042	539
3682	Coronin-1A (Coronin-like protein p57) (Coronin-like protein A) (CLIPINA) (Tryptophan aspartate-containing coat protein) (TACO)_3682		EV452181	0.0015	1.886393	2.749053	-0.70711	0.707107	-0.86266	874
1789	Coronin-1C (Coronin-3) (hCRNN4)_1789		CN980814	0.0009	-0.65615	-0.1758	-0.70711	0.707107	-0.48035	98
47	Corticosteroid-binding globulin precursor (CBG) (Transcortin)_47	STEROID	CN970566	0.005	0.866907	0.44148	0.707107	-0.70711	0.425428	731
2449	"Creatine kinase M-type (EC 2.7.3.2) (Creatine kinase, M chain) (M-CK)_2449"	KIN	EV412069	2.00E-17	1.32467	-0.21656	0.707107	-0.70711	1.541228	644
5005	"Creatine kinase M-type (EC 2.7.3.2) (Creatine kinase, M chain) (M-CK)_5005"	KIN	EV463412	1.00E-07	1.788049	0.666102	0.707107	-0.70711	1.121947	612
4330	"CTD (carboxy-terminal domain, RNA polymerase II, polypeptide A) small phosphatase like 2 [Mus musculus]_4330"		EV459715	0.0011	-0.51785	0.071802	-0.70711	0.707107	-0.58965	432
5361	Cullin-3 (CUL-3)_5361		EV464943	0.0004	-0.00142	0.446526	-0.70711	0.707107	-0.44795	503
2340	Cyclin-dependent kinases regulatory subunit 1 (CKS-1) (PNAS-16 / PNAS-143)_2340		EV411559	1.00E-05	-0.74856	0.33076	-0.70711	0.707107	-1.07932	125
441	Cystatin B (Stefin B)_441		CN981866	0.0001	0.832272	1.711427	-0.70711	0.707107	-0.87916	803
2434	Cystatin precursor_2434		EV411845	0.0013	-0.65355	-1.08353	0.707107	-0.70711	0.429973	155
6349	Cystatin precursor_6349		CN977059	0.002	0.124592	-0.37812	0.707107	-0.70711	0.50271	353
4171	Cysteine and glycine-rich protein 2 (Cysteine-rich protein 2) (CRP2) (Beta-cysteine-rich protein) (Beta-CRP)_4171		EV454179	0.0095	-0.62307	-0.27702	-0.70711	0.707107	-0.34604	104
1427	"Cytochrome b-245 light chain (p22 phagocyte B-cytochrome) (Neutrophil cytochrome B, 22 kDa polypeptide) (p22-phox) (p22phox) (Cytochrome b(558) alpha chain) (Cytochrome b558 alpha-subunit) (Superoxide-generating NADPH oxidase light c_1427"	OXP	CN959010	0.0044	-0.42324	-0.07836	-0.70711	0.707107	-0.34488	409
1971	Cytochrome c oxidase subunit 1 (EC 1.9.3.1) (Cytochrome c oxidase polypeptide I)_1971	OXP	CV825371	8.00E-06	1.232456	2.462044	-0.70711	0.707107	-1.22959	784
3606	Cytochrome c oxidase subunit 1 (EC 1.9.3.1) (Cytochrome c oxidase polypeptide I)_3606	OXP	EV452577	0.0008	2.701919	3.623478	-0.70711	0.707107	-0.92156	872
2225	Cytochrome c oxidase subunit 1+2 (EC 1.9.3.1) (Cytochrome c oxidase polypeptide I+II)_2225	OXP	EV410964	0.0038	3.513943	4.330546	-0.70711	0.707107	-0.8166	884
2625	Cytochrome c oxidase subunit 3 (EC 1.9.3.1) (Cytochrome c oxidase polypeptide III) (Fragment)_2625	OXP	EV412268	0.0088	2.144219	1.360721	0.707107	-0.70711	0.783498	855
4666	Cytochrome c oxidase subunit 3 (EC 1.9.3.1) (Cytochrome c oxidase polypeptide III)_4666	OXP	EV461357	0.0002	3.474344	4.25056	-0.70711	0.707107	-0.77622	885
6736	Cytochrome c oxidase subunit 3 (EC 1.9.3.1) (Cytochrome c oxidase polypeptide III)_6736	OXP	CN967443	0.0009	0.887397	0.389195	0.707107	-0.70711	0.498201	732
6786	Cytochrome P450 2D9 (EC 1.14.14.1) (CYPIID9) (P450-16-alpha) (CA) (Testosterone 16-alpha hydroxylase)_6786	CYP	CN976875	0.0039	0.424933	0.971833	-0.70711	0.707107	-0.5469	517
495	DEAD (Asp-Glu-Ala-Asp) box polypeptide 59 isoform 1 [Mus musculus]_495	DEAD	CN982108	5.00E-12	1.329472	-0.11346	0.707107	-0.70711	1.44293	646
1904	Death-associated protein 1 (DAP-1)_1904	DEATH	EV453784	0.0009	0.258482	-0.20625	0.707107	-0.70711	0.464727	260
1867	Deltex 3-like protein (B-lymphoma- and BAL-associated protein) (Rhysin-2) (Rhysin2)_1867		CV821744	0.0004	0.173425	0.713477	-0.70711	0.707107	-0.54005	571
887	Deltex protein 2 (Deltex-2) (Deltex2) (hDTX2)_887		CN983577	0.0006	0.88235	0.175202	0.707107	-0.70711	0.707148	757
6658	Dihydropyrimidinase related protein-5 (DRP-5) (ULIP6 protein) (Collapsin response mediator protein-5) (CRMP-5) (CRMP3-associated molecule) (CRAM)_6658		CN976515	1.50E-05	-0.77677	0.058648	-0.70711	0.707107	-0.83542	121
2728	Disheveled associated activator of morphogenesis 1_2728		EV412805	0.0007	-0.33124	0.110786	-0.70711	0.707107	-0.44202	448
4426	DJ-1 protein (Oncogene DJ1)_4426		EV460459	2.70E-05	-0.42747	0.131104	-0.70711	0.707107	-0.55857	439
4971	DNA polymerase epsilon p12 subunit (DNA polymerase epsilon subunit 4)_4971		EV462804	0.0001	-0.41507	0.246405	-0.70711	0.707107	-0.66148	418
4356	DNA replication licensing factor MCM2 (Minichromosome maintenance protein 2 homolog) (Nuclear protein BM28)_4356		EV460141	0.0013	-0.6249	-0.21998	-0.70711	0.707107	-0.40492	109
4124	DNA topoisomerase I (EC 5.99.1.2)_4124		EV454005	0.0003	1.117386	0.203483	0.707107	-0.70711	0.913904	751
529	DNA-directed RNA polymerase II 140 kDa polypeptide (EC 2.7.7.6) (RNA polymerase II subunit 2) (RPB2)_529	RNA	CN982244	0.0058	-0.45721	-0.05686	-0.70711	0.707107	-0.40035	402
5157	DNA-directed RNA polymerase II 7.6 kDa polypeptide (EC 2.7.7.6) (RPB10) (RPB7.6) (RPABC5)_5157	RNA	EV463209	0.0005	-0.7828	-0.26221	-0.70711	0.707107	-0.52059	90
4377	"DNA-directed RNA polymerases I, II, and III 17.1 kDa polypeptide (EC 2.7.7.6) (RPB17) (RPB8) (RPABC3)_4377"	RNA	EV460298	5.00E-13	0.78023	-0.31857	0.707107	-0.70711	1.098797	271
1935	Dynactin subunit 2 (Dynactin complex 50 kDa subunit) (50 kDa dynein-associated polypeptide) (p50 dynamitin) (DCTN-50) (Growth cone membrane protein 23-48K) (GMP23-48K)_1935		CV824786	1.20E-07	1.372038	0.511747	0.707107	-0.70711	0.860292	698
2230	Dynactin subunit 2 (Dynactin complex 50 kDa subunit) (50 kDa dynein-associated polypeptide) (p50 dynamitin) (DCTN-50)_2230		EV411034	0.0001	-0.59861	-0.0108	-0.70711	0.707107	-0.58781	391
5053	Elastase-2 precursor (EC 3.4.21.71)_5053	STRUC	EV463381	0.0009	-0.54963	0.005056	-0.70711	0.707107	-0.55468	394
4406	Elongation factor 1-alpha (EF-1-alpha)_4406	TRANSLATION	EV459144	0.0089	2.960046	2.104745	0.707107	-0.70711	0.8553	839
6149	Elongation factor 1-alpha (EF-1-alpha)_6149	TRANSLATION	EV457767	0.0028	0.338225	-0.23664	0.707107	-0.70711	0.574862	254
3800	Elongation factor 1-gamma (EF-1-gamma) (eEF-1B gamma)_3800	TRANSLATION	EV453085	9.00E-10	0.987629	0.032305	0.707107	-0.70711	0.955323	772
2541	embryonic ectoderm development [Mus musculus]_2541		EV412051	0.0062	0.603074	0.274099	0.707107	-0.70711	0.328975	216
4689	Enabled protein homolog_4689		EV461241	0.0013	0.620165	1.308839	-0.70711	0.707107	-0.68867	831
2961	Endoplasmin precursor (Heat shock 108 kDa protein) (HSP108) (HSP 108) (Transferrin-binding protein)_2961		EV449386	0.0006	-0.47676	0.020932	-0.70711	0.707107	-0.49769	436
3690	enigma protein isoform 4 [Homo sapiens]_3690		EV452300	4.00E-10	1.426513	0.412036	0.707107	-0.70711	1.014477	720
242	Envelope glycoprotein GP340/GP220 (Membrane antigen) (MA)_242		CN980970	2.20E-05	0.682134	-0.17498	0.707107	-0.70711	0.857116	275
3185	Eotaxin precursor (Small inducible cytokine A11) (CCL11) (Eosinophil chemotactic protein)_3185		EV451126	6.60E-07	0.916708	0.087651	0.707107	-0.70711	0.829057	775
1438	Ependymin II precursor (EPD-II)_1438		CN958568	0.0053	-0.04656	-0.63281	0.707107	-0.70711	0.586247	176
1901	Ependymin precursor (EPD)_1901		CV822580	0.0036	0.825831	1.330919	-0.70711	0.707107	-0.50509	833
4401	Ependymin precursor (EPD)_4401		EV459198	0.0004	-0.24767	-0.7628	0.707107	-0.70711	0.515129	163
1724	Epsin-4 (Epsin-related protein) (EpsinR) (Enthoprotin)_1724		CN980648	0.0031	-0.27418	-0.83058	0.707107	-0.70711	0.556404	161
6666	"ERGIC-53 protein precursor (ER-Golgi intermediate compartment 53 kDa protein) (Lectin, mannose-binding 1) (Gp58) (Intracellular mannose specific lectin MR60)_6666"		CN992760	1.00E-05	1.014107	0.074308	0.707107	-0.70711	0.939799	771
4511	erythropoietin 4 immediate early response [Homo sapiens]_4511		EV460393	2.80E-07	0.744844	-0.23444	0.707107	-0.70711	0.979284	280
4026	estrogen receptor binding protein [Homo sapiens]_4026		EV453439	0.0004	-0.96639	-0.50219	-0.70711	0.707107	-0.4642	45
1267	Estrogen-related receptor gamma (Estrogen receptor related protein 3) (ERR gamma-2)_1267		CN958997	0.0011	3.770922	4.639335	-0.70711	0.707107	-0.86841	888
4473	Eukaryotic translation initiation factor 1A (eIF-1A) (eIF-4C)_4473	TRANSLATION	EV460327	0.0015	-0.3293	0.064795	-0.70711	0.707107	-0.3941	453
5806	Eukaryotic translation initiation factor 2 subunit 2 (Eukaryotic translation initiation factor 2 beta subunit) (eIF-2-beta)_5806	TRANSLATION	EV456230	0.0011	0.760417	1.20005	-0.70711	0.707107	-0.43963	835
911	Eukaryotic translation initiation factor 2-alpha kinase 4 (EC 2.7.1.37) (GCN2-like protein)_911	TRANSLATION	CN983670	0.0031	-0.70723	-0.19021	-0.70711	0.707107	-0.51702	97
3118	Eukaryotic translation initiation factor 3 subunit 1 (eIF-3 alpha)_3118	TRANSLATION	EV450305	2.20E-05	-0.12343	0.833313	-0.70711	0.707107	-0.95674	564
697	Eukaryotic translation initiation factor 4 gamma 3 (eIF-4-gamma 3) (eIF-4G 3) (eIF4G 3) (eIF-4-gamma II) (eIF4GII)_697	TRANSLATION	CN982951	0.0001	-0.49241	0.121453	-0.70711	0.707107	-0.61386	433
1497	Eukaryotic translation initiation factor 4H (eIF-4H) (Williams-Beuren syndrome chromosome region 1 protein homolog)_1497	TRANSLATION	CN966485	0.0051	-0.2256	0.114481	-0.70711	0.707107	-0.34008	460
3306	Eukaryotic translation initiation factor 5A (eIF-5A) (eIF-4D)_3306	TRANSLATION	EV450816	1.10E-05	1.362024	0.076606	0.707107	-0.70711	1.285418	634
662	Eukaryotic translation initiation factor 6 (eIF-6) (B4 integrin interactor) (CAB) (p27(BBP)) (B(2)GCN homolog)_662	TRANSLATION	CN982232	0.0052	-0.20985	0.261731	-0.70711	0.707107	-0.47158	470
4357	Extracellular superoxide dismutase [Cu-Zn] precursor (EC 1.15.1.1) (EC-SOD)_4357		EV459427	0.0011	-0.6796	-0.16802	-0.70711	0.707107	-0.51158	99
725	"family with sequence similarity 76, member A [Homo sapiens]_725"		CN982817	4.60E-05	0.456372	1.509842	-0.70711	0.707107	-1.05347	810
1681	"Fatty acid-binding protein, heart (H-FABP) (Heart-type fatty acid-binding protein)_1681"	FA	EV463466	7.80E-07	1.834132	0.866662	0.707107	-0.70711	0.96747	614
4521	"Fatty acid-binding protein, liver (L-FABP) (Liver basic FABP) (LB-FABP)_4521"	FA	EV460496	3.30E-09	0.879097	-0.33848	0.707107	-0.70711	1.217573	274
3795	"Fatty aldehyde dehydrogenase (EC 1.2.1.3) (Aldehyde dehydrogenase, microsomal) (Aldehyde dehydrogenase family 3 member A2)_3795"		EV452936	0.0053	-0.96576	-0.62887	-0.70711	0.707107	-0.33689	64
1269	FCH domain only 2 [Homo sapiens]_1269		CN959529	0.0005	3.05681	3.864279	-0.70711	0.707107	-0.80747	886
3193	"Ferritin, middle subunit (EC 1.16.3.1) (Ferritin M)_3193"		EV451227	0.0081	1.168146	0.740731	0.707107	-0.70711	0.427415	709
5414	"Ferritin, middle subunit (EC 1.16.3.1) (Ferritin M)_5414"		EV465250	3.00E-05	0.572198	1.700795	-0.70711	0.707107	-1.1286	807
3623	Fibrinogen alpha/alpha-E chain precursor [Contains: Fibrinopeptide A]_3623		EV451822	4.40E-08	0.350233	-0.49321	0.707107	-0.70711	0.843443	310
3741	Fructose-bisphosphate aldolase A (EC 4.1.2.13) (Muscle-type aldolase)_3741	GLY	EV452384	0.0001	1.093298	0.284852	0.707107	-0.70711	0.808445	745
5510	Fructose-bisphosphate aldolase A (EC 4.1.2.13) (Muscle-type aldolase)_5510	GLY	EV454648	0.0002	1.174122	0.63802	0.707107	-0.70711	0.536102	707
291	Fukutin (EC 2.-.-.-) (Fukuyama-type congenital muscular dystrophy protein)_291		CN970644	2.30E-05	0.604779	-0.06186	0.707107	-0.70711	0.666638	218
1298	FUS interacting serine-arginine rich protein 1 (TLS-associated protein with Ser-Arg repeats) (TLS-associated protein with SR repeats) (TASR) (TLS-associated serine-arginine protein) (TLS-associated SR protein) (40 kDa SR-repressor pr_1298		CN957637	2.80E-08	2.395604	0.445237	0.707107	-0.70711	1.950367	674
4748	Gamma crystallin B (Gamma crystallin 1-2)_4748		EV461673	0.0003	-1.11892	-0.66933	-0.70711	0.707107	-0.44959	51
2768	Gamma crystallin M2 (Gamma-M2)_2768		EV412883	2.60E-08	1.705001	0.218395	0.707107	-0.70711	1.486606	658
4678	Gastrotropin (GT) (Ileal lipid-binding protein) (ILBP)_4678		EV460950	0.0056	-0.75005	-1.11074	0.707107	-0.70711	0.360693	156
6448	Gastrula zinc finger protein XLCGF57.1 (Fragment)_6448	TF	CN984437	0.0008	0.329228	-0.15021	0.707107	-0.70711	0.479438	232
2666	Gelsolin precursor (Actin-depolymerizing factor) (ADF) (Brevin) (Homogenin)_2666		EV412334	0.0004	-0.52486	-0.9887	0.707107	-0.70711	0.463837	145
2687	Glucose-6-phosphate isomerase (EC 5.3.1.9) (GPI) (Phosphoglucose isomerase) (PGI) (Phosphohexose isomerase) (PHI)_2687	GLY	EV412668	0.0001	0.495522	-0.16175	0.707107	-0.70711	0.657273	237
1395	GLutamate dehydrogenase (EC 1.4.1.3) (GDH)_1395	AA	CN959048	0.0062	0.085203	0.557937	-0.70711	0.707107	-0.47273	579
3626	Glutathione peroxidase 1 (EC 1.11.1.9) (GSHPx-1) (Cellular glutathione peroxidase)_3626	GLUT	EV451784	0.0032	-0.8959	-0.5419	-0.70711	0.707107	-0.354	39
4296	Glyceraldehyde-3-phosphate dehydrogenase (EC 1.2.1.12) (GAPDH)_4296	GLY	EV458843	0.0015	1.235739	0.699075	0.707107	-0.70711	0.536664	710
477	Glyceraldehyde-3-phosphate dehydrogenase (EC 1.2.1.12) (GAPDH)_477	GLY	CN981578	0.0042	1.114615	0.503807	0.707107	-0.70711	0.610808	686
588	Glyceraldehyde-3-phosphate dehydrogenase (EC 1.2.1.12) (GAPDH)_588	GLY	CN982556	0.0094	-0.20884	0.491944	-0.70711	0.707107	-0.70079	492
4559	Glycoprotein X precursor_4559		EV460605	0.0021	0.349141	0.785375	-0.70711	0.707107	-0.43623	526
716	Glycoprotein X precursor_716		CN982514	0.0072	0.91038	0.287198	0.707107	-0.70711	0.623182	722
3320	Growth factor receptor-bound protein 2 (GRB2 adapter protein) (SH2/SH3 adapter GRB2) (ASH protein)_3320		EV451230	0.0001	0.784226	1.88722	-0.70711	0.707107	-1.10299	801
6634	GTP cyclohydrolase I precursor (EC 3.5.4.16) (GTP-CH-I)_6634		CN978857	0.0026	1.092016	0.499678	0.707107	-0.70711	0.592338	684
5543	Guanidinoacetate N-methyltransferase (EC 2.1.1.2)_5543		EV465350	0.0001	2.41914	1.437946	0.707107	-0.70711	0.981193	859
2667	Guanine nucleotide-binding protein G(T) gamma-T1 subunit (Transducin gamma chain)_2667		EV412438	8.00E-08	-0.17746	-0.9653	0.707107	-0.70711	0.787831	151
6456	Haptoglobin precursor_6456		CN978423	0.0014	0.505819	1.186207	-0.70711	0.707107	-0.68039	828
1575	"Heart- and neural crest derivatives-expressed protein 2 (Deciduum, heart, autonomic nervous system and neural crest derivatives-expressed protein 2) (dHAND)_1575"		CV816948	0.0003	0.057324	0.695492	-0.70711	0.707107	-0.63817	558
4274	Heat shock 70 kDa protein 4 (Heat shock 70-related protein APG-2)_4274	HS	EV459178	0.0001	-0.30341	0.601597	-0.70711	0.707107	-0.90501	485
1297	Heat shock cognate 71 kDa protein (Hsc70.1)_1297	HS	CN959057	1.20E-07	-0.44091	0.549239	-0.70711	0.707107	-0.99014	488
2455	Heat shock protein HSP 90-beta_2455	HS	EV412222	0.0037	-0.73446	-0.31068	-0.70711	0.707107	-0.42377	81
2966	Hemoglobin alpha chain_2966	O2	EV449427	0.0025	1.190691	0.427153	0.707107	-0.70711	0.763538	692
2070	Hemoglobin alpha-A chain_2070	O2	EV410567	0.0043	-0.7575	-0.35896	-0.70711	0.707107	-0.39853	84
2213	Hemoglobin beta chain_2213	O2	EV410735	0.0093	1.13824	1.650718	-0.70711	0.707107	-0.51248	817
3897	Hemoglobin beta-2 chain_3897	O2	EV453405	0.0048	0.844317	1.768992	-0.70711	0.707107	-0.92468	804
2408	Hemopexin precursor (Hyaluronidase) (EC 3.2.1.35)_2408		EV411893	0.0009	-0.19615	-0.72216	0.707107	-0.70711	0.526004	168
175	Hemopexin precursor_175		CN970637	5.10E-09	0.750428	-0.27809	0.707107	-0.70711	1.028523	276
2349	Hepatocyte growth factor activator precursor (EC 3.4.21.-) (HGF activator) (HGFA)_2349	TF	EV411404	1.10E-08	0.601536	-0.4959	0.707107	-0.70711	1.097432	327
4425	"Heterogeneous nuclear ribonucleoprotein Q (hnRNP Q) (hnRNP-Q) (Synaptotagmin binding, cytoplasmic RNA interacting protein) (Glycine-and tyrosine-rich RNA binding protein) (GRY-RBP) (NS1-associated protein 1)_4425"	RNA	EV460512	0.0014	-0.36472	0.164426	-0.70711	0.707107	-0.52914	424
2337	High mobility group protein 2 (HMG-2)_2337		EV411197	0.0003	-0.01102	0.722611	-0.70711	0.707107	-0.73363	559
5778	Histone H1 [Contains: Oncorhyncin II]_5778	STRUC	EV456424	0.0075	-0.44031	-0.89963	0.707107	-0.70711	0.459317	134
2324	Histone H2A variant_2324	STRUC	EV411537	0.0007	-0.4048	0.15108	-0.70711	0.707107	-0.55588	445
870	HRAS-like suppressor_870		CN983599	0.007	-0.13338	-0.55948	0.707107	-0.70711	0.426098	194
6183	hyaluronan-binding protein [Rattus norvegicus]_6183		EV457859	0.0028	0.059126	-0.32591	0.707107	-0.70711	0.385035	374
6794	"Hydroxyacid oxidase 2 (EC 1.1.3.15) (HAOX2) ((S)-2-hydroxy-acid oxidase, peroxisomal) (Long chain alpha-hydroxy acid oxidase) (Long-chain L-2-hydroxy acid oxidase)_6794"		CN979024	0.0042	0.319013	1.027893	-0.70711	0.707107	-0.70888	541
6761	"Hydroxymethylglutaryl-CoA synthase, cytoplasmic (EC 2.3.3.10) (HMG-CoA synthase) (3-hydroxy-3-methylglutaryl coenzyme A synthase)_6761"		CN992744	1.60E-06	0.647973	0.010256	0.707107	-0.70711	0.637717	221
5181	Hypothetical 21.3 kDa protein in MSH1-EPT1 intergenic region_5181		EV463371	0.0001	-0.04056	1.079261	-0.70711	0.707107	-1.11982	544
2199	Hypothetical 26.3 kDa protein in RAD4-CHD1 intergenic region_2199		EV410651	0.0003	0.551158	0.006729	0.707107	-0.70711	0.544429	205
1343	Hypothetical 29.3 kDa protein (ORF92)_1343		CN954528	0.0001	0.345122	-0.60891	0.707107	-0.70711	0.95403	346
3415	Hypothetical protein C31G5.21 in chromosome I_3415		EV451511	0.0012	0.470544	1.09946	-0.70711	0.707107	-0.62892	518
2157	Hypothetical protein ECU05_1680/ECU11_0050_2157		NA	0.0023	0.262637	1.088304	-0.70711	0.707107	-0.82567	542
2443	Hypothetical protein ECU05_1680/ECU11_0050_2443		EV412030	2.10E-06	-0.14152	1.084326	-0.70711	0.707107	-1.22584	545
5422	Hypothetical protein ECU05_1680/ECU11_0050_5422		NA	0.0005	0.697282	0.265069	0.707107	-0.70711	0.432213	762
5323	"Hypothetical protein F13E9.3 in chromosome IV, mitochondrial precursor_5323"		EV464699	0.0025	0.130333	-0.28365	0.707107	-0.70711	0.413986	358
6568	hypothetical protein LOC132321 [Homo sapiens]_6568		CN984827	0.0053	-0.2102	0.139351	-0.70711	0.707107	-0.34955	462
2129	hypothetical protein LOC150678 [Homo sapiens]_2129		EV411013	0.0053	-0.33435	0.117303	-0.70711	0.707107	-0.45166	449
5355	hypothetical protein LOC161502 [Homo sapiens]_5355		EV464703	0.0075	0.231797	-0.14686	0.707107	-0.70711	0.378659	267
3356	hypothetical protein LOC200205 [Homo sapiens]_3356		EV451248	0.0003	0.436845	-0.1363	0.707107	-0.70711	0.573142	239
6737	hypothetical protein LOC219654 [Homo sapiens]_6737		CN984046	0.006	0.109201	-0.40813	0.707107	-0.70711	0.517335	355
1606	hypothetical protein LOC25963 [Homo sapiens]_1606		CV816927	3.90E-05	1.084125	0.482377	0.707107	-0.70711	0.601749	685
370	hypothetical protein LOC29086 [Homo sapiens]_370		CN981330	0.0018	-0.30915	0.116273	-0.70711	0.707107	-0.42542	450
1963	hypothetical protein LOC389119 [Homo sapiens]_1963		CV824947	0.0034	-0.19163	0.272842	-0.70711	0.707107	-0.46447	474
4208	hypothetical protein LOC389429 [Homo sapiens]_4208		EV454203	0.0021	0.12647	-0.39324	0.707107	-0.70711	0.519714	354
4049	hypothetical protein LOC401152 [Homo sapiens]_4049		EV458723	0.0008	-1.12717	-0.67272	-0.70711	0.707107	-0.45445	52
1642	hypothetical protein LOC51234 [Homo sapiens]_1642		CN980745	3.30E-05	-0.17474	0.456929	-0.70711	0.707107	-0.63167	491
975	hypothetical protein LOC51371 [Homo sapiens]_975		CN983832	0.0038	-0.19949	0.488037	-0.70711	0.707107	-0.68753	493
338	hypothetical protein LOC55215 [Homo sapiens]_338		CN981339	0.0053	-0.21891	0.114024	-0.70711	0.707107	-0.33293	461
4136	hypothetical protein LOC66276 [Mus musculus]_4136		EV454085	0.0059	0.206748	0.704288	-0.70711	0.707107	-0.49754	570
3956	hypothetical protein LOC76747 [Mus musculus]_3956		EV453784	0.0006	0.571921	1.145049	-0.70711	0.707107	-0.57313	830
1587	hypothetical protein LOC90523 [Homo sapiens]_1587		CV817558	0.0077	-0.8225	-0.44596	-0.70711	0.707107	-0.37654	25
5238	hypothetical protein LOC90639 [Homo sapiens]_5238		EV464236	0.0041	-1.19065	-0.78834	-0.70711	0.707107	-0.40232	6
3749	hypothetical protein LOC92345 [Homo sapiens]_3749		EV452765	0.0052	1.262431	1.851048	-0.70711	0.707107	-0.58862	814
4755	hypothetical protein LOC9703 [Homo sapiens]_4755		EV462119	0.0068	-0.26607	0.023191	-0.70711	0.707107	-0.28926	459
3150	Ig kappa chain V-IV region JI precursor_3150		EV450327	0.0095	1.371103	1.887523	-0.70711	0.707107	-0.51642	812
145	Imidazolonepropionase (EC 3.5.2.7) (Imidazolone-5-propionate hydrolase)_145		CN980829	0.0071	-0.47505	-0.13136	-0.70711	0.707107	-0.34369	388
6467	"Indoleamine 2,3-dioxygenase (EC 1.13.11.42) (IDO) (Indoleamine-pyrrole 2,3-dioxygenase)_6467"		CN985205	0.0021	-0.75727	-0.29671	-0.70711	0.707107	-0.46057	83
6159	Inhibitor of apoptosis protein (IAP) (Inhibitor of T cell apoptosis protein)_6159	DEATH	EV457883	0.0004	1.381933	0.823262	0.707107	-0.70711	0.558671	617
4667	Inner centromere protein_4667		EV461453	5.80E-08	-1.07156	0.054975	-0.70711	0.707107	-1.12654	130
294	Inositol oxygenase (EC 1.13.99.1) (Myo-inositol oxygenase) (Aldehyde reductase-like 6)_294	INOS	CN985259	3.50E-06	0.134129	-0.69205	0.707107	-0.70711	0.826182	331
6727	Integumentary mucin A.1 precursor (FIM-A.1) (Preprospasmolysin)_6727		CN978221	0.0009	-0.00906	0.666046	-0.70711	0.707107	-0.6751	560
5636	Intermediate filament protein ON3_5636		EV454932	0.0016	0.633135	0.151947	0.707107	-0.70711	0.481188	212
5878	interphotoreceptor matrix proteoglycan 1 [Mus musculus]_5878		EV456990	0.0014	0.444429	0.037405	0.707107	-0.70711	0.407024	202
372	intersex-like [Mus musculus]_372		CN970733	0.0005	-0.22857	0.237405	-0.70711	0.707107	-0.46598	476
6208	Jun dimerization protein p21SNFT [Homo sapiens]_6208		EV458203	1.90E-05	-0.20146	-0.9514	0.707107	-0.70711	0.749931	152
3697	Junctophilin-1 (Junctophilin type 1) (JP-1)_3697		EV452602	0.0001	0.477227	0.00522	0.707107	-0.70711	0.472008	199
3173	"Keratin, type I cytoskeletal 50 kDa (GK50)_3173"		EV450665	0.0031	0.473091	0.039025	0.707107	-0.70711	0.434067	201
1739	"Keratin, type I cytoskeletal endo B (Fragment)_1739"		CV821798	0.0001	0.304079	0.903098	-0.70711	0.707107	-0.59902	531
463	Latent transforming growth factor-beta-binding protein 2 precursor (LTBP-2)_463		CN981503	0.0002	0.49047	1.216899	-0.70711	0.707107	-0.72643	825
1671	LBP-9 [Homo sapiens]_1671		CN980810	0.0051	0.667135	0.961518	-0.70711	0.707107	-0.29438	522
6739	Leucine-rich repeat-containing protein 2_6739	TF	CN984028	0.0053	0.14422	-0.32221	0.707107	-0.70711	0.466428	360
3224	Leukocyte elastase inhibitor (LEI) (Serpin B1)_3224		EV451172	4.70E-08	0.575327	-0.36351	0.707107	-0.70711	0.938836	245
3537	Liver-expressed antimicrobial peptide 2 precursor (LEAP-2)_3537		EV452031	1.90E-05	2.025935	1.173118	0.707107	-0.70711	0.852817	586
6610	Low molecular weight phosphotyrosine protein phosphatase (EC 3.1.3.48) (Low molecular weight cytosolic acid phosphatase) (EC 3.1.3.2) (PTPase)_6610		CN985415	0.0037	1.02321	0.454936	0.707107	-0.70711	0.568274	735
746	lymphocyte specific 1 [Mus musculus]_746		CN982566	0.0007	1.440511	0.663322	0.707107	-0.70711	0.777189	622
6790	Macrophage migration inhibitory factor (MIF) (Phenylpyruvate tautomerase) (EC 5.3.2.1) (p12A)_6790		CN977959	0.0014	1.868221	2.59422	-0.70711	0.707107	-0.726	876
3202	Magnesium-chelatase subunit chlI (EC 6.6.1.1) (Mg-protoporphyrin IX chelatase)_3202		EV450703	0.0002	0.877183	0.330012	0.707107	-0.70711	0.547171	726
2660	"Malate dehydrogenase, mitochondrial precursor (EC 1.1.1.37)_2660"	TCA	EV412475	1.10E-06	0.6585	-0.00703	0.707107	-0.70711	0.665533	222
1546	Maltose/maltodextrin-binding protein precursor_1546		CV816989	0.0004	-0.2415	0.239252	-0.70711	0.707107	-0.48075	475
1614	Mannose-6-phosphate isomerase (EC 5.3.1.8) (Phosphomannose isomerase) (PMI) (Phosphohexomutase)_1614		CV817133	0.0027	1.533508	0.909322	0.707107	-0.70711	0.624185	623
6555	Membrane-associated protein HEM-1 (Hematopoietic protein 1)_6555		CN976419	2.90E-05	-0.11114	0.896057	-0.70711	0.707107	-1.00719	565
6131	Metalloproteinase inhibitor 2 precursor (TIMP-2) (Tissue inhibitor of metalloproteinases-2)_6131		EV457517	0.0016	-0.20609	0.77605	-0.70711	0.707107	-0.98214	566
2419	Metaxin 1_2419		EV412105	0.004	-0.90424	-0.47828	-0.70711	0.707107	-0.42596	42
6541	Microfibril-associated glycoprotein 4 precursor_6541		CN984973	0.0067	1.032227	1.834577	-0.70711	0.707107	-0.80235	818
5699	Microtubule-associated protein 1B (MAP 1B) [Contains: MAP1 light chain LC1]_5699		EV455630	2.70E-08	0.163707	-0.76963	0.707107	-0.70711	0.933342	338
5162	Microtubule-associated protein futsch_5162		EV463300	3.50E-07	0.049561	0.988101	-0.70711	0.707107	-0.93854	546
5037	Mid1 interacting protein 1 (Gastrulation specific G12-like protein) (Mid1-interacting G12-like protein) (Protein STRAIT11499 homolog)_5037		EV463426	0.0001	-0.57335	0.042659	-0.70711	0.707107	-0.61601	396
6719	MIR-interacting saposin-like protein precursor (Transmembrane protein 4) (Putative secreted protein ZSIG9)_6719		CN991223	5.10E-07	1.556183	0.40694	0.707107	-0.70711	1.149243	713
710	mitochondrial Ca2+-dependent solute carrier [Rattus norvegicus]_710		CN982450	0.0057	0.02586	0.343343	-0.70711	0.707107	-0.31748	514
2247	mitochondrial ribosomal protein L17 [Mus musculus]_2247	TRANSLATION	EV410816	0.0046	-0.70239	-0.28756	-0.70711	0.707107	-0.41483	78
5999	mitochondrial tumor suppressor 1 isoform 2 [Mus musculus]_5999	TRANSLATION	EV456782	0.0052	-0.79582	-0.4537	-0.70711	0.707107	-0.34212	26
2290	Mitogen-activated protein kinase kinase 1 interacting protein 1 (MEK binding partner 1) (Mp1)_2290	KIN	EV411043	0.0042	-0.86304	-0.45496	-0.70711	0.707107	-0.40808	21
3124	Moesin (Membrane-organizing extension spike protein)_3124		EV450457	6.90E-08	-0.00558	1.292407	-0.70711	0.707107	-1.29799	553
4012	"multiple ankyrin repeats, single KH-domain protein isoform 1 [Homo sapiens]_4012"		EV453225	0.0009	0.17442	0.882549	-0.70711	0.707107	-0.70813	538
409	Myelin transcription factor 1 (MYT1) (MYTI) (Proteolipid protein binding protein) (PLPB1)_409	TF	CN981856	0.0001	0.094286	-0.49636	0.707107	-0.70711	0.590646	363
2532	"Myosin heavy chain, fast skeletal muscle_2532"	STRUC	EV412110	1.00E-12	1.270044	-0.5169	0.707107	-0.70711	1.786941	285
2511	"Myosin light chain 1, skeletal muscle isoform (A1 catalytic) (Alkali) (LC-1) (LC1)_2511"	STRUC	EV412324	0.0009	0.853775	0.356784	0.707107	-0.70711	0.49699	733
2765	"Myosin light chain 3, skeletal muscle isoform (A2 catalytic) (Alkali) (LC-3) (LC3)_2765"	STRUC	EV412973	2.00E-15	2.788916	0.415621	0.707107	-0.70711	2.373295	675
2426	"Myosin regulatory light chain 2, skeletal muscle isoform (G2) (DTNB) (MLC-2) (LC2f)_2426"	STRUC	EV412218	3.00E-20	2.344928	-0.26845	0.707107	-0.70711	2.61338	661
4940	"Myosin regulatory light chain 2, skeletal muscle isoform type 2 (G2) (DTNB) (MLC-2)_4940"	STRUC	EV462855	1.40E-09	2.457367	1.203414	0.707107	-0.70711	1.253953	864
3230	"Myosin-binding protein C, cardiac-type (Cardiac MyBP-C) (C-protein, cardiac muscle isoform)_3230"	STRUC	EV450872	3.00E-12	1.293277	-0.466	0.707107	-0.70711	1.759278	286
498	Myotrophin (V-1 protein) (Granule cell differentiation protein)_498		CN982212	0.0003	-0.18979	0.289436	-0.70711	0.707107	-0.47923	473
2902	N-acetylneuraminate pyruvate lyase [Mus musculus]_2902		EV449909	0.0086	-1.27918	-0.96279	-0.70711	0.707107	-0.31638	14
1190	"N2,N2-dimethylguanosine tRNA methyltransferase-like [Homo sapiens]_1190"	AA	CN952671	1.50E-07	2.737709	1.125436	0.707107	-0.70711	1.612273	867
5136	"NAD(P) transhydrogenase, mitochondrial precursor (EC 1.6.1.2) (Pyridine nucleotide transhydrogenase) (Nicotinamide nucleotide transhydrogenase)_5136"		EV464077	3.00E-11	1.461158	-0.0552	0.707107	-0.70711	1.516357	637
2596	NADH-ubiquinone oxidoreductase 15 kDa subunit (EC 1.6.5.3) (EC 1.6.99.3) (Complex I-15 kDa) (CI-15 kDa)_2596	OXP	EV412508	0.0047	-0.60201	-0.17482	-0.70711	0.707107	-0.42719	113
6280	"NADH-ubiquinone oxidoreductase 18 kDa subunit, mitochondrial precursor (EC 1.6.5.3) (EC 1.6.99.3) (Complex I-18 kDa) (CI-18 kDa) (Complex I-AQDQ) (CI-AQDQ)_6280"	OXP	EV458386	0.0002	-0.07997	0.639819	-0.70711	0.707107	-0.71979	556
5478	NADH-ubiquinone oxidoreductase 19 kDa subunit (EC 1.6.5.3) (EC 1.6.99.3) (Complex I-19KD) (CI-19KD) (Complex I-PGIV) (CI-PGIV)_5478	OXP	EV454618	0.0091	0.024622	0.47202	-0.70711	0.707107	-0.4474	505
2040	NADH-ubiquinone oxidoreductase B22 subunit (EC 1.6.5.3) (EC 1.6.99.3) (Complex I-B22) (CI-B22)_2040	OXP	EV410663	0.0019	-0.62738	-0.11648	-0.70711	0.707107	-0.5109	397
4694	NADH-ubiquinone oxidoreductase chain 1 (EC 1.6.5.3) (NADH dehydrogenase subunit 1)_4694	OXP	EV461197	0.0017	1.214881	1.881483	-0.70711	0.707107	-0.6666	813
5217	NADH-ubiquinone oxidoreductase chain 1 (EC 1.6.5.3) (NADH dehydrogenase subunit 1)_5217	OXP	EV463873	0.0005	1.871851	2.907631	-0.70711	0.707107	-1.03578	875
1956	NADH-ubiquinone oxidoreductase chain 2 (EC 1.6.5.3) (NADH dehydrogenase subunit 2)_1956	OXP	CV824749	0.0001	0.819908	1.511622	-0.70711	0.707107	-0.69171	795
4148	NADH-ubiquinone oxidoreductase chain 3 (EC 1.6.5.3) (NADH dehydrogenase subunit 3)_4148	OXP	CN976521	0.0028	2.232412	3.002836	-0.70711	0.707107	-0.77042	878
1982	NADH-ubiquinone oxidoreductase chain 4 (EC 1.6.5.3) (NADH dehydrogenase subunit 4)_1982	OXP	CV825167	1.50E-07	0.566415	-0.37588	0.707107	-0.70711	0.942294	246
3734	NADH-ubiquinone oxidoreductase chain 4 (EC 1.6.5.3) (NADH dehydrogenase subunit 4)_3734	OXP	EV452596	0.0001	1.32173	2.592933	-0.70711	0.707107	-1.2712	785
2551	NADH-ubiquinone oxidoreductase chain 5 (EC 1.6.5.3) (NADH dehydrogenase subunit 5)_2551	OXP	EV412198	0.005	2.128228	2.757648	-0.70711	0.707107	-0.62942	881
3390	NADH-ubiquinone oxidoreductase MLRQ subunit (EC 1.6.5.3) (EC 1.6.99.3) (Complex I-MLRQ) (CI-MLRQ)_3390	OXP	EV451506	0.0002	-0.40075	0.168215	-0.70711	0.707107	-0.56897	446
6774	"NADH-ubiquinone oxidoreductase SGDH subunit, mitochondrial precursor (EC 1.6.5.3) (EC 1.6.99.3) (Complex I-SGDH) (CI-SGDH)_6774"	OXP	CN986812	6.80E-07	1.20437	0.422413	0.707107	-0.70711	0.781957	693
6281	NADH-ubiquinone oxidoreductase subunit B14.5b (EC 1.6.5.3) (EC 1.6.99.3) (Complex I-B14.5b) (CI-B14.5b)_6281	OXP	EV458325	0.0041	0.565749	0.136431	0.707107	-0.70711	0.429318	214
4315	NADH-ubiquinone oxidoreductase subunit B17.2 (EC 1.6.5.3) (EC 1.6.99.3) (Complex I-B17.2) (CI-B17.2) (CIB17.2)_4315	OXP	EV459375	1.70E-07	2.282085	0.708454	0.707107	-0.70711	1.57363	603
1805	neuroendocrine differentiation factor [Mus musculus]_1805		CN980866	0.0005	2.243893	2.98291	-0.70711	0.707107	-0.73902	879
5645	Neurofilament triplet L protein (Neurofilament light polypeptide) (NF-L)_5645		EV454777	0.0001	0.938919	0.351835	0.707107	-0.70711	0.587084	728
2726	Neurogenin 1 (Neurogenic differentiation factor 3) (NeuroD3) (Neurogenin related protein-1)_2726		EV412723	0.0048	-0.69507	-0.27267	-0.70711	0.707107	-0.42241	76
4114	Neutrophil cytosol factor 2 (NCF-2) (Neutrophil NADPH oxidase factor 2) (67 kDa neutrophil oxidase factor) (p67-phox) (NOXA2)_4114		EV453940	0.0055	-0.68333	-0.30356	-0.70711	0.707107	-0.37977	72
4762	NF-kappa-B-repressing factor (NFKB-repressing factor) (Transcription factor NRF)_4762	TF	EV462581	1.60E-05	-1.07703	-0.4111	-0.70711	0.707107	-0.66593	37
485	Nicotinamide phosphoribosyltransferase (EC 2.4.2.12) (NAmPRTase) (Nampt) (Pre-B-cell colony-enhancing factor 1 homolog) (PBEF)_485		CN981896	8.60E-06	2.297764	1.411071	0.707107	-0.70711	0.886693	861
1459	NipSnap3B protein_1459		CN964760	0.0046	-0.427	0.126537	-0.70711	0.707107	-0.55353	440
234	NOD3 protein [Homo sapiens]_234		CN980787	0.0083	-0.05842	-0.51183	0.707107	-0.70711	0.453414	188
1421	"non-metastatic cells 1, protein (NM23A) expressed in isoform a [Homo sapiens]_1421"		CN958601	5.00E-11	2.396186	0.197583	0.707107	-0.70711	2.198603	680
2650	Nuclear cap binding protein subunit 2 (20 kDa nuclear cap binding protein) (NCBP 20 kDa subunit) (CBP20) (NCBP interacting protein 1) (NIP1)_2650		EV412632	0.0021	-0.00077	0.432576	-0.70711	0.707107	-0.43334	504
5610	Nucleoside diphosphate kinase B (EC 2.7.4.6) (NDK B) (NDP kinase B) (nm23-H2) (C-myc purine-binding transcription factor PUF)_5610	KIN	EV454684	5.70E-08	1.308333	0.522633	0.707107	-0.70711	0.7857	699
3352	Nucleoside diphosphate kinase NBR-B (EC 2.7.4.6) (NDK NBR-B) (NDP kinase NBR-B)_3352	KIN	EV451159	1.00E-12	3.547036	1.01939	0.707107	-0.70711	2.527647	848
1295	Nucleosome assembly protein 1-like 1 (NAP-1 related protein) (Brain protein DN38)_1295		CN955550	1.30E-05	-0.48416	0.273132	-0.70711	0.707107	-0.75729	429
1678	Occludin_1678		CN980795	0.0001	-0.52462	-0.0808	-0.70711	0.707107	-0.44381	383
6167	"Ornithine decarboxylase antizyme, long isoform (ODC-Az-L)_6167"		EV458163	2.30E-06	1.757032	0.786676	0.707107	-0.70711	0.970356	615
3126	"Pancreatic alpha-amylase precursor (EC 3.2.1.1) (PA) (1,4-alpha-D-glucan glucanohydrolase)_3126"	STARCH	EV450517	0.0001	-0.94115	-0.50032	-0.70711	0.707107	-0.44083	44
2851	Parvalbumin alpha (A1)_2851		EV448933	4.00E-18	2.256288	-0.27365	0.707107	-0.70711	2.529934	662
4433	Parvalbumin alpha (A1)_4433		EV460741	7.00E-14	2.786649	-0.06263	0.707107	-0.70711	2.849275	677
2628	Parvalbumin beta (Allergen Sco j 1)_2628		EV458592	1.60E-09	3.675186	1.092368	0.707107	-0.70711	2.582818	849
4236	Parvalbumin beta (Allergen Sco j 1)_4236		EV459026	6.00E-16	3.513145	0.411017	0.707107	-0.70711	3.102128	669
3313	Parvalbumin beta (Allergen The c 1)_3313		EV451128	3.00E-20	2.903782	0.098283	0.707107	-0.70711	2.805498	670
3207	Parvalbumin beta_3207		EV450778	4.00E-17	1.5298	0.108852	0.707107	-0.70711	1.420948	639
3344	Parvalbumin beta_3344		EV450876	4.00E-22	2.024739	-0.34442	0.707107	-0.70711	2.369164	664
4537	Parvalbumin beta_4537		EV460810	3.00E-18	3.274029	0.044391	0.707107	-0.70711	3.229638	672
5502	Parvalbumin beta_5502		EV454819	8.00E-17	1.144927	-0.68188	0.707107	-0.70711	1.826808	295
5697	Parvalbumin beta_5697		EV455321	0.0001	0.328239	-0.7455	0.707107	-0.70711	1.073736	344
1253	PDZ and LIM domain 7 [Mus musculus]_1253		CN954626	3.90E-09	0.196815	-0.83979	0.707107	-0.70711	1.036608	342
531	PDZ and LIM domain protein 1 (LIM domain protein CLP-36) (C-terminal LIM domain protein 1) (Elfin)_531		CN982262	1.10E-06	-0.33055	0.508402	-0.70711	0.707107	-0.83895	486
6733	Peroxiredoxin 2 (EC 1.11.1.15)_6733		CN956606	0.0018	0.325597	-0.38805	0.707107	-0.70711	0.713645	300
2583	Peroxiredoxin 4 (EC 1.11.1.15) (Prx-IV) (Thioredoxin peroxidase AO372) (Thioredoxin-dependent peroxide reductase A0372) (Antioxidant enzyme AOE372) (AOE37-2)_2583		EV412150	0.0002	-1.03112	-0.53623	-0.70711	0.707107	-0.49488	61
3330	"Peroxiredoxin 5, mitochondrial precursor (EC 1.11.1.15) (Prx-V) (Thioredoxin reductase)_3330"		EV450746	0.0027	-0.66531	-0.33235	-0.70711	0.707107	-0.33296	75
2554	Phosducin-like protein (PHLP)_2554		EV412182	2.30E-05	-1.15942	-0.57697	-0.70711	0.707107	-0.58245	69
2060	"Phosphate carrier protein, mitochondrial precursor (PTP)_2060"	ATP	EV410411	0.001	0.933636	1.564875	-0.70711	0.707107	-0.63124	789
4233	Phosphatidylinositol-4-phosphate 5-kinase type II beta (EC 2.7.1.68)_4233	INOS	EV458852	0.0017	-0.40615	0.083487	-0.70711	0.707107	-0.48963	443
4097	Phospholipase A2 precursor (EC 3.1.1.4) (Phosphatidylcholine 2-acylhydrolase) (Group IB phospholipase A2) (PLA2-Ib)_4097	FA	EV453533	0.004	-0.0952	0.30528	-0.70711	0.707107	-0.40048	511
1648	Phospholipid transfer protein precursor (Lipid transfer protein II)_1648	FA	CN980766	0.0001	-0.52174	-0.08257	-0.70711	0.707107	-0.43917	384
3298	Photosystem I reaction center subunit II (Photosystem I 16 kDa polypeptide) (PSI-D)_3298		EV450678	5.00E-15	2.088736	0.22729	0.707107	-0.70711	1.861446	656
173	Plasma kallikrein precursor (EC 3.4.21.34) (Plasma prekallikrein) (Kininogenin) (Fletcher factor)_173		CN972321	0.0051	-0.68487	-0.24791	-0.70711	0.707107	-0.43696	105
2823	Plasma retinol-binding protein I (PRBP-I)_2823		EV449201	0.0006	0.915195	0.349438	0.707107	-0.70711	0.565757	729
2487	Plasma serine protease inhibitor precursor (PCI) (Protein C inhibitor) (Plasminogen activator inhibitor-3) (PAI3) (Acrosomal serine protease inhibitor)_2487		EV411752	1.30E-08	0.784472	-0.2846	0.707107	-0.70711	1.069073	272
3702	Plasminogen activator inhibitor 1 RNA-binding protein (PAI1 RNA-binding protein 1) (PAI-RBP1)_3702		EV452536	0.0008	-1.3524	-0.84505	-0.70711	0.707107	-0.50735	7
412	Polyadenylate-binding protein 1 (Poly(A)-binding protein 1) (PABP 1)_412	RNA	CN981901	0.0056	-0.06791	0.495739	-0.70711	0.707107	-0.56365	507
6876	Polyadenylate-binding protein 1 (Poly(A)-binding protein 1) (PABP 1)_6876	RNA	EV459792	0.0028	0.925466	1.785543	-0.70711	0.707107	-0.86008	805
5328	Polyadenylate-binding protein 4 (Poly(A)-binding protein 4) (PABP 4) (Inducible poly(A)-binding protein) (iPABP) (Activated-platelet protein-1) (APP-1)_5328	RNA	EV464781	0.0001	1.164692	0.56051	0.707107	-0.70711	0.604181	688
2543	Polypeptide N-acetylgalactosaminyltransferase 3 (EC 2.4.1.41) (Protein-UDP acetylgalactosaminyltransferase 3) (UDP-GalNAc:polypeptide N-acetylgalactosaminyltransferase 3) (Polypeptide GalNAc transferase 3) (GalNAc-T3) (pp-GaNTase 3)_2543		EV412028	3.40E-07	-0.23432	0.392727	-0.70711	0.707107	-0.62705	497
6808	"POU domain, class 5, transcription factor 1 (POU domain protein 2)_6808"	TF	CN987802	0.0061	0.678227	0.26972	0.707107	-0.70711	0.408507	763
1969	PREDICTED: hypothetical protein XP_498801 [Homo sapiens]_1969		CV825356	3.10E-06	-0.02661	0.938054	-0.70711	0.707107	-0.96466	548
3030	PREDICTED: hypothetical protein XP_843612 [Canis familiaris]_3030		EV449880	0.0057	-1.19113	-0.82273	-0.70711	0.707107	-0.36841	4
3638	PREDICTED: similar to Ac1147 [Homo sapiens]_3638		EV451970	0.0075	-1.11247	-0.71275	-0.70711	0.707107	-0.39972	48
4592	PREDICTED: similar to butyrophilin-like 2 [Canis familiaris]_4592		EV460552	0.0002	0.416745	-0.26778	0.707107	-0.70711	0.684528	250
6126	PREDICTED: similar to CG17293-PA [Homo sapiens]_6126		EV457370	0.004	-0.48838	-0.04955	-0.70711	0.707107	-0.43883	405
5208	PREDICTED: similar to eEF1A2 binding protein [Rattus norvegicus]_5208		EV465021	4.40E-05	0.059986	-0.42389	0.707107	-0.70711	0.483875	370
4070	PREDICTED: similar to RIKEN cDNA 2310016E02 [Homo sapiens]_4070		EV453498	2.20E-05	-0.263	0.520966	-0.70711	0.707107	-0.78397	484
5815	Prefoldin subunit 2_5815		EV456473	0.003	0.075284	0.638069	-0.70711	0.707107	-0.56278	582
6612	Prefoldin subunit 5_6612		CN985702	0.0029	2.105685	1.387797	0.707107	-0.70711	0.717888	856
1943	Probable ATP-dependent RNA helicase DDX23 (EC 3.6.1.-) (DEAD-box protein 23) (100 kDa U5 snRNP-specific protein) (U5-100kD) (PRP28 homolog)_1943	DEAD	EV410239	0.0004	-0.69336	0.219232	-0.70711	0.707107	-0.91259	127
6098	Probable C-&gt;U editing enzyme APOBEC-2 (EC 3.5.4.-)_6098		EV457559	2.30E-05	0.298704	-0.55206	0.707107	-0.70711	0.850766	349
5320	Probable pancreatic secretory proteinase inhibitor (PSTI type)_5320		EV464614	0.0006	-0.49258	-0.97567	0.707107	-0.70711	0.483098	144
2878	Probable RNA-binding protein 19 (RNA binding motif protein 19)_2878	RNA	EV412969	1.00E-06	-1.06879	0.614793	-0.70711	0.707107	-1.68358	128
4958	Profilin-2 (Profilin II)_4958		EV462956	0.0084	0.373825	0.798848	-0.70711	0.707107	-0.42502	527
3699	Prostaglandin G/H synthase 1 precursor (EC 1.14.99.1) (Cyclooxygenase-1) (COX-1) (Prostaglandin-endoperoxide synthase 1) (Prostaglandin H2 synthase 1) (PGH synthase 1) (PGHS-1) (PHS 1)_3699		EV452556	0.002	-0.9946	-0.57281	-0.70711	0.707107	-0.42179	62
2502	Proteasome subunit beta type 3 (EC 3.4.25.1) (Proteasome theta chain) (Proteasome chain 13) (Proteasome component C10-II)_2502	PROTEASE	EV412310	5.50E-06	0.133089	-0.51755	0.707107	-0.70711	0.650635	367
1549	Proteasome subunit beta type 7 precursor (EC 3.4.25.1) (Proteasome subunit Z) (Macropain chain Z) (Multicatalytic endopeptidase complex chain Z)_1549	PROTEASE	CV817294	0.0002	1.250703	0.649937	0.707107	-0.70711	0.600765	702
1660	Proteasome subunit beta type 7 precursor (EC 3.4.25.1) (Proteasome subunit Z) (Macropain chain Z) (Multicatalytic endopeptidase complex chain Z)_1660	PROTEASE	CV821895	0.0032	-1.53843	-1.07997	-0.70711	0.707107	-0.45846	13
2780	Protein AF1q_2780		EV449069	2.40E-05	0.130819	-0.66701	0.707107	-0.70711	0.797827	332
4199	Protein C11orf15 precursor_4199		EV454066	0.0002	-0.78344	-0.19661	-0.70711	0.707107	-0.58683	92
5296	Protein CGI-117_5296		EV464720	0.0002	-0.48896	0.089103	-0.70711	0.707107	-0.57806	434
6814	Protein disulfide-isomerase A2 precursor (EC 5.3.4.1) (PDIp)_6814	P-T	CN986305	5.10E-07	0.890535	-0.19568	0.707107	-0.70711	1.086217	281
1446	Protein disulfide-isomerase A3 precursor (EC 5.3.4.1) (Disulfide isomerase ER-60) (ERp60) (58 kDa microsomal protein) (p58) (ERp57) (58 kDa glucose regulated protein)_1446	P-T	CN962046	0.0066	-0.00247	-0.38954	0.707107	-0.70711	0.387073	371
3331	Protein disulfide-isomerase A3 precursor (EC 5.3.4.1) (Disulfide isomerase ER-60) (ERP60) (58 kDa microsomal protein) (P58) (ERp57)_3331	P-T	EV451021	0.0029	1.477975	0.914898	0.707107	-0.70711	0.563077	625
2465	Protein FAM14A precursor (ISG12(b) protein) (TLH29 protein) (pIFI27-like protein)_2465		EV411196	0.0024	-0.59142	-0.9124	0.707107	-0.70711	0.320979	146
606	Protein FAM20B precursor_606		CN982583	0.0047	-1.4051	-0.97745	-0.70711	0.707107	-0.42765	16
1940	Protein FAM3C precursor (Protein GS3786)_1940		CV825224	0.0018	-0.28065	0.184988	-0.70711	0.707107	-0.46564	463
6535	Protein FAN (Factor associated with N-SMase activation) (Factor associated with neutral-sphingomyelinase activation)_6535		CN979542	0.0009	1.323556	0.557173	0.707107	-0.70711	0.766383	700
2082	Protein HT031_2082		CV824165	4.10E-09	1.255502	0.141395	0.707107	-0.70711	1.114107	753
3279	Protein KIAA0853_3279		EV451419	0.0002	-0.56265	-0.13973	-0.70711	0.707107	-0.42292	115
2509	Protein O-mannosyl-transferase 1 (EC 2.4.1.109) (Dolichyl-phosphate-mannose--protein mannosyltransferase 1)_2509	P-T	EV412450	0.0041	-1.11773	-0.74164	-0.70711	0.707107	-0.37609	50
6688	Protein VHS3 (Viable in a HAL3 SIT4 background protein 3)_6688		CN988044	0.0001	-0.7289	0.314738	-0.70711	0.707107	-1.04364	126
4011	Protein-glutamine gamma-glutamyltransferase K (EC 2.3.2.13) (Transglutaminase K) (TGase K) (TGK) (TG(K)) (Transglutaminase 1) (Epidermal TGase)_4011		EV453236	0.0076	-1.03391	-0.71969	-0.70711	0.707107	-0.31422	53
2934	Purpurin precursor_2934		EV449339	0.0007	-0.45362	-0.90973	0.707107	-0.70711	0.456108	135
1766	"Putative ATP-dependent Clp protease proteolytic subunit, mitochondrial precursor (EC 3.4.21.92) (Endopeptidase Clp)_1766"	PROTEASE	CN980723	0.0042	-0.68383	-0.41184	-0.70711	0.707107	-0.27198	86
3707	Putative deoxyribose-phosphate aldolase (EC 4.1.2.4) (Phosphodeoxyriboaldolase) (Deoxyriboaldolase) (DERA)_3707		EV452632	5.00E-07	0.964776	0.127284	0.707107	-0.70711	0.837491	776
1437	"Pyruvate kinase, isozyme M2 (EC 2.7.1.40)_1437"	GLY	CN956036	0.0052	-0.42413	-0.96601	0.707107	-0.70711	0.541882	136
3270	"Pyruvate kinase, muscle isozyme (EC 2.7.1.40) (Cytosolic thyroid hormone binding protein) (CTHBP)_3270"	GLY	EV451277	0.0004	0.745898	-0.07488	0.707107	-0.70711	0.820775	225
2168	Ras-related protein Rab-40C (SOCS box containing protein RAR3) (Rar-like protein)_2168	TF	EV410657	0.0009	-0.84043	-0.4299	-0.70711	0.707107	-0.41053	19
2549	response gene to complement 32 [Homo sapiens]_2549		EV412215	0.0004	-0.24506	-0.74367	0.707107	-0.70711	0.498605	167
2929	"Retinal cone rhodopsin-sensitive cGMP 3&apos;,5&apos;-cyclic phosphodiesterase gamma-subunit (EC 3.1.4.17) (GMP-PDE gamma)_2929"		EV449421	2.00E-14	0.376316	-0.87694	0.707107	-0.70711	1.253252	345
6564	"Retinal dehydrogenase 1 (EC 1.2.1.36) (RalDH1) (RALDH 1) (Aldehyde dehydrogenase family 1 member A1) (Aldehyde dehydrogenase, cytosolic) (ALHDII) (ALDH-E1)_6564"		NA	0.0062	0.395219	0.967578	-0.70711	0.707107	-0.57236	516
4497	RNA 3&apos;-terminal phosphate cyclase (EC 6.5.1.4) (RNA-3&apos;-phosphate cyclase) (RNA cyclase)_4497		EV460189	1.30E-08	2.168415	1.286979	0.707107	-0.70711	0.881436	857
5317	RNA polymerase II holoenzyme component SRB7 (RNAPII complex component SRB7)_5317	RNA	EV464567	0.0003	-0.74227	-0.18235	-0.70711	0.707107	-0.55992	93
2662	RNA-binding protein 10 (RNA binding motif protein 10) (DXS8237E)_2662	RNA	EV412307	1.70E-05	0.475464	-0.13053	0.707107	-0.70711	0.605992	238
1742	RNA-binding protein 12 (RNA binding motif protein 12) (SH3/WW domain anchor protein in the nucleus) (SWAN)_1742	RNA	CV821759	0.0087	1.936292	1.469853	0.707107	-0.70711	0.466439	858
3325	RuvB-like 1 (EC 3.6.1.-) (Pontin) (zPontin)_3325		EV450907	0.0089	-0.65909	-0.25323	-0.70711	0.707107	-0.40586	106
1179	Secretory carrier-associated membrane protein 2 (Secretory carrier membrane protein 2)_1179		CN954122	0.002	-1.08725	-0.5825	-0.70711	0.707107	-0.50476	59
1932	Secretory carrier-associated membrane protein 4 (Secretory carrier membrane protein 4)_1932		CV824800	0.0072	0.910414	0.558407	0.707107	-0.70711	0.352006	739
4095	Securin (Pituitary tumor-transforming protein 1)_4095		EV453991	0.0035	-1.41451	-0.82503	-0.70711	0.707107	-0.58948	9
5223	Selenoprotein K_5223		EV463954	0.0064	-0.52778	-0.20121	-0.70711	0.707107	-0.32658	118
389	Selenoprotein Pb precursor (zSelPb)_389		CN981462	0.0033	1.153217	0.476721	0.707107	-0.70711	0.676495	683
5873	Septin-2 (NEDD5 protein homolog)_5873		EV457047	0.0055	0.637999	0.035752	0.707107	-0.70711	0.602247	223
5177	Serine protease inhibitor A3M precursor (Serine protease inhibitor 2.4) (SPI-2.4) (Fragment)_5177	PROTEASE	EV463701	0.0007	0.193857	-0.46551	0.707107	-0.70711	0.659371	320
2647	Serine/threonine-protein kinase SPRK2 (EC 2.7.1.37) (Serine/arginine-rich protein specific kinase 2) (SR-protein-specific kinase 2) (SFRS protein kinase 2)_2647	P-T	EV412576	0.0049	-0.41563	-0.07459	-0.70711	0.707107	-0.34104	410
1517	sex determining region Y [Mus musculus]_1517		CN963700	0.0086	0.89092	0.332049	0.707107	-0.70711	0.558871	727
6633	Short transient receptor potential channel 7 (TrpC7) (mTRP7)_6633	CHANNEL	CN978447	2.50E-05	1.121711	2.331579	-0.70711	0.707107	-1.20987	786
1054	Sialic acid synthase (N-acetylneuraminate synthase) (EC 2.5.1.56) (N-acetylneuraminic acid synthase) (N-acetylneuraminate-9-phosphate synthase) (EC 2.5.1.57) (N-acetylneuraminic acid phosphate synthase)_1054		CN983750	0.0003	-0.0225	-0.81003	0.707107	-0.70711	0.787529	181
2533	Small glutamine-rich tetratricopeptide repeat-containing protein A (Vpu-binding protein) (UBP)_2533		EV411945	0.0031	-0.59417	-0.14144	-0.70711	0.707107	-0.45273	116
1318	SNARE protein Ykt6 [Mus musculus]_1318		CN952767	0.0091	-0.23984	-0.61743	0.707107	-0.70711	0.37759	173
6820	"solute carrier family 22 (organic cation transporter), member 15 [Homo sapiens]_6820"		CN984065	0.0046	0.514511	-0.10339	0.707107	-0.70711	0.617904	242
329	source of immunodominant MHC-associated peptides [Homo sapiens]_329		CN981198	0.0006	-0.31858	0.242192	-0.70711	0.707107	-0.56078	416
5731	SPARC precursor (Secreted protein acidic and rich in cysteine) (Osteonectin) (ON)_5731		EV455674	0.0013	0.395104	-0.14362	0.707107	-0.70711	0.538724	230
2003	spastic paraplegia 21 homolog [Mus musculus]_2003		CV825385	1.10E-09	0.897414	-0.01274	0.707107	-0.70711	0.910149	770
2540	Sphere organelles protein SPH-1 (Sphere protein 1)_2540		EV412031	0.0029	-0.64675	-0.22593	-0.70711	0.707107	-0.42083	107
1457	Spindle assembly abnormal protein 6 homolog_1457		CN964996	0.0031	-0.18149	0.407822	-0.70711	0.707107	-0.58931	499
6570	Spindle assembly checkpoint kinase (EC 2.7.1.37) (Aurora kinase)_6570	KIN	CN984796	0.0003	0.03981	0.765565	-0.70711	0.707107	-0.72575	561
5139	Splicing factor 3B subunit 5 (SF3b5) (Pre-mRNA splicing factor SF3b 10 kDa subunit)_5139	RNA	EV464157	0.0001	-0.77068	-0.14001	-0.70711	0.707107	-0.63067	102
4652	Splicing factor U2AF 35 kDa subunit (U2 auxiliary factor 35 kDa subunit) (U2 snRNP auxiliary factor small subunit)_4652	RNA	EV461052	0.0006	-0.39823	-0.00279	-0.70711	0.707107	-0.39544	412
2671	"Splicing factor, arginine/serine-rich 6 (Pre-mRNA splicing factor SRP55)_2671"	RNA	EV412354	0.0015	-0.46539	-0.07334	-0.70711	0.707107	-0.39205	404
1342	"SSXT protein (Synovial sarcoma, translocated to X chromosome) (SYT protein)_1342"		CN953349	0.008	-0.27039	-1.07883	0.707107	-0.70711	0.808444	153
4354	step II splicing factor SLU7 [Mus musculus]_4354		EV459433	3.70E-05	-0.82527	0.074148	-0.70711	0.707107	-0.89942	123
5588	stress-associated endoplasmic reticulum protein 1 [Mus musculus]_5588		EV455646	1.70E-05	1.182979	0.467541	0.707107	-0.70711	0.715439	682
982	Sulfated surface glycoprotein 185 precursor (SSG 185)_982		NA	0.0003	1.426319	2.368206	-0.70711	0.707107	-0.94189	782
410	Suppressor of fused homolog_410		CN971765	0.0072	-1.06677	-0.56557	-0.70711	0.707107	-0.50121	58
3832	Surfeit locus protein 6 homolog_3832		EV453083	4.00E-11	1.313806	0.23828	0.707107	-0.70711	1.075527	754
2059	SWI/SNF-related matrix-associated actin-dependent regulator of chromatin subfamily E member 1-related (SMARCE1-related protein) (HMG domain protein HMG20B) (Structural DNA-binding protein BRAF35) (BRCA2-associated factor 35) (Sox-lik_2059		EV410443	0.0009	-0.75232	-0.33942	-0.70711	0.707107	-0.4129	85
5498	Synaptic vesicle membrane protein VAT-1 homolog (EC 1.-.-.-)_5498		EV454993	0.0006	0.12273	0.771719	-0.70711	0.707107	-0.64899	563
3896	Syndecan-2 precursor (Fibroglycan) (Heparan sulfate proteoglycan core protein) (HSPG) (SYND2)_3896		EV453422	0.0081	0.522775	0.095856	0.707107	-0.70711	0.426919	207
1699	T-cell surface glycoprotein CD3 delta chain precursor (T-cell receptor T3 delta chain)_1699		CV817421	0.0025	0.135909	-0.31112	0.707107	-0.70711	0.447027	361
4772	"T-complex protein 1, zeta subunit (TCP-1-zeta) (CCT-zeta) (CCT-zeta-1) (Tcp20) (HTR3) (Acute morphine dependence related protein 2)_4772"		EV461216	0.0051	-0.62015	-0.22308	-0.70711	0.707107	-0.39707	110
6662	Telomerase protein component 1 (rTLP1) (Telomerase-associated protein 1) (Telomerase protein 1) (p240) (p230) (p80 telomerase homolog)_6662		CN985596	0.0034	-0.37665	-0.0153	-0.70711	0.707107	-0.36136	413
1317	tetraspanin 8 [Mus musculus]_1317		CN952689	0.0035	-0.46963	-0.8373	0.707107	-0.70711	0.367672	138
4363	Thioredoxin domain containing protein 4 precursor (Endoplasmic reticulum resident protein ERp44)_4363		EV459797	0.0037	0.242461	0.618758	-0.70711	0.707107	-0.3763	577
4096	Thioredoxin_4096		EV453967	0.0014	-1.37595	-0.8294	-0.70711	0.707107	-0.54655	8
1863	THO complex subunit 4 (Tho4) (RNA and export factor binding protein 1) (REF1-I) (Ally of AML-1 and LEF-1) (Aly/REF)_1863		CV822367	0.0085	0.137804	0.537852	-0.70711	0.707107	-0.40005	575
99	Thromboxane-A synthase (EC 5.3.99.5) (TXA synthase) (TXS)_99		CN980842	0.0004	0.249019	-0.45946	0.707107	-0.70711	0.708484	317
2962	Thymosin beta-a_2962		EV449409	0.0003	0.182001	-0.38482	0.707107	-0.70711	0.56682	356
6619	Thymosin beta-b_6619		CN975703	0.0055	1.401415	2.077121	-0.70711	0.707107	-0.67571	783
4268	titin isoform N2-A [Mus musculus]_4268	STRUC	EV459015	1.00E-11	1.416626	-0.25377	0.707107	-0.70711	1.670392	643
2090	titin isoform N2-B [Homo sapiens]_2090	STRUC	CV824762	0.0025	-0.22993	0.211099	-0.70711	0.707107	-0.44103	478
2031	Transcription factor jun-B_2031	TF	EV410408	0.0067	-0.31998	0.043464	-0.70711	0.707107	-0.36345	456
426	Transcription factor MafB (V-maf musculoaponeurotic fibrosarcoma oncogene homolog B) (Transcription factor MAF1)_426	TF	CN983932	0.0042	-0.20319	0.260422	-0.70711	0.707107	-0.46361	471
2594	Transcription factor SOX-19_2594	TF	EV412284	0.0003	0.367755	-0.35836	0.707107	-0.70711	0.726111	301
2028	Transcriptional regulator ATRX (X-linked helicase II) (X-linked nuclear protein) (XNP) (Znf-HX)_2028	TF	EV410436	0.0004	-0.18451	0.350682	-0.70711	0.707107	-0.53519	501
6319	Transcriptional regulator ATRX homolog (X-linked nuclear protein-1)_6319	TF	EV457817	3.30E-05	1.109155	2.429158	-0.70711	0.707107	-1.32	787
1748	Translocon-associated protein alpha subunit precursor (TRAP-alpha) (Signal sequence receptor alpha subunit) (SSR-alpha)_1748		CV822752	0.0018	-0.47976	0.02129	-0.70711	0.707107	-0.50105	437
5541	transmembrane protein 30A [Mus musculus]_5541		EV465236	0.0068	-0.28794	0.049815	-0.70711	0.707107	-0.33776	458
3801	Transposon TX1 hypothetical 149 kDa protein (ORF 2)_3801	TRANSPOSASE	EV453033	9.00E-15	0.807517	-0.34032	0.707107	-0.70711	1.147838	273
6214	Trichohyalin_6214		EV457800	0.0025	-0.06532	0.40237	-0.70711	0.707107	-0.46769	512
3225	Trifunctional purine biosynthetic protein adenosine-3 [Includes: Phosphoribosylamine--glycine ligase (EC 6.3.4.13) (GARS) (Glycinamide ribonucleotide synthetase) (Phosphoribosylglycinamide synthetase); Phosphoribosylformylglycinamidin_3225		EV451215	4.00E-20	3.651962	1.174329	0.707107	-0.70711	2.477633	850
6356	Tripartite motif protein 16 (Estrogen-responsive B box protein)_6356		CN985652	0.0066	-0.25084	0.143229	-0.70711	0.707107	-0.39407	466
6871	Tropomodulin-1 (Erythrocyte tropomodulin) (E-Tmod)_6871		CN971639	0.0001	1.0581	0.356809	0.707107	-0.70711	0.701291	748
4646	Tropomodulin-4 (Skeletal muscle tropomodulin) (Sk-Tmod)_4646	STRUC	EV460931	7.80E-09	0.31353	-0.62932	0.707107	-0.70711	0.942853	347
2563	Tropomyosin 1 alpha chain (Alpha-tropomyosin)_2563	STRUC	EV412068	3.30E-06	1.147884	0.124126	0.707107	-0.70711	1.023759	752
4280	Tropomyosin 1 alpha chain (Alpha-tropomyosin)_4280	STRUC	EV459227	0.0001	-0.01321	-0.42529	0.707107	-0.70711	0.412078	375
5465	"Troponin C, skeletal muscle (TNC)_5465"	STRUC	EV454408	1.60E-07	1.423933	0.349262	0.707107	-0.70711	1.074671	715
1712	"Troponin C, slow skeletal and cardiac muscles (TN-C)_1712"	STRUC	CV817140	5.00E-11	2.821302	1.392709	0.707107	-0.70711	1.428593	868
3350	"Troponin I, fast skeletal muscle (Troponin I, fast-twitch isoform)_3350"	STRUC	EV451061	2.00E-15	2.172334	0.452919	0.707107	-0.70711	1.719415	605
3214	"Troponin T, fast skeletal muscle isoforms_3214"	STRUC	EV450862	6.00E-15	2.520584	0.93474	0.707107	-0.70711	1.585844	866
5418	"Troponin T, fast skeletal muscle isoforms_5418"	STRUC	EV465279	3.00E-13	2.159513	0.818179	0.707107	-0.70711	1.341334	602
3109	Trypsin I precursor (EC 3.4.21.4)_3109	PROTEASE	EV450149	3.00E-11	0.186087	-0.7561	0.707107	-0.70711	0.942184	339
3463	Trypsinogen-like protein 3 precursor_3463	PROTEASE	EV451795	4.40E-08	1.979854	0.577059	0.707107	-0.70711	1.402795	607
2602	Tubulin alpha chain_2602	STRUC	EV412357	0.0017	-0.59865	-0.17523	-0.70711	0.707107	-0.42343	114
2284	Tubulin alpha-1 chain_2284	STRUC	EV410858	0.0001	-0.40186	0.212232	-0.70711	0.707107	-0.61409	419
1630	Tubulin beta-1 chain (Beta-1 tubulin)_1630	STRUC	CV817301	0.0004	0.260271	-0.35907	0.707107	-0.70711	0.619343	306
3089	Tubulin beta-4 chain_3089	STRUC	EV450536	0.0002	1.201586	0.390954	0.707107	-0.70711	0.810632	694
4514	Tubulointerstitial nephritis antigen-like precursor (Androgen-regulated gene protein 1) (Adrenocortical zonation factor 1) (AZ-1) (Tubulointersititial nephritis antigen-related protein) (TARP)_4514		EV460398	0.0008	1.722394	0.598339	0.707107	-0.70711	1.124055	613
2724	Tumor differentially expressed protein 2 (Tumor differentially expressed 1 protein like) (Membrane protein TMS-2) (Axotomy induced glyco/Golgi protein 2)_2724		EV448939	2.60E-05	0.272126	-0.46184	0.707107	-0.70711	0.733964	318
3996	"Type II inositol-1,4,5-trisphosphate 5-phosphatase precursor (EC 3.1.3.36) (Phosphoinositide 5-phosphatase) (5PTase) (75 kDa inositol polyphosphate-5-phosphatase)_3996"		EV454008	0.0047	-0.89946	-0.4689	-0.70711	0.707107	-0.43057	43
4926	"Tyrosine-protein phosphatase, non-receptor type 18 (EC 3.1.3.48) (Brain-derived phosphatase)_4926"	KIN	EV462915	0.0076	-1.0048	-0.63113	-0.70711	0.707107	-0.37367	66
4376	U2 small nuclear ribonucleoprotein B&quot;_4376		EV460328	0.0078	-1.04466	-0.77051	-0.70711	0.707107	-0.27415	56
5352	U2 small nuclear ribonucleoprotein B&quot;_5352		EV464641	0.0002	-0.2791	0.199624	-0.70711	0.707107	-0.47873	465
1676	Ubiquinol-cytochrome c reductase complex 14 kDa protein (EC 1.10.2.2) (Complex III subunit VI)_1676	OXP	CN980752	0.0099	0.227304	0.520637	-0.70711	0.707107	-0.29333	578
1734	"Ubiquinol-cytochrome-c reductase complex core protein 2, mitochondrial precursor (EC 1.10.2.2) (Complex III subunit II)_1734"	OXP	CV823235	0.0074	0.972026	0.362391	0.707107	-0.70711	0.609635	730
3584	Ubiquitin_3584	UB	EV452654	0.0008	-0.09679	-0.66328	0.707107	-0.70711	0.56649	178
4155	Ubiquitin-conjugating enzyme E2 D2 (EC 6.3.2.19) (Ubiquitin-protein ligase D2) (Ubiquitin carrier protein D2) (Ubiquitin-conjugating enzyme E2-17 kDa 2) (E2(17)KB 2)_4155	UB	EV458794	0.0009	-0.22536	0.322374	-0.70711	0.707107	-0.54773	479
2072	Ubiquitin-conjugating enzyme E2 N (EC 6.3.2.19) (Ubiquitin-protein ligase N) (Ubiquitin carrier protein N) (Ubc13) (Bendless-like ubiquitin conjugating enzyme)_2072	UB	EV410621	0.0028	-0.20049	0.263965	-0.70711	0.707107	-0.46445	472
5271	Ubiquitin-like protein 5_5271	UB	EV464355	0.0001	0.080985	0.907468	-0.70711	0.707107	-0.82648	549
2908	Ubiquitin-like protein SMT3A precursor (Ubiquitin-related protein SUMO-2)_2908	UB	EV450036	0.0093	-1.07032	-0.69635	-0.70711	0.707107	-0.37397	54
6363	Ubl carboxyl-terminal hydrolase 18 (EC 3.1.2.-) (Ubl thiolesterase 18) (ISG15-specific processing protease) (43 kDa ISG15-specific protease) (hUBP43)_6363	UB	CN984604	0.0005	-0.6899	0.015309	-0.70711	0.707107	-0.7052	124
6765	"UDP-glucuronosyltransferase 2A1 precursor, microsomal (EC 2.4.1.17)_6765"		CN986339	0.0021	-0.91795	-0.3959	-0.70711	0.707107	-0.52205	27
3798	UnAn_20643_3798		EV452981	0.0086	-0.30479	0.024794	-0.70711	0.707107	-0.32959	457
2489	UnAn_20727_2489		EV411704	0.0002	-0.22485	-0.79655	0.707107	-0.70711	0.571701	160
2348	UnAn_20851_2348		EV411293	4.50E-06	1.458654	0.295516	0.707107	-0.70711	1.163138	717
395	UnAn_20880_395		CN981498	0.0098	1.794593	1.286524	0.707107	-0.70711	0.508069	595
2861	UnAn_20934_2861		EV412933	0.0052	-0.28423	0.15607	-0.70711	0.707107	-0.4403	467
2351	UnAn_20936_2351		EV411257	0.0082	2.355597	1.521738	0.707107	-0.70711	0.833858	860
475	UnAn_20968_475		CN981853	0.0003	-0.01078	-0.77321	0.707107	-0.70711	0.76243	182
2772	UnAn_21074_2772		EV412901	0.0002	0.061859	0.803129	-0.70711	0.707107	-0.74127	562
2395	UnAn_21220_2395		EV411731	0.0002	0.065596	-0.64905	0.707107	-0.70711	0.714643	335
3677	UnAn_21235_3677		EV452810	0.0007	-1.03484	-0.66434	-0.70711	0.707107	-0.37049	68
2373	UnAn_21255_2373		EV411087	4.80E-06	0.391972	-0.30746	0.707107	-0.70711	0.699431	256
2316	UnAn_21285_2316		EV411261	1.00E-05	-0.12658	-0.81259	0.707107	-0.70711	0.686008	183
6702	UnAn_21388_6702		CN979918	0.0066	1.848006	2.477251	-0.70711	0.707107	-0.62925	877
3014	UnAn_21389r_3014		EV449623	0.0092	-0.45527	0.054648	-0.70711	0.707107	-0.50992	438
6563	UnAn_21394_6563		CN984943	0.0013	-0.14402	0.507969	-0.70711	0.707107	-0.65199	494
5116	UnAn_21641_5116		EV464431	0.0016	-1.0207	-0.41665	-0.70711	0.707107	-0.60405	36
1763	UnAn_21786_1763		CV820866	0.0072	1.627596	1.076167	0.707107	-0.70711	0.551429	594
4998	UnAn_21803_4998		EV463258	0.0029	2.109615	2.97795	-0.70711	0.707107	-0.86833	880
1636	UnAn_21820_1636		CV820498	6.40E-08	0.786725	-0.23285	0.707107	-0.70711	1.019577	282
3512	UnAn_21885f_3512		EV452071	1.30E-07	1.072174	0.250727	0.707107	-0.70711	0.821447	746
4352	UnAn_21885r_4352		EV460303	3.20E-05	0.123231	-0.64492	0.707107	-0.70711	0.768155	333
1635	UnAn_21910_1635		CV821093	0.0019	0.25422	-0.13699	0.707107	-0.70711	0.391214	265
4292	UnAn_22214_4292		EV459066	1.50E-08	0.659988	-0.63782	0.707107	-0.70711	1.297805	326
4055	UnAn_22241_4055		EV458725	0.0022	1.446554	0.837387	0.707107	-0.70711	0.609167	619
1950	UnAn_22392_1950		CV825132	0.0008	0.325188	-0.4837	0.707107	-0.70711	0.808891	311
2145	UnAn_22413_2145		EV410297	0.0004	-0.7255	-0.25725	-0.70711	0.707107	-0.46826	79
5711	UnAn_22457_5711		EV455421	0.0095	1.229455	1.769116	-0.70711	0.707107	-0.53966	816
2132	UnAn_22458_2132		EV410896	0.0005	-0.19834	0.804873	-0.70711	0.707107	-1.00322	567
2350	UnAn_22477_2350		EV411347	0.0051	-0.50161	-0.9503	0.707107	-0.70711	0.448698	143
2358	UnAn_22499_2358		EV411526	0.0038	-0.45896	-0.84032	0.707107	-0.70711	0.381364	137
2326	UnAn_22505_2326		EV411551	0.0096	0.4326	1.075666	-0.70711	0.707107	-0.64307	519
2553	UnAn_22670_2553		EV412149	3.00E-13	1.079136	-0.93848	0.707107	-0.70711	2.017618	297
5311	UnAn_22680_5311		EV465151	0.0017	0.790975	1.491899	-0.70711	0.707107	-0.70092	794
2844	UnAn_22682_2844		EV449463	0.0048	-0.43636	-0.04713	-0.70711	0.707107	-0.38923	401
2614	UnAn_22683_2614		EV412460	0.008	1.569329	2.206205	-0.70711	0.707107	-0.63688	780
2646	UnAn_22686_2646		EV412486	3.00E-09	3.982425	2.36662	0.707107	-0.70711	1.615806	845
2680	UnAn_22694_2680		EV412589	0.0073	3.243276	3.976855	-0.70711	0.707107	-0.73358	887
2757	UnAn_22698_2757		EV412666	2.00E-10	0.948056	0.044887	0.707107	-0.70711	0.90317	773
2696	UnAn_22706_2696		EV412798	1.00E-14	2.97185	0.642273	0.707107	-0.70711	2.329576	667
2904	UnAn_22715_2904		EV449970	0.0006	-0.83043	-0.45404	-0.70711	0.707107	-0.37639	23
2774	UnAn_22721_2774		EV448869	6.80E-06	1.361369	0.338985	0.707107	-0.70711	1.022385	716
2739	UnAn_22726_2739		EV448882	0.0005	1.39442	0.808763	0.707107	-0.70711	0.585657	618
2576	UnAn_22729_2576		EV412037	0.0077	3.837381	4.412412	-0.70711	0.707107	-0.57503	889
2951	UnAn_22738_2951		EV449178	2.00E-11	1.864189	0.398368	0.707107	-0.70711	1.465821	660
2974	UnAn_22744_2974		EV449245	3.00E-05	0.306384	-0.51616	0.707107	-0.70711	0.822544	312
2842	UnAn_22754_2842		EV449407	0.0002	0.676343	1.42906	-0.70711	0.707107	-0.75272	832
4850	UnAn_22755_4850		EV462463	0.0041	0.773622	1.342235	-0.70711	0.707107	-0.56861	834
2847	UnAn_22762_2847		EV449437	0.0018	-0.81325	-0.31886	-0.70711	0.707107	-0.49439	29
3048	UnAn_22778_3048		EV449618	0.0003	-0.28431	-0.8122	0.707107	-0.70711	0.52789	162
2896	UnAn_22780_2896		EV449625	2.20E-06	1.267758	0.410858	0.707107	-0.70711	0.856899	696
5412	UnAn_22785_5412		EV465507	0.0075	0.160363	-0.24763	0.707107	-0.70711	0.407995	359
3028	UnAn_22786_3028		EV449768	0.0003	0.638863	-0.29937	0.707107	-0.70711	0.938235	244
3148	UnAn_22800_3148		EV450207	0.0039	0.763366	1.2607	-0.70711	0.707107	-0.49733	836
3249	UnAn_22812_3249		EV450496	0.0053	0.447107	0.122104	0.707107	-0.70711	0.325003	210
2905	UnAn_22813_2905		EV450003	0.0004	0.543671	-0.07149	0.707107	-0.70711	0.615158	240
3157	UnAn_22814_3157		EV450518	3.70E-05	0.842294	0.164567	0.707107	-0.70711	0.677727	758
3301	UnAn_22871_3301		EV450664	1.00E-12	1.346736	0.02229	0.707107	-0.70711	1.324446	635
3206	UnAn_22872_3206		EV450686	2.00E-18	2.132914	-0.33302	0.707107	-0.70711	2.465936	665
3215	UnAn_22873_3215		EV450763	0.0037	-0.11334	-0.66363	0.707107	-0.70711	0.550284	179
3212	UnAn_22874_3212		EV450775	0.0002	0.543052	0.010887	0.707107	-0.70711	0.532165	206
3180	UnAn_22879_3180		EV450794	0.0011	0.820315	1.405207	-0.70711	0.707107	-0.58489	797
6145	UnAn_22880_6145		EV457746	9.30E-09	0.983188	-0.30242	0.707107	-0.70711	1.285605	290
3183	UnAn_22881_3183		EV450827	7.00E-17	3.158839	0.561989	0.707107	-0.70711	2.59685	668
3340	UnAn_22883_3340		EV450839	7.00E-17	1.430689	0.075511	0.707107	-0.70711	1.355178	636
3219	UnAn_22895_3219		EV450992	8.20E-07	1.748705	-0.14006	0.707107	-0.70711	1.888768	650
6004	UnAn_22907_6004		EV456952	1.00E-11	1.905479	0.135755	0.707107	-0.70711	1.769724	655
3195	UnAn_22908_3195		EV451190	9.00E-08	1.269942	-0.17681	0.707107	-0.70711	1.446753	645
6052	UnAn_22909_6052		EV457524	2.00E-16	2.197845	-0.00687	0.707107	-0.70711	2.204714	663
3393	UnAn_22912_3393		EV451252	0.0014	-0.55376	-0.08821	-0.70711	0.707107	-0.46555	385
6907	UnAn_22930_6907		EV451476	0.0001	0.187103	0.99888	-0.70711	0.707107	-0.81178	540
3283	UnAn_22932_3283		EV451480	0.0074	-0.24684	0.257015	-0.70711	0.707107	-0.50386	477
5165	UnAn_22933_5165		EV463396	0.0097	-0.19405	-0.65688	0.707107	-0.70711	0.462834	169
3621	UnAn_22936_3621		EV451689	0.0048	-0.60842	-0.20862	-0.70711	0.707107	-0.39981	111
3725	UnAn_23004_3725		EV452328	0.0001	1.520718	0.869221	0.707107	-0.70711	0.651498	624
3218	UnAn_23011f_3218		EV451112	1.00E-12	2.095428	0.52662	0.707107	-0.70711	1.568808	606
3742	UnAn_23011r_3742		EV452394	0.0001	0.495496	-0.26489	0.707107	-0.70711	0.760386	252
3740	UnAn_23026_3740		EV452673	0.0089	0.830818	1.452921	-0.70711	0.707107	-0.6221	799
3753	UnAn_23031_3753		EV452801	0.0027	-0.25666	-0.6088	0.707107	-0.70711	0.352138	175
3785	UnAn_23036_3785		EV452733	2.40E-05	-0.04134	0.641301	-0.70711	0.707107	-0.68264	557
3676	UnAn_23058_3676		EV453055	0.0081	2.607543	3.236175	-0.70711	0.707107	-0.62863	873
4130	UnAn_23096_4130		EV454033	0.0037	-0.26128	-0.68164	0.707107	-0.70711	0.420351	171
3894	UnAn_23112_3894		EV453324	0.0006	0.066665	-0.50291	0.707107	-0.70711	0.56958	366
4122	UnAn_23142_4122		EV453900	0.006	0.54586	0.210629	0.707107	-0.70711	0.335231	215
4119	UnAn_23149_4119		EV453909	5.00E-11	1.604465	0.208828	0.707107	-0.70711	1.395636	641
5861	UnAn_23201_5861		EV456654	0.0015	0.293104	-0.35512	0.707107	-0.70711	0.648224	305
5427	UnAn_23202_5427		EV454267	0.0002	1.405051	0.734816	0.707107	-0.70711	0.670235	621
4393	UnAn_23203_4393		EV458853	2.00E-16	1.601009	-0.52082	0.707107	-0.70711	2.12183	651
4260	UnAn_23221_4260		EV459073	0.0038	0.386487	-0.07282	0.707107	-0.70711	0.459305	233
4275	UnAn_23223_4275		EV459093	0.0023	0.36516	0.858943	-0.70711	0.707107	-0.49378	528
4186	UnAn_23232_4186		EV458687	0.0054	-1.00847	-0.65495	-0.70711	0.707107	-0.35352	67
4339	UnAn_23258_4339		EV460095	0.0004	0.916045	0.328531	0.707107	-0.70711	0.587514	725
5400	UnAn_23265_5400		EV454440	0.008	2.532965	1.800686	0.707107	-0.70711	0.732279	853
4594	UnAn_23293_4594		EV460743	0.0023	0.24274	-0.12885	0.707107	-0.70711	0.371594	266
5319	UnAn_23295_5319		EV464645	0.0077	-0.03038	-0.45284	0.707107	-0.70711	0.422457	376
4769	UnAn_23303_4769		EV460910	0.0039	0.263471	-0.10967	0.707107	-0.70711	0.373144	268
4641	UnAn_23320r_4641		EV460973	1.60E-06	1.477517	0.390464	0.707107	-0.70711	1.087054	714
5343	UnAn_23340f_5343		EV465148	0.0001	0.147804	-0.83486	0.707107	-0.70711	0.982667	343
4670	UnAn_23340r_4670		EV461122	9.00E-10	0.647068	-0.75947	0.707107	-0.70711	1.40654	328
4745	UnAn_23376_4745		EV461515	0.0008	-0.43402	0.092184	-0.70711	0.707107	-0.5262	441
4743	UnAn_23380_4743		EV461574	0.0022	-0.47957	0.156618	-0.70711	0.707107	-0.63618	428
4868	UnAn_23392_4868		EV462069	0.0049	0.310483	-0.06053	0.707107	-0.70711	0.371011	236
4759	UnAn_23396_4759		EV462511	4.40E-05	1.027734	0.337433	0.707107	-0.70711	0.690301	749
4980	UnAn_23398_4980		EV462957	0.0013	0.498963	1.247043	-0.70711	0.707107	-0.74808	827
4969	UnAn_23411_4969		EV462742	0.007	-0.00048	-0.47639	0.707107	-0.70711	0.475916	377
4968	UnAn_23417_4968		EV462756	6.00E-07	3.160893	1.819696	0.707107	-0.70711	1.341197	843
5980	UnAn_23428_5980		EV457699	0.0013	1.730082	1.043669	0.707107	-0.70711	0.686413	592
3172	UnAn_23456_3172		EV451031	0.0001	1.229353	0.360059	0.707107	-0.70711	0.869294	695
4948	UnAn_23457_4948		EV462948	8.40E-06	0.940117	0.02095	0.707107	-0.70711	0.919167	774
5591	UnAn_23472_5591		EV455786	6.00E-06	0.933526	-0.03004	0.707107	-0.70711	0.963563	769
5014	UnAn_23473_5014		EV463468	0.0018	0.418194	-0.27485	0.707107	-0.70711	0.693042	251
5051	UnAn_23475_5051		EV463690	1.50E-09	0.932507	-0.48818	0.707107	-0.70711	1.420684	288
5093	UnAn_23479_5093		EV463782	0.0053	0.280614	-0.23091	0.707107	-0.70711	0.511521	263
2410	UnAn_23496_2410		EV411916	8.10E-06	2.085695	0.705224	0.707107	-0.70711	1.380471	608
5336	UnAn_23530_5336		EV465058	0.001	0.091798	-0.50365	0.707107	-0.70711	0.595446	364
5308	UnAn_23533_5308		EV465114	0.0067	-0.53802	-0.09153	-0.70711	0.707107	-0.44649	386
4167	UnAn_23538f_4167		EV454072	0.0007	0.774285	1.627068	-0.70711	0.707107	-0.85278	806
5394	UnAn_23547_5394		EV454364	0.0027	0.941594	0.493739	0.707107	-0.70711	0.447855	738
5623	UnAn_23572_5623		EV454952	0.0005	1.475323	0.797134	0.707107	-0.70711	0.678188	620
5626	UnAn_23590_5626		EV455033	0.0051	1.781646	1.207517	0.707107	-0.70711	0.57413	597
1870	UnAn_23605f_1870		CV822388	0.0001	-0.36227	0.096863	-0.70711	0.707107	-0.45914	455
2385	UnAn_23610f_2385		EV411558	0.0005	1.479061	0.5906	0.707107	-0.70711	0.888461	630
5840	UnAn_23639_5840		EV456168	0.0023	0.679351	0.295916	0.707107	-0.70711	0.383435	764
5898	UnAn_23675_5898		EV456758	0.0046	0.472966	1.0404	-0.70711	0.707107	-0.56743	520
5874	UnAn_23683_5874		EV457037	0.0052	1.143206	0.645794	0.707107	-0.70711	0.497412	706
6041	UnAn_23685_6041		EV457093	1.00E-10	1.02593	-0.26645	0.707107	-0.70711	1.292382	291
6084	UnAn_23708_6084		EV457447	6.00E-17	2.502692	-0.1077	0.707107	-0.70711	2.610396	678
5974	UnAn_23712_5974		EV457472	0.0001	0.73483	0.164848	0.707107	-0.70711	0.569982	766
6099	UnAn_23726_6099		EV457477	2.90E-05	1.728446	0.80026	0.707107	-0.70711	0.928186	616
2828	UnAn_23738_2828		EV449168	0.0001	0.642057	-0.10776	0.707107	-0.70711	0.749813	219
6225	UnAn_23748_6225		EV458018	0.0017	0.162416	-0.35338	0.707107	-0.70711	0.515795	357
5391	UnAn_23758_5391		EV465294	0.0005	0.109212	-0.48964	0.707107	-0.70711	0.598847	365
6247	UnAn_23769_6247		EV458304	0.0057	0.377735	-0.1885	0.707107	-0.70711	0.56623	228
1945	UnAn_26659_1945		EV410205	2.70E-06	-0.77081	0.080582	-0.70711	0.707107	-0.8514	122
2025	UnAn_26690_2025		EV410294	0.0092	0.289977	-0.11303	0.707107	-0.70711	0.403007	269
2058	UnAn_26702_2058		EV410333	0.0008	-0.32677	0.38622	-0.70711	0.707107	-0.71299	502
2164	UnAn_26733_2164		EV410470	0.0015	-0.73433	-0.22877	-0.70711	0.707107	-0.50555	94
2148	UnAn_26747_2148		EV410542	0.0005	-0.51859	0.196479	-0.70711	0.707107	-0.71507	427
2249	UnAn_26780_2249		EV410701	0.0019	-0.28088	0.098449	-0.70711	0.707107	-0.37932	451
2237	UnAn_26806_2237		EV410862	0.0009	-0.36785	0.243303	-0.70711	0.707107	-0.61116	420
2243	UnAn_26815_2243		EV410913	0.0008	0.076092	-0.36583	0.707107	-0.70711	0.441924	373
2309	UnAn_26856_2309		EV411096	0.0001	-0.21402	0.423326	-0.70711	0.707107	-0.63734	498
2444	UnAn_26930_2444		EV411944	0.002	-0.16072	-0.6225	0.707107	-0.70711	0.461782	180
2446	UnAn_26935_2446		EV411964	0.0001	-1.08315	-0.52251	-0.70711	0.707107	-0.56063	60
2414	UnAn_26937_2414		EV411976	0.0013	-0.56308	-0.03688	-0.70711	0.707107	-0.5262	392
2557	UnAn_26946_2557		EV412026	0.0058	-0.81843	-0.37854	-0.70711	0.707107	-0.43988	31
2413	UnAn_26950_2413		EV412040	0.0053	-0.82868	-0.39822	-0.70711	0.707107	-0.43045	33
2545	UnAn_26957_2545		EV412073	0.0064	-1.36649	-0.97839	-0.70711	0.707107	-0.3881	17
2450	UnAn_26958_2450		EV412079	0.0046	-0.38621	-0.81636	0.707107	-0.70711	0.430154	139
2587	UnAn_26980_2587		EV412217	0.002	0.397288	-0.18507	0.707107	-0.70711	0.582362	229
2622	UnAn_27021_2622		EV412412	0.0061	-0.27549	-0.74539	0.707107	-0.70711	0.469907	166
2644	UnAn_27027_2644		EV412446	4.20E-05	0.238639	-0.46291	0.707107	-0.70711	0.70155	316
2674	UnAn_27035_2674		EV412487	0.0001	1.570054	0.587816	0.707107	-0.70711	0.982238	632
2642	UnAn_27040_2642		EV412513	0.0007	0.913392	1.513267	-0.70711	0.707107	-0.59988	791
2645	UnAn_27041_2645		EV412518	1.80E-05	1.782223	1.158506	0.707107	-0.70711	0.623717	598
2610	UnAn_27042_2610		EV412529	0.0004	-0.5293	-0.04835	-0.70711	0.707107	-0.48095	381
2649	UnAn_27053_2649		EV412567	1.60E-05	0.468479	-0.49574	0.707107	-0.70711	0.964224	322
2690	UnAn_27073_2690		EV412641	1.40E-05	0.404033	-0.47547	0.707107	-0.70711	0.8795	314
2693	UnAn_27074_2693		EV412660	0.0042	-0.21669	-0.67958	0.707107	-0.70711	0.46289	170
2758	UnAn_27079_2758		EV412714	1.00E-10	1.430052	-0.01097	0.707107	-0.70711	1.441022	638
2857	UnAn_27085_2857		EV412752	0.0004	-0.07407	-0.53867	0.707107	-0.70711	0.464595	190
2698	UnAn_27092_2698		EV412776	0.0009	3.31172	4.345221	-0.70711	0.707107	-1.0335	883
2764	UnAn_27099_2764		EV412801	1.10E-05	3.858804	2.024351	0.707107	-0.70711	1.834452	846
2749	UnAn_27111_2749		EV412856	0.0005	-0.88012	-0.39087	-0.70711	0.707107	-0.48925	28
2702	UnAn_27112_2702		EV412868	0.0019	-0.79375	-0.24014	-0.70711	0.707107	-0.55361	89
2708	UnAn_27125_2708		EV412918	0.0092	0.242116	-0.20541	0.707107	-0.70711	0.447523	261
2870	UnAn_27155_2870		EV448945	0.0001	1.509756	0.638787	0.707107	-0.70711	0.870969	631
2871	UnAn_27165_2871		EV449003	0.0001	0.157687	-0.57085	0.707107	-0.70711	0.728533	330
2831	UnAn_27209_2831		EV449149	0.0004	2.4578	1.203638	0.707107	-0.70711	1.254162	865
2959	UnAn_27215_2959		EV449172	9.70E-07	0.348931	-0.2977	0.707107	-0.70711	0.64663	257
2924	UnAn_27216_2924		EV449173	0.0021	1.156394	1.85491	-0.70711	0.707107	-0.69852	815
2832	UnAn_27220_2832		EV449180	9.50E-07	0.823327	-0.22008	0.707107	-0.70711	1.043408	283
2795	UnAn_27226_2795		EV449195	0.0074	-0.80396	-0.38932	-0.70711	0.707107	-0.41464	32
2798	UnAn_27240_2798		EV449239	0.0042	-0.24448	-0.77454	0.707107	-0.70711	0.530055	164
2925	UnAn_27241_2925		EV449242	0.0007	-0.39569	-0.85844	0.707107	-0.70711	0.462745	140
2836	UnAn_27242_2836		EV449243	0.0038	-0.8576	-1.27702	0.707107	-0.70711	0.41942	158
2947	UnAn_27251_2947		EV449264	0.0027	-0.11956	-0.55624	0.707107	-0.70711	0.436682	195
2948	UnAn_27263_2948		EV449301	0.0031	-0.38943	-0.84769	0.707107	-0.70711	0.458258	141
2916	UnAn_27265_2916		EV449305	6.10E-08	0.212726	-0.78307	0.707107	-0.70711	0.995792	340
2833	UnAn_27272_2833		EV449328	0.0013	-0.68365	-0.1883	-0.70711	0.707107	-0.49535	101
2806	UnAn_27273_2806		EV449331	0.0044	-1.06663	-0.72712	-0.70711	0.707107	-0.33951	55
2970	UnAn_27282_2970		EV449363	2.40E-08	0.415164	-0.68713	0.707107	-0.70711	1.102292	351
2841	UnAn_27289_2841		EV449398	3.00E-17	2.487363	0.105629	0.707107	-0.70711	2.381734	679
2937	UnAn_27298_2937		EV449423	1.30E-07	-0.36961	-1.05338	0.707107	-0.70711	0.683768	154
2975	UnAn_27312_2975		EV449467	0.0001	2.085793	0.908639	0.707107	-0.70711	1.177154	588
2940	UnAn_27313_2940		EV449468	0.0067	0.136083	0.663383	-0.70711	0.707107	-0.5273	584
2943	UnAn_27321_2943		EV449492	1.00E-15	1.674982	-0.41467	0.707107	-0.70711	2.089656	652
3013	UnAn_27329_3013		EV449505	3.30E-05	0.137279	-0.63493	0.707107	-0.70711	0.772209	334
2978	UnAn_27333_2978		EV449509	0.0002	1.3989	0.406552	0.707107	-0.70711	0.992348	718
3049	UnAn_27344_3049		EV449539	0.0087	1.935795	1.086781	0.707107	-0.70711	0.849014	587
2890	UnAn_27353_2890		EV449578	0.0003	-0.53586	0.336375	-0.70711	0.707107	-0.87223	431
3015	UnAn_27360_3015		EV449601	0.0001	3.178795	2.168853	0.707107	-0.70711	1.009943	842
2986	UnAn_27361_2986		EV449602	0.0012	-1.37043	-0.76254	-0.70711	0.707107	-0.60789	10
2983	UnAn_27364_2983		EV449607	0.0017	1.136958	0.558258	0.707107	-0.70711	0.5787	689
2892	UnAn_27366_2892		EV449615	1.90E-06	-0.97879	-0.16471	-0.70711	0.707107	-0.81408	95
3012	UnAn_27399_3012		EV449786	0.0008	-0.81352	-0.29832	-0.70711	0.707107	-0.5152	30
3027	UnAn_27402_3027		EV449796	0.0006	-0.27845	0.321388	-0.70711	0.707107	-0.59984	482
3112	UnAn_27465_3112		EV450141	0.0028	-0.07938	-0.52776	0.707107	-0.70711	0.448381	191
3113	UnAn_27466_3113		EV450143	0.0094	-0.61517	-0.20922	-0.70711	0.707107	-0.40595	112
3084	UnAn_27473_3084		EV450190	0.0004	0.045489	0.602111	-0.70711	0.707107	-0.55662	583
3244	UnAn_27475_3244		EV450219	3.90E-07	1.555355	0.724916	0.707107	-0.70711	0.83044	629
3083	UnAn_27485_3083		EV450272	0.005	-0.49134	-0.07298	-0.70711	0.707107	-0.41836	406
3246	UnAn_27489_3246		EV450288	0.0027	-0.0065	-0.44918	0.707107	-0.70711	0.442675	378
3091	UnAn_27509_3091		EV450417	0.0003	-0.61804	-0.05453	-0.70711	0.707107	-0.56351	398
3174	UnAn_27549_3174		EV450690	0.007	2.895531	2.411962	0.707107	-0.70711	0.483569	838
3302	UnAn_27554_3302		EV450704	3.00E-19	2.596453	0.396187	0.707107	-0.70711	2.200266	676
3326	UnAn_27575_3326		EV450893	0.0087	1.108152	0.479302	0.707107	-0.70711	0.62885	687
3309	UnAn_27576_3309		EV450898	8.20E-07	2.25533	1.427491	0.707107	-0.70711	0.827839	862
3203	UnAn_27578_3203		EV450919	0.0001	0.802718	0.264221	0.707107	-0.70711	0.538497	760
3226	UnAn_27599_3226		EV451109	0.0005	-0.22245	0.309387	-0.70711	0.707107	-0.53183	480
3199	UnAn_27621_3199		EV451224	2.80E-05	0.517981	-0.51525	0.707107	-0.70711	1.033226	324
3434	UnAn_27641_3434		EV451309	0.0004	0.118977	-0.46667	0.707107	-0.70711	0.585651	368
3275	UnAn_27651_3275		EV451341	0.0068	-0.82019	-0.45393	-0.70711	0.707107	-0.36626	24
3408	UnAn_27655_3408		EV451349	0.0001	1.052579	1.787527	-0.70711	0.707107	-0.73495	819
3389	UnAn_27672_3389		EV451401	0.0006	-0.78487	-0.22762	-0.70711	0.707107	-0.55725	88
3379	UnAn_27682_3379		EV451450	0.0075	0.058474	0.546899	-0.70711	0.707107	-0.48842	580
3409	UnAn_27689_3409		EV451474	0.0087	-0.43884	-0.08034	-0.70711	0.707107	-0.3585	411
3382	UnAn_27691_3382		EV451485	0.0041	-0.67704	-0.17703	-0.70711	0.707107	-0.50002	100
3377	UnAn_27692_3377		EV451486	0.0001	-0.50834	0.238372	-0.70711	0.707107	-0.74671	430
3384	UnAn_27708_3384		EV451544	0.0007	-1.51386	-0.98848	-0.70711	0.707107	-0.52538	12
3292	UnAn_27730_3292		EV451631	0.0012	-0.8816	-0.42973	-0.70711	0.707107	-0.45187	22
3622	UnAn_27749_3622		EV451720	5.20E-06	1.960701	0.89908	0.707107	-0.70711	1.061621	589
3496	UnAn_27758_3496		EV451751	4.60E-06	-0.40605	0.485687	-0.70711	0.707107	-0.89173	489
3530	UnAn_27766_3530		EV451767	2.00E-14	1.089142	-0.14734	0.707107	-0.70711	1.236482	293
3504	UnAn_27774_3504		NA	0.0001	1.296554	0.59703	0.707107	-0.70711	0.699524	703
3476	UnAn_27796_3476		EV451927	0.0001	0.590824	0.067566	0.707107	-0.70711	0.523258	204
3474	UnAn_27810_3474		EV451988	0.0029	0.160365	-0.32194	0.707107	-0.70711	0.482308	362
3723	UnAn_27870_3723		EV452259	0.0014	-0.0212	0.504137	-0.70711	0.707107	-0.52534	509
3598	UnAn_27876_3598		CN982365	0.0004	0.720818	0.285635	0.707107	-0.70711	0.435182	765
3587	UnAn_27881_3587		EV452341	0.0067	-0.97944	-0.60369	-0.70711	0.707107	-0.37575	65
3683	UnAn_27888_3683		EV452376	3.00E-06	-0.55246	0.110924	-0.70711	0.707107	-0.66338	435
3603	UnAn_27890_3603		EV452391	0.0062	-0.59293	-0.1439	-0.70711	0.707107	-0.44903	117
3556	UnAn_27891_3556		EV452395	9.90E-09	0.886788	-0.51229	0.707107	-0.70711	1.399077	289
3571	UnAn_27892_3571		EV452406	0.0005	0.513149	1.540088	-0.70711	0.707107	-1.02694	809
3716	UnAn_27893_3716		EV452411	1.00E-18	3.064037	0.185175	0.707107	-0.70711	2.878861	671
3703	UnAn_27920_3703		EV452587	0.0098	-0.39211	-0.05809	-0.70711	0.707107	-0.33402	408
3609	UnAn_27922_3609		EV452597	0.0042	-1.15931	-0.72085	-0.70711	0.707107	-0.43846	47
3783	UnAn_27938_3783		EV452763	0.0051	0.450982	-0.00167	0.707107	-0.70711	0.452656	200
3754	UnAn_27943_3754		EV452778	1.50E-06	1.381883	0.404554	0.707107	-0.70711	0.977329	719
3751	UnAn_27946_3751		EV452800	3.30E-06	1.122441	0.366189	0.707107	-0.70711	0.756252	744
3805	UnAn_27950_3805		EV452821	0.0001	-0.76076	-0.10714	-0.70711	0.707107	-0.65362	103
3668	UnAn_27963_3668		EV452884	0.0006	-0.4692	-0.05382	-0.70711	0.707107	-0.41538	403
3796	UnAn_27967_3796		EV452898	1.20E-06	0.720043	-0.01454	0.707107	-0.70711	0.734582	226
3671	UnAn_27981_3671		EV452976	0.001	-0.84999	-0.43139	-0.70711	0.707107	-0.4186	20
3834	UnAn_27982_3834		EV452978	0.0006	1.150399	0.670481	0.707107	-0.70711	0.479918	705
3799	UnAn_27985_3799		EV452993	2.90E-05	1.057364	0.4297	0.707107	-0.70711	0.627663	736
4002	UnAn_27991_4002		EV453030	1.70E-05	-0.0496	-0.64638	0.707107	-0.70711	0.596778	177
3887	UnAn_28005_3887		EV453154	0.0092	-0.55798	-0.89482	0.707107	-0.70711	0.33684	147
3855	UnAn_28009_3855		EV453186	0.0038	1.028078	0.534241	0.707107	-0.70711	0.493837	740
3853	UnAn_28021_3853		EV453265	0.0009	-0.1068	0.456937	-0.70711	0.707107	-0.56374	495
4030	UnAn_28022_4030		EV453266	0.0018	-0.26806	-0.70424	0.707107	-0.70711	0.43618	172
3858	UnAn_28032_3858		EV453325	0.0013	-0.40599	0.067464	-0.70711	0.707107	-0.47345	444
4018	UnAn_28037_4018		EV453348	0.0081	-0.07332	0.406441	-0.70711	0.707107	-0.47976	513
3935	UnAn_28052_3935		EV453417	1.40E-08	0.430923	-0.61538	0.707107	-0.70711	1.046303	352
3868	UnAn_28057_3868		EV453457	0.0073	-0.30763	0.083699	-0.70711	0.707107	-0.39133	452
3984	UnAn_28089_3984		EV453644	0.0047	-0.88779	-0.57142	-0.70711	0.707107	-0.31637	40
4100	UnAn_28109_4100		EV453777	9.10E-06	0.94225	0.195216	0.707107	-0.70711	0.747033	777
4115	UnAn_28111_4115		EV453782	2.10E-06	0.306519	-0.50546	0.707107	-0.70711	0.811984	313
4081	UnAn_28122_4081		EV453827	0.0004	-0.07446	-0.5604	0.707107	-0.70711	0.485937	192
4120	UnAn_28132_4120		EV453882	1.30E-09	1.303884	0.406697	0.707107	-0.70711	0.897187	697
4198	UnAn_28143_4198		EV453958	0.0001	0.840836	1.501133	-0.70711	0.707107	-0.6603	796
4193	UnAn_28147_4193		EV453973	7.10E-07	0.829658	1.998872	-0.70711	0.707107	-1.16921	802
4166	UnAn_28148_4166		EV453980	1.80E-06	0.253333	-0.49965	0.707107	-0.70711	0.752985	319
4201	UnAn_28157_4201		EV454034	8.50E-06	0.020956	0.994973	-0.70711	0.707107	-0.97402	547
4168	UnAn_28158_4168		EV454036	0.0036	0.161061	0.532743	-0.70711	0.707107	-0.37168	576
4140	UnAn_28169_4140		EV454084	0.0024	-0.0377	-0.517	0.707107	-0.70711	0.4793	189
4205	UnAn_28185_4205		EV454151	0.0012	-0.72109	-0.33019	-0.70711	0.707107	-0.3909	82
4173	UnAn_28189_4173		EV454175	0.0047	-0.48377	-0.14195	-0.70711	0.707107	-0.34182	389
4054	UnAn_28207_4054		EV458636	0.0005	2.49339	1.661482	0.707107	-0.70711	0.831907	852
4056	UnAn_28212_4056		EV458672	0.0037	0.815668	1.425442	-0.70711	0.707107	-0.60977	798
4184	UnAn_28216_4184		EV458689	1.90E-08	0.276789	-0.57957	0.707107	-0.70711	0.856363	350
4294	UnAn_28240_4294		EV458806	1.00E-12	1.710357	-0.00787	0.707107	-0.70711	1.718228	648
4289	UnAn_28241_4289		EV458808	1.50E-05	-0.30226	-0.90264	0.707107	-0.70711	0.600383	149
4317	UnAn_28268_4317		EV458964	2.40E-07	0.697203	-0.25799	0.707107	-0.70711	0.955194	278
4238	UnAn_28273_4238		EV458985	2.80E-05	0.012665	0.852371	-0.70711	0.707107	-0.83971	550
4253	UnAn_28274_4253		EV459005	0.0084	-0.56546	-0.2219	-0.70711	0.707107	-0.34357	119
4305	UnAn_28283_4305		EV459091	0.0039	0.554204	1.197866	-0.70711	0.707107	-0.64366	829
4409	UnAn_28316_4409		EV459256	0.0006	0.244396	-0.33502	0.707107	-0.70711	0.579415	308
4453	UnAn_28334_4453		EV459422	3.00E-05	-0.42719	0.170565	-0.70711	0.707107	-0.59776	447
4358	UnAn_28335_4358		EV459424	0.0029	0.670894	1.179624	-0.70711	0.707107	-0.50873	821
4361	UnAn_28343_4361		EV459526	0.0068	1.727794	1.260853	0.707107	-0.70711	0.466942	596
4329	UnAn_28346_4329		EV459588	0.0043	0.380831	0.837419	-0.70711	0.707107	-0.45659	529
4492	UnAn_28361_4492		EV459779	0.0016	0.159918	0.903621	-0.70711	0.707107	-0.7437	537
4340	UnAn_28380_4340		EV459975	0.0007	0.208872	0.733413	-0.70711	0.707107	-0.52454	572
4467	UnAn_28389_4467		EV460074	0.0045	-1.32311	-0.97216	-0.70711	0.707107	-0.35094	15
4369	UnAn_28393_4369		EV460121	0.0085	-1.1896	-0.8288	-0.70711	0.707107	-0.3608	5
4378	UnAn_28403_4378		EV460228	0.0002	-0.50044	-0.11	-0.70711	0.707107	-0.39043	390
4506	UnAn_28408_4506		EV460241	0.0016	1.20325	0.718788	0.707107	-0.70711	0.484463	711
4545	UnAn_28428_4545		EV460396	0.0005	-0.59904	-0.07731	-0.70711	0.707107	-0.52173	399
4424	UnAn_28433_4424		EV460425	0.0048	0.321362	0.860486	-0.70711	0.707107	-0.53912	532
4551	UnAn_28437_4551		EV460436	1.00E-05	3.063742	1.780575	0.707107	-0.70711	1.283168	844
4519	UnAn_28448_4519		EV460519	1.80E-07	1.832959	0.644972	0.707107	-0.70711	1.187986	611
4528	UnAn_28456_4528		NA	0.009	0.987451	1.577188	-0.70711	0.707107	-0.58974	790
4590	UnAn_28462_4590		EV460568	0.0004	1.038402	0.288266	0.707107	-0.70711	0.750136	747
4548	UnAn_28488_4548		NA	0.0094	0.668739	1.115789	-0.70711	0.707107	-0.44705	822
4572	UnAn_28517_4572		EV460834	0.0028	0.201948	0.681045	-0.70711	0.707107	-0.4791	569
4540	UnAn_28520_4540		EV460846	0.0052	0.280059	-0.18161	0.707107	-0.70711	0.461672	262
4649	UnAn_28530_4649		EV460904	3.90E-05	-0.3502	0.19678	-0.70711	0.707107	-0.54698	423
4777	UnAn_28544_4777		EV460969	0.0004	0.533671	-0.04249	0.707107	-0.70711	0.576158	241
4683	UnAn_28553_4683		EV461033	0.0082	-0.1943	-0.51949	0.707107	-0.70711	0.325193	196
4651	UnAn_28557_4651		EV461040	0.0063	0.539908	0.933765	-0.70711	0.707107	-0.39386	523
4658	UnAn_28595_4658		EV461229	0.0044	0.324989	0.868182	-0.70711	0.707107	-0.54319	533
4697	UnAn_28615_4697		EV461328	0.0036	0.051681	0.530083	-0.70711	0.707107	-0.4784	581
4632	UnAn_28619_4632		EV461338	0.0029	0.523253	0.09093	0.707107	-0.70711	0.432322	208
4738	UnAn_28643_4738		EV461441	0.0021	-0.69946	-0.31861	-0.70711	0.707107	-0.38085	73
4873	UnAn_28661_4873		EV461560	0.0077	0.136934	-0.16124	0.707107	-0.70711	0.298173	270
4847	UnAn_28682_4847		EV461657	0.0029	-0.70369	-0.32701	-0.70711	0.707107	-0.37668	74
4750	UnAn_28683_4750		EV461669	2.50E-05	-0.84509	-0.21152	-0.70711	0.707107	-0.63357	91
4765	UnAn_28684_4765		EV461680	0.0039	-0.18699	-0.56697	0.707107	-0.70711	0.379983	197
4878	UnAn_28690_4878		EV461712	0.0022	1.454069	0.943528	0.707107	-0.70711	0.510541	626
4861	UnAn_28694_4861		EV461736	0.0001	1.262766	0.536571	0.707107	-0.70711	0.726195	701
4739	UnAn_28706_4739		EV461811	0.0005	-0.56837	-0.02898	-0.70711	0.707107	-0.53939	393
4724	UnAn_28707_4724		EV461824	0.0001	0.36611	-0.24576	0.707107	-0.70711	0.611874	255
4860	UnAn_28749_4860		EV462634	3.00E-16	1.012182	-0.77592	0.707107	-0.70711	1.788099	296
4962	UnAn_28754_4962		CN978476	0.0033	2.237404	1.512052	0.707107	-0.70711	0.725352	863
4801	UnAn_28761_4801		EV462682	0.0036	0.520963	0.1224	0.707107	-0.70711	0.398563	209
4903	UnAn_28778_4903		EV462744	0.0038	-0.25989	-0.7685	0.707107	-0.70711	0.508608	165
4899	UnAn_28796_4899		EV462913	0.0092	0.395728	-0.05071	0.707107	-0.70711	0.446437	234
4826	UnAn_28821_4826		EV463026	0.0005	0.504622	1.858163	-0.70711	0.707107	-1.35354	808
4919	UnAn_28832_4919		EV463057	0.0021	-0.53899	-0.09603	-0.70711	0.707107	-0.44296	387
4828	UnAn_28840_4828		EV463090	0.007	0.410148	0.832802	-0.70711	0.707107	-0.42265	530
4956	UnAn_28846_4956		EV463114	0.0016	-0.54819	0.017708	-0.70711	0.707107	-0.5659	395
5064	UnAn_28855_5064		EV463188	0.0018	0.290029	-0.24332	0.707107	-0.70711	0.533352	264
5159	UnAn_28865_5159		EV463268	0.0016	-0.10051	-0.50939	0.707107	-0.70711	0.408881	186
5164	UnAn_28872_5164		EV463291	2.60E-06	0.449149	-0.28914	0.707107	-0.70711	0.738291	249
5067	UnAn_28876_5067		EV463322	0.0013	0.024319	-0.39179	0.707107	-0.70711	0.416113	372
5060	UnAn_28898_5060		EV463405	0.002	0.470799	-0.20186	0.707107	-0.70711	0.672661	253
5043	UnAn_28903_5043		EV463430	0.0076	-0.06745	-0.45168	0.707107	-0.70711	0.384229	185
5049	UnAn_28943_5049		EV463622	1.00E-11	1.736501	0.232181	0.707107	-0.70711	1.50432	659
5052	UnAn_28950_5052		EV463674	7.80E-07	-1.16915	-0.18301	-0.70711	0.707107	-0.98613	131
5126	UnAn_28977_5126		EV463801	0.0099	-0.80578	-0.52135	-0.70711	0.707107	-0.28443	41
5127	UnAn_28994_5127		EV463887	0.0022	-0.22907	0.282833	-0.70711	0.707107	-0.5119	481
5185	UnAn_29083_5185		EV464502	5.00E-11	1.101527	-0.43825	0.707107	-0.70711	1.539778	287
5356	UnAn_29099_5356		EV464625	0.0005	0.645716	1.074507	-0.70711	0.707107	-0.42879	823
5417	UnAn_29186_5417		EV465234	3.40E-05	0.529511	-0.32875	0.707107	-0.70711	0.85826	247
5548	UnAn_29195_5548		EV465271	7.10E-07	2.211891	0.840625	0.707107	-0.70711	1.371267	601
5551	UnAn_29200_5551		EV465302	3.80E-05	0.818587	0.212382	0.707107	-0.70711	0.606205	756
5421	UnAn_29219_5421		EV465406	0.0021	0.01736	0.454629	-0.70711	0.707107	-0.43727	506
5425	UnAn_29248_5425		EV454259	0.0026	0.988957	0.599258	0.707107	-0.70711	0.389699	741
5480	UnAn_29301_5480		EV454595	0.0072	-0.34951	0.015293	-0.70711	0.707107	-0.36481	414
5652	UnAn_29327_5652		EV454786	0.0019	1.226612	0.747022	0.707107	-0.70711	0.479591	712
5508	UnAn_29337_5508		EV454823	0.0002	1.208172	0.579656	0.707107	-0.70711	0.628516	690
5528	UnAn_29376_5528		EV454992	0.001	0.679329	0.206919	0.707107	-0.70711	0.472409	767
5500	UnAn_29399_5500		NA	0.0006	-0.3203	0.190866	-0.70711	0.707107	-0.51116	422
5683	UnAn_29490_5683		EV455665	2.30E-05	1.204325	0.555134	0.707107	-0.70711	0.649191	691
5834	UnAn_29540_5834		EV456018	0.0085	-0.10068	-0.48129	0.707107	-0.70711	0.380616	187
5802	UnAn_29543_5802		EV456033	0.0045	-1.0134	-0.5569	-0.70711	0.707107	-0.4565	63
5767	UnAn_29546_5767		EV456041	1.40E-08	1.10922	-0.16278	0.707107	-0.70711	1.272	294
5835	UnAn_29555_5835		EV456107	0.0012	0.798394	0.31291	0.707107	-0.70711	0.485485	761
5776	UnAn_29558_5776		EV456132	0.0001	1.94221	0.924222	0.707107	-0.70711	1.017988	590
5771	UnAn_29560_5771		EV456144	0.0012	-0.3373	0.080723	-0.70711	0.707107	-0.41802	454
5785	UnAn_29606_5785		EV456470	0.0004	-0.1222	0.46371	-0.70711	0.707107	-0.58591	496
5894	UnAn_29624_5894		EV456611	3.00E-14	1.046528	-0.22011	0.707107	-0.70711	1.266637	292
5985	UnAn_29635_5985		EV456667	0.002	-0.32793	0.537814	-0.70711	0.707107	-0.86575	487
5896	UnAn_29636_5896		EV456670	0.006	-1.13134	-0.71949	-0.70711	0.707107	-0.41185	49
5863	UnAn_29639_5863		EV456689	0.0073	0.987313	0.565636	0.707107	-0.70711	0.421677	742
5871	UnAn_29650_5871		EV456762	0.0011	0.193042	-0.78425	0.707107	-0.70711	0.977296	341
5892	UnAn_29667_5892		EV456866	0.001	-0.06443	0.551457	-0.70711	0.707107	-0.61589	508
6020	UnAn_29675_6020		EV456899	0.0009	0.213438	1.356547	-0.70711	0.707107	-1.14311	552
6042	UnAn_29695_6042		EV457017	0.0033	-0.06366	-0.56587	0.707107	-0.70711	0.502205	193
6039	UnAn_29698_6039		EV457040	1.40E-05	0.364341	-0.38965	0.707107	-0.70711	0.753995	302
5883	UnAn_29702_5883		EV457083	0.0027	-0.35493	0.140528	-0.70711	0.707107	-0.49546	425
5953	UnAn_29712_5953		EV457178	0.0009	0.070663	-0.59627	0.707107	-0.70711	0.666934	336
6118	UnAn_29713_6118		EV457186	0.0001	0.720681	-0.3022	0.707107	-0.70711	1.022883	277
5967	UnAn_29724_5967		EV456513	0.0012	0.270937	-0.34181	0.707107	-0.70711	0.612748	304
6095	UnAn_29729_6095		EV457292	0.0037	0.261848	0.704845	-0.70711	0.707107	-0.443	573
5968	UnAn_29732_5968		EV457313	0.0095	1.391223	0.935077	0.707107	-0.70711	0.456145	627
6077	UnAn_29739_6077		EV457377	1.00E-05	0.282997	-0.65853	0.707107	-0.70711	0.94153	348
6061	UnAn_29749_6061		EV457435	0.0008	-0.50787	-1.12505	0.707107	-0.70711	0.617182	157
6134	UnAn_29750_6134		EV457453	0.0014	1.132461	0.687615	0.707107	-0.70711	0.444846	708
6129	UnAn_29752_6129		EV457460	1.10E-06	0.743137	-0.22784	0.707107	-0.70711	0.970976	279
6070	UnAn_29755_6070		EV457513	0.0009	0.258412	-0.36824	0.707107	-0.70711	0.626648	307
6065	UnAn_29757_6065		EV457527	0.0082	-0.24097	-0.63097	0.707107	-0.70711	0.389996	174
6216	UnAn_29791_6216		EV457736	3.20E-05	0.650486	-0.04646	0.707107	-0.70711	0.696946	220
6187	UnAn_29805_6187		EV457819	0.0042	-0.14955	0.273759	-0.70711	0.707107	-0.42331	469
6160	UnAn_29806_6160		EV457826	1.00E-08	0.813043	-0.11625	0.707107	-0.70711	0.929297	284
6320	UnAn_29809_6320		EV457858	0.0034	0.222929	-0.28495	0.707107	-0.70711	0.507881	259
6212	UnAn_29826_6212		EV457991	0.0024	0.892487	1.48654	-0.70711	0.707107	-0.59405	792
6168	UnAn_29850_6168		EV458156	0.005	-0.43135	0.108588	-0.70711	0.707107	-0.53994	442
6278	UnAn_29867_6278		EV458276	0.0023	0.490671	1.045228	-0.70711	0.707107	-0.55456	521
1941	UnAn_29899_1941		EV458512	0.0002	-0.31738	0.277306	-0.70711	0.707107	-0.59469	417
1581	UPF0139 protein CGI-140 homolog_1581		CV817277	1.00E-05	1.602599	0.672024	0.707107	-0.70711	0.930575	628
5338	Urokinase-type plasminogen activator precursor (EC 3.4.21.73) (uPA) (U-plasminogen activator)_5338		EV465024	0.0008	0.007929	-0.45447	0.707107	-0.70711	0.462398	379
5264	Vegetative cell wall protein gp1 precursor (Hydroxyproline-rich glycoprotein 1)_5264		EV464076	0.0063	0.375305	-0.04858	0.707107	-0.70711	0.423882	235
6641	very large inducible GTPase 1 [Mus musculus]_6641		CN986521	0.0044	0.256454	0.852259	-0.70711	0.707107	-0.5958	535
629	Vesicle transport through interaction with t-SNAREs homolog 1B (Vesicle transport v-SNARE protein Vti1-like 1) (Vti1-rp1)_629		CN982215	0.0053	-0.27183	0.175799	-0.70711	0.707107	-0.44762	464
3082	Vesicle-associated membrane protein-associated protein A (VAMP-associated protein A) (VAMP-A) (VAP-A) (33 kDa Vamp-associated protein) (VAP-33)_3082		EV450241	0.0002	0.259244	1.067431	-0.70711	0.707107	-0.80819	543
1693	Vitellogenin I precursor (VTG I) [Contains: Lipovitellin 1 (LV1); Phosvitin (PV); Lipovitellin 2 (LV2)]_1693		CN980762	0.0071	-0.69402	-0.28003	-0.70711	0.707107	-0.41399	77
1393	Von Willebrand factor precursor (vWF) [Contains: Von Willebrand antigen II]_1393		CN957608	0.0008	0.289281	0.842498	-0.70711	0.707107	-0.55322	534
6511	WAP four-disulfide core domain protein 2 precursor (Major epididymis-specific protein E4) (Epididymal protein BE-20)_6511		CN976583	2.00E-11	1.603834	0.091204	0.707107	-0.70711	1.51263	640
6504	WAP four-disulfide core domain protein 3 precursor (Putative protease inhibitor WAP14)_6504		CN976046	0.009	2.995867	1.974342	0.707107	-0.70711	1.021525	841
3426	Zinc finger protein 143 (SPH-binding factor)_3426	TF	EV451319	3.60E-06	2.87839	2.069696	0.707107	-0.70711	0.808694	840
980	Zinc finger protein 313_980	TF	CN983850	0.0032	-0.02927	0.535791	-0.70711	0.707107	-0.56506	510
1274	Zinc finger protein 43 (Zinc protein HTF6) (Zinc finger protein KOX27)_1274	TF	CN959689	0.0006	-0.72517	-0.28529	-0.70711	0.707107	-0.43988	80
1439	Zinc finger protein 473 (Zinc finger protein 100 homolog) (Zfp-100)_1439	TF	CN961093	0.008	0.15176	-0.47914	0.707107	-0.70711	0.630903	369
5464	Zinc finger protein 84 (Zinc finger protein HPF2)_5464	TF	EV454427	0.0018	0.380926	-0.16531	0.707107	-0.70711	0.546235	231
4003	Zinc-alpha-2-glycoprotein precursor (Zn-alpha-2-glycoprotein) (Zn-alpha-2-GP)_4003		EV453361	0.003	-1.22801	-0.56103	-0.70711	0.707107	-0.66698	70
3345	Zinc-binding protein A33_3345	TF	EV451068	2.30E-05	0.895421	0.289335	0.707107	-0.70711	0.606086	723
3532	Zona pellucida sperm-binding protein 3 precursor (Zona pellucida glycoprotein ZP3) (Zona pellucida glycoprotein 3)_3532		EV451855	0.001	-0.18585	0.411516	-0.70711	0.707107	-0.59736	500
